# Supplementary material for: Loss of tuberous sclerosis complex 2 confers inflammation via dysregulation of nuclear factor kappa-light-chain-enhancer of activated B cells
Source: J Inflamm (Lond). 2025 Sep 26;22:38. doi: 10.1186/s12950-025-00464-8 (PMC12465316; doi:10.1186/s12950-025-00464-8)
Supplement: Supplementary file 1 — Supplementary Material 1. [file 12950_2025_464_MOESM1_ESM.xlsx]

## Sheet: Sheet1
chemo/cytokines	Immunoreceptors	Cell adhesion molecules	Cell surface receptors	Apoptosis regulators	Growth factors, ligands, and modulators	Transcription factors and modulators		Immune Checkpoint Genes
BLIMP1 /PRDM1	B2M	CD44	ABCA1	BAX	ANGPT1	AHCTF1		C10orf54
CCL1	BDKRB1	CD209	ABCB1	BCL2	BDNF	AR		CD274
CCL15	BLR1	CD54	ABCB4	BCL2A1	BLNK	BCL3		CD276
CCL17	CCR5	ENG	ABCC6	BCL2L1	BMP2	BMI1		CTLA4
CCL19	CCR7	FN1	ADAM19	BCL2L11	BMP4	CDX1		HAVCR2
CCL2	CD38	MADCAM1	ADORA1	BNIP3	CALCB	CEBPD		LAG3
CCL20	CD3G	NCAM	ADORA2A	CASP4	CSF1	CREB3		LGALS9
CCL20	CD3G	SELE	ADRA2B	CD274	CSF2	DMP1		PDCD1
CCL22	CD40	SELP	AGER	CFLAR	CSF3	E2F3		PDCD1LG2
CCL23	CD40LG	TNC	BDKRB1	CIDEA	EPO	ELF3		PTPN11
CCL28	CD48	VCAM1	C69	FAS	FGF8	FOS		PTPN6
CCL3	CD83		EGFR	FASLG	FSTL3	GATA3		TIGIT
CCL4	CD86		ERBB2	IER3	HGF	HIF1A
CCL5	CR2		FCER2/CD23	PTPN13	IGFBP1	HOXA9
CCL5	CXCR1		GRIN1	PYCARD	IGFBP2	IER2
CXCL1	CXCR2		GRIN2A	TIFA	INHBA	IRF1
CXCL10	F11R		GRM2	TRAF1	KITLG	IRF2
CXCL10	FCER2		KISS1	TRAF2	MDK	IRF4
CXCL11	FCGRT		KLRA1	XIAP	NGFB	IRF7
CXCL2	HLA-B		NPY1R		NK4	JMJD3
CXCL3	HLA-G		OLR1		NRG1	JUNB
CXCL3	ICOS		OPRD1		PDGFB	LEF1
CXCL5	IGHE		OPRM1		PENK	MYB
CXCL5	IGHG1		OXTR		PI3KAP1	MYC
CXCL5	IGHG2		PTAFR		PIGF	NFKB1
CXCL6	IGHG4		SCNN1A		PRL	NFKB2
CXCL8	IGKC				SPP1	NFKBIA
CXCL9	IL2RA				TACR1	NFKBIE
EBI3	NOD2				THBS1	NFKBIZ
GRO-gamma	PGLYRP1				THBS2	NLRP2
ICOS	pIgR				TNFSF13B	NR3C1
IFNB1	SLC3A2				VEGFC	NR4A2
Iigp1	TCRB				WNT10B	Osterix
IL10	TLR2					PGR
IL11	TLR9					REL
IL12A	TNFRSF1B					RELB
IL12B	TNFRSF4					SNAI1
IL13	TNFRSF9					SOX9
IL15	TREM1					SPI1
IL17						STAT5A
IL1A						TFEC
IL1B						TNFAIP3
IL1RN						TNIP3
IL2						TP53
IL23A						TWIST1
IL27						WT1
IL6						YY1
IL9						YY1
KC						YY1
LTA						YY1
LTB						ZNF366
TFF3
TNF
TNFSF10
TNFSF15
