# Supplementary material for: Loss of tuberous sclerosis complex 2 confers inflammation via dysregulation of nuclear factor kappa-light-chain-enhancer of activated B cells
Source: J Inflamm (Lond). 2025 Sep 26;22:38. doi: 10.1186/s12950-025-00464-8 (PMC12465316; doi:10.1186/s12950-025-00464-8)
Supplement: Supplementary file 2 — Supplementary Material 2. [file 12950_2025_464_MOESM2_ESM.xlsx]

## Sheet: Gene Set
GeneAnalytics - Analysis Report			Prepared for: Darius McPhail (mcphaild@cardiff.ac.uk)
			Date: 4/27/2020
Copyright © LifeMap Sciences, Inc.
Species	Human
Identified genes (150)
Symbol	Full Name	Aliases	GeneCards URL
ADORA3	adenosine A3 receptor	A3AR	http://www.genecards.org/cgi-bin/carddisp.pl?gene=ADORA3
AEBP1	AE binding protein 1	ACLP	http://www.genecards.org/cgi-bin/carddisp.pl?gene=AEBP1
AIF1	allograft inflammatory factor 1	AIF-1, IBA1, IRT-1, IRT1	http://www.genecards.org/cgi-bin/carddisp.pl?gene=AIF1
ANGPT1	angiopoietin 1	AGP1, AGPT, ANG1	http://www.genecards.org/cgi-bin/carddisp.pl?gene=ANGPT1
ANKRD22	ankyrin repeat domain 22		http://www.genecards.org/cgi-bin/carddisp.pl?gene=ANKRD22
ANXA1	annexin A1	ANX1, LPC1	http://www.genecards.org/cgi-bin/carddisp.pl?gene=ANXA1
ANXA2	annexin A2	ANX2, ANX2L4, CAL1H, HEL-S-270, LIP2, LPC2, LPC2D, P36, PAP-IV	http://www.genecards.org/cgi-bin/carddisp.pl?gene=ANXA2
ANXA2P2	annexin A2 pseudogene 2	ANX2L2, ANX2P2, LPC2B	http://www.genecards.org/cgi-bin/carddisp.pl?gene=ANXA2P2
APBB1IP	amyloid beta precursor protein binding family B member 1 interacting protein	INAG1, PREL1, RARP1, RIAM	http://www.genecards.org/cgi-bin/carddisp.pl?gene=APBB1IP
APLNR	apelin receptor	AGTRL1, APJ, APJR, HG11	http://www.genecards.org/cgi-bin/carddisp.pl?gene=APLNR
APOBEC3F	apolipoprotein B mRNA editing enzyme catalytic subunit 3F	A3F, ARP8, BK150C2.4.MRNA, KA6	http://www.genecards.org/cgi-bin/carddisp.pl?gene=APOBEC3F
AQP4	aquaporin 4	MIWC, WCH4	http://www.genecards.org/cgi-bin/carddisp.pl?gene=AQP4
ARL11	ADP ribosylation factor like GTPase 11	ARLTS1	http://www.genecards.org/cgi-bin/carddisp.pl?gene=ARL11
ARRDC4	arrestin domain containing 4		http://www.genecards.org/cgi-bin/carddisp.pl?gene=ARRDC4
B3GNT5	UDP-GlcNAc:betaGal beta-1,3-N-acetylglucosaminyltransferase 5	B3GN-T5, beta3Gn-T5	http://www.genecards.org/cgi-bin/carddisp.pl?gene=B3GNT5
BAG3	BAG cochaperone 3	BAG-3, BIS, CAIR-1, MFM6	http://www.genecards.org/cgi-bin/carddisp.pl?gene=BAG3
BIN2	bridging integrator 2	BRAP-1	http://www.genecards.org/cgi-bin/carddisp.pl?gene=BIN2
BTK	Bruton tyrosine kinase	AGMX1, AT, ATK, BPK, IGHD3, IMD1, PSCTK1, XLA	http://www.genecards.org/cgi-bin/carddisp.pl?gene=BTK
C10orf105	chromosome 10 open reading frame 105		http://www.genecards.org/cgi-bin/carddisp.pl?gene=C10orf105
C1QA	complement C1q A chain		http://www.genecards.org/cgi-bin/carddisp.pl?gene=C1QA
C1QB	complement C1q B chain		http://www.genecards.org/cgi-bin/carddisp.pl?gene=C1QB
C1QC	complement C1q C chain	C1Q-C, C1QG	http://www.genecards.org/cgi-bin/carddisp.pl?gene=C1QC
C1R	complement C1r	EDSPD1	http://www.genecards.org/cgi-bin/carddisp.pl?gene=C1R
C21orf62	chromosome 21 open reading frame 62	B37, C21orf120, PRED81	http://www.genecards.org/cgi-bin/carddisp.pl?gene=C21orf62
C3	complement C3	AHUS5, ARMD9, ASP, C3a, C3b, CPAMD1, HEL-S-62p	http://www.genecards.org/cgi-bin/carddisp.pl?gene=C3
C4A	complement C4A (Rodgers blood group)	C4, C4A2, C4A3, C4A4, C4A6, C4AD, C4S, CO4, CPAMD2, RG	http://www.genecards.org/cgi-bin/carddisp.pl?gene=C4A
C4B	complement C4B (Chido blood group)	C4B1, C4B12, C4B2, C4B3, C4B5, C4BD, C4B_2, C4F, CH, CO4, CPAMD3	http://www.genecards.org/cgi-bin/carddisp.pl?gene=C4B
CAPG	capping actin protein, gelsolin like	AFCP, HEL-S-66, MCP	http://www.genecards.org/cgi-bin/carddisp.pl?gene=CAPG
CAPS	calcyphosine	CAPS1	http://www.genecards.org/cgi-bin/carddisp.pl?gene=CAPS
CARD9	caspase recruitment domain family member 9	CANDF2, hCARD9	http://www.genecards.org/cgi-bin/carddisp.pl?gene=CARD9
CASP1	caspase 1	ICE, IL1BC, P45	http://www.genecards.org/cgi-bin/carddisp.pl?gene=CASP1
CD300A	CD300a molecule	CLM-8, CMRF-35-H9, CMRF-35H, CMRF35-H, CMRF35-H9, CMRF35H, CMRF35H9, IGSF12, IRC1, IRC1/IRC2, IRC2, IRp60	http://www.genecards.org/cgi-bin/carddisp.pl?gene=CD300A
CD33	CD33 molecule	SIGLEC-3, SIGLEC3, p67	http://www.genecards.org/cgi-bin/carddisp.pl?gene=CD33
CD37	CD37 molecule	GP52-40, TSPAN26	http://www.genecards.org/cgi-bin/carddisp.pl?gene=CD37
CD44	CD44 molecule (Indian blood group)	CDW44, CSPG8, ECMR-III, HCELL, HUTCH-I, IN, LHR, MC56, MDU2, MDU3, MIC4, Pgp1	http://www.genecards.org/cgi-bin/carddisp.pl?gene=CD44
CD74	CD74 molecule	DHLAG, HLADG, II, Ia-GAMMA, p33	http://www.genecards.org/cgi-bin/carddisp.pl?gene=CD74
CD84	CD84 molecule	LY9B, SLAMF5, hCD84, mCD84	http://www.genecards.org/cgi-bin/carddisp.pl?gene=CD84
CD86	CD86 molecule	B7-2, B7.2, B70, CD28LG2, LAB72	http://www.genecards.org/cgi-bin/carddisp.pl?gene=CD86
CD99	CD99 molecule (Xg blood group)	HBA71, MIC2, MIC2X, MIC2Y, MSK5X	http://www.genecards.org/cgi-bin/carddisp.pl?gene=CD99
CHI3L2	chitinase 3 like 2	CHIL2, YKL-39, YKL39	http://www.genecards.org/cgi-bin/carddisp.pl?gene=CHI3L2
CLEC18B	C-type lectin domain family 18 member B	MRCL2	http://www.genecards.org/cgi-bin/carddisp.pl?gene=CLEC18B
CLIC1	chloride intracellular channel 1	CL1C1, CLCNL1, G6, NCC27	http://www.genecards.org/cgi-bin/carddisp.pl?gene=CLIC1
CMTM3	CKLF like MARVEL transmembrane domain containing 3	BNAS2, CKLFSF3	http://www.genecards.org/cgi-bin/carddisp.pl?gene=CMTM3
COLEC12	collectin subfamily member 12	CLP1, NSR2, SCARA4, SRCL	http://www.genecards.org/cgi-bin/carddisp.pl?gene=COLEC12
CSF1R	colony stimulating factor 1 receptor	BANDDOS, C-FMS, CD115, CSF-1R, CSFR, FIM2, FMS, HDLS, M-CSF-R	http://www.genecards.org/cgi-bin/carddisp.pl?gene=CSF1R
CYBB	cytochrome b-245 beta chain	AMCBX2, CGD, GP91-1, GP91-PHOX, GP91PHOX, IMD34, NOX2, p91-PHOX	http://www.genecards.org/cgi-bin/carddisp.pl?gene=CYBB
CYP21A2	cytochrome P450 family 21 subfamily A member 2	CA21H, CAH1, CPS1, CYP21, CYP21B, P450c21B	http://www.genecards.org/cgi-bin/carddisp.pl?gene=CYP21A2
DHRS9	dehydrogenase/reductase 9	3-alpha-HSD, 3ALPHA-HSD, RDH-E2, RDH-TBE, RDH15, RDHL, RDHTBE, RETSDR8, SDR9C4	http://www.genecards.org/cgi-bin/carddisp.pl?gene=DHRS9
DLEC1	DLEC1 cilia and flagella associated protein	CFAP81, DLC-1, DLC1, F56	http://www.genecards.org/cgi-bin/carddisp.pl?gene=DLEC1
DOCK2	dedicator of cytokinesis 2	IMD40	http://www.genecards.org/cgi-bin/carddisp.pl?gene=DOCK2
DOCK8	dedicator of cytokinesis 8	HEL-205, MRD2, ZIR8	http://www.genecards.org/cgi-bin/carddisp.pl?gene=DOCK8
EBI3	Epstein-Barr virus induced 3	IL-27B, IL27B, IL35B	http://www.genecards.org/cgi-bin/carddisp.pl?gene=EBI3
EFEMP1	EGF containing fibulin extracellular matrix protein 1	DHRD, DRAD, FBLN3, FBNL, FIBL-3, MLVT, MTLV, S1-5	http://www.genecards.org/cgi-bin/carddisp.pl?gene=EFEMP1
EMP3	epithelial membrane protein 3	YMP	http://www.genecards.org/cgi-bin/carddisp.pl?gene=EMP3
EVC2	EvC ciliary complex subunit 2	LBN, WAD	http://www.genecards.org/cgi-bin/carddisp.pl?gene=EVC2
EVI2B	ecotropic viral integration site 2B	CD361, D17S376, EVDB	http://www.genecards.org/cgi-bin/carddisp.pl?gene=EVI2B
FAM181A	family with sequence similarity 181 member A	C14orf152	http://www.genecards.org/cgi-bin/carddisp.pl?gene=FAM181A
FAM189A2	family with sequence similarity 189 member A2	C9orf61, X123	http://www.genecards.org/cgi-bin/carddisp.pl?gene=FAM189A2
FCGR1A	Fc fragment of IgG receptor Ia	CD64, CD64A, FCRI, IGFR1	http://www.genecards.org/cgi-bin/carddisp.pl?gene=FCGR1A
FCGR1B	Fc fragment of IgG receptor Ib	CD64b, FCG1, FCGR1, FCGR1A, FcRI, FcgammaRIa, IGFR1, IGFRB	http://www.genecards.org/cgi-bin/carddisp.pl?gene=FCGR1B
FGD2	FYVE, RhoGEF and PH domain containing 2	ZFYVE4	http://www.genecards.org/cgi-bin/carddisp.pl?gene=FGD2
GAL3ST4	galactose-3-O-sulfotransferase 4	GAL3ST-4	http://www.genecards.org/cgi-bin/carddisp.pl?gene=GAL3ST4
GALNT15	polypeptide N-acetylgalactosaminyltransferase 15	GALNACT15, GALNT13, GALNT7, GALNTL2, PIH5, pp-GalNAc-T15	http://www.genecards.org/cgi-bin/carddisp.pl?gene=GALNT15
GFAP	glial fibrillary acidic protein	ALXDRD	http://www.genecards.org/cgi-bin/carddisp.pl?gene=GFAP
GLIS3	GLIS family zinc finger 3	NDH, ZNF515	http://www.genecards.org/cgi-bin/carddisp.pl?gene=GLIS3
HCK	HCK proto-oncogene, Src family tyrosine kinase	JTK9, p59Hck, p61Hck	http://www.genecards.org/cgi-bin/carddisp.pl?gene=HCK
HCLS1	hematopoietic cell-specific Lyn substrate 1	CTTNL, HS1, lckBP1, p75	http://www.genecards.org/cgi-bin/carddisp.pl?gene=HCLS1
HLA-DMB	major histocompatibility complex, class II, DM beta	D6S221E, RING7	http://www.genecards.org/cgi-bin/carddisp.pl?gene=HLA-DMB
HLA-DRA	major histocompatibility complex, class II, DR alpha	HLA-DRA1	http://www.genecards.org/cgi-bin/carddisp.pl?gene=HLA-DRA
HPGDS	hematopoietic prostaglandin D synthase	GSTS, GSTS1, GSTS1-1, PGD2, PGDS	http://www.genecards.org/cgi-bin/carddisp.pl?gene=HPGDS
HVCN1	hydrogen voltage gated channel 1	HV1, VSOP	http://www.genecards.org/cgi-bin/carddisp.pl?gene=HVCN1
IGDCC4	immunoglobulin superfamily DCC subclass member 4	DDM36, NOPE	http://www.genecards.org/cgi-bin/carddisp.pl?gene=IGDCC4
IKZF1	IKAROS family zinc finger 1	CVID13, Hs.54452, IK1, IKAROS, LYF1, LyF-1, PPP1R92, PRO0758, ZNFN1A1	http://www.genecards.org/cgi-bin/carddisp.pl?gene=IKZF1
IL18	interleukin 18	IGIF, IL-18, IL-1g, IL1F4	http://www.genecards.org/cgi-bin/carddisp.pl?gene=IL18
IL21R	interleukin 21 receptor	CD360, IMD56, NILR	http://www.genecards.org/cgi-bin/carddisp.pl?gene=IL21R
IRF5	interferon regulatory factor 5	SLEB10	http://www.genecards.org/cgi-bin/carddisp.pl?gene=IRF5
ITGB2	integrin subunit beta 2	CD18, LAD, LCAMB, LFA-1, MAC-1, MF17, MFI7	http://www.genecards.org/cgi-bin/carddisp.pl?gene=ITGB2
ITGB4	integrin subunit beta 4	CD104, GP150	http://www.genecards.org/cgi-bin/carddisp.pl?gene=ITGB4
LAIR1	leukocyte associated immunoglobulin like receptor 1	CD305, LAIR-1	http://www.genecards.org/cgi-bin/carddisp.pl?gene=LAIR1
LAPTM5	lysosomal protein transmembrane 5	CLAST6	http://www.genecards.org/cgi-bin/carddisp.pl?gene=LAPTM5
LAT2	linker for activation of T cells family member 2	HSPC046, LAB, NTAL, WBSCR15, WBSCR5, WSCR5	http://www.genecards.org/cgi-bin/carddisp.pl?gene=LAT2
LCTL	lactase like	KLG, KLPH	http://www.genecards.org/cgi-bin/carddisp.pl?gene=LCTL
LILRA1	leukocyte immunoglobulin like receptor A1	CD85I, LIR-6, LIR6	http://www.genecards.org/cgi-bin/carddisp.pl?gene=LILRA1
LILRB1	leukocyte immunoglobulin like receptor B1	CD85J, ILT-2, ILT2, LIR-1, LIR1, MIR-7, MIR7, PIR-B, PIRB	http://www.genecards.org/cgi-bin/carddisp.pl?gene=LILRB1
LINC00511	long intergenic non-protein coding RNA 511	LCAL5, onco-lncRNA-12	http://www.genecards.org/cgi-bin/carddisp.pl?gene=LINC00511
LINC00880	long intergenic non-protein coding RNA 880		http://www.genecards.org/cgi-bin/carddisp.pl?gene=LINC00880
LINC01094	long intergenic non-protein coding RNA 1094	CTEPHA1	http://www.genecards.org/cgi-bin/carddisp.pl?gene=LINC01094
LOC100507144	uncharacterized LOC100507144		http://www.genecards.org/cgi-bin/carddisp.pl?gene=LOC100507144
LPAR4	lysophosphatidic acid receptor 4	GPR23, LPA4, P2RY9, P2Y5-LIKE, P2Y9	http://www.genecards.org/cgi-bin/carddisp.pl?gene=LPAR4
LPAR5	lysophosphatidic acid receptor 5	GPR92, GPR93, KPG_010, LPA5	http://www.genecards.org/cgi-bin/carddisp.pl?gene=LPAR5
LRRC25	leucine rich repeat containing 25	MAPA	http://www.genecards.org/cgi-bin/carddisp.pl?gene=LRRC25
LST1	leukocyte specific transcript 1	B144, D6S49E, LST-1	http://www.genecards.org/cgi-bin/carddisp.pl?gene=LST1
LY86	lymphocyte antigen 86	MD-1, MD1, MMD-1, dJ80N2.1	http://www.genecards.org/cgi-bin/carddisp.pl?gene=LY86
MATN2	matrilin 2		http://www.genecards.org/cgi-bin/carddisp.pl?gene=MATN2
MILR1	mast cell immunoglobulin like receptor 1	Allergin-1, C17orf60, MCA-32, MCA32	http://www.genecards.org/cgi-bin/carddisp.pl?gene=MILR1
MIR17HG	miR-17-92a-1 cluster host gene	C13orf25, FGLDS2, LINC00048, MIHG1, MIRH1, MIRHG1, NCRNA00048, miR-17-92	http://www.genecards.org/cgi-bin/carddisp.pl?gene=MIR17HG
MYO1F	myosin IF		http://www.genecards.org/cgi-bin/carddisp.pl?gene=MYO1F
NCF1B	neutrophil cytosolic factor 1B pseudogene	NCF-1B, SH3PXD1B	http://www.genecards.org/cgi-bin/carddisp.pl?gene=NCF1B
NCKAP1L	NCK associated protein 1 like	HEM1	http://www.genecards.org/cgi-bin/carddisp.pl?gene=NCKAP1L
NUPR1	nuclear protein 1, transcriptional regulator	COM1, P8	http://www.genecards.org/cgi-bin/carddisp.pl?gene=NUPR1
OR5AK4P	olfactory receptor family 5 subfamily AK member 4 pseudogene	PJCG3	http://www.genecards.org/cgi-bin/carddisp.pl?gene=OR5AK4P
P2RY6	pyrimidinergic receptor P2Y6	P2Y6	http://www.genecards.org/cgi-bin/carddisp.pl?gene=P2RY6
PALLD	palladin, cytoskeletal associated protein	CGI-151, CGI151, MYN, PNCA1, SIH002	http://www.genecards.org/cgi-bin/carddisp.pl?gene=PALLD
PCED1B-AS1	PCED1B antisense RNA 1		http://www.genecards.org/cgi-bin/carddisp.pl?gene=PCED1B-AS1
PHKG1	phosphorylase kinase catalytic subunit gamma 1	PHKG	http://www.genecards.org/cgi-bin/carddisp.pl?gene=PHKG1
PHYHD1	phytanoyl-CoA dioxygenase domain containing 1		http://www.genecards.org/cgi-bin/carddisp.pl?gene=PHYHD1
PIK3R5	phosphoinositide-3-kinase regulatory subunit 5	F730038I15Rik, FOAP-2, P101-PI3K, p101	http://www.genecards.org/cgi-bin/carddisp.pl?gene=PIK3R5
PLAAT4	phospholipase A and acyltransferase 4	HRASLS4, HRSL4, PLA1/2-3, PLAAT-4, RARRES3, RIG1, TIG3	http://www.genecards.org/cgi-bin/carddisp.pl?gene=PLAAT4
PLCD1	phospholipase C delta 1	NDNC3, PLC-III	http://www.genecards.org/cgi-bin/carddisp.pl?gene=PLCD1
PLEKHA4	pleckstrin homology domain containing A4	PEPP1	http://www.genecards.org/cgi-bin/carddisp.pl?gene=PLEKHA4
PLP2	proteolipid protein 2	A4, A4LSB	http://www.genecards.org/cgi-bin/carddisp.pl?gene=PLP2
PTAFR	platelet activating factor receptor	PAFR	http://www.genecards.org/cgi-bin/carddisp.pl?gene=PTAFR
PTPN6	protein tyrosine phosphatase non-receptor type 6	HCP, HCPH, HPTP1C, PTP-1C, SH-PTP1, SHP-1, SHP-1L, SHP1	http://www.genecards.org/cgi-bin/carddisp.pl?gene=PTPN6
PYCARD	PYD and CARD domain containing	ASC, CARD5, TMS, TMS-1, TMS1	http://www.genecards.org/cgi-bin/carddisp.pl?gene=PYCARD
RAB13	RAB13, member RAS oncogene family	GIG4	http://www.genecards.org/cgi-bin/carddisp.pl?gene=RAB13
RASAL3	RAS protein activator like 3		http://www.genecards.org/cgi-bin/carddisp.pl?gene=RASAL3
RFX4	regulatory factor X4	NYD-SP10	http://www.genecards.org/cgi-bin/carddisp.pl?gene=RFX4
RGS10	regulator of G protein signaling 10		http://www.genecards.org/cgi-bin/carddisp.pl?gene=RGS10
RHBDF2	rhomboid 5 homolog 2	RHBDL5, RHBDL6, TEC, TOC, TOCG, iRhom2	http://www.genecards.org/cgi-bin/carddisp.pl?gene=RHBDF2
RNASE2	ribonuclease A family member 2	EDN, RAF3, RNS2	http://www.genecards.org/cgi-bin/carddisp.pl?gene=RNASE2
RNASE3	ribonuclease A family member 3	ECP, RAF1, RNS3	http://www.genecards.org/cgi-bin/carddisp.pl?gene=RNASE3
RNASE6	ribonuclease A family member k6	RAD1, RNS6, RNasek6	http://www.genecards.org/cgi-bin/carddisp.pl?gene=RNASE6
RPE65	retinoid isomerohydrolase RPE65	BCO3, LCA2, RP20, mRPE65, p63, rd12, sRPE65	http://www.genecards.org/cgi-bin/carddisp.pl?gene=RPE65
S100A10	S100 calcium binding protein A10	42C, ANX2L, ANX2LG, CAL1L, CLP11, Ca[1], GP11, P11, p10	http://www.genecards.org/cgi-bin/carddisp.pl?gene=S100A10
S100Z	S100 calcium binding protein Z	Gm625, S100-zeta	http://www.genecards.org/cgi-bin/carddisp.pl?gene=S100Z
SAMSN1	SAM domain, SH3 domain and nuclear localization signals 1	HACS1, NASH1, SASH2, SH3D6B, SLy2	http://www.genecards.org/cgi-bin/carddisp.pl?gene=SAMSN1
SASH3	SAM and SH3 domain containing 3	753P9, CXorf9, HACS2, SH3D6C, SLY	http://www.genecards.org/cgi-bin/carddisp.pl?gene=SASH3
SERPINA3	serpin family A member 3	AACT, ACT, GIG24, GIG25	http://www.genecards.org/cgi-bin/carddisp.pl?gene=SERPINA3
SERPING1	serpin family G member 1	C1IN, C1INH, C1NH, HAE1, HAE2	http://www.genecards.org/cgi-bin/carddisp.pl?gene=SERPING1
SIGLEC10	sialic acid binding Ig like lectin 10	PRO940, SIGLEC-10, SLG2	http://www.genecards.org/cgi-bin/carddisp.pl?gene=SIGLEC10
SIGLEC8	sialic acid binding Ig like lectin 8	SAF2, SIGLEC-8, SIGLEC8L	http://www.genecards.org/cgi-bin/carddisp.pl?gene=SIGLEC8
SIRPB2	signal regulatory protein beta 2	PTPN1L, PTPNS1L3, dJ776F14.2	http://www.genecards.org/cgi-bin/carddisp.pl?gene=SIRPB2
SLC7A7	solute carrier family 7 member 7	LAT3, LPI, MOP-2, Y+LAT1, y+LAT-1	http://www.genecards.org/cgi-bin/carddisp.pl?gene=SLC7A7
SOWAHD	sosondowah ankyrin repeat domain family member D	ANKRD58	http://www.genecards.org/cgi-bin/carddisp.pl?gene=SOWAHD
SPARC	secreted protein acidic and cysteine rich	BM-40, OI17, ON, ONT	http://www.genecards.org/cgi-bin/carddisp.pl?gene=SPARC
STK31	serine/threonine kinase 31	SGK396, TDRD8	http://www.genecards.org/cgi-bin/carddisp.pl?gene=STK31
TAGLN2	transgelin 2	HA1756	http://www.genecards.org/cgi-bin/carddisp.pl?gene=TAGLN2
TBXAS1	thromboxane A synthase 1	BDPLT14, CYP5, CYP5A1, GHOSAL, THAS, TS, TXAS, TXS	http://www.genecards.org/cgi-bin/carddisp.pl?gene=TBXAS1
TLR2	toll like receptor 2	CD282, TIL4	http://www.genecards.org/cgi-bin/carddisp.pl?gene=TLR2
TMEM156	transmembrane protein 156		http://www.genecards.org/cgi-bin/carddisp.pl?gene=TMEM156
TNC	tenascin C	150-225, DFNA56, GMEM, GP, HXB, JI, TN, TN-C	http://www.genecards.org/cgi-bin/carddisp.pl?gene=TNC
TNFAIP8L2	TNF alpha induced protein 8 like 2	TIPE2	http://www.genecards.org/cgi-bin/carddisp.pl?gene=TNFAIP8L2
TNFSF14	TNF superfamily member 14	CD258, HVEML, LIGHT, LTg	http://www.genecards.org/cgi-bin/carddisp.pl?gene=TNFSF14
TREM2	triggering receptor expressed on myeloid cells 2	PLOSL2, TREM-2, Trem2a, Trem2b, Trem2c	http://www.genecards.org/cgi-bin/carddisp.pl?gene=TREM2
TYROBP	transmembrane immune signaling adaptor TYROBP	DAP12, KARAP, PLOSL, PLOSL1	http://www.genecards.org/cgi-bin/carddisp.pl?gene=TYROBP
VIM	vimentin		http://www.genecards.org/cgi-bin/carddisp.pl?gene=VIM
VIM-AS1	VIM antisense RNA 1		http://www.genecards.org/cgi-bin/carddisp.pl?gene=VIM-AS1
WDFY4	WDFY family member 4	C10orf64	http://www.genecards.org/cgi-bin/carddisp.pl?gene=WDFY4
WDR49	WD repeat domain 49		http://www.genecards.org/cgi-bin/carddisp.pl?gene=WDR49
WWTR1	WW domain containing transcription regulator 1	TAZ	http://www.genecards.org/cgi-bin/carddisp.pl?gene=WWTR1

## Sheet: Tissues & Cells
GeneAnalytics - Tissue & Cell results			Prepared for: Darius McPhail (mcphaild@cardiff.ac.uk)
			Date: 4/27/2020
Copyright © LifeMap Sciences, Inc.
Statistics:
# Identified genes	150
Aboundant genes	AEBP1, ANGPT1, ANXA1, BAG3, SERPING1, SPARC, VIM, WWTR1
HKG	ANXA2, CAPG, CD74, CD99, EMP3, NUPR1, PLCD1, RAB13, S100A10, TAGLN2, VIM
# Matched genes	135
# Matched entities	1013
# In vivo entities	677
# In vitro entities	336
# Cells	418
# Compartments	78
# Organs / Tissues	33
# HT Experiments	484
# Prenatal	629
# Postnatal	662
Matching score statistics:
# High score matches	0
# Med score matches	16
# Low score matches	997
Results
Score	Entity type	Name	In vivo / In vitro	Pre/Postnatal	Organ / Tissue	# Matched Genes	# Total Genes	Matched Genes (Symbols)	Entity URL (LifeMap Discovery)
4.72731	BIDiffExpSet	Peripheral Blood Monocytes (PB CD14+)	In vitro	PostNatal	Blood	24	100	AIF1, CD74, CSF1R, NCKAP1L, LAPTM5, HLA-DRA, TYROBP, FGD2, CD86, LAT2, ITGB2, CD37, HCLS1, LY86, EVI2B, LRRC25, DOCK8, PTPN6, CYBB, HLA-DMB, CD33, SLC7A7, RNASE2, LST1	http://discovery.lifemapsc.com/gene-expression-signals/high-throughput/large-scale-dataset-cultured-cell-collection/peripheral-blood-monocytes-pb-cd14
4.58712	OrganSystem	Spleen	In vivo	Prenatal-PostNatal	Spleen	37	1534	SERPING1, C1QB, CD44, ANXA1, AEBP1, EMP3, VIM, CD74, APLNR, NCKAP1L, LAPTM5, C1QA, TYROBP, FGD2, SASH3, Cd86, ITGB2, CD37, HCK, TAGLN2, BIN2, BTK, SPARC, C1QC, HCLS1, LAIR1, CD99, PLAAT4, CD300A, MYO1F, PTPN6, TNFAIP8L2, CYBB, WDFY4, LILRB1, TBXAS1, CASP1	http://discovery.lifemapsc.com/in-vivo-development/spleen
4.40934	OrganSystem	Blood	In vivo	Prenatal-PostNatal	Blood	32	544	AIF1, NCKAP1L, LAPTM5, TYROBP, PIK3R5, CD86, RASAL3, ITGB2, PTAFR, CD37, HCK, TLR2, BIN2, APBB1IP, DOCK2, HCLS1, LAIR1, EVI2B, CD300A, LRRC25, DOCK8, IKZF1, MYO1F, TNFAIP8L2, CYBB, SIRPB2, CD33, RNASE2, CASP1, LILRA1, RNASE3, LST1	http://discovery.lifemapsc.com/in-vivo-development/blood
4.40615	BIDiffExpSet	Bone Marrow CD33+ Cells	In vitro	PostNatal	Blood	22	100	AIF1, CD74, CSF1R, NCKAP1L, LAPTM5, HLA-DRA, TYROBP, CD86, LAT2, ITGB2, CD37, DOCK2, HCLS1, LY86, EVI2B, PTPN6, CYBB, HLA-DMB, CD33, RNASE2, RNASE3, LST1	http://discovery.lifemapsc.com/gene-expression-signals/high-throughput/large-scale-dataset-cultured-cell-collection/bone-marrow-cd33-cells
4.16791	Cell	Monocytes	In vivo	Prenatal-PostNatal	Blood	15	340	C1QB, FCGR1A, CSF1R, C1QA, TYROBP, P2ry6, HCK, TLR2, LY86, CYBB, LILRB1, CD33, SLC7A7, LILRA1, LST1	http://discovery.lifemapsc.com/in-vivo-development/blood/peripheral-blood/monocytes
4.05411	Cell	Fibrous Astrocyte Cells	In vivo	Prenatal-PostNatal	Brain, Astrocytes, Glial Cells	3	9	Cd44, Gfap, Aqp4	http://discovery.lifemapsc.com/in-vivo-development/brain/forebrain-white-matter/fibrous-astrocyte-cells
4.05002	Cell	Adult Retinal Pigmented Epithelium Cells	In vivo	PostNatal	Eye, Retinal Pigmented Epithelium (RPE), Epithelial Cells	17	113	C1QB, ADORA3, AIF1, CD74, RNASE6, LAPTM5, C1QA, HLA-DRA, CD86, ITGB2, Rpe65, CD37, C1QC, RGS10, C3, SERPINA3, LST1	http://discovery.lifemapsc.com/in-vivo-development/eye/retinal-pigmented-epithelium/adult-retinal-pigmented-epithelium-cells
3.99169	BIDiffExpSet	Cord Blood Monocytes (CD14+)	In vitro	PostNatal	Umbilical Cord, Blood	19	100	AIF1, CD74, CSF1R, NCKAP1L, LAPTM5, HLA-DRA, TYROBP, CD86, LAT2, ITGB2, CD37, LY86, EVI2B, DOCK8, PTPN6, HLA-DMB, CD33, SLC7A7, LST1	http://discovery.lifemapsc.com/gene-expression-signals/high-throughput/large-scale-dataset-cultured-cell-collection/cord-blood-monocytes-cd14
3.96565	AnatCompartment	Bone Marrow	In vivo	Prenatal-PostNatal	Bone	31	1541	CD44, ANXA1, EMP3, PLP2, VIM, CD74, CSF1R, LAPTM5, TYROBP, PIK3R5, SASH3, SAMSN1, WDR49, ITGB2, CD37, TAGLN2, BIN2, APBB1IP, ANGPT1, CAPG, HCLS1, LAIR1, CD99, EVI2B, TMEM156, MYO1F, PTPN6, CYBB, RNASE2, LILRA1, RNASE3	http://discovery.lifemapsc.com/in-vivo-development/bone/bone-marrow
3.70509	Cell	Fibrous Astrocyte Cells	In vivo	Prenatal-PostNatal	Spinal Cord, Astrocytes, Glial Cells	3	9	Cd44, Gfap, Aqp4	http://discovery.lifemapsc.com/in-vivo-development/spinal-cord/spinal-cord-white-matter/fibrous-astrocyte-cells
3.58262	PDCell	Anterior astrospheres	In vitro	Prenatal	Brain, Astrocytes, Glial Cells	3	12	CD44, GFAP, AQP4	http://discovery.lifemapsc.com/stem-cell-differentiation/protocols/astrocytes-brain-differentiation-directed-differentiation-of-functional-astroglial-subtypes-from-human-pluripotent-stem-cells?TCCellID=837e1b35-13a9-4fff-a080-4f0cb961d50a
3.55071	PDCell	Caudal astrospheres	In vitro	Prenatal	Brain, Astrocytes, Glial Cells	3	14	CD44, GFAP, AQP4	http://discovery.lifemapsc.com/stem-cell-differentiation/protocols/astrocytes-brain-differentiation-directed-differentiation-of-functional-astroglial-subtypes-from-human-pluripotent-stem-cells?TCCellID=cc824b23-9f8b-4573-a17f-5390d7a58af5
3.48457	Cell	Hematopoietic Stem Cells	In vivo	Prenatal	Lateral Plate Mesoderm, Blood	14	117	C1qb, Fcgr1, Cd44, Anxa1, Il18, Aif1, C1qa, P2ry6, Hck, C1qc, Cd84, Ly86, Cybb, Casp1	http://discovery.lifemapsc.com/in-vivo-development/lateral-plate-mesoderm/aorta-gonad-mesonephros/hematopoietic-stem-cells
3.37444	Cell	VA1 Fibrous Astrocyte Cells	In vivo	Prenatal-PostNatal	Spinal Cord, Astrocytes, Glial Cells	3	16	Cd44, Gfap, Aqp4	http://discovery.lifemapsc.com/in-vivo-development/spinal-cord/spinal-cord-white-matter/va1-fibrous-astrocyte-cells
3.33021	Cell	VA3 Fibrous Astrocyte Cells	In vivo	Prenatal-PostNatal	Spinal Cord, Astrocytes, Glial Cells	3	16	Cd44, Gfap, Aqp4	http://discovery.lifemapsc.com/in-vivo-development/spinal-cord/spinal-cord-white-matter/va3-fibrous-astrocyte-cells
3.28813	BIDiffExpSet	Lymph Node	In vivo	PostNatal	Lymph	36	1406	SERPING1, C1QB, CD44, ANXA1, EMP3, IL18, VIM, CD74, NCKAP1L, RNASE6, LAPTM5, C1QA, TYROBP, FGD2, SASH3, LAT2, HVCN1, ITGB2, CD37, TAGLN2, BIN2, BTK, SPARC, C1QC, CAPG, RGS10, DOCK2, HCLS1, LAIR1, CD99, LY86, PLAAT4, PTPN6, CYBB, CHI3L2, CASP1	http://discovery.lifemapsc.com/gene-expression-signals/high-throughput/large-scale-dataset-human-protein-atlas-rna-sequencing-data/lymph-node
3.21675	BIDiffExpSet	Fetal Liver CD34+ Cells	In vitro	Prenatal	Liver, Blood	19	100	AIF1, CD74, APLNR, CSF1R, NCKAP1L, LAPTM5, HLA-DRA, TYROBP, LAT2, ITGB2, CD37, DHRS9, DOCK2, HCLS1, DOCK8, HLA-DMB, CD33, RNASE2, RNASE3	http://discovery.lifemapsc.com/gene-expression-signals/high-throughput/large-scale-dataset-cultured-cell-collection/fetal-liver-cd34-cells
3.21573	Cell	VA2 Fibrous Astrocyte Cells	In vivo	Prenatal-PostNatal	Spinal Cord, Astrocytes, Glial Cells	3	17	Cd44, Gfap, Aqp4	http://discovery.lifemapsc.com/in-vivo-development/spinal-cord/spinal-cord-white-matter/va2-fibrous-astrocyte-cells
3.14436	BIDiffExpSet	Appendix	In vivo	PostNatal	Colon	35	1299	SERPING1, C1QB, CD44, ANXA1, AEBP1, EMP3, PLP2, VIM, EFEMP1, CD74, NCKAP1L, LAPTM5, C1QA, TYROBP, FGD2, SASH3, SAMSN1, ITGB2, CD37, HCK, TAGLN2, SPARC, C1QC, CAPG, RGS10, HCLS1, LAIR1, CD99, PLAAT4, TNC, MYO1F, PTPN6, CYBB, CHI3L2, CASP1	http://discovery.lifemapsc.com/gene-expression-signals/high-throughput/large-scale-dataset-human-protein-atlas-rna-sequencing-data/appendix
2.84453	BIDiffExpSet	Fetal Liver CD36+ Cells	In vitro	Prenatal	Liver, Blood	16	99	AIF1, CD74, NCKAP1L, LAPTM5, HLA-DRA, TYROBP, SAMSN1, CARD9, ITGB2, CD37, BTK, DOCK2, HCLS1, DOCK8, PTPN6, CD33	http://discovery.lifemapsc.com/gene-expression-signals/high-throughput/large-scale-dataset-cultured-cell-collection/fetal-liver-cd36-cells
2.80968	OrganSystem	Lung	In vivo	Prenatal-PostNatal	Lung	33	2820	SERPING1, C1QB, CD44, ANXA1, AEBP1, EMP3, PLP2, S100a10, VIM, EFEMP1, CD74, Fam189a2, LAPTM5, C1QA, TYROBP, ITGB2, PTAFR, CD37, TLR2, TAGLN2, SPARC, C1QC, Angpt1, AQP4, CAPG, CD99, PLAAT4, Siglecf, C3, CYBB, DLEC1, Serpina3k, Hpgds	http://discovery.lifemapsc.com/in-vivo-development/lung
2.79322	BIDiffExpSet	Peripheral Blood Immature Myeloid Dendritic Cells	In vitro	PostNatal	Blood	16	99	C1QB, CD74, CSF1R, NCKAP1L, RNASE6, LAPTM5, HLA-DRA, TYROBP, FGD2, CD86, ITGB2, HCLS1, EVI2B, PTPN6, HLA-DMB, SLC7A7	http://discovery.lifemapsc.com/gene-expression-signals/high-throughput/large-scale-dataset-cultured-cell-collection/peripheral-blood-immature-myeloid-dendritic-cells
2.70464	Cell	Granulocytes	In vivo	Prenatal-PostNatal	Blood	15	713	ADORA3, TNFSF14, Aplnr, SIGLEC10, PTAFR, HCK, TAGLN2, DHRS9, APBB1IP, ANKRD22, EVI2B, MYO1F, Cybb, RNASE3, LST1	http://discovery.lifemapsc.com/in-vivo-development/blood/peripheral-blood/granulocytes
2.68052	OrganSystem	Placenta	In vivo	Prenatal	Placenta	24	1871	SERPING1, C1QB, CD44, ANXA1, AEBP1, PLP2, S100A10, VIM, EFEMP1, CD74, APLNR, EBI3, LAPTM5, C1QA, TYROBP, P2RY6, MATN2, TAGLN2, BIN2, SPARC, C1QC, COLEC12, CD99, Rnase2a	http://discovery.lifemapsc.com/in-vivo-development/placenta
2.66667	PDCell	Astrocytes-like cells	In vitro	Prenatal-PostNatal	Spinal Cord, Astrocytes, Glial Cells	2	2	CD44, GFAP	http://discovery.lifemapsc.com/stem-cell-differentiation/protocols/astrocytes-brain-neural-ectoderm-oligodendrocytes-spinal-cord-differentiation-derivation-of-oligodendrocyte-progenitor-cells-from-stem-cells-using-defined-medium?TCCellID=6980154d-5bb9-457b-8433-ac9c53b85a93
2.6432	BIDiffExpSet	Bone Marrow CD133+ Cells	In vitro	PostNatal	Blood	18	100	C1QB, AIF1, CD74, CSF1R, NCKAP1L, LAPTM5, HLA-DRA, TYROBP, LAT2, ITGB2, CD37, C1QC, DOCK2, HCLS1, PTPN6, HLA-DMB, RNASE2, RNASE3	http://discovery.lifemapsc.com/gene-expression-signals/high-throughput/large-scale-dataset-cultured-cell-collection/bone-marrow-cd133-cells
2.47562	Cell	Hematopoietic Stem Cells	In vivo	Prenatal-PostNatal	Blood	15	642	Emp3, Il18, Cd74, Csf1r, Laptm5, Wwtr1, Igdcc4, DHRS9, Apbb1ip, Lair1, Ptpn6, Palld, HPGDS, Casp1, Lst1	http://discovery.lifemapsc.com/in-vivo-development/blood/hematopoietic-bone-marrow/hematopoietic-stem-cells
2.46629	AnatCompartment	Duodenum	In vivo	Prenatal-PostNatal	Intestine	24	3186	SERPING1, ITGB4, C1QB, CD44, ANXA1, IL18, PLP2, VIM, BAG3, CD74, LAPTM5, C1QA, TYROBP, MATN2, TAGLN2, SPARC, C1QC, ANGPT1, RGS10, CD99, PLAAT4, DLEC1, SLC7A7, CASP1	http://discovery.lifemapsc.com/in-vivo-development/intestine/duodenum
2.34581	AnatCompartment	Hematopoietic Bone Marrow	In vivo	Prenatal-PostNatal	Blood	21	2063	CD44, ANXA1, IL18, VIM, CD74, TYROBP, WWTR1, ITGB2, BIN2, BTK, SPARC, APBB1IP, ANGPT1, RGS10, DOCK2, LAIR1, LY86, CD300A, RNASE2, TBXAS1, RNASE3	http://discovery.lifemapsc.com/in-vivo-development/blood/hematopoietic-bone-marrow
2.34219	Cell	Plasmacytoid Dendritic cells	In vivo	Prenatal-PostNatal	Blood	12	130	NCKAP1L, RNASE6, LAPTM5, HLA-DRA, TYROBP, ITGB2, CD37, DOCK2, HCLS1, LAIR1, CD300A, CYBB	http://discovery.lifemapsc.com/in-vivo-development/blood/peripheral-blood/plasmacytoid-dendritic-cells
2.29665	AnatCompartment	Cerebral Cortex	In vivo	PostNatal	Brain	27	5055	ITGB4, C1QB, CD44, ANXA1, GFAP, S100a10, VIM, EFEMP1, BAG3, CD74, APLNR, LAPTM5, WWTR1, Anxa2, RFX4, SPARC, C1QC, COLEC12, ANGPT1, AQP4, RGS10, LAIR1, CD99, LY86, Tnc, DLEC1, Hpgds	http://discovery.lifemapsc.com/in-vivo-development/brain/cerebral-cortex
2.1628	BIDiffExpSet	Bone Marrow CD34+ Cells	In vitro	PostNatal	Blood	15	100	AIF1, CD74, NCKAP1L, LAPTM5, HLA-DRA, LAT2, ITGB2, CD37, BTK, DOCK2, HCLS1, PTPN6, HLA-DMB, RNASE2, RNASE3	http://discovery.lifemapsc.com/gene-expression-signals/high-throughput/large-scale-dataset-cultured-cell-collection/bone-marrow-cd34-cells
2.14878	BIDiffExpSet	Cord Blood Natural Killer Cells (CD56+)	In vitro	PostNatal	Umbilical Cord, Blood	9	99	CD74, LAPTM5, HLA-DRA, TYROBP, SASH3, CD86, ITGB2, CD37, LST1	http://discovery.lifemapsc.com/gene-expression-signals/high-throughput/large-scale-dataset-cultured-cell-collection/cord-blood-natural-killer-cells-cd56
2.07816	BIDiffExpSet	Urinary Bladder	In vivo	PostNatal	Lower Urinary Tract	25	1440	SERPING1, C1QB, CD44, ANXA1, AEBP1, EMP3, PLP2, VIM, EFEMP1, CD74, LAPTM5, C1QA, TYROBP, ITGB2, CD37, MATN2, TAGLN2, SPARC, C1QC, CAPG, HCLS1, CD99, PLAAT4, CYBB, CHI3L2	http://discovery.lifemapsc.com/gene-expression-signals/high-throughput/large-scale-dataset-human-protein-atlas-rna-sequencing-data/urinary-bladder
2.00671	Cell	Protoplasmic Astrocyte Cells	In vivo	Prenatal-PostNatal	Brain, Astrocytes, Glial Cells	4	104	Gfap, Rfx4, Aqp4, Tnc	http://discovery.lifemapsc.com/in-vivo-development/brain/neocortex/protoplasmic-astrocyte-cells
1.99514	PDCell	Caudal astroglia-like cells	In vitro	Prenatal-PostNatal	Brain, Astrocytes, Glial Cells	2	14	GFAP, CD74	http://discovery.lifemapsc.com/stem-cell-differentiation/protocols/astrocytes-brain-differentiation-directed-differentiation-of-functional-astroglial-subtypes-from-human-pluripotent-stem-cells?TCCellID=11b01422-b501-4e18-9196-f904cb838b75
1.93714	OrganSystem	Stomach	In vivo	Prenatal-PostNatal	Stomach	17	1346	SERPING1, ITGB4, C1QB, CD44, ANXA1, IL18, PLP2, VIM, CD74, LAPTM5, C1QA, TAGLN2, SPARC, C1QC, CAPG, CD99, PLAAT4	http://discovery.lifemapsc.com/in-vivo-development/stomach
1.88397	OrganSystem	Colon	In vivo	Prenatal-PostNatal	Colon	17	1666	SERPING1, C1QB, CD44, ANXA1, PLP2, VIM, EFEMP1, CD74, LAPTM5, C1QA, TAGLN2, B3gnt5, DHRS9, SPARC, C1QC, CAPG, CD99	http://discovery.lifemapsc.com/in-vivo-development/colon
1.8443	BIDiffExpSet	Cord Blood CD133- Cells	In vitro	PostNatal	Umbilical Cord, Blood	10	100	AIF1, CD74, LAPTM5, HLA-DRA, TYROBP, ITGB2, CD37, EVI2B, HLA-DMB, LST1	http://discovery.lifemapsc.com/gene-expression-signals/high-throughput/large-scale-dataset-cultured-cell-collection/cord-blood-cd133-cells
1.82201	Cell	Bergmann Glia	In vivo	PostNatal	Brain, Astrocytes, Glial Cells	3	22	Gfap, Vim, Tnc	http://discovery.lifemapsc.com/in-vivo-development/brain/purkinje-cell-layer/bergmann-glia
1.81658	OrganSystem	Adrenal Gland	In vivo	Prenatal-PostNatal	Adrenal Gland	18	1640	SERPING1, C1QB, ANXA1, AEBP1, PLP2, S100a10, VIM, EFEMP1, CD74, LAPTM5, C1QA, TYROBP, TAGLN2, SPARC, C1QC, C4A, CD99, CYP21A2	http://discovery.lifemapsc.com/in-vivo-development/adrenal-gland
1.81458	BIDiffExpSet	Bone Marrow-derived Macrophages	In vivo	PostNatal	Blood	6	136	Fcgr1, Trem2, Cd86, Lair1, Hpgds, Tbxas1	http://discovery.lifemapsc.com/gene-expression-signals/high-throughput/large-scale-dataset-barcode-430-2-0/bone-marrow-derived-macrophages
1.81387	OrganSystem	Gall Bladder	In vivo	Prenatal-PostNatal	Gall Bladder	17	1326	SERPING1, C1QB, CD44, ANXA1, AEBP1, EMP3, VIM, EFEMP1, CD74, LAPTM5, C1QA, TYROBP, TAGLN2, SPARC, C1QC, CD99, PLAAT4	http://discovery.lifemapsc.com/in-vivo-development/gall-bladder
1.79881	OrganSystem	Testis	In vivo	Prenatal-PostNatal	Testis	18	3807	SERPING1, C1QB, ADORA3, VIM, CD74, C1QA, LPAR5, CMTM3, STK31, CLEC18B, TAGLN2, RFX4, SPARC, FAM181A, C4b, CD99, Ly86, LINC00880	http://discovery.lifemapsc.com/in-vivo-development/testis
1.78465	Cell	Schwann Precursor Cells	In vivo	Prenatal	Peripheral Nervous System, Schwann Cells	12	176	Itgb4, Anxa1, S100a10, Laptm5, Wwtr1, Matn2, Anxa2, Sparc, Apbb1ip, Capg, Tnc, Casp1	http://discovery.lifemapsc.com/in-vivo-development/peripheral-nervous-system/peripheral-nerve-domain/schwann-precursor-cells
1.76014	OrganSystem	Ovary	In vivo	Prenatal-PostNatal	Ovary	18	1725	SERPING1, Cd44, ANXA1, AEBP1, EMP3, C1R, PLP2, VIM, EFEMP1, CD74, Evc2, MATN2, TAGLN2, SPARC, C4A, CD99, Ly86, C3	http://discovery.lifemapsc.com/in-vivo-development/ovary
1.74904	OrganSystem	Liver	In vivo	Prenatal-PostNatal	Liver	18	2256	SERPING1, C1QB, S100a10, VIM, CD74, C1QA, TYROBP, TAGLN2, Bin2, SPARC, C1QC, C4B, CD99, Ikzf1, C3, Cybb, SERPINA3, Hpgds	http://discovery.lifemapsc.com/in-vivo-development/liver
1.66843	BIDiffExpSet	LYMPH NODE	In vivo	PostNatal	Lymph	16	287	CD74, NCKAP1L, HLA-DRA, IRF5, IL21R, CD37, BTK, APBB1IP, HCLS1, LY86, TMEM156, DOCK8, IKZF1, CYBB, WDFY4, LILRB1	http://discovery.lifemapsc.com/gene-expression-signals/high-throughput/large-scale-dataset-tiger/lymph-node
1.66667	PDCell	Ventral astroglia-like cells	In vitro	Prenatal-PostNatal	Brain, Astrocytes, Glial Cells	1	3	GFAP	http://discovery.lifemapsc.com/stem-cell-differentiation/protocols/astrocytes-brain-differentiation-directed-differentiation-of-functional-astroglial-subtypes-from-human-pluripotent-stem-cells?TCCellID=afbb2dda-999d-4944-8420-3d148afc3081
1.66667	PDCell	Anterior astroglia-like cells	In vitro	Prenatal-PostNatal	Brain, Astrocytes, Glial Cells	1	14	GFAP	http://discovery.lifemapsc.com/stem-cell-differentiation/protocols/astrocytes-brain-differentiation-directed-differentiation-of-functional-astroglial-subtypes-from-human-pluripotent-stem-cells?TCCellID=af60ad8e-5c7c-40dd-b6e8-613ce4f63f14
1.66667	TCCell	Peripheral blood-derived CD14+ monocytes	In vitro	PostNatal	Blood	1	5	CD86	http://discovery.lifemapsc.com/stem-cell-differentiation/in-vitro-cells/blood-homo-sapiens-peripheral-blood-derived-cd14-monocytes-national-cancer-center-hospital-tokyo
1.66667	PDCell	Dorsal telencephalic astroglia-like cells	In vitro	Prenatal-PostNatal	Brain, Astrocytes, Glial Cells	1	14	GFAP	http://discovery.lifemapsc.com/stem-cell-differentiation/protocols/astrocytes-brain-differentiation-directed-differentiation-of-functional-astroglial-subtypes-from-human-pluripotent-stem-cells?TCCellID=9381f901-f85f-4739-a966-9b621ec33fe7
1.66667	PDCell	Astrocyte-like cells	In vitro	PostNatal	Brain, Astrocytes, Glial Cells	1	6	GFAP	http://discovery.lifemapsc.com/stem-cell-differentiation/protocols/astrocytes-brain-spinal-cord-differentiation-generation-of-astrocyte-like-cells-from-human-mesenchymal-stem-cells?TCCellID=5b096140-b1f4-4f11-b81e-cce6b126a3fb
1.66667	TCCell	Bone marrow-derived mesenchymal stromal cells	In vitro	PostNatal	Bone, Mesenchymal Stem Cells	1	5	Cd44	http://discovery.lifemapsc.com/stem-cell-differentiation/in-vitro-cells/bone-mesenchymal-stem-cells-rattus-norvegicus-bone-marrow-derived-mesenchymal-stromal-cells-university-of-sao-paulo
1.66667	Cell	Myeloid Dendritic Cells	In vivo	Prenatal-PostNatal	Blood	1	7	CD33	http://discovery.lifemapsc.com/in-vivo-development/blood/peripheral-blood/myeloid-dendritic-cells
1.65362	Cell	Extraembryonic Angioblasts	In vivo	Prenatal	Extraembryonic Mesoderm, Endothelium	9	213	C1qb, Aplnr, Csf1r, Tyrobp, Sash3, Anxa2, Colec12, Tnc, Ikzf1	http://discovery.lifemapsc.com/in-vivo-development/extraembryonic-mesoderm/extraembryonic-capillary-plexus/extraembryonic-angioblasts
1.60516	TCCell	Human multipotent adipose-derived (hMAD) stem cells	In vitro	PostNatal	Adipose, Mesenchymal Stem Cells	1	11	CD44	http://discovery.lifemapsc.com/stem-cell-differentiation/in-vitro-cells/adipose-mesenchymal-stem-cells-homo-sapiens-human-multipotent-adipose-derived-hmad-stem-cells-centre-national-de-la-recherche-scientifique
1.57732	TCCell	Bone marrow-derived mesenchymal stem cells	In vitro	PostNatal	Bone, Mesenchymal Stem Cells	1	7	CD44	http://discovery.lifemapsc.com/stem-cell-differentiation/in-vitro-cells/bone-mesenchymal-stem-cells-homo-sapiens-bone-marrow-derived-mesenchymal-stem-cells-lonza
1.57732	TCCell	Placenta-derived mesenchymal stem cells	In vitro	PostNatal	Placenta, Mesenchymal Stem Cells	1	6	CD44	http://discovery.lifemapsc.com/stem-cell-differentiation/in-vitro-cells/mesenchymal-stem-cells-placenta-homo-sapiens-placenta-derived-mesenchymal-stem-cells-jinan-university
1.57732	TCCell	Adipose-derived mesenchymal stem cells	In vitro	PostNatal	Adipose, Mesenchymal Stem Cells	1	6	Cd44	http://discovery.lifemapsc.com/stem-cell-differentiation/in-vitro-cells/adipose-mesenchymal-stem-cells-mus-musculus-adipose-derived-mesenchymal-stem-cells-kanazawa-university-hospital
1.57732	TCCell	Bone marrow-derived mesenchymal stem cells	In vitro	PostNatal	Bone, Mesenchymal Stem Cells	1	4	CD44	http://discovery.lifemapsc.com/stem-cell-differentiation/in-vitro-cells/bone-mesenchymal-stem-cells-homo-sapiens-bone-marrow-derived-mesenchymal-stem-cells-royan-institute
1.57732	Cell	Amniotic Mesenchymal Stromal Cells	In vivo	Prenatal-PostNatal	Amnion, Mesenchymal Stem Cells	1	7	CD44	http://discovery.lifemapsc.com/in-vivo-development/amnion/amniotic-membrane/amniotic-mesenchymal-stromal-cells
1.57232	Cell	Myoblasts	In vivo	Prenatal	Skeletal Muscle	10	273	C1qb, Csf1r, Laptm5, Samsn1, Hvcn1, Itgb2, C1qc, Angpt1, Capg, Lair1	http://discovery.lifemapsc.com/in-vivo-development/skeletal-muscle/hyoid-arch-muscles/myoblasts
1.57167	Cell	Hematopoietic Stem Cells	In vivo	Prenatal	Liver, Blood	3	119	CD44, Angpt1, CD33	http://discovery.lifemapsc.com/in-vivo-development/liver/liver-bud/hematopoietic-stem-cells
1.56761	Cell	Myoblasts	In vivo	Prenatal	Skeletal Muscle	10	276	C1qb, Csf1r, Laptm5, Samsn1, Hvcn1, Itgb2, C1qc, Angpt1, Capg, Lair1	http://discovery.lifemapsc.com/in-vivo-development/skeletal-muscle/mandibular-arch-muscles/myoblasts
1.55187	TCCell	Bone marrow-derived mesenchymal stem cells	In vitro	PostNatal	Bone, Mesenchymal Stem Cells	1	9	CD44	http://discovery.lifemapsc.com/stem-cell-differentiation/in-vitro-cells/bone-mesenchymal-stem-cells-homo-sapiens-bone-marrow-derived-mesenchymal-stem-cells-chinese-academy-of-sciences
1.54944	TCCell	Umbilical cord-derived mesenchymal stem cells	In vitro	Prenatal	Umbilical Cord, Mesenchymal Stem Cells	1	9	CD44	http://discovery.lifemapsc.com/stem-cell-differentiation/in-vitro-cells/mesenchymal-stem-cells-umbilical-cord-homo-sapiens-umbilical-cord-derived-mesenchymal-stem-cells-jiangsu-university
1.54944	TCCell	Adipose tissue-derived stem cells	In vitro	PostNatal	Adipose, Mesenchymal Stem Cells	1	6	CD44	http://discovery.lifemapsc.com/stem-cell-differentiation/in-vitro-cells/adipose-mesenchymal-stem-cells-homo-sapiens-adipose-tissue-derived-stem-cells-hanyang-university-medical-center
1.54883	OrganSystem	Uterus	In vivo	Prenatal-PostNatal	Uterus	15	1296	SERPING1, CD44, ANXA1, AEBP1, PLP2, VIM, EFEMP1, CD74, MATN2, TAGLN2, SPARC, CAPS, CD99, TNC, PALLD	http://discovery.lifemapsc.com/in-vivo-development/uterus
1.54777	AnatCompartment	Cerebellum	In vivo	Prenatal-PostNatal	Brain	15	3335	GFAP, S100a10, Vim, EFEMP1, BAG3, Galnt15, Anxa2, B3gnt5, APBB1IP, ANGPT1, RGS10, Tnc, DLEC1, Serpina3c, TBXAS1	http://discovery.lifemapsc.com/in-vivo-development/brain/cerebellum
1.52846	TCCell	Umbilical cord-derived mesenchymal stem cells	In vitro	Prenatal	Umbilical Cord, Mesenchymal Stem Cells	1	9	CD44	http://discovery.lifemapsc.com/stem-cell-differentiation/in-vitro-cells/mesenchymal-stem-cells-umbilical-cord-homo-sapiens-umbilical-cord-derived-mesenchymal-stem-cells-general-hospital-of-chinese-armed-police-forces
1.52846	TCCell	Wharton's jelly-derived mesenchymal stem cells	In vitro	Prenatal	Umbilical Cord, Mesenchymal Stem Cells	1	6	CD44	http://discovery.lifemapsc.com/stem-cell-differentiation/in-vitro-cells/mesenchymal-stem-cells-umbilical-cord-homo-sapiens-whartons-jelly-derived-mesenchymal-stem-cells-general-hospital-of-chinese-pla
1.52846	TCCell	Bone marrow-derived mesenchymal stem cells	In vitro	PostNatal	Bone, Mesenchymal Stem Cells	1	8	CD44	http://discovery.lifemapsc.com/stem-cell-differentiation/in-vitro-cells/bone-mesenchymal-stem-cells-homo-sapiens-bone-marrow-derived-mesenchymal-stem-cells-oslo-university-hospital
1.52846	PDCell	Schwann-like cells	In vitro	Prenatal-PostNatal	Peripheral Nervous System, Schwann Cells, Glial Cells	1	6	Gfap	http://discovery.lifemapsc.com/stem-cell-differentiation/protocols/peripheral-nervous-system-schwann-cells-differentiation-schwann-cells-differentiation-protocol-from-skin-derived-precursor-cells?TCCellID=3cbff0d2-d0f9-4d8d-bc2f-e1e28129616e
1.52721	BIDiffExpSet	Monocytes	In vivo	PostNatal	Blood	3	74	CD86, LILRB1, CD33	http://discovery.lifemapsc.com/gene-expression-signals/high-throughput/large-scale-dataset-barcode-u133a/monocytes
1.51451	TCCell	Umbilical tissue-derived cells (CNTO2476)	In vitro	Prenatal	Umbilical Cord	2	23	CD44, VIM	http://discovery.lifemapsc.com/stem-cell-differentiation/in-vitro-cells/umbilical-cord-homo-sapiens-umbilical-tissue-derived-cells-cnto2476-janssen-biotech-inc
1.5095	OrganSystem	Esophagus	In vivo	Prenatal-PostNatal	Esophagus	15	1457	SERPING1, C1QB, CD44, ANXA1, AEBP1, IL18, PLP2, VIM, EFEMP1, CD74, C1QA, TAGLN2, SPARC, CAPG, CD99	http://discovery.lifemapsc.com/in-vivo-development/esophagus
1.50685	TCCell	Hair follicle-derived mesenchymal stem cells	In vitro	PostNatal	Hair, Mesenchymal Stem Cells	1	9	CD44	http://discovery.lifemapsc.com/stem-cell-differentiation/in-vitro-cells/hair-mesenchymal-stem-cells-homo-sapiens-hair-follicle-derived-mesenchymal-stem-cells-university-at-buffalo
1.49725	OrganSystem	Tonsil	In vivo	Prenatal-PostNatal	Tonsil	10	230	ANXA1, CD74, LAPTM5, HLA-DRA, FGD2, IL21R, LAT2, CD37, HCLS1, CHI3L2	http://discovery.lifemapsc.com/in-vivo-development/tonsil
1.49212	TCCell	Human embryonic stem cells (family)	In vitro	Prenatal	Inner Cell Mass	12	856	CD44, ANXA1, EMP3, AIF1, VIM, FAM189A2, APLNR, HLA-DRA, IGDCC4, IL21R, ITGB2, TNC	http://discovery.lifemapsc.com/stem-cell-differentiation/in-vitro-cells/inner-cell-mass-homo-sapiens-human-embryonic-stem-cells-family
1.4868	PDCell	Mixed hematopoietic progenitor cells	In vitro	PostNatal	Blood	1	6	CD33	http://discovery.lifemapsc.com/stem-cell-differentiation/in-vitro-cells/fibroblasts-skin-homo-sapiens-neonatal-foreskin-fibroblasts-mcmaster-university?TCCellID=0fbaba45-b05a-47f6-8365-659ae98e7924
1.4868	TCCell	Bone marrow-derived mesenchymal stem cells	In vitro	PostNatal	Bone, Mesenchymal Stem Cells	1	8	CD44	http://discovery.lifemapsc.com/stem-cell-differentiation/in-vitro-cells/bone-mesenchymal-stem-cells-homo-sapiens-bone-marrow-derived-mesenchymal-stem-cells-osiris-therapeutics-inc
1.48487	Cell	Protoplasmic Astrocyte Cells	In vivo	Prenatal-PostNatal	Spinal Cord, Astrocytes, Glial Cells	1	7	Aqp4	http://discovery.lifemapsc.com/in-vivo-development/spinal-cord/spinal-cord-grey-matter/protoplasmic-astrocyte-cells
1.48365	BIDiffExpSet	Small Intestine	In vivo	PostNatal	Intestine	18	1279	SERPING1, C1QB, CD44, ANXA1, PLP2, VIM, CD74, LAPTM5, C1QA, TYROBP, MATN2, TAGLN2, SPARC, C1QC, CD99, PLAAT4, SLC7A7, CASP1	http://discovery.lifemapsc.com/gene-expression-signals/high-throughput/large-scale-dataset-human-protein-atlas-rna-sequencing-data/small-intestine
1.48104	PDCell	Articular chondrocyte-like cells	In vitro	Prenatal	Bone, Cartilage	2	16	MATN2, CHI3L2	http://discovery.lifemapsc.com/stem-cell-differentiation/protocols/bone-cartilage-differentiation-hydrogel-chondrogenic-differentiation?TCCellID=a6bc9d04-d741-420a-b795-51d28d81bf8f
1.46813	TCCell	Clonal bone marrow-derived mesenchymal stem cells (Homeo-GH)	In vitro	PostNatal	Bone, Mesenchymal Stem Cells	1	10	CD44	http://discovery.lifemapsc.com/stem-cell-differentiation/in-vitro-cells/bone-mesenchymal-stem-cells-homo-sapiens-clonal-bone-marrow-derived-mesenchymal-stem-cells-homeo-gh-homeotherapy-co
1.46426	AnatCompartment	Body Subcutaneous White Adipose	In vivo	Prenatal	Adipose	8	205	Cd74, Laptm5, Cd37, B3gnt5, Dock2, Ikzf1, H2-DMb2, Serpina3c	http://discovery.lifemapsc.com/in-vivo-development/adipose/body-subcutaneous-white-adipose
1.45516	TCCell	Notch-transfected mesenchymal stromal cells (SB623)	In vitro	PostNatal	Bone, Mesenchymal Stem Cells	2	36	CD44, TNC	http://discovery.lifemapsc.com/stem-cell-differentiation/in-vitro-cells/bone-mesenchymal-stem-cells-homo-sapiens-notch-transfected-mesenchymal-stromal-cells-sb623-sanbio
1.4507	TCCell	Bone marrow-derived mesenchymal stem cells (HYNR-CS inj)	In vitro	PostNatal	Bone, Mesenchymal Stem Cells	1	11	CD44	http://discovery.lifemapsc.com/stem-cell-differentiation/in-vitro-cells/bone-mesenchymal-stem-cells-homo-sapiens-bone-marrow-derived-mesenchymal-stem-cells-hynr-cs-inj-corestem
1.44764	OrganSystem	Thyroid	In vivo	Prenatal-PostNatal	Thyroid	14	1710	SERPING1, CD44, ANXA1, VIM, EFEMP1, CD74, FAM189A2, MATN2, TAGLN2, SPARC, C4A, CAPG, CD99, MIR17HG	http://discovery.lifemapsc.com/in-vivo-development/thyroid
1.43841	Cell	Mature B-Cells	In vivo	Prenatal-PostNatal	Blood	5	219	EBI3, CD86, HVCN1, CD37, TMEM156	http://discovery.lifemapsc.com/in-vivo-development/blood/peripheral-blood/mature-b-cells
1.43436	PDCell	Retinal pigment epithelium-like cells	In vitro	Prenatal	Eye, Retinal Pigmented Epithelium (RPE)	1	5	RPE65	http://discovery.lifemapsc.com/stem-cell-differentiation/protocols/eye-neural-ectoderm-retina-retinal-pigmented-epithelium-rpe-differentiation-generation-of-photoreceptors-and-retinal-epithelium-cells-from-embryonic-stem-cells?TCCellID=035fe7f9-d125-403a-a5f3-b5ee10a94e7f
1.43436	TCCell	Umbilical cord-derived mesenchymal stem cells	In vitro	Prenatal	Umbilical Cord, Mesenchymal Stem Cells	1	8	CD44	http://discovery.lifemapsc.com/stem-cell-differentiation/in-vitro-cells/mesenchymal-stem-cells-umbilical-cord-homo-sapiens-umbilical-cord-derived-mesenchymal-stem-cells-302-military-hospital-of-china
1.43228	BIDiffExpSet	Peripheral Blood Pan-T Cells	In vitro	PostNatal	Blood	10	100	CD74, NCKAP1L, LAPTM5, HLA-DRA, RASAL3, ITGB2, CD37, HCLS1, EVI2B, PTPN6	http://discovery.lifemapsc.com/gene-expression-signals/high-throughput/large-scale-dataset-cultured-cell-collection/peripheral-blood-pan-t-cells
1.43112	TCCell	Decidua-derived mesenchymal cells	In vitro	PostNatal	Placenta, Mesenchymal Stem Cells	4	113	CD44, VIM, GALNT15, CASP1	http://discovery.lifemapsc.com/stem-cell-differentiation/in-vitro-cells/mesenchymal-stem-cells-placenta-homo-sapiens-decidua-derived-mesenchymal-cells-osaka-national-hospital
1.42504	AnatCompartment	Umbilical Veins	In vivo	Prenatal	Umbilical Cord	6	63	CD74, HLA-DRA, CARD9, LY86, C3, HLA-DMB	http://discovery.lifemapsc.com/in-vivo-development/umbilical-cord/umbilical-veins
1.419	TCCell	Bone marrow-derived mesenchymal stem cells	In vitro	PostNatal	Bone, Mesenchymal Stem Cells	1	9	CD44	http://discovery.lifemapsc.com/stem-cell-differentiation/in-vitro-cells/bone-mesenchymal-stem-cells-homo-sapiens-bone-marrow-derived-mesenchymal-stem-cells-nanfang-hospital-of-southern-medical-university
1.419	TCCell	Bone marrow-derived mesenchymal stem cells	In vitro	PostNatal	Bone, Mesenchymal Stem Cells	1	8	CD44	http://discovery.lifemapsc.com/stem-cell-differentiation/in-vitro-cells/bone-mesenchymal-stem-cells-homo-sapiens-bone-marrow-derived-mesenchymal-stem-cells-national-institute-of-neuroscience-italy
1.419	TCCell	Bone marrow-derived mesenchymal stem cells	In vitro	PostNatal	Bone, Mesenchymal Stem Cells	1	12	CD44	http://discovery.lifemapsc.com/stem-cell-differentiation/in-vitro-cells/bone-mesenchymal-stem-cells-homo-sapiens-bone-marrow-derived-mesenchymal-stem-cells-university-of-torino
1.419	TCCell	Adipose-derived mesenchymal stem cells	In vitro	PostNatal	Adipose, Mesenchymal Stem Cells	1	12	CD44	http://discovery.lifemapsc.com/stem-cell-differentiation/in-vitro-cells/adipose-mesenchymal-stem-cells-homo-sapiens-adipose-derived-mesenchymal-stem-cells-rnl-bio
1.419	TCCell	Bone marrow-derived mesenchymal stem cells	In vitro	PostNatal	Bone, Mesenchymal Stem Cells	1	8	CD44	http://discovery.lifemapsc.com/stem-cell-differentiation/in-vitro-cells/bone-mesenchymal-stem-cells-homo-sapiens-bone-marrow-derived-mesenchymal-stem-cells-universit-degli-studi-del-piemonte-orientale
1.41604	TCCell	Amnion-derived mesenchymal stem cells	In vitro	PostNatal	Amnion, Mesenchymal Stem Cells	1	15	CD44	http://discovery.lifemapsc.com/stem-cell-differentiation/in-vitro-cells/amnion-mesenchymal-stem-cells-homo-sapiens-amnion-derived-mesenchymal-stem-cells-korea-university
1.41604	TCCell	Decidua-derived mesenchymal stem cells	In vitro	PostNatal	Placenta, Mesenchymal Stem Cells	1	15	CD44	http://discovery.lifemapsc.com/stem-cell-differentiation/in-vitro-cells/mesenchymal-stem-cells-placenta-homo-sapiens-decidua-derived-mesenchymal-stem-cells-korea-university
1.40293	TCCell	Placenta-derived mesenchymal stem cells	In vitro	PostNatal	Placenta, Mesenchymal Stem Cells	2	27	CD44, VIM	http://discovery.lifemapsc.com/stem-cell-differentiation/in-vitro-cells/mesenchymal-stem-cells-placenta-homo-sapiens-placenta-derived-mesenchymal-stem-cells-university-hospital-zurich
1.39718	OrganSystem	Adipose	In vivo	Prenatal-PostNatal	Adipose	14	1215	SERPING1, C1QB, ANXA1, AEBP1, VIM, EFEMP1, CD74, C1QA, MATN2, TAGLN2, SPARC, C1QC, LAIR1, CD99	http://discovery.lifemapsc.com/in-vivo-development/adipose
1.39138	TCCell	Placenta-derived mesenchymal stem cells (family)	In vitro	PostNatal	Placenta, Mesenchymal Stem Cells	4	141	CD44, VIM, GALNT15, CASP1	http://discovery.lifemapsc.com/stem-cell-differentiation/in-vitro-cells/mesenchymal-stem-cells-placenta-homo-sapiens-placenta-derived-mesenchymal-stem-cells-family
1.39087	PDCell	Retinal pigmented epithelium cells	In vitro	Prenatal-PostNatal	Eye, Retinal Pigmented Epithelium (RPE)	1	6	RPE65	http://discovery.lifemapsc.com/stem-cell-differentiation/protocols/eye-retinal-pigmented-epithelium-rpe-differentiation-direct-differentiation-of-human-embryonic-stem-cells-into-retinal-pigment-epithelium-cells?TCCellID=26460a43-075d-42bf-a896-a1571d409b14
1.39087	TCCell	Adipose-derived stem cells (StemGenex™)	In vitro	PostNatal	Adipose, Mesenchymal Stem Cells	1	11	CD44	http://discovery.lifemapsc.com/stem-cell-differentiation/in-vitro-cells/adipose-mesenchymal-stem-cells-homo-sapiens-adipose-derived-stem-cells-stemgenex-adistem-ltd
1.39087	Cell	Neutrophils	In vivo	Prenatal-PostNatal	Blood	1	11	CD33	http://discovery.lifemapsc.com/in-vivo-development/blood/peripheral-blood/neutrophils
1.38954	TCCell	Adipose-derived stem cells (Adipoplus)	In vitro	PostNatal	Adipose, Mesenchymal Stem Cells	1	13	CD44	http://discovery.lifemapsc.com/stem-cell-differentiation/in-vitro-cells/adipose-mesenchymal-stem-cells-homo-sapiens-adipose-derived-stem-cells-adipoplus-anterogen
1.37793	PDCell	Pigmented epithelium cell clusters	In vitro	Prenatal	Eye, Retinal Pigmented Epithelium (RPE)	1	7	RPE65	http://discovery.lifemapsc.com/stem-cell-differentiation/protocols/eye-retinal-pigmented-epithelium-rpe-differentiation-direct-differentiation-of-human-embryonic-stem-cells-into-retinal-pigment-epithelium-cells?TCCellID=cade8e94-3077-400d-a3aa-01eae3bcc232
1.37793	TCCell	Umbilical cord blood-derived mesenchymal stem cells	In vitro	Prenatal	Umbilical Cord, Blood, Mesenchymal Stem Cells	1	10	CD44	http://discovery.lifemapsc.com/stem-cell-differentiation/in-vitro-cells/blood-mesenchymal-stem-cells-umbilical-cord-homo-sapiens-umbilical-cord-blood-derived-mesenchymal-stem-cells-vietnam-national-university-ho-chi-minh-city
1.37762	PDCell	Mesenchymal stem cells	In vitro	Prenatal	Mesenchymal Stem Cells	2	16	CD44, VIM	http://discovery.lifemapsc.com/stem-cell-differentiation/protocols/smooth-muscle-differentiation-vascular-smooth-muscle-generation-via-mesenchymal-intermediates?TCCellID=db6af5ec-8350-4acb-acdf-94c7a05a740e
1.37667	TCCell	Placenta-derived mesenchymal stem cells	In vitro	PostNatal	Placenta, Mesenchymal Stem Cells	1	15	CD44	http://discovery.lifemapsc.com/stem-cell-differentiation/in-vitro-cells/mesenchymal-stem-cells-placenta-homo-sapiens-placenta-derived-mesenchymal-stem-cells-konkuk-university-hospital-school-of-medicine
1.37667	TCCell	Umbilical cord blood-derived mesenchymal stem/progenitor cells	In vitro	Prenatal	Umbilical Cord, Blood, Mesenchymal Stem Cells	1	19	CD44	http://discovery.lifemapsc.com/stem-cell-differentiation/in-vitro-cells/blood-mesenchymal-stem-cells-umbilical-cord-homo-sapiens-umbilical-cord-blood-derived-mesenchymal-stem-progenitor-cells-medipost
1.37667	PDCell	Retinal pigmented epithelial-like cells	In vitro	Prenatal-PostNatal	Eye, Retinal Pigmented Epithelium (RPE), Epithelial Cells	1	9	RPE65	http://discovery.lifemapsc.com/stem-cell-differentiation/protocols/retinal-pigmented-epithelium-rpe-differentiation-retinal-pigmented-epithelial-cells-from-highly-confluent-human-pluripotent-stem-cell-cultures?TCCellID=ac40e49e-e26b-47d6-a13a-b39c23e3af5c
1.37172	Cell	Non-myelinating Schwann Cells	In vivo	Prenatal-PostNatal	Peripheral Nervous System, Schwann Cells, Glial Cells	1	12	Gfap	http://discovery.lifemapsc.com/in-vivo-development/peripheral-nervous-system/peripheral-nerve-domain/non-myelinating-schwann-cells
1.36566	PDCell	Anterior neural specified EBs	In vitro	Prenatal	Eye	1	16	RPE65	http://discovery.lifemapsc.com/stem-cell-differentiation/protocols/eye-retina-differentiation-in-vitro-differentiation-to-retinal-photoreceptor?TCCellID=82b5a5c1-d6fa-4e2c-9dd2-0eedda21b5d9
1.36566	TCCell	Adipose-derived stromal cells	In vitro	PostNatal	Adipose, Mesenchymal Stem Cells	1	15	CD44	http://discovery.lifemapsc.com/stem-cell-differentiation/in-vitro-cells/adipose-mesenchymal-stem-cells-homo-sapiens-adipose-derived-stromal-cells-rigshospitalet
1.36566	PDCell	Schwann-like cells	In vitro	Prenatal-PostNatal	Peripheral Nervous System, Schwann Cells, Glial Cells	1	10	GFAP	http://discovery.lifemapsc.com/stem-cell-differentiation/protocols/neural-crest-schwann-cells-differentiation-schwann-cells-and-sensory-neurons-from-human-embryonic-stem-cells?TCCellID=89e5c79e-1fe0-4a31-bea2-e98d689d2573
1.34463	Cell	Common Myeloid Progenitor Cells	In vivo	Prenatal-PostNatal	Blood	2	16	Csf1r, CD33	http://discovery.lifemapsc.com/in-vivo-development/blood/hematopoietic-bone-marrow/common-myeloid-progenitor-cells
1.34289	PDCell	Retinal pigment epithelium-like cells	In vitro	Prenatal-PostNatal	Eye, Retinal Pigmented Epithelium (RPE), Epithelial Cells	1	8	RPE65	http://discovery.lifemapsc.com/stem-cell-differentiation/protocols/eye-retinal-pigmented-epithelium-rpe-differentiation-generation-of-retinal-pigment-epithelium-from-embryonic-stem-cells-via-spherical-neural-masses?TCCellID=2e872bbf-6e08-4b35-9d14-89221eb460e6
1.33921	TCCell	Umbilical cord-derived mesenchymal stem cells (family)	In vitro	Prenatal	Umbilical Cord, Mesenchymal Stem Cells	3	135	CD44, GFAP, MATN2	http://discovery.lifemapsc.com/stem-cell-differentiation/in-vitro-cells/mesenchymal-stem-cells-umbilical-cord-homo-sapiens-umbilical-cord-derived-mesenchymal-stem-cells-family
1.33333	PDCell	Mature dendritic-like cells	In vitro	Prenatal-PostNatal	Blood	1	3	CD86	http://discovery.lifemapsc.com/stem-cell-differentiation/protocols/blood-differentiation-derivation-of-dendritic-cells?TCCellID=5e5ef7d0-53f6-446d-ae86-945e3cd5d208
1.33333	PDCell	Monocyte-like cells	In vitro	Prenatal	Blood	1	5	CD86	http://discovery.lifemapsc.com/stem-cell-differentiation/protocols/blood-differentiation-derivation-of-dendritic-cells?TCCellID=6afa5156-5d84-4f01-89e1-be7142620e65
1.33333	PDCell	Schwann-like cells	In vitro	PostNatal	Peripheral Nervous System, Schwann Cells, Glial Cells	2	7	ITGB4, GFAP	http://discovery.lifemapsc.com/stem-cell-differentiation/protocols/schwann-cells-differentiation-schwann-cell-differentiation-from-dental-pulp-stem-cells?TCCellID=053d5831-5168-4a3f-9c3a-e5bea5947f44
1.33333	Cell	Macrophages	In vivo	Prenatal-PostNatal	Blood	1	5	Fcgr1	http://discovery.lifemapsc.com/in-vivo-development/blood/peripheral-blood/macrophages
1.3323	PDCell	Mature retinal pigmented epithelium cells	In vitro	Prenatal-PostNatal	Eye, Retinal Pigmented Epithelium (RPE), Epithelial Cells	1	9	RPE65	http://discovery.lifemapsc.com/stem-cell-differentiation/protocols/eye-retinal-pigmented-epithelium-rpe-differentiation-generation-of-clinically-compliant-retinal-pigment-epithelium-cells-from-human-embryonic-stem-cells?TCCellID=c00ce520-15bb-415d-ba2e-d2d1949f2581
1.3323	Cell	Mesenchymal Stem Cells	In vivo	Prenatal-PostNatal	Endothelium, Pericytes, Mesenchymal Stem Cells	1	15	CD44	http://discovery.lifemapsc.com/in-vivo-development/endothelium/microvessels/mesenchymal-stem-cells
1.3239	AnatCompartment	Thymus	In vivo	Prenatal-PostNatal	Thymus	9	547	Gfap, Vim, Siglecg, Bin2, Btk, Hcls1, Tnc, Ikzf1, Serpina3k	http://discovery.lifemapsc.com/in-vivo-development/thymus/thymus
1.32219	TCCell	Wharton's jelly-derived mesenchymal stem cells	In vitro	Prenatal	Umbilical Cord, Mesenchymal Stem Cells	1	15	CD44	http://discovery.lifemapsc.com/stem-cell-differentiation/in-vitro-cells/mesenchymal-stem-cells-umbilical-cord-homo-sapiens-whartons-jelly-derived-mesenchymal-stem-cells-g-dannunzio-university-of-chieti-pescara
1.32219	Cell	Mesenchymal Stem Cells	In vivo	Prenatal	Blood, Mesenchymal Stem Cells	1	12	CD44	http://discovery.lifemapsc.com/in-vivo-development/blood/cord-blood/mesenchymal-stem-cells
1.32219	Cell	Granulocyte-Monocyte Progenitor Cells	In vivo	Prenatal-PostNatal	Blood	1	10	CD33	http://discovery.lifemapsc.com/in-vivo-development/blood/hematopoietic-bone-marrow/granulocyte-monocyte-progenitor-cells
1.31251	Cell	Dental Pulp Stem Cells	In vivo	Prenatal-PostNatal	Tooth, Mesenchymal Stem Cells	1	13	CD44	http://discovery.lifemapsc.com/in-vivo-development/tooth/dental-pulp/dental-pulp-stem-cells
1.31163	BIDiffExpSet	CD19+ B Cells	In vitro	PostNatal	Blood	9	99	CD74, NCKAP1L, LAPTM5, HLA-DRA, CD37, HCLS1, EVI2B, PTPN6, HLA-DMB	http://discovery.lifemapsc.com/gene-expression-signals/high-throughput/large-scale-dataset-cultured-cell-collection/cd19-b-cells
1.28508	Cell	Metanephric Mesenchyme Cells	In vivo	Prenatal	Kidney	7	199	C1qb, S100a10, Efemp1, Csf1r, Matn2, C1qc, Ly86	http://discovery.lifemapsc.com/in-vivo-development/kidney/metanephric-mesenchyme/metanephric-mesenchyme-cells
1.27283	PDCell	Schwann-like cells	In vitro	PostNatal	Peripheral Nervous System, Schwann Cells, Glial Cells	1	17	Gfap	http://discovery.lifemapsc.com/stem-cell-differentiation/protocols/peripheral-nervous-system-schwann-cells-differentiation-schwann-cells-differentiation-from-rat-adipose-derived-spheroids?TCCellID=b369d706-7ea4-4023-899d-3298cb586b13
1.27197	TCCell	Line H9 (WA09)	In vitro	Prenatal	Inner Cell Mass	10	561	CD44, ANXA1, EMP3, AIF1, VIM, FAM189A2, APLNR, IGDCC4, IL21R, TNC	http://discovery.lifemapsc.com/stem-cell-differentiation/in-vitro-cells/inner-cell-mass-homo-sapiens-line-h9-wa09-wicell-research-institute-inc
1.26816	Cell	Mesenchymal Stem Cells	In vivo	Prenatal-PostNatal	Umbilical Cord, Mesenchymal Stem Cells	1	26	CD44	http://discovery.lifemapsc.com/in-vivo-development/umbilical-cord/whartons-jelly/mesenchymal-stem-cells
1.26167	Cell	Mature Mesothelial Cells	In vivo	PostNatal	Liver	6	100	C1ra, Nupr1, Samsn1, Galnt15, C4b, C3	http://discovery.lifemapsc.com/in-vivo-development/liver/liver-lobule/mature-mesothelial-cells
1.26135	Cell	Chorionic Mesenchymal Stromal Cells	In vivo	Prenatal	Chorion, Placenta, Mesenchymal Stem Cells	1	18	CD44	http://discovery.lifemapsc.com/in-vivo-development/placenta/chorionic-villus/chorionic-mesenchymal-stromal-cells
1.24977	TCCell	Bone marrow-derived mesenchymal stem cells	In vitro	PostNatal	Bone, Mesenchymal Stem Cells	1	34	CD44	http://discovery.lifemapsc.com/stem-cell-differentiation/in-vitro-cells/bone-mesenchymal-stem-cells-homo-sapiens-bone-marrow-derived-mesenchymal-stem-cells-tel-aviv-university
1.24767	Cell	Bone Marrow Stromal Cells	In vivo	Prenatal-PostNatal	Bone, Cartilage, Mesenchymal Stem Cells	1	15	CD44	http://discovery.lifemapsc.com/in-vivo-development/bone/bone-marrow/bone-marrow-stromal-cells
1.24697	TCCell	Adipose-derived mesenchymal stem cells (family)	In vitro	PostNatal	Adipose, Mesenchymal Stem Cells	1	32	CD44	http://discovery.lifemapsc.com/stem-cell-differentiation/in-vitro-cells/adipose-mesenchymal-stem-cells-homo-sapiens-adipose-derived-mesenchymal-stem-cells-family
1.23535	TCCell	Umbilical cord blood-derived mesenchymal stem cells type 2	In vitro	Prenatal	Umbilical Cord, Mesenchymal Stem Cells	2	97	CD44, RGS10	http://discovery.lifemapsc.com/stem-cell-differentiation/in-vitro-cells/mesenchymal-stem-cells-umbilical-cord-homo-sapiens-umbilical-cord-blood-derived-mesenchymal-stem-cells-type-2-corriel-institute
1.23355	TCCell	Umbilical cord blood-derived mesenchymal stem cells	In vitro	Prenatal	Umbilical Cord, Blood, Mesenchymal Stem Cells	1	25	CD44	http://discovery.lifemapsc.com/stem-cell-differentiation/in-vitro-cells/blood-mesenchymal-stem-cells-umbilical-cord-homo-sapiens-umbilical-cord-blood-derived-mesenchymal-stem-cells-new-york-blood-center-inc
1.22939	Cell	Mesenchymal Condensate Cells	In vivo	Prenatal	Limb, Bone, Cartilage	6	284	Cd44, Anxa1, Igdcc4, Hck, Tnc, Palld	http://discovery.lifemapsc.com/in-vivo-development/limb/zeugopod/mesenchymal-condensate-cells
1.22043	AnatCompartment	Foregut	In vivo	Prenatal	Gut Tube	12	1576	Anxa1, Aebp1, Emp3, Plp2, S100a10, Vim, Lpar4, Igdcc4, Plekha4, Colec12, Aqp4, Capg	http://discovery.lifemapsc.com/in-vivo-development/gut-tube/foregut
1.21558	TCCell	Umbilical cord blood-derived mesenchymal stem cells type 1	In vitro	Prenatal	Umbilical Cord, Mesenchymal Stem Cells	2	114	CD44, COLEC12	http://discovery.lifemapsc.com/stem-cell-differentiation/in-vitro-cells/mesenchymal-stem-cells-umbilical-cord-homo-sapiens-umbilical-cord-blood-derived-mesenchymal-stem-cells-type-1-corriel-institute
1.21164	TCCell	Wharton's jelly-derived mesenchymal stem cells	In vitro	Prenatal	Umbilical Cord, Mesenchymal Stem Cells	2	110	CD44, MATN2	http://discovery.lifemapsc.com/stem-cell-differentiation/in-vitro-cells/mesenchymal-stem-cells-umbilical-cord-homo-sapiens-whartons-jelly-derived-mesenchymal-stem-cells-national-yang-ming-university
1.19858	TCCell	Wharton's jelly-derived mesenchymal stem cells	In vitro	Prenatal	Umbilical Cord, Mesenchymal Stem Cells	1	19	CD44	http://discovery.lifemapsc.com/stem-cell-differentiation/in-vitro-cells/mesenchymal-stem-cells-umbilical-cord-homo-sapiens-whartons-jelly-derived-mesenchymal-stem-cells-national-defense-medical-center
1.17581	Cell	Mesenchymal Stem Cells	In vivo	PostNatal	Adipose, Mesenchymal Stem Cells	2	112	CD44, LPAR4	http://discovery.lifemapsc.com/in-vivo-development/adipose/subcutaneous-white-adipose/mesenchymal-stem-cells
1.13357	TCCell	Natal dental pulp stem cells	In vitro	PostNatal	Tooth	4	34	CD44, GFAP, VIM, SPARC	http://discovery.lifemapsc.com/stem-cell-differentiation/in-vitro-cells/tooth-homo-sapiens-natal-dental-pulp-stem-cells-kocaeli-university
1.1219	Cell	Retinal Pigmented Epithelium Progenitor Cells	In vivo	Prenatal	Eye, Retinal Pigmented Epithelium (RPE)	1	30	Rpe65	http://discovery.lifemapsc.com/in-vivo-development/eye/retinal-pigmented-epithelium/retinal-pigmented-epithelium-progenitor-cells
1.10781	OrganSystem	Dermis	In vivo	Prenatal-PostNatal	Dermis	6	207	C1qb, Aplnr, Lpar4, Lat2, Cd37, Colec12	http://discovery.lifemapsc.com/in-vivo-development/dermis
1.10748	AnatCompartment	Visceral White Adipose	In vivo	Prenatal	Adipose	8	250	Anxa1, Aebp1, Efemp1, Cd74, C1qa, Tagln2, C4b, Serpina3k	http://discovery.lifemapsc.com/in-vivo-development/adipose/visceral-white-adipose
1.10523	BIDiffExpSet	Skin	In vivo	PostNatal	Skin	14	1062	SERPING1, ITGB4, CD44, ANXA1, IL18, PLP2, VIM, EFEMP1, CD74, MATN2, TAGLN2, SPARC, CAPG, CD99	http://discovery.lifemapsc.com/gene-expression-signals/high-throughput/large-scale-dataset-human-protein-atlas-rna-sequencing-data/skin
1.09068	OrganSystem	Prostate	In vivo	Prenatal-PostNatal	Prostate	13	1439	SERPING1, CD44, ANXA1, AEBP1, VIM, EFEMP1, CD74, MATN2, TAGLN2, SPARC, CAPG, CD99, IKZF1	http://discovery.lifemapsc.com/in-vivo-development/prostate
1.08229	Cell	Basophils	In vivo	Prenatal-PostNatal	Blood	1	17	Cd33	http://discovery.lifemapsc.com/in-vivo-development/blood/peripheral-blood/basophils
1.07175	BIDiffExpSet	Lymphnode	In vivo	PostNatal	Lymph	7	97	LAPTM5, HLA-DRA, SAMSN1, CD37, DOCK2, HCLS1, EVI2B	http://discovery.lifemapsc.com/gene-expression-signals/high-throughput/large-scale-dataset-gnf-biogps/lymph-node
1.06984	TCCell	Stem cells from human exfoliated deciduous teeth (family)	In vitro	PostNatal	Tooth	4	42	CD44, GFAP, VIM, SPARC	http://discovery.lifemapsc.com/stem-cell-differentiation/in-vitro-cells/tooth-homo-sapiens-stem-cells-from-human-exfoliated-deciduous-teeth-family
1.06584	Cell	Eosinophils	In vivo	Prenatal-PostNatal	Blood	1	14	Cd86	http://discovery.lifemapsc.com/in-vivo-development/blood/peripheral-blood/eosinophils
1.04891	PDCell	CD31, CD144 positive cells	In vitro	Prenatal	Uncategorized	5	101	EFEMP1, LAPTM5, GLIS3, HCLS1, CASP1	http://discovery.lifemapsc.com/stem-cell-differentiation/protocols/endothelium-differentiation-two-step-protocol-for-endothelial-differentiation-by-embryoid-body-formation-and-sorting?TCCellID=4654a118-8782-4ad5-b0da-4605e70fa74d
1.04552	TCCell	Limbal epithelial stem cells	In vitro	PostNatal	Eye, Epithelial Cells	4	40	ITGB4, CD44, VIM, SERPINA3	http://discovery.lifemapsc.com/stem-cell-differentiation/in-vitro-cells/epithelial-cells-eye-homo-sapiens-limbal-epithelial-stem-cells-university-of-debrecen
1.03024	TCCell	PureStem™ SM30, NCr-fac & Meso-latp Progenitor	In vitro	Prenatal	Lateral Plate Mesoderm, Neural Crest	5	102	ITGB4, IGDCC4, MATN2, COLEC12, PLAAT4	http://discovery.lifemapsc.com/stem-cell-differentiation/in-vitro-cells/purestem-sm30-ncr-fac-meso-latp-progenitor
1.02947	BIDiffExpSet	Cord Blood Pan-T Cells	In vitro	PostNatal	Umbilical Cord, Blood	7	97	AIF1, CD74, NCKAP1L, LAPTM5, ITGB2, CD37, DOCK8	http://discovery.lifemapsc.com/gene-expression-signals/high-throughput/large-scale-dataset-cultured-cell-collection/cord-blood-pan-t-cells
1.01599	TCCell	Umbilical cord blood-derived mesenchymal stem cells	In vitro	Prenatal	Umbilical Cord, Blood, Mesenchymal Stem Cells	1	112	CD44	http://discovery.lifemapsc.com/stem-cell-differentiation/in-vitro-cells/blood-mesenchymal-stem-cells-umbilical-cord-homo-sapiens-umbilical-cord-blood-derived-mesenchymal-stem-cells-cedars-sinai-medical-center
1.01353	AnatCompartment	Metencephalic Basal Plate	In vivo	Prenatal	Neural Tube	8	1215	S100a10, Vim, Igdcc4, Rfx4, Aqp4, Tnc, Ikzf1, Serpina3n	http://discovery.lifemapsc.com/in-vivo-development/neural-tube/metencephalic-basal-plate
1.0122	TCCell	Dental pulp stem cells	In vitro	PostNatal	Tooth	2	11	CD44, SPARC	http://discovery.lifemapsc.com/stem-cell-differentiation/in-vitro-cells/tooth-homo-sapiens-dental-pulp-stem-cells-nagoya-university-school-of-medicine
1.01056	TCCell	Umbilical cord blood-derived mesenchymal stem cells (family)	In vitro	Prenatal	Umbilical Cord, Blood, Mesenchymal Stem Cells	1	122	CD44	http://discovery.lifemapsc.com/stem-cell-differentiation/in-vitro-cells/blood-mesenchymal-stem-cells-umbilical-cord-homo-sapiens-umbilical-cord-blood-derived-mesenchymal-stem-cells-family
1.00848	Cell	Endochondral Preosteoblasts	In vivo	Prenatal	Bone	2	18	Sparc, Tnc	http://discovery.lifemapsc.com/in-vivo-development/bone/endochondral-facial-bones/endochondral-preosteoblasts
1.00254	TCCell	Bone marrow-derived mesenchymal stem cells (family)	In vitro	PostNatal	Bone, Mesenchymal Stem Cells	1	113	CD44	http://discovery.lifemapsc.com/stem-cell-differentiation/in-vitro-cells/bone-mesenchymal-stem-cells-homo-sapiens-bone-marrow-derived-mesenchymal-stem-cells-family
1	PDCell	Schwann-like cells	In vitro	PostNatal	Peripheral Nervous System, Schwann Cells, Glial Cells	1	3	Gfap	http://discovery.lifemapsc.com/stem-cell-differentiation/protocols/peripheral-nervous-system-schwann-cells-differentiation-schwann-cells-differentiation-protocol-from-adipose-stem-cells?TCCellID=742fbef6-c6db-4693-a07c-05a9cc9324f7
1	TCCell	Adipose-derived stem cells	In vitro	PostNatal	Adipose	1	2	CD44	http://discovery.lifemapsc.com/stem-cell-differentiation/in-vitro-cells/adipose-homo-sapiens-adipose-derived-stem-cells-nanjing-medical-university
1	PDCell	Schwann-like cells	In vitro	Prenatal-PostNatal	Peripheral Nervous System, Schwann Cells	1	2	GFAP	http://discovery.lifemapsc.com/stem-cell-differentiation/protocols/neural-crest-neural-ectoderm-differentiation-derivation-of-neural-crest-cells-and-their-progeny-ms-5-feeder-cells-feeder-free?TCCellID=a7589196-0dac-4638-b85c-1eb6539b72dc
1	TCCell	Immortalized hair follicle stem cells	In vitro	PostNatal	Hair	1	5	TNC	http://discovery.lifemapsc.com/stem-cell-differentiation/in-vitro-cells/hair-homo-sapiens-immortalized-hair-follicle-stem-cells-university-of-massachusetts-medical-school
1	PDCell	Schwann-like cells	In vitro	PostNatal	Peripheral Nervous System, Schwann Cells, Glial Cells	1	6	Itgb4	http://discovery.lifemapsc.com/stem-cell-differentiation/protocols/peripheral-nervous-system-schwann-cells-differentiation-schwann-cell-differentiation-protocol-from-rat-mesenchymal-stem-cells?TCCellID=b1b3a09b-d80a-4aff-88d9-4592299d3b9b
1	PDCell	Ventral astrospheres	In vitro	Prenatal	Brain, Astrocytes, Glial Cells	1	3	CD44	http://discovery.lifemapsc.com/stem-cell-differentiation/protocols/astrocytes-brain-differentiation-directed-differentiation-of-functional-astroglial-subtypes-from-human-pluripotent-stem-cells?TCCellID=ffe70988-8659-4312-9203-4dd7a384b2fc
1	TCCell	Olfactory ensheathing cells	In vitro	PostNatal	Brain	1	2	GFAP	http://discovery.lifemapsc.com/stem-cell-differentiation/in-vitro-cells/brain-homo-sapiens-olfactory-ensheathing-cells-china-medical-university-hospital
1	TCCell	Facilitating cells	In vitro	PostNatal	Blood	1	7	HLA-DRA	http://discovery.lifemapsc.com/stem-cell-differentiation/in-vitro-cells/blood-homo-sapiens-facilitating-cells-regenerix
1	TCCell	Stem cells from human exfoliated deciduous teeth	In vitro	PostNatal	Tooth	1	4	CD44	http://discovery.lifemapsc.com/stem-cell-differentiation/in-vitro-cells/tooth-homo-sapiens-stem-cells-from-human-exfoliated-deciduous-teeth-university-hospital-regensburg
1	TCCell	Dental pulp stem cells	In vitro	PostNatal	Tooth	1	9	CD44	http://discovery.lifemapsc.com/stem-cell-differentiation/in-vitro-cells/tooth-homo-sapiens-dental-pulp-stem-cells-dayananda-sagar-college-of-dental-sciences
1	PDCell	Dorsal telencephalic astrospheres	In vitro	Prenatal	Brain, Astrocytes, Glial Cells	1	2	CD44	http://discovery.lifemapsc.com/stem-cell-differentiation/protocols/astrocytes-brain-differentiation-directed-differentiation-of-functional-astroglial-subtypes-from-human-pluripotent-stem-cells?TCCellID=320a11da-6726-4e90-92ee-f1be762a6197
1	TCCell	Astrocytes	In vitro	Prenatal	Brain, Astrocytes	1	1	GFAP	http://discovery.lifemapsc.com/stem-cell-differentiation/in-vitro-cells/astrocytes-brain-homo-sapiens-astrocytes-mcgill-university
1	Cell	Macrophage-Dendritic Cell Progenitors	In vivo	Prenatal-PostNatal	Blood	1	4	Csf1r	http://discovery.lifemapsc.com/in-vivo-development/blood/hematopoietic-bone-marrow/macrophage-dendritic-cell-progenitors
1	Cell	Double Negative 1 Thymocytes	In vivo	Prenatal-PostNatal	Thymus, Blood	1	12	Cd44	http://discovery.lifemapsc.com/in-vivo-development/thymus/thymus/double-negative-1-thymocytes
0.998298	OrganSystem	Kidney	In vivo	Prenatal-PostNatal	Kidney	10	1947	SERPING1, VIM, EFEMP1, CD74, CLEC18B, TAGLN2, SPARC, CAPG, PLAAT4, SLC7A7	http://discovery.lifemapsc.com/in-vivo-development/kidney
0.997907	Cell	Basal Keratinocytes	In vivo	Prenatal-PostNatal	Hair, Epidermis, Epithelial Cells	6	149	ITGB4, C1R, S100a10, EFEMP1, SPARC, TNC	http://discovery.lifemapsc.com/in-vivo-development/epidermis/embryonic-epidermis/basal-keratinocytes
0.997022	Cell	Endochondral Preosteoblasts	In vivo	Prenatal	Bone	2	19	Sparc, Tnc	http://discovery.lifemapsc.com/in-vivo-development/bone/caudal-facial-endochondral-bones/endochondral-preosteoblasts
0.997022	Cell	Endochondral Preosteoblasts	In vivo	Prenatal	Bone	2	19	Sparc, Tnc	http://discovery.lifemapsc.com/in-vivo-development/bone/rostral-endochondral-facial-bones/endochondral-preosteoblasts
0.995482	Cell	Prechondrocytes	In vivo	Prenatal	Head Mesenchyme, Bone, Cartilage	1	12	Tnc	http://discovery.lifemapsc.com/in-vivo-development/head-mesenchyme/branchial-arch-2/prechondrocytes
0.992655	Cell	Intramembranous Preosteoblasts	In vivo	Prenatal	Bone	2	19	Sparc, Tnc	http://discovery.lifemapsc.com/in-vivo-development/bone/rostral-skull-membranous-bones/intramembranous-preosteoblasts
0.989683	Cell	Double Negative 2 Thymocytes	In vivo	Prenatal	Thymus, Blood	3	141	Cd44, CD37, TAGLN2	http://discovery.lifemapsc.com/in-vivo-development/thymus/thymus/double-negative-2-thymocytes
0.98893	TCCell	Limbal epithelial stem cells (family)	In vitro	PostNatal	Eye, Epithelial Cells	4	55	ITGB4, CD44, VIM, SERPINA3	http://discovery.lifemapsc.com/stem-cell-differentiation/in-vitro-cells/epithelial-cells-eye-homo-sapiens-limbal-epithelial-stem-cells-family
0.986291	AnatCompartment	Parathyroid	In vivo	Prenatal-PostNatal	Thyroid	10	1723	BAG3, APLNR, WWTR1, SPARC, ANGPT1, DOCK2, LAIR1, CD300A, DLEC1, RNASE3	http://discovery.lifemapsc.com/in-vivo-development/thyroid/parathyroid
0.983754	Cell	Common Dendritic Cell Precursors	In vivo	Prenatal-PostNatal	Blood	2	36	Csf1r, Hck	http://discovery.lifemapsc.com/in-vivo-development/blood/hematopoietic-bone-marrow/common-dendritic-cell-precursors
0.981469	PDCell	Epithelial Podocyte-like cells	In vitro	PostNatal	Kidney, Epithelial Cells	1	8	CD44	http://discovery.lifemapsc.com/stem-cell-differentiation/protocols/kidney-differentiation-induction-of-mesenchymal-and-epithelial-like-cells-from-human-amniotic-fluid-stem-cells?TCCellID=c362558d-e16b-41a3-a9d7-2a2171f9ef1f
0.981469	PDCell	Neuronal-like cells	In vitro	PostNatal	Brain	1	6	GFAP	http://discovery.lifemapsc.com/stem-cell-differentiation/protocols/brain-differentiation-neural-progenitors-from-placenta-derived-mesenchymal-stem-cells?TCCellID=514b7371-a4f9-49d7-b92c-d8d3da3ec211
0.980877	BIDiffExpSet	Lateral Ventricle ; Glial Cells	In vivo	PostNatal	Brain, Glial Cells	11	1000	GFAP, VIM, BAG3, CD74, WWTR1, SPARC, APBB1IP, AQP4, RGS10, DLEC1, TBXAS1	http://discovery.lifemapsc.com/gene-expression-signals/high-throughput/large-scale-dataset-human-protein-atlas-protein-expression-data/lateral-ventricle-glial-cells
0.971986	PDCell	Oligodendrocyte precursor cells	In vitro	Prenatal	Brain, Spinal Cord, Oligodendrocytes	2	26	CD44, GFAP	http://discovery.lifemapsc.com/stem-cell-differentiation/protocols/brain-oligodendrocytes-spinal-cord-differentiation-generation-of-ng2-oligodendrocyte-precursor-cells-from-stem-cells-in-a-defined-medium?TCCellID=a80ea146-29dc-4f2e-8401-eaba7aa1a640
0.971986	Cell	Intramembranous Osteoblasts	In vivo	Prenatal	Bone	2	19	Sparc, Tnc	http://discovery.lifemapsc.com/in-vivo-development/bone/membranous-facial-bones/intramembranous-osteoblasts
0.964412	Cell	Mature Retinal Pigmented Epithelium Cells	In vivo	Prenatal-PostNatal	Eye, Retinal Pigmented Epithelium (RPE), Epithelial Cells	1	119	Rpe65	http://discovery.lifemapsc.com/in-vivo-development/eye/retinal-pigmented-epithelium/mature-retinal-pigmented-epithelium-cells
0.962375	Cell	Mesenchymal Condensate Cells	In vivo	Prenatal	Limb, Bone, Cartilage	2	42	Cd44, Tnc	http://discovery.lifemapsc.com/in-vivo-development/limb/autopod/mesenchymal-condensate-cells
0.961068	AnatCompartment	Telencephalon	In vivo	Prenatal-PostNatal	Neural Tube	8	1836	S100a10, Vim, Igdcc4, B3gnt5, Glis3, Tnc, Ikzf1, Hpgds	http://discovery.lifemapsc.com/in-vivo-development/neural-tube/telencephalon
0.958434	Cell	Intramembranous Osteoblasts	In vivo	Prenatal	Bone	2	24	Sparc, Tnc	http://discovery.lifemapsc.com/in-vivo-development/bone/rostral-skull-membranous-bones/intramembranous-osteoblasts
0.957923	Cell	Prechondrocytes	In vivo	Prenatal	Bone, Cartilage	1	10	Tnc	http://discovery.lifemapsc.com/in-vivo-development/cartilage/rostral-synchondroses/prechondrocytes
0.955174	AnatCompartment	Oviduct	In vivo	Prenatal-PostNatal	Ovary	11	2106	ITGB4, ANXA1, IL18, VIM, BAG3, CD74, WWTR1, ANGPT1, RGS10, RNASE2, RNASE3	http://discovery.lifemapsc.com/in-vivo-development/ovary/oviduct
0.954172	Cell	Intramembranous Preosteoblasts	In vivo	Prenatal	Bone	2	23	Sparc, Tnc	http://discovery.lifemapsc.com/in-vivo-development/bone/membranous-facial-bones/intramembranous-preosteoblasts
0.952272	AnatCompartment	Zeugopod Long Bone	In vivo	Prenatal-PostNatal	Bone	5	163	Emp3, Igdcc4, Evc2, Colec12, Ly86	http://discovery.lifemapsc.com/in-vivo-development/bone/zeugopod-long-bone
0.948317	AnatCompartment	S-shaped Body	In vivo	Prenatal	Kidney	8	263	Aebp1, Vim, Efemp1, Aplnr, Laptm5, Pycard, Plcd1, Sparc	http://discovery.lifemapsc.com/in-vivo-development/kidney/s-shaped-body
0.932905	BIDiffExpSet	Cerebral Cortex ; Glial Cells	In vivo	PostNatal	Brain, Glial Cells	8	1093	GFAP, CD74, APLNR, APBB1IP, AQP4, RGS10, DLEC1, TBXAS1	http://discovery.lifemapsc.com/gene-expression-signals/high-throughput/large-scale-dataset-human-protein-atlas-protein-expression-data/cerebral-cortex-glial-cells
0.922463	AnatCompartment	Rib	In vivo	Prenatal-PostNatal	Bone	6	229	Aebp1, Emp3, Hck, Plcd1, Colec12, Tnc	http://discovery.lifemapsc.com/in-vivo-development/bone/rib
0.913737	OrganSystem	Thymus	In vivo	Prenatal-PostNatal	Thymus	6	241	CD74, NCKAP1L, IL21R, ITGB2, LAIR1, CHI3L2	http://discovery.lifemapsc.com/in-vivo-development/thymus
0.913081	Cell	Prechondrocytes	In vivo	Prenatal	Bone, Cartilage	1	13	Tnc	http://discovery.lifemapsc.com/in-vivo-development/cartilage/synchondroses/prechondrocytes
0.910234	Cell	Mesenchymal Condensate Cells	In vivo	Prenatal	Limb, Bone, Cartilage	2	56	Cd44, Tnc	http://discovery.lifemapsc.com/in-vivo-development/limb/stylopod/mesenchymal-condensate-cells
0.904108	TCCell	Bone marrow-derived adherent progenitor cells (MultiStem)	In vitro	PostNatal	Bone	1	19	CD44	http://discovery.lifemapsc.com/stem-cell-differentiation/in-vitro-cells/bone-homo-sapiens-bone-marrow-derived-adherent-progenitor-cells-multistem-athersys-inc
0.901538	Cell	Osteoclast Precursor Cells	In vivo	Prenatal-PostNatal	Blood, Bone	2	18	Tyrobp, Trem2	http://discovery.lifemapsc.com/in-vivo-development/blood/hematopoietic-bone-marrow/osteoclast-precursor-cells
0.897355	Cell	Mature Muller Glia Cells	In vivo	PostNatal	Eye, Muller Glia, Retina, Glial Cells	2	13	Vim, Aqp4	http://discovery.lifemapsc.com/in-vivo-development/eye/inner-nuclear-layer/mature-muller-glia-cells
0.892079	TCCell	Hair follicle stem cells	In vitro	PostNatal	Hair	1	9	Cd44	http://discovery.lifemapsc.com/stem-cell-differentiation/in-vitro-cells/hair-rattus-norvegicus-hair-follicle-stem-cells-university-of-york
0.892079	PDCell	Enriched erythrocyte-like cells	In vitro	Prenatal-PostNatal	Blood	1	12	CD44	http://discovery.lifemapsc.com/stem-cell-differentiation/protocols/blood-differentiation-generation-and-expansion-of-erythroid-cells?TCCellID=81edf64b-db19-4570-b5ef-f038e6b4d287
0.89165	Cell	Mature Cardiac Fibroblasts	In vivo	PostNatal	Heart, Epicardium, Fibroblasts	6	103	Serping1, Anxa1, Apbb1ip, Tnc, C3, Cybb	http://discovery.lifemapsc.com/in-vivo-development/heart/myocardium/mature-cardiac-fibroblasts
0.880881	TCCell	Tubular cell-enriched subpopulation of renal cells	In vitro	PostNatal	Kidney, Epithelial Cells	1	9	Aqp4	http://discovery.lifemapsc.com/stem-cell-differentiation/in-vitro-cells/epithelial-cells-kidney-rattus-norvegicus-tubular-cell-enriched-subpopulation-of-renal-cells-tengion
0.880881	Cell	Common Lymphoid Progenitor Cells	In vivo	Prenatal-PostNatal	Blood	1	14	Ikzf1	http://discovery.lifemapsc.com/in-vivo-development/blood/hematopoietic-bone-marrow/common-lymphoid-progenitor-cells
0.870432	OrganSystem	Eye	In vivo	Prenatal-PostNatal	Eye	5	1137	S100a10, RPE65, Plcd1, B3gnt5, Hpgds	http://discovery.lifemapsc.com/in-vivo-development/eye
0.870419	Cell	Cartilage Cells	In vivo	Prenatal	Cartilage	1	6	Tnc	http://discovery.lifemapsc.com/in-vivo-development/cartilage/reicherts-cartilage/cartilage-cells
0.870419	Cell	Cartilage Cells	In vivo	Prenatal	Cartilage	1	6	Tnc	http://discovery.lifemapsc.com/in-vivo-development/cartilage/nasal-capsule/cartilage-cells
0.860615	Cell	Cartilage Cells	In vivo	Prenatal	Cartilage	1	7	Tnc	http://discovery.lifemapsc.com/in-vivo-development/cartilage/meckels-cartilage/cartilage-cells
0.858274	TCCell	Schwann cells	In vitro	PostNatal	Peripheral Nervous System, Schwann Cells, Glial Cells	2	18	Gfap, Vim	http://discovery.lifemapsc.com/stem-cell-differentiation/in-vitro-cells/glial-cells-schwann-cells-mus-musculus-schwann-cells-university-of-bielefeld
0.852337	PDCell	DKK1-induced cells	In vitro	Prenatal	Uncategorized	4	108	APLNR, COLEC12, TNC, SLC7A7	http://discovery.lifemapsc.com/stem-cell-differentiation/protocols/heart-mesoderm-myocardium-differentiation-derivation-of-cardiomyocytes-from-pluripotent-stem-cells-and-sorting-for-vcam1-marker?TCCellID=4b790c9b-fd70-4edc-9e4d-6e058180e004
0.844992	AnatCompartment	Heart Tube	In vivo	Prenatal	Heart	4	100	Emp3, Aplnr, Anxa2, Tnc	http://discovery.lifemapsc.com/in-vivo-development/heart/heart-tube
0.84443	PDCell	Definitive endoderm-like cells	In vitro	Prenatal-PostNatal	Endoderm	4	101	COLEC12, CD99, TNC, PALLD	http://discovery.lifemapsc.com/stem-cell-differentiation/protocols/endoderm-differentiation-generation-of-mesendoderm-and-definitive-endoderm-cells?TCCellID=64df24b5-229f-4e52-8e15-c05f079a7e22
0.837377	TCCell	Dental pulp stem cells (family)	In vitro	PostNatal	Tooth	2	29	CD44, SPARC	http://discovery.lifemapsc.com/stem-cell-differentiation/in-vitro-cells/tooth-homo-sapiens-dental-pulp-stem-cells-family
0.832934	TCCell	Dental pulp stem cells	In vitro	PostNatal	Tooth	1	21	CD44	http://discovery.lifemapsc.com/stem-cell-differentiation/in-vitro-cells/tooth-homo-sapiens-dental-pulp-stem-cells-g-dannunzio-university
0.826759	PDCell	Rx-GFP+ cells	In vitro	Prenatal	Eye	1	9	Ikzf1	http://discovery.lifemapsc.com/stem-cell-differentiation/protocols/eye-retina-retinal-pigmented-epithelium-rpe-differentiation-retina-photoreceptors-from-mouse-embryonic-stem-cells?TCCellID=4f5e6ea4-bca3-420b-813d-266f214bd741
0.823767	Cell	Articular Cartilage Cells	In vivo	Prenatal-PostNatal	Cartilage	1	16	Tnc	http://discovery.lifemapsc.com/in-vivo-development/cartilage/zeugopod-articular-cartilage/articular-cartilage-cells
0.823767	Cell	Articular Cartilage Cells	In vivo	Prenatal-PostNatal	Cartilage	1	16	Tnc	http://discovery.lifemapsc.com/in-vivo-development/cartilage/autopod-articular-cartilage/articular-cartilage-cells
0.823767	Cell	Articular Cartilage Cells	In vivo	Prenatal-PostNatal	Cartilage	1	16	Tnc	http://discovery.lifemapsc.com/in-vivo-development/cartilage/stylopod-articular-cartilage/articular-cartilage-cells
0.818052	TCCell	PureStem™ 4D20.8, NCr-fac Progenitor	In vitro	Prenatal	Neural Crest	4	108	ITGB4, NUPR1, COLEC12, SERPINA3	http://discovery.lifemapsc.com/stem-cell-differentiation/in-vitro-cells/purestem-4d20-8-ncr-fac-progenitor
0.812079	TCCell	PureStem™ SK11, NCr-fac & Meso-prx Progenitor	In vitro	Prenatal	Neural Crest, Paraxial Mesoderm	4	105	IGDCC4, MATN2, CHI3L2, SERPINA3	http://discovery.lifemapsc.com/stem-cell-differentiation/in-vitro-cells/purestem-sk11-ncr-fac-meso-prx-progenitor
0.808584	OrganSystem	Bone	In vivo	Prenatal-PostNatal	Bone	4	137	EMP3, TNC, CHI3L2, RNASE3	http://discovery.lifemapsc.com/in-vivo-development/bone
0.805571	BIDiffExpSet	Human Mesenchymal Stem Cells (hMSC)	In vitro	PostNatal	Mesenchymal Stem Cells	6	94	SERPING1, C1R, CD74, HLA-DRA, COLEC12, TNC	http://discovery.lifemapsc.com/gene-expression-signals/high-throughput/large-scale-dataset-cultured-cell-collection/human-mesenchymal-stem-cells-hmsc
0.801239	OrganSystem	Pancreas	In vivo	Prenatal-PostNatal	Pancreas	8	1221	SERPING1, C1qb, CD44, VIM, CD74, TAGLN2, SPARC, CD99	http://discovery.lifemapsc.com/in-vivo-development/pancreas
0.800694	BIDiffExpSet	Salivary Gland	In vivo	PostNatal	Oral Cavity	11	954	SERPING1, ITGB4, CD44, ANXA1, VIM, CD74, TAGLN2, SPARC, CD99, PLAAT4, CHI3L2	http://discovery.lifemapsc.com/gene-expression-signals/high-throughput/large-scale-dataset-human-protein-atlas-rna-sequencing-data/salivary-gland
0.799983	Cell	Leydig Cells	In vivo	Prenatal-PostNatal	Testis	10	2089	VIM, BAG3, APLNR, WWTR1, SPARC, APBB1IP, ANGPT1, LY86, CD300A, DLEC1	http://discovery.lifemapsc.com/in-vivo-development/testis/testis-interstitium/leydig-cells
0.786395	Cell	Dental Placode Cells	In vivo	Prenatal	Tooth, Epithelial Cells	5	164	Itgb4, Cd44, Anxa1, Fgd2, Capg	http://discovery.lifemapsc.com/in-vivo-development/tooth/dental-placode/dental-placode-cells
0.785495	TCCell	Detroit 551	In vitro	Prenatal	Dermis, Fibroblasts	6	199	SERPING1, CD44, ANXA1, EFEMP1, NUPR1, TNC	http://discovery.lifemapsc.com/stem-cell-differentiation/in-vitro-cells/ccl-110-dermis-fibroblasts-homo-sapiens-detroit-551-atcc
0.781434	BIDiffExpSet	Heart Muscle	In vivo	PostNatal	Heart	13	1267	SERPING1, C1QB, ANXA1, AEBP1, VIM, EFEMP1, BAG3, CD74, C1QA, MATN2, TAGLN2, SPARC, CD99	http://discovery.lifemapsc.com/gene-expression-signals/high-throughput/large-scale-dataset-human-protein-atlas-rna-sequencing-data/heart-muscle
0.779352	AnatCompartment	Renal Collecting Duct System	In vivo	Prenatal-PostNatal	Kidney	4	149	Efemp1, Laptm5, Pycard, Plcd1	http://discovery.lifemapsc.com/in-vivo-development/kidney/renal-collecting-duct-system
0.773059	BIDiffExpSet	Cd14+ Cells	In vivo	PostNatal	Blood	3	144	CARD9, LILRB1, CD33	http://discovery.lifemapsc.com/gene-expression-signals/high-throughput/large-scale-dataset-barcode-u133a/cd14-cells
0.773054	Cell	T Helper Cells	In vivo	Prenatal-PostNatal	Thymus, Blood	6	178	CD44, ANXA1, BAG3, CD74, HLA-DRA, SAMSN1	http://discovery.lifemapsc.com/in-vivo-development/thymus/thymus/t-helper-cells
0.768509	Cell	Mature Granulosa Cells	In vivo	PostNatal	Ovary	3	47	DHRS9, ANKRD22, DOCK8	http://discovery.lifemapsc.com/in-vivo-development/ovary/antral-follicle/mature-granulosa-cells
0.763697	PDCell	B27-induced oligodendrocyte-like cells	In vitro	Prenatal-PostNatal	Brain, Spinal Cord, Oligodendrocytes, Glial Cells	1	21	GFAP	http://discovery.lifemapsc.com/stem-cell-differentiation/protocols/brain-oligodendrocytes-spinal-cord-differentiation-generation-of-ng2-oligodendrocyte-precursor-cells-from-stem-cells-in-a-defined-medium?TCCellID=4ac142ae-8f67-4dbb-898c-d545dc2b7f81
0.759975	Cell	Early Tenocyte Cells	In vivo	Prenatal	Tendon &amp; Ligament	1	21	Tnc	http://discovery.lifemapsc.com/in-vivo-development/tendon-ligament/axial-tendon-primordia/early-tenocyte-cells
0.755891	BIDiffExpSet	Human Pulmonary Alveolar Epithelial Cells (HPAEpiC)	In vitro	PostNatal	Lung, Epithelial Cells	5	98	C1QB, ADORA3, ITGB2, C1QC, HLA-DMB	http://discovery.lifemapsc.com/gene-expression-signals/high-throughput/large-scale-dataset-cultured-cell-collection/human-pulmonary-alveolar-epithelial-cells-hpaepic
0.750282	Cell	Prechondrocytes	In vivo	Prenatal	Bone, Cartilage	1	25	Tnc	http://discovery.lifemapsc.com/in-vivo-development/bone/autopod-epiphyseal-end/prechondrocytes
0.750282	Cell	Prechondrocytes	In vivo	Prenatal	Bone, Cartilage	1	25	Tnc	http://discovery.lifemapsc.com/in-vivo-development/bone/zeugopod-epiphyseal-end/prechondrocytes
0.745143	BIDiffExpSet	Bone Marrow CD105+ Cells	In vitro	PostNatal	Blood	5	97	CD74, HLA-DRA, TYROBP, RNASE2, RNASE3	http://discovery.lifemapsc.com/gene-expression-signals/high-throughput/large-scale-dataset-cultured-cell-collection/bone-marrow-cd105-cells
0.742092	Cell	Prechondrocytes	In vivo	Prenatal	Bone, Cartilage	1	25	Tnc	http://discovery.lifemapsc.com/in-vivo-development/bone/stylopod-epiphyseal-end/prechondrocytes
0.727932	Cell	Early Tenocyte Cells	In vivo	Prenatal	Tendon &amp; Ligament	1	25	Tnc	http://discovery.lifemapsc.com/in-vivo-development/tendon-ligament/limb-tendon-primordia/early-tenocyte-cells
0.725845	PDCell	Micromass-induced chondrocytes	In vitro	Prenatal-PostNatal	Bone, Cartilage	1	15	MATN2	http://discovery.lifemapsc.com/stem-cell-differentiation/in-vitro-cells/purestem-4d20-8-ncr-fac-progenitor?TCCellID=719014c6-11bd-4e36-9d03-91f0cb647d89
0.725157	Cell	Tenocytes	In vivo	Prenatal-PostNatal	Tendon &amp; Ligament	1	22	Tnc	http://discovery.lifemapsc.com/in-vivo-development/tendon-ligament/axial-tendons-and-ligamnets/tenocytes
0.717857	Cell	Tenocytes	In vivo	Prenatal-PostNatal	Tendon &amp; Ligament	1	26	Tnc	http://discovery.lifemapsc.com/in-vivo-development/tendon-ligament/limb-tendons-and-ligaments/tenocytes
0.715899	AnatCompartment	Medulla Oblongata	In vivo	Prenatal-PostNatal	Brain	11	2179	Anxa1, GFAP, S100a10, Vim, Plekha4, Matn2, Anxa2, Rfx4, Tnc, Serpina3n, Hpgds	http://discovery.lifemapsc.com/in-vivo-development/brain/medulla-oblongata
0.707667	AnatCompartment	Mesencephalic Ventricular Zone	In vivo	Prenatal	Neural Tube	4	272	Igdcc4, Rfx4, Glis3, Tnc	http://discovery.lifemapsc.com/in-vivo-development/neural-tube/mesencephalic-ventricular-zone
0.703947	Cell	GABAergic Amacrine Cells	In vivo	Prenatal-PostNatal	Eye, Amacrine, Retina, Neurons	4	270	Plp2, Efemp1, Lpar4, Tnc	http://discovery.lifemapsc.com/in-vivo-development/eye/inner-nuclear-layer/gabaergic-amacrine-cells
0.700657	Cell	Adult Endothelial Cells	In vivo	PostNatal	Brain, Endothelium, Blood Brain Barrier, Brain Barriers	2	235	Gfap, Galnt15	http://discovery.lifemapsc.com/in-vivo-development/brain/blood-brain-barrier/adult-endothelial-cells
0.683036	PDCell	Connective tissue progenitor cells	In vitro	Prenatal	Uncategorized	3	20	CD44, SPARC, TNC	http://discovery.lifemapsc.com/stem-cell-differentiation/protocols/tendon-ligament-differentiation-connective-tissue-progenitors-from-human-embryonic-stem-cells?TCCellID=4cbda1af-9770-46ba-88f4-5ec3287f7d73
0.666667	PDCell	Mesenchymal stem cells	In vitro	Prenatal	Uncategorized	2	8	CD44, ITGB2	http://discovery.lifemapsc.com/stem-cell-differentiation/protocols/tendon-ligament-differentiation-tendon-derivation-from-human-embryonic-stem-cells?TCCellID=e0a3a46d-1971-4347-94ab-fa4a71086ea8
0.666667	Cell	Astrocyte Precursor Cells	In vivo	Prenatal-PostNatal	Neural Tube, Astrocytes	2	7	Cd44, Tnc	http://discovery.lifemapsc.com/in-vivo-development/neural-tube/cortical-sub-ventricular-zone/astrocyte-precursor-cells
0.666667	Cell	Bergmann Glia Precursor Cells	In vivo	Prenatal-PostNatal	Neural Tube, Astrocytes	2	6	Vim, Tnc	http://discovery.lifemapsc.com/in-vivo-development/neural-tube/cerebellar-ventricular-zone/bergmann-glia-precursor-cells
0.659498	Cell	Stellate Reticulum Cells	In vivo	Prenatal-PostNatal	Tooth	3	83	Itgb4, Aqp4, Tnc	http://discovery.lifemapsc.com/in-vivo-development/tooth/dental-core/stellate-reticulum-cells
0.65663	Cell	Immature Schwann Cells	In vivo	Prenatal	Peripheral Nervous System, Schwann Cells	4	82	Anxa1, Gfap, Plp2, Tnc	http://discovery.lifemapsc.com/in-vivo-development/peripheral-nervous-system/peripheral-nerve-domain/immature-schwann-cells
0.651353	Cell	Outer Enamel Epithelial Cells	In vivo	Prenatal-PostNatal	Tooth, Epithelial Cells	3	89	Itgb4, Cd44, Aqp4	http://discovery.lifemapsc.com/in-vivo-development/tooth/dental-enamel/outer-enamel-epithelial-cells
0.647473	AnatCompartment	Islets of Langerhans	In vivo	Prenatal-PostNatal	Pancreas	6	1577	C1qb, Cd44, BAG3, LAT2, ANGPT1, DLEC1	http://discovery.lifemapsc.com/in-vivo-development/pancreas/islets-of-langerhans
0.642609	BIDiffExpSet	Human Cardiac Fibroblasts-adult Ventrical (HCF-av)	In vitro	PostNatal	Heart, Fibroblasts	5	98	SERPING1, EFEMP1, C3, CHI3L2, SERPINA3	http://discovery.lifemapsc.com/gene-expression-signals/high-throughput/large-scale-dataset-cultured-cell-collection/human-cardiac-fibroblasts-adult-ventrical-hcf-av
0.641223	BIDiffExpSet	Human Prostate Fibroblasts (HPrF)	In vitro	PostNatal	Prostate, Fibroblasts	5	98	SERPING1, C1R, NUPR1, ARRDC4, SERPINA3	http://discovery.lifemapsc.com/gene-expression-signals/high-throughput/large-scale-dataset-cultured-cell-collection/human-prostate-fibroblasts-hprf
0.640082	Cell	Adult Neural Stem Cells	In vivo	PostNatal	Brain, Neural Tube, Oligodendrocytes	3	12	Gfap, Vim, Tnc	http://discovery.lifemapsc.com/in-vivo-development/neural-tube/cortical-sub-ventricular-zone/adult-neural-stem-cells
0.63924	TCCell	PureStem™ 7PEND24, NCr-fac & Meso-prx Progenitor	In vitro	Prenatal	Neural Crest, Paraxial Mesoderm	4	106	SERPING1, TMEM156, SERPINA3, TBXAS1	http://discovery.lifemapsc.com/stem-cell-differentiation/in-vitro-cells/purestem-7pend24-ncr-fac-meso-prx-progenitor
0.636683	BIDiffExpSet	Human Mesenchymal Stem Cell-adipose (HMSC-ad)	In vitro	PostNatal	Adipose, Mesenchymal Stem Cells	5	97	SERPING1, C1R, EVI2B, C3, CHI3L2	http://discovery.lifemapsc.com/gene-expression-signals/high-throughput/large-scale-dataset-cultured-cell-collection/human-mesenchymal-stem-cell-adipose-hmsc-ad
0.635865	BIDiffExpSet	Human Mesenchymal Stem Cells (hMSC)-1	In vitro	PostNatal	Mesenchymal Stem Cells	5	99	EFEMP1, CD74, HLA-DRA, ANGPT1, CHI3L2	http://discovery.lifemapsc.com/gene-expression-signals/high-throughput/large-scale-dataset-cultured-cell-collection/human-mesenchymal-stem-cells-hmsc-1
0.634922	TCCell	PureStem™ 7SMOO32, NCr-fac & Meso Progenitor	In vitro	Prenatal	Mesoderm, Neural Crest	4	107	AEBP1, NUPR1, TNC, SERPINA3	http://discovery.lifemapsc.com/stem-cell-differentiation/in-vitro-cells/purestem-7smoo32-ncr-fac-meso-progenitor
0.628017	PDCell	Primitive streak-like cells	In vitro	Prenatal	Primitive Streak	3	101	COLEC12, TNC, PALLD	http://discovery.lifemapsc.com/stem-cell-differentiation/protocols/endoderm-differentiation-generation-of-mesendoderm-and-definitive-endoderm-cells?TCCellID=a85f78c9-0c19-4dbd-a8da-edc3df2bc09a
0.62779	BIDiffExpSet	Human Skeletal Muscle Cells (HSkMC)	In vitro	PostNatal	Skeletal Muscle	4	99	C1R, NUPR1, IL21R, SERPINA3	http://discovery.lifemapsc.com/gene-expression-signals/high-throughput/large-scale-dataset-cultured-cell-collection/human-skeletal-muscle-cells-hskmc
0.625728	Cell	Biliary Epithelial Cells	In vivo	Prenatal-PostNatal	Liver, Epithelial Cells	2	18	Itgb4, Aqp4	http://discovery.lifemapsc.com/in-vivo-development/liver/intrahepatic-biliary-tree/biliary-epithelial-cells
0.624581	BIDiffExpSet	Human Cardiac Myocytes-adult (HCM-a)	In vitro	PostNatal	Heart	4	100	EFEMP1, DHRS9, ANKRD22, SERPINA3	http://discovery.lifemapsc.com/gene-expression-signals/high-throughput/large-scale-dataset-cultured-cell-collection/human-cardiac-myocytes-adult-hcm-a
0.622894	Cell	Podocytes	In vivo	Prenatal-PostNatal	Kidney, Epithelial Cells	4	125	Anxa1, Il18, Nupr1, Colec12	http://discovery.lifemapsc.com/in-vivo-development/kidney/podocyte-layer/podocytes
0.621365	AnatCompartment	Metanephros	In vivo	Prenatal-PostNatal	Kidney	6	979	S100a10, Vim, Sparc, Aqp4, Ly86, Hpgds	http://discovery.lifemapsc.com/in-vivo-development/kidney/metanephros
0.621055	Cell	Hepatocytes	In vivo	Prenatal-PostNatal	Liver	4	1430	APLNR, RGS10, PHKG1, DLEC1	http://discovery.lifemapsc.com/in-vivo-development/liver/liver-lobule/hepatocytes
0.619937	AnatCompartment	Conjunctival Epithelium	In vivo	Prenatal-PostNatal	Eye, Conjunctiva	3	109	CD74, HLA-DRA, C3	http://discovery.lifemapsc.com/in-vivo-development/eye/conjunctival-epithelium
0.613938	AnatCompartment	Metencephalic Alar Plate	In vivo	Prenatal	Neural Tube	5	869	S100a10, Vim, B3gnt5, 4932438H23Rik, Tnc	http://discovery.lifemapsc.com/in-vivo-development/neural-tube/metencephalic-alar-plate
0.608001	PDCell	TGFbeta3+BMP7-induced chondrocytes	In vitro	Prenatal-PostNatal	Bone, Cartilage	3	100	ITGB4, LPAR4, SERPINA3	http://discovery.lifemapsc.com/stem-cell-differentiation/in-vitro-cells/purestem-4d20-8-ncr-fac-progenitor?TCCellID=89fd6b26-92f8-4c5b-ae1b-1fa00cdd7b8e
0.605514	Cell	Inner Enamel Epithelial Cells	In vivo	Prenatal-PostNatal	Tooth, Epithelial Cells	3	118	Itgb4, Cd44, Aqp4	http://discovery.lifemapsc.com/in-vivo-development/tooth/dental-enamel/inner-enamel-epithelial-cells
0.604578	BIDiffExpSet	Fetal Neuronal Stem Cells (NSC)	In vitro	Prenatal	Brain	4	99	GFAP, RPE65, AQP4, C21orf62	http://discovery.lifemapsc.com/gene-expression-signals/high-throughput/large-scale-dataset-cultured-cell-collection/fetal-neuronal-stem-cells-nsc
0.598464	AnatCompartment	Endochondral Facial Bones	In vivo	Prenatal	Bone	3	130	Emp3, Colec12, Tnc	http://discovery.lifemapsc.com/in-vivo-development/bone/endochondral-facial-bones
0.595973	AnatCompartment	Hippocampus	In vivo	Prenatal-PostNatal	Brain	9	2609	Gfap, S100a10, Vim, APLNR, Anxa2, RFX4, ANGPT1, Tnc, DLEC1	http://discovery.lifemapsc.com/in-vivo-development/brain/hippocampus
0.590202	Cell	Chondrocytes	In vivo	Prenatal-PostNatal	Bone, Cartilage	4	134	Anxa1, Nupr1, Matn2, Dock8	http://discovery.lifemapsc.com/in-vivo-development/bone/zeugopod-epiphyseal-end/chondrocytes
0.588701	PDCell	Neural ectoderm cells	In vitro	Prenatal-PostNatal	Neural Ectoderm	4	168	ANXA1, CSF1R, NUPR1, FAM181A	http://discovery.lifemapsc.com/stem-cell-differentiation/protocols/neural-ectoderm-differentiation-generation-of-functional-floor-plate-or-neuroectoderm-cells-from-human-embryonic-stem-cells?TCCellID=24da9910-b41f-4ff2-aab1-10d28a14f8a5
0.581032	AnatCompartment	Stylopod Long Bone	In vivo	Prenatal-PostNatal	Bone	3	153	Emp3, Colec12, Tnc	http://discovery.lifemapsc.com/in-vivo-development/bone/stylopod-long-bone
0.57905	AnatCompartment	Mesonephros	In vivo	Prenatal	Intermediate Mesoderm	4	210	C1qa, Sparc, C4b, Ly86	http://discovery.lifemapsc.com/in-vivo-development/intermediate-mesoderm/mesonephros
0.578281	TCCell	Line H1 (WA01)	In vitro	Prenatal	Inner Cell Mass	3	125	AIF1, HLA-DRA, ITGB2	http://discovery.lifemapsc.com/stem-cell-differentiation/in-vitro-cells/inner-cell-mass-homo-sapiens-line-h1-wa01-wicell-research-institute-inc
0.574015	AnatCompartment	Zeugopod Periosteum	In vivo	Prenatal-PostNatal	Bone	3	160	Csf1r, Tnc, Casp1	http://discovery.lifemapsc.com/in-vivo-development/bone/zeugopod-periosteum
0.573463	OrganSystem	Lymph	In vivo	Prenatal-PostNatal	Lymph	3	185	BTK, HCLS1, WDFY4	http://discovery.lifemapsc.com/in-vivo-development/lymph
0.571861	Cell	Neocortical Radial Glia Cells	In vivo	Prenatal-PostNatal	Brain, Neural Tube, Astrocytes, Oligodendrocytes	2	25	Vim, Tnc	http://discovery.lifemapsc.com/in-vivo-development/neural-tube/cortical-sub-ventricular-zone/neocortical-radial-glia-cells
0.571242	Cell	Astrocyte Precursor Cells	In vivo	Prenatal-PostNatal	Neural Tube, Astrocytes	2	16	Cd44, Tnc	http://discovery.lifemapsc.com/in-vivo-development/neural-tube/pv1-neural-domain/astrocyte-precursor-cells
0.563713	Cell	Definitive Hematopoietic Stem Cells	In vivo	Prenatal	Yolk Sac, Blood	4	197	Tnfsf14, Nckap1l, Angpt1, Myo1f	http://discovery.lifemapsc.com/in-vivo-development/yolk-sac/definitive-yolk-sac/definitive-hematopoietic-stem-cells
0.56292	Cell	Ovarian Mesenchymal Stroma Cells	In vivo	Prenatal	Ovary	6	1034	S100a10, VIM, BAG3, WWTR1, Anxa2, LY86	http://discovery.lifemapsc.com/in-vivo-development/ovary/ovary-interstitium/ovarian-mesenchymal-stroma-cells
0.562848	Cell	Pre-Granulosa Cells	In vivo	Prenatal	Ovary	5	282	Serping1, S100a10, Bag3, Anxa2, Colec12	http://discovery.lifemapsc.com/in-vivo-development/ovary/primordial-follicle/pre-granulosa-cells
0.555835	AnatCompartment	Autopod	In vivo	Prenatal	Limb	3	204	Trem2, Igdcc4, Tnc	http://discovery.lifemapsc.com/in-vivo-development/limb/autopod
0.548557	Cell	Cumulus Cells	In vivo	PostNatal	Ovary	3	224	Hck, TNC, Rnase2a	http://discovery.lifemapsc.com/in-vivo-development/ovary/antral-follicle/cumulus-cells
0.547243	PDCell	Floor plate-like cells	In vitro	Prenatal-PostNatal	Neural Tube	3	204	EFEMP1, HLA-DRA, FAM181A	http://discovery.lifemapsc.com/stem-cell-differentiation/protocols/neural-ectoderm-differentiation-generation-of-functional-floor-plate-or-neuroectoderm-cells-from-human-embryonic-stem-cells?TCCellID=06e43ec2-e017-4a36-8008-e2b239179d82
0.5467	BIDiffExpSet	Bronchoalveolar Lavage Cells	In vivo	PostNatal	Lung	7	109	Fcgr1, H2-Ea, Trem2, Apbb1ip, Lair1, Ikzf1, Tbxas1	http://discovery.lifemapsc.com/gene-expression-signals/high-throughput/large-scale-dataset-barcode-430-2-0/bronchoalveolar-lavage-cells
0.54231	Cell	Ureteric Bud Cells	In vivo	Prenatal	Kidney	3	230	Igdcc4, Matn2, Palld	http://discovery.lifemapsc.com/in-vivo-development/kidney/ureteric-bud/ureteric-bud-cells
0.540755	TCCell	Epiblast Stem Cell line 5	In vitro	Prenatal	Epiblast	3	241	Plp2, Lair1, Slc7a7	http://discovery.lifemapsc.com/stem-cell-differentiation/in-vitro-cells/epiblast-mus-musculus-epiblast-stem-cell-line-5-ninds-national-institute-of-health
0.540193	OrganSystem	Heart	In vivo	Prenatal-PostNatal	Heart	7	1089	C1QB, Aebp1, AIF1, S100a10, Vim, C1QA, Angpt1	http://discovery.lifemapsc.com/in-vivo-development/heart
0.539796	Cell	Astrocyte Precursor Cells	In vivo	Prenatal-PostNatal	Neural Tube, Astrocytes	2	17	Cd44, Tnc	http://discovery.lifemapsc.com/in-vivo-development/neural-tube/pv2-neural-domain/astrocyte-precursor-cells
0.537489	BIDiffExpSet	Hippocampus ; Glial Cells	In vivo	PostNatal	Brain, Glial Cells	8	873	GFAP, BAG3, CD74, APLNR, SPARC, APBB1IP, RGS10, TBXAS1	http://discovery.lifemapsc.com/gene-expression-signals/high-throughput/large-scale-dataset-human-protein-atlas-protein-expression-data/hippocampus-glial-cells
0.525842	BIDiffExpSet	TONGUE	In vivo	PostNatal	Oral Cavity	5	298	EFEMP1, TYROBP, SIGLEC10, B3GNT5, IKZF1	http://discovery.lifemapsc.com/gene-expression-signals/high-throughput/large-scale-dataset-tiger/tongue
0.522073	Cell	Muscle Progenitor Cells	In vivo	Prenatal	Skeletal Muscle	3	273	Aplnr, Fgd2, Hvcn1	http://discovery.lifemapsc.com/in-vivo-development/skeletal-muscle/hyoid-arch-muscles/muscle-progenitor-cells
0.521774	Cell	Atrioventricular Canal Cells	In vivo	Prenatal	Heart, Myocardium	3	281	Sowahd, Aqp4, Palld	http://discovery.lifemapsc.com/in-vivo-development/heart/atrioventricular-canal/atrioventricular-canal-cells
0.519109	Cell	Muscle Progenitor Cells	In vivo	Prenatal	Skeletal Muscle	3	280	Aplnr, Fgd2, Hvcn1	http://discovery.lifemapsc.com/in-vivo-development/skeletal-muscle/mandibular-arch-muscles/muscle-progenitor-cells
0.513658	Cell	Limbal Superbasal Epithelial Cells	In vivo	Prenatal-PostNatal	Eye, Cornea, Epithelial Cells	2	27	ITGB4, ITGB2	http://discovery.lifemapsc.com/in-vivo-development/eye/limbus-epithelium/limbal-superbasal-epithelial-cells
0.512502	BIDiffExpSet	Heart/ventricle	In vivo	Prenatal	Heart	4	135	Lpar4, Pycard, Sash3, Tnc	http://discovery.lifemapsc.com/gene-expression-signals/high-throughput/large-scale-dataset-eurexpress/heart/ventricle
0.507679	Cell	Mature Endothelial Cells	In vivo	PostNatal	Brain, Endothelium, Blood Brain Barrier, Brain Barriers	1	294	Gfap	http://discovery.lifemapsc.com/in-vivo-development/brain/blood-brain-barrier/mature-endothelial-cells
0.507572	Cell	Primary Hair Placode Cells	In vivo	Prenatal	Hair, Epithelial Cells	2	56	Itgb4, S100a10	http://discovery.lifemapsc.com/in-vivo-development/hair/hair-follicle/primary-hair-placode-cells
0.505074	AnatCompartment	Spinal Ventral Columns	In vivo	Prenatal	Neural Tube	3	332	S100a10, Igdcc4, Tnc	http://discovery.lifemapsc.com/in-vivo-development/neural-tube/spinal-ventral-columns
0.503945	Cell	Intermediate Keratinocytes	In vivo	Prenatal	Epidermis, Epithelial Cells	2	50	Itgb4, S100a10	http://discovery.lifemapsc.com/in-vivo-development/epidermis/embryonic-epidermis/intermediate-keratinocytes
0.50104	Cell	Adult Corneal Superbasal Epithelial Cells	In vivo	PostNatal	Eye, Cornea, Epithelial Cells	2	42	ITGB4, ITGB2	http://discovery.lifemapsc.com/in-vivo-development/eye/corneal-epithelium/adult-corneal-superbasal-epithelial-cells
0.499891	AnatCompartment	Lens	In vivo	Prenatal-PostNatal	Eye, Lens	3	440	Nupr1, B3gnt5, Hpgds	http://discovery.lifemapsc.com/in-vivo-development/eye/lens
0.499625	AnatCompartment	Diencephalic Roof Plate	In vivo	Prenatal	Neural Tube	2	47	Plekha4, Matn2	http://discovery.lifemapsc.com/in-vivo-development/neural-tube/diencephalic-roof-plate
0.496922	BIDiffExpSet	Human Mesenchymal Stem Cell-hepatic (HMSC-he)	In vitro	PostNatal	Liver, Mesenchymal Stem Cells	4	98	C1R, EFEMP1, NUPR1, ANGPT1	http://discovery.lifemapsc.com/gene-expression-signals/high-throughput/large-scale-dataset-cultured-cell-collection/human-mesenchymal-stem-cell-hepatic-hmsc-he
0.489108	BIDiffExpSet	Human Calvarial Osteoblasts (HCO)	In vitro	PostNatal	Bone	4	98	NUPR1, ANGPT1, PLAAT4, SERPINA3	http://discovery.lifemapsc.com/gene-expression-signals/high-throughput/large-scale-dataset-cultured-cell-collection/human-calvarial-osteoblasts-hco
0.486804	BIDiffExpSet	Dental Pulp Stem Cells (DPSC)	In vitro	PostNatal	Tooth, Mesenchymal Stem Cells	4	97	C1R, COLEC12, ANGPT1, TNC	http://discovery.lifemapsc.com/gene-expression-signals/high-throughput/large-scale-dataset-cultured-cell-collection/dental-pulp-stem-cells-dpsc
0.485993	Cell	Dermal Fibroblasts	In vivo	Prenatal	Dermis, Fibroblasts	2	34	Cd44, Tnc	http://discovery.lifemapsc.com/in-vivo-development/dermis/ventral-dermis/dermal-fibroblasts
0.485993	Cell	Dermal Fibroblasts	In vivo	Prenatal-PostNatal	Dermis, Fibroblasts	2	34	Cd44, Tnc	http://discovery.lifemapsc.com/in-vivo-development/dermis/cranial-dermis/dermal-fibroblasts
0.48548	BIDiffExpSet	Normal Human Articular Chondrocytes (NHAC)	In vitro	PostNatal	Cartilage	4	96	AEBP1, EFEMP1, TNC, CHI3L2	http://discovery.lifemapsc.com/gene-expression-signals/high-throughput/large-scale-dataset-cultured-cell-collection/normal-human-articular-chondrocytes-nhac
0.484697	BIDiffExpSet	Human Mesenchymal Stem Cells (hMSC)-2	In vitro	PostNatal	Mesenchymal Stem Cells	4	95	SERPING1, C1R, CD74, HLA-DRA	http://discovery.lifemapsc.com/gene-expression-signals/high-throughput/large-scale-dataset-cultured-cell-collection/human-mesenchymal-stem-cells-hmsc-2
0.484358	Cell	Adult Corneal Basal Epithelial Cells	In vivo	PostNatal	Eye, Cornea, Epithelial Cells	2	55	ITGB4, ITGB2	http://discovery.lifemapsc.com/in-vivo-development/eye/corneal-epithelium/adult-corneal-basal-epithelial-cells
0.48104	BIDiffExpSet	Human Tracheal Smooth Muscle Cells (HTSMC)	In vitro	PostNatal	Lung, Smooth Muscle	3	97	C1R, COLEC12, PLAAT4	http://discovery.lifemapsc.com/gene-expression-signals/high-throughput/large-scale-dataset-cultured-cell-collection/human-tracheal-smooth-muscle-cells-htsmc
0.481031	OrganSystem	Umbilical Cord	In vivo	Prenatal	Umbilical Cord	3	75	VIM, EFEMP1, ANXA2	http://discovery.lifemapsc.com/in-vivo-development/umbilical-cord
0.475905	BIDiffExpSet	Normal Human Osteoblasts (NHOST)	In vitro	PostNatal	Bone	3	97	EFEMP1, ITGB2, TNC	http://discovery.lifemapsc.com/gene-expression-signals/high-throughput/large-scale-dataset-cultured-cell-collection/normal-human-osteoblasts-nhost
0.47481	BIDiffExpSet	Human Keratocyte (HK)	In vitro	PostNatal	Eye	3	96	C1R, IGDCC4, COLEC12	http://discovery.lifemapsc.com/gene-expression-signals/high-throughput/large-scale-dataset-cultured-cell-collection/human-keratocyte-hk
0.474269	BIDiffExpSet	Pharynx	In vivo	PostNatal	Gastrointestinal Tract	3	100	RNASE6, PTAFR, HLA-DMB	http://discovery.lifemapsc.com/gene-expression-signals/high-throughput/large-scale-dataset-homer/pharynx
0.472273	BIDiffExpSet	Knee Normal Human Articular Chondrocytes (knNHAC)	In vitro	PostNatal	Cartilage	3	95	MATN2, TNC, CHI3L2	http://discovery.lifemapsc.com/gene-expression-signals/high-throughput/large-scale-dataset-cultured-cell-collection/knee-normal-human-articular-chondrocytes-knnhac
0.468686	BIDiffExpSet	Human Preadipocyte-visceral (HPA-v)	In vitro	PostNatal	Adipose	3	94	EFEMP1, NUPR1, EVI2B	http://discovery.lifemapsc.com/gene-expression-signals/high-throughput/large-scale-dataset-cultured-cell-collection/human-preadipocyte-visceral-hpa-v
0.467692	BIDiffExpSet	Human Ovarian Fibroblasts (HOF)	In vitro	PostNatal	Ovary, Fibroblasts	3	97	C1R, EFEMP1, PLAAT4	http://discovery.lifemapsc.com/gene-expression-signals/high-throughput/large-scale-dataset-cultured-cell-collection/human-ovarian-fibroblasts-hof
0.467692	BIDiffExpSet	Human Villous Capillary Endothelial Cells (HVCEC)	In vitro	PostNatal	Intestine, Endothelium	3	98	ITGB4, CSF1R, CAPS	http://discovery.lifemapsc.com/gene-expression-signals/high-throughput/large-scale-dataset-cultured-cell-collection/human-villous-capillary-endothelial-cells-hvcec
0.467078	BIDiffExpSet	Human Hippocampal Astrocytes	In vitro	PostNatal	Brain, Astrocytes	3	99	GFAP, CD74, HLA-DRA	http://discovery.lifemapsc.com/gene-expression-signals/high-throughput/large-scale-dataset-cultured-cell-collection/human-hippocampal-astrocytes
0.466469	BIDiffExpSet	Human Pulmonary Artery Fibroblasts (HPAF)	In vitro	PostNatal	Lung, Fibroblasts	3	96	EFEMP1, DHRS9, SLC7A7	http://discovery.lifemapsc.com/gene-expression-signals/high-throughput/large-scale-dataset-cultured-cell-collection/human-pulmonary-artery-fibroblasts-hpaf
0.466367	AnatCompartment	Retina	In vivo	Prenatal-PostNatal	Eye, Retina	5	1461	S100a10, EFEMP1, C4A, SERPINA3, Hpgds	http://discovery.lifemapsc.com/in-vivo-development/eye/retina
0.460999	AnatCompartment	Diencephalon	In vivo	Prenatal-PostNatal	Neural Tube	4	981	S100a10, Vim, Pycard, Igdcc4	http://discovery.lifemapsc.com/in-vivo-development/neural-tube/diencephalon
0.459686	AnatCompartment	Striatum	In vivo	Prenatal-PostNatal	Brain	6	1139	S100a10, Vim, Anxa2, Tnc, Ikzf1, Hpgds	http://discovery.lifemapsc.com/in-vivo-development/brain/striatum
0.457267	BIDiffExpSet	Human Lymphatic Fibroblasts (HLF)	In vitro	PostNatal	Lymph, Fibroblasts	3	99	IL21R, ARRDC4, EVI2B	http://discovery.lifemapsc.com/gene-expression-signals/high-throughput/large-scale-dataset-cultured-cell-collection/human-lymphatic-fibroblasts-hlf
0.451349	BIDiffExpSet	Human Villous Mesenchymal Fibroblasts (HVMF)	In vitro	PostNatal	Intestine, Fibroblasts	3	100	IGDCC4, COLEC12, CASP1	http://discovery.lifemapsc.com/gene-expression-signals/high-throughput/large-scale-dataset-cultured-cell-collection/human-villous-mesenchymal-fibroblasts-hvmf
0.450959	BIDiffExpSet	Pancreatic Islet	In vivo	PostNatal	Pancreas	3	100	C4A, C3, SERPINA3	http://discovery.lifemapsc.com/gene-expression-signals/high-throughput/large-scale-dataset-gnf-biogps/pancreatic-islet
0.447086	BIDiffExpSet	Human Umbilical Artery Endothelial Cells (HUAEC)	In vitro	PostNatal	Umbilical Cord, Endothelium	3	100	EFEMP1, LAPTM5, HCLS1	http://discovery.lifemapsc.com/gene-expression-signals/high-throughput/large-scale-dataset-cultured-cell-collection/human-umbilical-artery-endothelial-cells-huaec
0.445454	BIDiffExpSet	Human Dermal Microvascular Endothelial Cells (HDMEC)	In vitro	PostNatal	Dermis, Endothelium	3	100	EFEMP1, RASAL3, HCLS1	http://discovery.lifemapsc.com/gene-expression-signals/high-throughput/large-scale-dataset-cultured-cell-collection/human-dermal-microvascular-endothelial-cells-hdmec
0.444444	BIDiffExpSet	Gallbladder	In vivo	PostNatal	Gall Bladder	2	11	C3, SERPINA3	http://discovery.lifemapsc.com/gene-expression-signals/high-throughput/large-scale-dataset-homer/gallbladder
0.440284	Cell	Early Ameloblasts	In vivo	Prenatal-PostNatal	Tooth, Epithelial Cells	2	69	Cd44, Aqp4	http://discovery.lifemapsc.com/in-vivo-development/tooth/dental-enamel/early-ameloblasts
0.439543	PDCell	Chondrocyte-like cells	In vitro	Prenatal-PostNatal	Bone, Cartilage	2	63	LPAR4, SERPINA3	http://discovery.lifemapsc.com/stem-cell-differentiation/protocols/bone-cartilage-differentiation-generation-of-chondrocytes-from-human-fetal-mesenchymal-stromal-cells?TCCellID=48ac82a2-9b9b-442e-92d7-bc1508e69682
0.437012	AnatCompartment	Pelvic Girdle	In vivo	Prenatal-PostNatal	Limb, Bone	2	79	Emp3, Colec12	http://discovery.lifemapsc.com/in-vivo-development/limb/pelvic-girdle
0.434807	TCCell	Line H9 (Naive)	In vitro	Prenatal	Inner Cell Mass	3	103	CD44, ANXA1, EBI3	http://discovery.lifemapsc.com/stem-cell-differentiation/in-vitro-cells/inner-cell-mass-homo-sapiens-line-h9-naive-weizmann-institute-of-science
0.434807	TCCell	Naive human embryonic stem cells (family)	In vitro	Prenatal	Inner Cell Mass	3	103	CD44, ANXA1, EBI3	http://discovery.lifemapsc.com/stem-cell-differentiation/in-vitro-cells/inner-cell-mass-homo-sapiens-naive-human-embryonic-stem-cells-family
0.43131	Cell	Limb Muscle Progenitor Cells	In vivo	Prenatal	Limb, Skeletal Muscle	3	113	C1qb, Anxa1, Csf1r	http://discovery.lifemapsc.com/in-vivo-development/limb/forelimb-myotome/limb-muscle-progenitor-cells
0.430347	Cell	Muscle Progenitor Cells	In vivo	Prenatal	Somite, Skeletal Muscle	3	112	Rfx4, Colec12, Angpt1	http://discovery.lifemapsc.com/in-vivo-development/somite/thoracic-ventrolateral-dermomyotome-lip/muscle-progenitor-cells
0.42809	PDCell	Mesoderm-like cells	In vitro	Prenatal	Uncategorized	2	111	APLNR, COLEC12	http://discovery.lifemapsc.com/stem-cell-differentiation/protocols/heart-mesoderm-myocardium-differentiation-derivation-of-cardiomyocytes-from-pluripotent-stem-cells-and-sorting-for-vcam1-marker?TCCellID=f18f568f-744b-4493-9d46-ce988e7501db
0.427851	Cell	Outer Root Sheath Cells	In vivo	Prenatal-PostNatal	Hair, Epithelial Cells	3	120	Aebp1, Matn2, Tnc	http://discovery.lifemapsc.com/in-vivo-development/hair/outer-root-sheath/outer-root-sheath-cells
0.423788	PDCell	human epithelial stem cells	In vitro	Prenatal	Hair, Epidermis	3	120	ITGB4, CD44, ANXA1	http://discovery.lifemapsc.com/stem-cell-differentiation/protocols/epidermis-differentiation-generation-of-folliculogenic-hepscs-and-keratinocytes-from-pluripotent-stem-cells?TCCellID=ce747989-d2ef-4ca0-bb45-1f80acfa5193
0.422867	PDCell	HyStem+BMP4-induced 7SMOO32 cells	In vitro	Prenatal-PostNatal	Adipose	3	106	ANGPT1, TNC, CHI3L2	http://discovery.lifemapsc.com/stem-cell-differentiation/in-vitro-cells/purestem-7smoo32-ncr-fac-meso-progenitor?TCCellID=2e4503d4-a082-4e2e-9733-eda19488c736
0.42083	PDCell	Definitive endoderm-like cells	In vitro	Prenatal	Uncategorized	2	106	PIK3R5, COLEC12	http://discovery.lifemapsc.com/stem-cell-differentiation/protocols/endoderm-differentiation-generation-and-expansion-of-endodermal-progenitor-cells?TCCellID=09ec282f-2028-4b9f-b379-293d04de425b
0.41859	AnatCompartment	Outflow Tract	In vivo	Prenatal	Heart	2	113	Tnc, Palld	http://discovery.lifemapsc.com/in-vivo-development/heart/outflow-tract
0.417544	Cell	Primordial Germ Cell Precursors	In vivo	Prenatal	Epiblast, Gonad, Germ Cells	2	110	S100a10, Aplnr	http://discovery.lifemapsc.com/in-vivo-development/epiblast/epiblast/primordial-germ-cell-precursors
0.41709	OrganSystem	Spinal Cord	In vivo	Prenatal-PostNatal	Spinal Cord	8	1584	GFAP, S100a10, VIM, APLNR, Anxa2, Aqp4, Tnc, Hpgds	http://discovery.lifemapsc.com/in-vivo-development/spinal-cord
0.4166	AnatCompartment	Meckel's Cartilage	In vivo	Prenatal	Cartilage	2	108	Emp3, Nupr1	http://discovery.lifemapsc.com/in-vivo-development/cartilage/meckels-cartilage
0.416346	Cell	pre Conventional Dendritic Cells	In vivo	Prenatal-PostNatal	Blood	2	102	Lair1, Cybb	http://discovery.lifemapsc.com/in-vivo-development/blood/peripheral-blood/pre-conventional-dendritic-cells
0.413533	Cell	Type1 Off Cone Bipolar Cells	In vivo	Prenatal-PostNatal	Eye, Bipolar, Retina, Neurons	2	102	Samsn1, Matn2	http://discovery.lifemapsc.com/in-vivo-development/eye/inner-nuclear-layer/type1-off-cone-bipolar-cells
0.41289	AnatCompartment	Limb Bud	In vivo	Prenatal	Limb	2	132	Aplnr, Glis3	http://discovery.lifemapsc.com/in-vivo-development/limb/limb-bud
0.410695	PDCell	White adipocyte-like cells	In vitro	Prenatal-PostNatal	Adipose	2	104	C4A, CHI3L2	http://discovery.lifemapsc.com/stem-cell-differentiation/protocols/adipose-differentiation-generation-of-adipocytes-from-human-pluripotent-stem-cells-using-viral-transduction?TCCellID=b591bc6a-dae7-4a4b-aac3-a740540edd1c
0.408802	PDCell	Alveolar type II cells	In vitro	Prenatal-PostNatal	Lung	2	102	AQP4, C3	http://discovery.lifemapsc.com/stem-cell-differentiation/in-vitro-cells/epithelial-cells-lung-homo-sapiens-epithelial-cells-fetal-lung-childrens-hospital-of-philadelphia?TCCellID=e422ecb3-a0ee-41cb-84e7-5ca2359cdc11
0.407114	AnatCompartment	Cerebellar Ventricular Zone	In vivo	Prenatal-PostNatal	Neural Tube	2	125	Rfx4, Tnc	http://discovery.lifemapsc.com/in-vivo-development/neural-tube/cerebellar-ventricular-zone
0.404292	PDCell	Oligodendrocyte progenitor cells	In vitro	Prenatal	Brain, Spinal Cord, Oligodendrocytes	2	102	Rfx4, Tnc	http://discovery.lifemapsc.com/stem-cell-differentiation/protocols/brain-neural-ectoderm-oligodendrocytes-spinal-cord-differentiation-generation-of-oligodendrocytes-from-epiblast-stem-cells?TCCellID=d85355e6-aade-484b-a83c-8c9d1085286d
0.40388	PDCell	TGFbeta3+BMP7-induced chondrocytes	In vitro	Prenatal-PostNatal	Bone, Cartilage	2	100	LCTL, SERPINA3	http://discovery.lifemapsc.com/stem-cell-differentiation/in-vitro-cells/purestem-7pend24-ncr-fac-meso-prx-progenitor?TCCellID=fc6e2f68-5f63-41b6-bb7c-2275b188ae32
0.401801	TCCell	Peripheral blood-derived hematopoietic stem cells (family)	In vitro	PostNatal	Blood	2	68	ANGPT1, EVI2B	http://discovery.lifemapsc.com/stem-cell-differentiation/in-vitro-cells/blood-homo-sapiens-peripheral-blood-derived-hematopoietic-stem-cells-family
0.401016	PDCell	HyStem+TGFbeta3+GDF5-induced 7PEND24 cells	In vitro	Prenatal-PostNatal	Bone	2	102	LCTL, SERPINA3	http://discovery.lifemapsc.com/stem-cell-differentiation/in-vitro-cells/purestem-7pend24-ncr-fac-meso-prx-progenitor?TCCellID=ae02806d-2305-457b-8099-61e7b8cebb70
0.400822	Cell	Dental Papilla Cells	In vivo	Prenatal-PostNatal	Tooth	2	131	Aqp4, Tnc	http://discovery.lifemapsc.com/in-vivo-development/tooth/dental-papilla/dental-papilla-cells
0.400749	OrganSystem	Larynx	In vivo	Prenatal-PostNatal	Larynx	4	550	Vim, TNC, IKZF1, LILRB1	http://discovery.lifemapsc.com/in-vivo-development/larynx
0.400051	PDCell	Endothelial-like cells	In vitro	Prenatal-PostNatal	Endothelium	2	109	EVI2B, CASP1	http://discovery.lifemapsc.com/stem-cell-differentiation/protocols/endothelium-differentiation-derivation-and-purification-of-endothelial-precursor-cells-following-tgf-beta-inhibition?TCCellID=1d56ffc5-4325-43a8-8882-5638281a08aa
0.397372	PDCell	HyStem+BMP4-induced 4D20.8 cells	In vitro	Prenatal-PostNatal	Bone, Cartilage	2	100	LPAR4, SERPINA3	http://discovery.lifemapsc.com/stem-cell-differentiation/in-vitro-cells/purestem-4d20-8-ncr-fac-progenitor?TCCellID=0c3214e9-0988-4c8d-9baa-6ddf29b38566
0.396708	PDCell	HyStem+TGFbeta3+GDF5-induced E15 cells	In vitro	Prenatal-PostNatal	Bone, Cartilage	2	101	LPAR4, SERPINA3	http://discovery.lifemapsc.com/stem-cell-differentiation/in-vitro-cells/purestem-e15-meso-prx-latp-progenitor?TCCellID=edfd6924-77ba-4931-ba3e-a4d909e87efc
0.39611	Cell	Mural Trophectoderm Cells	In vivo	Prenatal	Trophoblast	2	117	S100A10, CLIC1	http://discovery.lifemapsc.com/in-vivo-development/trophoblast/mural-trophectoderm/mural-trophectoderm-cells
0.396076	BIDiffExpSet	Brain/hindbrain	In vivo	Prenatal	Brain	8	1368	Gfap, S100a10, Vim, Tlr2, 4932438H23Rik, Tnc, Ikzf1, Hpgds	http://discovery.lifemapsc.com/gene-expression-signals/high-throughput/large-scale-dataset-mgi/brain/hindbrain
0.395461	Cell	Testicular Interstitial Cells	In vivo	Prenatal	Testis	2	168	S100a10, Aplnr	http://discovery.lifemapsc.com/in-vivo-development/testis/testis-interstitium/testicular-interstitial-cells
0.395402	PDCell	Primordial germ cell-like cells	In vitro	Prenatal-PostNatal	Gonad, Germ Cells	2	117	Aplnr, Plcd1	http://discovery.lifemapsc.com/stem-cell-differentiation/protocols/epiblast-germ-cells-reproductive-system-differentiation-reconstitution-of-the-mouse-germ-cell-from-pluripotent-stem-cells?TCCellID=a556265e-9ffd-45e2-b67f-e69f95f5567b
0.39407	AnatCompartment	Corneal Epithelium	In vivo	Prenatal-PostNatal	Eye, Cornea	2	134	LPAR4, Capg	http://discovery.lifemapsc.com/in-vivo-development/eye/corneal-epithelium
0.393387	AnatCompartment	Choroid Plexus	In vivo	Prenatal-PostNatal	Brain, Choroid Plexus	2	146	Plekha4, Matn2	http://discovery.lifemapsc.com/in-vivo-development/brain/choroid-plexus
0.393274	PDCell	HyStem+TGFbeta3+GDF5-induced SM30 cells	In vitro	Prenatal-PostNatal	Bone, Cartilage	2	102	LPAR4, SERPINA3	http://discovery.lifemapsc.com/stem-cell-differentiation/in-vitro-cells/purestem-sm30-ncr-fac-meso-latp-progenitor?TCCellID=d0e68e02-a929-4f37-bc12-b6b58a2f2048
0.392937	TCCell	PureStem™ MEL2, NCr-fac Progenitor	In vitro	Prenatal	Neural Crest	2	112	C1R, SERPINA3	http://discovery.lifemapsc.com/stem-cell-differentiation/in-vitro-cells/purestem-mel2-ncr-fac-progenitor
0.389676	Cell	Primitive Heart Tube Cells	In vivo	Prenatal	Heart, Myocardium	2	118	Aplnr, Laptm5	http://discovery.lifemapsc.com/in-vivo-development/heart/primitive-heart-tube/primitive-heart-tube-cells
0.389465	PDCell	HyStem+TGFbeta3+GDF5-induced 4D20.8 cells	In vitro	Prenatal-PostNatal	Bone, Cartilage	2	106	LPAR4, SERPINA3	http://discovery.lifemapsc.com/stem-cell-differentiation/in-vitro-cells/purestem-4d20-8-ncr-fac-progenitor?TCCellID=9b7724d8-05c9-4f07-89e4-6aa3cdb593e2
0.38766	Cell	Cardiac Fibroblasts	In vivo	Prenatal	Heart, Epicardium, Fibroblasts	3	198	Anxa1, Vim, Tnc	http://discovery.lifemapsc.com/in-vivo-development/heart/myocardium/cardiac-fibroblasts
0.387608	Cell	Dermal Fibroblasts	In vivo	Prenatal-PostNatal	Dermis, Fibroblasts	2	132	Cd44, Tnc	http://discovery.lifemapsc.com/in-vivo-development/dermis/dorsal-dermis/dermal-fibroblasts
0.387072	TCCell	Human umbilical vein endothelial cells (HUVEC)	In vitro	PostNatal	Endothelium	3	192	EFEMP1, LAPTM5, WWTR1	http://discovery.lifemapsc.com/stem-cell-differentiation/in-vitro-cells/endothelium-homo-sapiens-human-umbilical-vein-endothelial-cells-huvec-lonza
0.381477	TCCell	Endothelial cells (family)	In vitro	PostNatal	Endothelium	3	200	EFEMP1, LAPTM5, WWTR1	http://discovery.lifemapsc.com/stem-cell-differentiation/in-vitro-cells/endothelium-homo-sapiens-endothelial-cells-family
0.378814	AnatCompartment	Spinal Dorsal Columns	In vivo	Prenatal	Neural Tube	2	163	Igdcc4, Tnc	http://discovery.lifemapsc.com/in-vivo-development/neural-tube/spinal-dorsal-columns
0.378008	AnatCompartment	Diencephalic Ventricular Zone	In vivo	Prenatal	Neural Tube	2	176	Igdcc4, Tnc	http://discovery.lifemapsc.com/in-vivo-development/neural-tube/diencephalic-ventricular-zone
0.372514	Cell	Glycinergic Amacrine Cells	In vivo	Prenatal-PostNatal	Eye, Amacrine, Retina, Neurons	2	191	Matn2, Palld	http://discovery.lifemapsc.com/in-vivo-development/eye/inner-nuclear-layer/glycinergic-amacrine-cells
0.36878	Cell	Double Positive Thymocytes	In vivo	Prenatal-PostNatal	Thymus, Blood	2	174	CD44, CHI3L2	http://discovery.lifemapsc.com/in-vivo-development/thymus/thymus/double-positive-thymocytes
0.366667	AnatCompartment	Coronary Vessels	In vivo	Prenatal-PostNatal	Heart	2	16	Cd44, Aebp1	http://discovery.lifemapsc.com/in-vivo-development/heart/coronary-vessels
0.363001	Cell	Epiblast Cells	In vivo	Prenatal	Epiblast	2	212	Cd37, Slc7a7	http://discovery.lifemapsc.com/in-vivo-development/epiblast/epiblast/epiblast-cells
0.361182	Cell	Bulge Stem Cells	In vivo	Prenatal-PostNatal	Hair	2	210	Igdcc4, Ptpn6	http://discovery.lifemapsc.com/in-vivo-development/hair/bulge/bulge-stem-cells
0.35769	Cell	Primordial Germ Cells	In vivo	Prenatal	Gonad, Placenta, Germ Cells	2	234	Glis3, Ptpn6	http://discovery.lifemapsc.com/in-vivo-development/placenta/allantois/primordial-germ-cells
0.35652	AnatCompartment	Midgut	In vivo	Prenatal	Gut Tube	2	280	Lpar4, Colec12	http://discovery.lifemapsc.com/in-vivo-development/gut-tube/midgut
0.351239	TCCell	Fibroblasts (family)	In vitro	Prenatal-PostNatal	Fibroblasts	2	17	VIM, SPARC	http://discovery.lifemapsc.com/stem-cell-differentiation/in-vitro-cells/fibroblasts-homo-sapiens-fibroblasts-family
0.350705	Cell	Mononuclear Myocytes	In vivo	Prenatal	Skeletal Muscle	2	251	Csf1r, Aqp4	http://discovery.lifemapsc.com/in-vivo-development/skeletal-muscle/hyoid-arch-muscles/mononuclear-myocytes
0.34863	Cell	Mononuclear Myocytes	In vivo	Prenatal	Skeletal Muscle	2	252	Csf1r, Aqp4	http://discovery.lifemapsc.com/in-vivo-development/skeletal-muscle/mandibular-arch-muscles/mononuclear-myocytes
0.344162	Cell	Myelinating Oligodendrocyte Cells	In vivo	PostNatal	Brain, Oligodendrocytes, Glial Cells	2	254	Itgb4, Fam189a2	http://discovery.lifemapsc.com/in-vivo-development/brain/forebrain-white-matter/myelinating-oligodendrocyte-cells
0.343557	OrganSystem	Skeletal Muscle	In vivo	Prenatal-PostNatal	Skeletal Muscle	2	379	B3GNT5, PHKG1	http://discovery.lifemapsc.com/in-vivo-development/skeletal-muscle
0.343547	BIDiffExpSet	Uterus Corpus	In vivo	PostNatal	Uterus	3	98	AEBP1, COLEC12, PALLD	http://discovery.lifemapsc.com/gene-expression-signals/high-throughput/large-scale-dataset-gnf-biogps/uterus-corpus
0.338381	Cell	Endothelial Cells	In vivo	Prenatal	Brain, Endothelium, Blood Brain Barrier, Brain Barriers	2	301	Galnt15, Rnase2a	http://discovery.lifemapsc.com/in-vivo-development/brain/blood-brain-barrier/endothelial-cells
0.337128	AnatCompartment	Lateral Ventricle	In vivo	Prenatal-PostNatal	Brain	4	1550	APLNR, WWTR1, ANGPT1, DLEC1	http://discovery.lifemapsc.com/in-vivo-development/brain/lateral-ventricle
0.335806	BIDiffExpSet	Human Bronchial Smooth Muscle Cells (HBSM)	In vitro	PostNatal	Lung, Smooth Muscle	3	97	SERPING1, NUPR1, SERPINA3	http://discovery.lifemapsc.com/gene-expression-signals/high-throughput/large-scale-dataset-cultured-cell-collection/human-bronchial-smooth-muscle-cells-hbsm
0.335603	BIDiffExpSet	Appendix	In vivo	PostNatal	Colon	3	99	C1R, WWTR1, C3	http://discovery.lifemapsc.com/gene-expression-signals/high-throughput/large-scale-dataset-gnf-biogps/appendix
0.3348	BIDiffExpSet	Human Urothelial Cells (HUC)	In vitro	PostNatal	Lower Urinary Tract, Epithelial Cells	3	98	SERPING1, NUPR1, SERPINA3	http://discovery.lifemapsc.com/gene-expression-signals/high-throughput/large-scale-dataset-cultured-cell-collection/human-urothelial-cells-huc
0.333333	PDCell	Primitive Streak Mesendoderm cells	In vitro	Prenatal	Primitive Streak	1	13	CD44	http://discovery.lifemapsc.com/stem-cell-differentiation/protocols/cartilage-differentiation-direct-differentiation-of-human-embryonic-stem-cells-into-chondrocytes?TCCellID=0c108288-9ff1-4cdb-93ad-08a3509e14be
0.333333	PDCell	Renal CD133+ cells	In vitro	PostNatal	Kidney	1	9	CD44	http://discovery.lifemapsc.com/stem-cell-differentiation/protocols/kidney-differentiation-renal-progenitor-cd133-isolation-from-human-adult-kidney?TCCellID=0c553036-c1ca-48eb-b4a7-08a6481a82d8
0.333333	TCCell	Genetically modified vein-derived endothelial cells	In vitro	PostNatal	Endothelium	1	4	ANGPT1	http://discovery.lifemapsc.com/stem-cell-differentiation/in-vitro-cells/endothelium-sus-scrofa-genetically-modified-vein-derived-endothelial-cells-multi-gene-vascular-systems-mgvs
0.333333	PDCell	Immature dendritic-like cells	In vitro	Prenatal	Uncategorized	1	2	CD86	http://discovery.lifemapsc.com/stem-cell-differentiation/protocols/blood-differentiation-derivation-of-dendritic-cells?TCCellID=50bd13aa-7a5e-4c60-8dd5-14ac88b7e783
0.333333	PDCell	Expanded PAX7 cells	In vitro	Prenatal	Uncategorized	1	20	CD44	http://discovery.lifemapsc.com/stem-cell-differentiation/protocols/skeletal-muscle-differentiation-myogenic-progenitors-derivation-from-pluripotent-cells-by-pax7-expression?TCCellID=539a34b1-b6b0-4129-9d6f-2b83c9650040
0.333333	TCCell	Endometrial regenerative cells	In vitro	PostNatal	Uterus	1	16	CD44	http://discovery.lifemapsc.com/stem-cell-differentiation/in-vitro-cells/uterus-homo-sapiens-endometrial-regenerative-cells-medistem
0.333333	TCCell	Stem cells from human exfoliated deciduous teeth	In vitro	PostNatal	Tooth	1	8	VIM	http://discovery.lifemapsc.com/stem-cell-differentiation/in-vitro-cells/tooth-homo-sapiens-stem-cells-from-human-exfoliated-deciduous-teeth-capital-medical-university-school-of-stomatology
0.333333	PDCell	BMP4-induced embryoid bodies	In vitro	Prenatal	Uncategorized	1	4	Aplnr	http://discovery.lifemapsc.com/stem-cell-differentiation/protocols/heart-myocardium-differentiation-cardiac-differentiation-of-mouse-embryonic-stem-cells-using-apelin?TCCellID=3adb2d35-e878-4645-a20e-63a7748d53c2
0.333333	TCCell	Tenocytes	In vitro	PostNatal	Tendon &amp; Ligament	1	9	CD44	http://discovery.lifemapsc.com/stem-cell-differentiation/in-vitro-cells/tendon-ligament-homo-sapiens-tenocytes-orthocell
0.333333	TCCell	Conjunctival fibroblasts	In vitro	PostNatal	Eye, Fibroblasts	1	2	VIM	http://discovery.lifemapsc.com/stem-cell-differentiation/in-vitro-cells/eye-fibroblasts-homo-sapiens-conjunctival-fibroblasts-yamaguchi-university-school-of-medicine
0.333333	TCCell	Neural stem cells	In vitro	Prenatal	Brain	1	16	CD44	http://discovery.lifemapsc.com/stem-cell-differentiation/in-vitro-cells/brain-homo-sapiens-neural-stem-cells-peking-university-beijing
0.333333	PDCell	Endothelial cells and neural cells	In vitro	Prenatal	Uncategorized	1	17	GFAP	http://discovery.lifemapsc.com/stem-cell-differentiation/protocols/brain-brain-barriers-differentiation-derivation-of-blood-brain-barrier-endothelial-cells-from-human-pluripotent-stem-cells?TCCellID=c9d100d1-f9cd-4ed1-a7d6-b7a40a64617a
0.333333	TCCell	MultiGeneAngio, transduced vein-derived endothelial cells	In vitro	PostNatal	Endothelium	1	1	ANGPT1	http://discovery.lifemapsc.com/stem-cell-differentiation/in-vitro-cells/endothelium-homo-sapiens-multigeneangio-transduced-vein-derived-endothelial-cells-multi-gene-vascular-systems-mgvs
0.333333	PDCell	Keratinocytes-like cells	In vitro	Prenatal-PostNatal	Epidermis	1	12	ITGB4	http://discovery.lifemapsc.com/stem-cell-differentiation/protocols/epidermis-differentiation-derivation-of-keratinocytes-from-stem-cells-using-bone-morphogenetic-protein-and-ascorbic-acid?TCCellID=13081734-10bf-44d5-a140-cfe627f037a4
0.333333	TCCell	Bone marrow-derived stem cells	In vitro	PostNatal	Bone	1	8	CD44	http://discovery.lifemapsc.com/stem-cell-differentiation/in-vitro-cells/bone-homo-sapiens-bone-marrow-derived-stem-cells-tehran-university-of-medical-sciences
0.333333	PDCell	Mesenchymal progenitor cells	In vitro	Prenatal	Uncategorized	1	8	CD44	http://discovery.lifemapsc.com/stem-cell-differentiation/protocols/bone-differentiation-generation-of-bone-tissue-constructs-from-pluripotent-stem-cells?TCCellID=d09475e3-bbf4-4c4d-bf8d-dfdb7a888805
0.333333	TCCell	Parietal epithelial cells (PEC)	In vitro	PostNatal	Kidney, Epithelial Cells	1	17	CD44	http://discovery.lifemapsc.com/stem-cell-differentiation/in-vitro-cells/epithelial-cells-kidney-homo-sapiens-parietal-epithelial-cells-pec-university-of-torino
0.333333	TCCell	Limbal epithelial stem cells	In vitro	PostNatal	Eye, Epithelial Cells	1	6	VIM	http://discovery.lifemapsc.com/stem-cell-differentiation/in-vitro-cells/epithelial-cells-eye-homo-sapiens-limbal-epithelial-stem-cells-centre-hospitalier-national-dophtalmologie
0.333333	PDCell	CD73-positive cells	In vitro	Prenatal	Uncategorized	1	6	CD44	http://discovery.lifemapsc.com/stem-cell-differentiation/protocols/skeletal-muscle-differentiation-skeletal-myoblasts-from-human-embryonic-stem-cells?TCCellID=3efe4cf8-7134-41b3-8d96-ea24db507f35
0.333333	PDCell	Mesenchymal-like cells	In vitro	PostNatal	Uncategorized	1	4	CD44	http://discovery.lifemapsc.com/stem-cell-differentiation/protocols/kidney-differentiation-induction-of-mesenchymal-and-epithelial-like-cells-from-human-amniotic-fluid-stem-cells?TCCellID=c8cc530b-e71c-4203-8278-f091f7460188
0.333333	Cell	Semilunar Valve Cells	In vivo	Prenatal	Heart, Endocardium	1	7	Tnc	http://discovery.lifemapsc.com/in-vivo-development/heart/semilunar-valves/semilunar-valve-cells
0.333333	Cell	Lateral Plate Mesechymal Stem Cells	In vivo	Prenatal	Lateral Plate Mesoderm, Adipose	1	8	Cd44	http://discovery.lifemapsc.com/in-vivo-development/lateral-plate-mesoderm/lateral-plate-mesoderm/lateral-plate-mesechymal-stem-cells
0.333333	Cell	Extraembryonic Mesenchymal Stem Cells	In vivo	Prenatal-PostNatal	Chorion, Placenta	1	1	CD44	http://discovery.lifemapsc.com/in-vivo-development/placenta/chorionic-villus/extraembryonic-mesenchymal-stem-cells
0.333333	AnatCompartment	Right Ventricle	In vivo	Prenatal-PostNatal	Heart	1	17	4932438H23Rik	http://discovery.lifemapsc.com/in-vivo-development/heart/right-ventricle
0.333333	Cell	Mesenchymal Cells	In vivo	Prenatal	Heart, Epicardium	1	9	Vim	http://discovery.lifemapsc.com/in-vivo-development/heart/epicardium/mesenchymal-cells
0.333333	Cell	Cerebellar Radial Glia Cells	In vivo	Prenatal	Neural Tube, Astrocytes	1	4	Vim	http://discovery.lifemapsc.com/in-vivo-development/neural-tube/cerebellar-ventricular-zone/cerebellar-radial-glia-cells
0.333333	Cell	Hematopoietic Stem Cells	In vivo	Prenatal	Thymus, Blood	1	5	Dock2	http://discovery.lifemapsc.com/in-vivo-development/thymus/thymus/hematopoietic-stem-cells
0.333333	Cell	Hepatic Stellate Cells	In vivo	Prenatal-PostNatal	Liver	1	9	Gfap	http://discovery.lifemapsc.com/in-vivo-development/liver/sinusoids/hepatic-stellate-cells
0.333333	AnatCompartment	Left Ventricle	In vivo	Prenatal	Heart	1	14	4932438H23Rik	http://discovery.lifemapsc.com/in-vivo-development/heart/left-ventricle
0.333333	AnatCompartment	Limb Ectoderm	In vivo	Prenatal	Limb	1	10	Cd44	http://discovery.lifemapsc.com/in-vivo-development/limb/limb-ectoderm
0.333333	AnatCompartment	Ectoderm	In vivo	Prenatal	Ectoderm	1	22	Cd44	http://discovery.lifemapsc.com/in-vivo-development/ectoderm/ectoderm
0.333227	PDCell	Oligodendrocyte progenitor cells	In vitro	Prenatal	Brain, Spinal Cord, Oligodendrocytes	1	6	GFAP	http://discovery.lifemapsc.com/stem-cell-differentiation/protocols/astrocytes-brain-neural-ectoderm-oligodendrocytes-spinal-cord-differentiation-derivation-of-oligodendrocyte-progenitor-cells-from-stem-cells-using-defined-medium?TCCellID=ee97eac4-c021-4a9c-97f2-5036a23634ff
0.331139	TCCell	Hair follicle stem cells	In vitro	PostNatal	Hair, Epithelial Cells	1	23	Cd44	http://discovery.lifemapsc.com/stem-cell-differentiation/in-vitro-cells/epithelial-cells-hair-mus-musculus-hair-follicle-stem-cells-ludwig-maximilian-university-of-munich
0.327156	TCCell	Adult human kidney epithelial cells	In vitro	PostNatal	Kidney, Epithelial Cells	1	7	CD44	http://discovery.lifemapsc.com/stem-cell-differentiation/in-vitro-cells/epithelial-cells-kidney-homo-sapiens-adult-human-kidney-epithelial-cells-tel-aviv-university
0.325883	Cell	Astrocyte Precursor Cells	In vivo	Prenatal-PostNatal	Neural Tube, Astrocytes	1	10	Cd44	http://discovery.lifemapsc.com/in-vivo-development/neural-tube/dp5-neural-domain/astrocyte-precursor-cells
0.325883	Cell	Astrocyte Precursor Cells	In vivo	Prenatal-PostNatal	Neural Tube, Astrocytes	1	10	Cd44	http://discovery.lifemapsc.com/in-vivo-development/neural-tube/dp6-neural-domain/astrocyte-precursor-cells
0.324695	BIDiffExpSet	Skin	In vivo	PostNatal	Skin	3	120	H2-Ea, Gal3st4, Hpgds	http://discovery.lifemapsc.com/gene-expression-signals/high-throughput/large-scale-dataset-barcode-430-2-0/skin
0.321032	TCCell	Cardiac stem cells	In vitro	PostNatal	Heart	1	16	VIM	http://discovery.lifemapsc.com/stem-cell-differentiation/in-vitro-cells/heart-homo-sapiens-cardiac-stem-cells-kyoto-university-hospital
0.320452	Cell	Pericytes	In vivo	Prenatal	Brain, Pericytes	1	10	Angpt1	http://discovery.lifemapsc.com/in-vivo-development/brain/blood-brain-barrier/pericytes
0.317362	BIDiffExpSet	Human Bladder Smooth Muscle Cells (HBdSMC)	In vitro	PostNatal	Lower Urinary Tract, Smooth Muscle	2	96	C1R, MATN2	http://discovery.lifemapsc.com/gene-expression-signals/high-throughput/large-scale-dataset-cultured-cell-collection/human-bladder-smooth-muscle-cells-hbdsmc
0.31727	BIDiffExpSet	Human Hepatic Stellate Cells (HHSteC)	In vitro	PostNatal	Liver	2	97	EFEMP1, SLC7A7	http://discovery.lifemapsc.com/gene-expression-signals/high-throughput/large-scale-dataset-cultured-cell-collection/human-hepatic-stellate-cells-hhstec
0.31645	BIDiffExpSet	Human Trabecular Meshwork Cells (HTMC)	In vitro	PostNatal	Eye	2	97	COLEC12, TBXAS1	http://discovery.lifemapsc.com/gene-expression-signals/high-throughput/large-scale-dataset-cultured-cell-collection/human-trabecular-meshwork-cells-htmc
0.315642	BIDiffExpSet	Human Astrocytes	In vitro	PostNatal	Astrocytes	2	97	GFAP, RPE65	http://discovery.lifemapsc.com/gene-expression-signals/high-throughput/large-scale-dataset-cultured-cell-collection/human-astrocytes
0.315465	TCCell	Human cardiac stem cells	In vitro	PostNatal	Heart	1	16	CD44	http://discovery.lifemapsc.com/stem-cell-differentiation/in-vitro-cells/heart-homo-sapiens-human-cardiac-stem-cells-kyoto-prefectural-university-of-medicine
0.315465	PDCell	Beating embryoid bodies	In vitro	Prenatal-PostNatal	Heart	1	6	Aplnr	http://discovery.lifemapsc.com/stem-cell-differentiation/protocols/heart-myocardium-differentiation-cardiac-differentiation-of-mouse-embryonic-stem-cells-using-apelin?TCCellID=597efb6c-1141-4c4d-bf8d-de9acc0fe5c8
0.314411	TCCell	Neural stem/progenitor cells (family)	In vitro	Prenatal-PostNatal	Central Nervous System, Neurons	1	19	CD44	http://discovery.lifemapsc.com/stem-cell-differentiation/in-vitro-cells/central-nervous-system-neurons-homo-sapiens-neural-stem-progenitor-cells-family
0.313981	BIDiffExpSet	Human Cerebellar Astrocytes	In vitro	PostNatal	Brain, Astrocytes	2	98	PLAAT4, TNC	http://discovery.lifemapsc.com/gene-expression-signals/high-throughput/large-scale-dataset-cultured-cell-collection/human-cerebellar-astrocytes
0.313375	PDCell	Mesoderm-like cells	In vitro	Prenatal	Mesoderm	1	26	CD44	http://discovery.lifemapsc.com/stem-cell-differentiation/protocols/cartilage-differentiation-direct-differentiation-of-human-embryonic-stem-cells-into-chondrocytes?TCCellID=41f5d410-d847-4ac9-843f-bd7d1d2541a2
0.313128	BIDiffExpSet	Placenta Pericyte	In vitro	PostNatal	Placenta, Pericytes	2	99	HCLS1, C3	http://discovery.lifemapsc.com/gene-expression-signals/high-throughput/large-scale-dataset-cultured-cell-collection/placenta-pericytes
0.31194	BIDiffExpSet	Central Nervous System	In vivo	Prenatal	Nervous System	8	1691	Aebp1, Gfap, S100a10, Vim, Plcd1, 4932438H23Rik, Ikzf1, Hpgds	http://discovery.lifemapsc.com/gene-expression-signals/high-throughput/large-scale-dataset-mgi/central-nervous-system
0.311571	BIDiffExpSet	Sperm	In vivo	PostNatal	Testis	3	849	LPAR5, STK31, MATN2	http://discovery.lifemapsc.com/gene-expression-signals/high-throughput/large-scale-dataset-barcode-u133-plus-2-0/sperm
0.310738	BIDiffExpSet	Human Choroid Plexus Fibroblasts (HCPF)	In vitro	PostNatal	Brain, Choroid Plexus, Fibroblasts	2	97	C1QB, SERPINA3	http://discovery.lifemapsc.com/gene-expression-signals/high-throughput/large-scale-dataset-cultured-cell-collection/human-choroid-plexus-fibroblasts-hcpf
0.310373	Cell	Duct Progenitor Cells	In vivo	Prenatal	Pancreas, Epithelial Cells	1	10	Glis3	http://discovery.lifemapsc.com/in-vivo-development/pancreas/dorsal-pancreatic-bud/duct-progenitor-cells
0.310019	BIDiffExpSet	Human Brain Vascular Pericyte (HBVP)	In vitro	PostNatal	Brain, Pericytes	2	98	IGDCC4, COLEC12	http://discovery.lifemapsc.com/gene-expression-signals/high-throughput/large-scale-dataset-cultured-cell-collection/human-brain-vascular-pericyte-hbvp
0.309491	BIDiffExpSet	Alveolar Macrophages	In vivo	PostNatal	Lung, Blood	5	143	IRF5, PIK3R5, TREM2, LAIR1, CD84	http://discovery.lifemapsc.com/gene-expression-signals/high-throughput/large-scale-dataset-barcode-u133-plus-2-0/alveolar-macrophages
0.309406	AnatCompartment	Caudal Facial Endochondral Bones	In vivo	Prenatal	Bone	1	21	Emp3	http://discovery.lifemapsc.com/in-vivo-development/bone/caudal-facial-endochondral-bones
0.309156	BIDiffExpSet	Coronary Artery Smooth Muscle Cells (CASMC)	In vitro	PostNatal	Heart, Smooth Muscle	2	99	C1R, EFEMP1	http://discovery.lifemapsc.com/gene-expression-signals/high-throughput/large-scale-dataset-cultured-cell-collection/coronary-artery-smooth-muscle-cells-casmc
0.308929	Cell	Stromal Cells	In vivo	PostNatal	Adipose	1	30	CD44	http://discovery.lifemapsc.com/in-vivo-development/adipose/subcutaneous-white-adipose/stromal-cells
0.308504	BIDiffExpSet	Lymph Node ; Non-germinal Center Cells	In vivo	PostNatal	Lymph	23	1594	CD44, ANXA1, IL18, VIM, CD74, TYROBP, WWTR1, LAT2, ITGB2, CD37, BIN2, BTK, APBB1IP, ANGPT1, CAPG, RGS10, DOCK2, LAIR1, LY86, CD300A, PTPN6, RNASE2, TBXAS1	http://discovery.lifemapsc.com/gene-expression-signals/high-throughput/large-scale-dataset-human-protein-atlas-protein-expression-data/lymph-node-non-germinal-center-cells
0.308231	BIDiffExpSet	Human Mammary Fibroblasts (HMF)	In vitro	PostNatal	Breast, Fibroblasts	2	96	NUPR1, EVI2B	http://discovery.lifemapsc.com/gene-expression-signals/high-throughput/large-scale-dataset-cultured-cell-collection/human-mammary-fibroblasts-hmf
0.307519	Cell	Mononucleated Osteoclasts	In vivo	Prenatal-PostNatal	Bone	1	15	Tyrobp	http://discovery.lifemapsc.com/in-vivo-development/bone/bone-marrow/mononucleated-osteoclasts
0.3071	BIDiffExpSet	Human Conjunctival Fibroblasts (HConF)	In vitro	PostNatal	Fibroblasts	2	98	C1R, COLEC12	http://discovery.lifemapsc.com/gene-expression-signals/high-throughput/large-scale-dataset-cultured-cell-collection/human-conjunctival-fibroblasts-hconf
0.307095	BIDiffExpSet	Spleen ; Cells in Red Pulp	In vivo	PostNatal	Spleen	22	1253	CD44, ANXA1, IL18, VIM, EFEMP1, CD74, TYROBP, WWTR1, ITGB2, CD37, BIN2, BTK, SPARC, APBB1IP, ANGPT1, DOCK2, LAIR1, LY86, CD300A, PTPN6, RNASE2, TBXAS1	http://discovery.lifemapsc.com/gene-expression-signals/high-throughput/large-scale-dataset-human-protein-atlas-protein-expression-data/spleen-cells-in-red-pulp
0.306581	BIDiffExpSet	Human Skeletal Muscle Satellite Cells (HSkMSC)	In vitro	PostNatal	Skeletal Muscle	2	99	COLEC12, HCLS1	http://discovery.lifemapsc.com/gene-expression-signals/high-throughput/large-scale-dataset-cultured-cell-collection/human-skeletal-muscle-satellite-cells-hskmsc
0.306287	BIDiffExpSet	Olfactory Bulb	In vivo	PostNatal	Brain	2	99	GFAP, PLEKHA4	http://discovery.lifemapsc.com/gene-expression-signals/high-throughput/large-scale-dataset-gnf-biogps/olfactory-bulb
0.305693	Cell	Endochondral Osteocytes	In vivo	Prenatal	Bone	1	9	Sparc	http://discovery.lifemapsc.com/in-vivo-development/bone/endochondral-facial-bones/endochondral-osteocytes
0.305693	Cell	Endochondral Osteocytes	In vivo	Prenatal	Bone	1	9	Sparc	http://discovery.lifemapsc.com/in-vivo-development/bone/caudal-facial-endochondral-bones/endochondral-osteocytes
0.305488	BIDiffExpSet	Human Tracheal Epithelial Cells (HTEpiC)	In vitro	PostNatal	Lung, Epithelial Cells	2	99	ITGB4, DHRS9	http://discovery.lifemapsc.com/gene-expression-signals/high-throughput/large-scale-dataset-cultured-cell-collection/human-tracheal-epithelial-cells-htepic
0.305416	BIDiffExpSet	Human Bronchial Epithelial Cells (HBEpiC)	In vitro	PostNatal	Lung, Epithelial Cells	2	100	ITGB4, ARRDC4	http://discovery.lifemapsc.com/gene-expression-signals/high-throughput/large-scale-dataset-cultured-cell-collection/human-bronchial-epithelial-cells-hbepic
0.304801	Cell	Large Pre B-Cells	In vivo	Prenatal-PostNatal	Blood	1	20	Ikzf1	http://discovery.lifemapsc.com/in-vivo-development/blood/hematopoietic-bone-marrow/large-pre-b-cells
0.302898	BIDiffExpSet	Human Corneal Epithelial Cells (HCEpiC)	In vitro	PostNatal	Eye, Epithelial Cells	2	99	ITGB4, DHRS9	http://discovery.lifemapsc.com/gene-expression-signals/high-throughput/large-scale-dataset-cultured-cell-collection/human-corneal-epithelial-cells-hcepic
0.302424	BIDiffExpSet	Human Hepatic Sinusoidal Endothelial Cells (HHSEC)	In vitro	PostNatal	Liver, Endothelium	2	98	EFEMP1, HCLS1	http://discovery.lifemapsc.com/gene-expression-signals/high-throughput/large-scale-dataset-cultured-cell-collection/human-hepatic-sinusoidal-endothelial-cells-hhsec
0.302356	BIDiffExpSet	SKIN	In vivo	PostNatal	Skin	2	116	PLEKHA4, CAPG	http://discovery.lifemapsc.com/gene-expression-signals/high-throughput/large-scale-dataset-tiger/skin
0.302208	Cell	Endochondral Preosteoblasts	In vivo	Prenatal	Bone	1	25	Cd44	http://discovery.lifemapsc.com/in-vivo-development/bone/rib/endochondral-preosteoblasts
0.301755	BIDiffExpSet	Human Ovarian Microvascular Endothelial Cells (HOMEC)	In vitro	PostNatal	Ovary, Endothelium	2	99	EFEMP1, HCLS1	http://discovery.lifemapsc.com/gene-expression-signals/high-throughput/large-scale-dataset-cultured-cell-collection/human-ovarian-microvascular-endothelial-cells-homec
0.301688	BIDiffExpSet	Thymus	In vivo	PostNatal	Thymus	2	99	LAIR1, CHI3L2	http://discovery.lifemapsc.com/gene-expression-signals/high-throughput/large-scale-dataset-gnf-biogps/thymus
0.301369	TCCell	Bone marrow-derived mesenchymal stem cells (Stemedyne™-MSC, itMSC)	In vitro	PostNatal	Bone, Mesenchymal Stem Cells	1	12	ANGPT1	http://discovery.lifemapsc.com/stem-cell-differentiation/in-vitro-cells/bone-mesenchymal-stem-cells-homo-sapiens-bone-marrow-derived-mesenchymal-stem-cells-stemedyne-msc-itmsc-stemedica-cell-technologies
0.301369	Cell	Endochondral Osteocytes	In vivo	Prenatal	Bone	1	10	Sparc	http://discovery.lifemapsc.com/in-vivo-development/bone/rostral-endochondral-facial-bones/endochondral-osteocytes
0.300575	BIDiffExpSet	Human Lymphatic Endothelial Cells (HLEC)	In vitro	PostNatal	Endothelium, Lymph	2	99	EFEMP1, LAPTM5	http://discovery.lifemapsc.com/gene-expression-signals/high-throughput/large-scale-dataset-cultured-cell-collection/human-lymphatic-endothelial-cells-hlec
0.300575	BIDiffExpSet	Human Umbilical Vein Endothelial Cells (HUVEC) (BioTime)	In vitro	PostNatal	Umbilical Cord, Endothelium	2	99	EFEMP1, HCLS1	http://discovery.lifemapsc.com/gene-expression-signals/high-throughput/large-scale-dataset-cultured-cell-collection/human-umbilical-vein-endothelial-cells-huvec-biotime
0.30051	BIDiffExpSet	Human Pulmonary Artery Endothelial Cells (HPAEC)	In vitro	PostNatal	Heart, Endothelium	2	100	EFEMP1, HCLS1	http://discovery.lifemapsc.com/gene-expression-signals/high-throughput/large-scale-dataset-cultured-cell-collection/human-pulmonary-artery-endothelial-cells-hpaec
0.299551	BIDiffExpSet	Human Dermal Fibroblasts-adult (HDF-a)	In vitro	PostNatal	Dermis, Fibroblasts	2	98	C1R, CAPS	http://discovery.lifemapsc.com/gene-expression-signals/high-throughput/large-scale-dataset-cultured-cell-collection/human-dermal-fibroblasts-adult-hdf-a
0.299298	BIDiffExpSet	Human Cardiac Microvascular Endothelial Cells (HCMEC)	In vitro	PostNatal	Heart, Endothelium	2	99	DHRS9, HCLS1	http://discovery.lifemapsc.com/gene-expression-signals/high-throughput/large-scale-dataset-cultured-cell-collection/human-cardiac-microvascular-endothelial-cells-hcmec
0.298674	BIDiffExpSet	Human Bladder Microvascular Endothelial Cells (HBdMEC)	In vitro	PostNatal	Lower Urinary Tract, Endothelium	2	99	EFEMP1, HCLS1	http://discovery.lifemapsc.com/gene-expression-signals/high-throughput/large-scale-dataset-cultured-cell-collection/human-bladder-microvascular-endothelial-cells-hbdmec
0.298138	Cell	Endochondral Preosteoblasts	In vivo	Prenatal	Bone	1	26	Cd44	http://discovery.lifemapsc.com/in-vivo-development/bone/vertebrae/endochondral-preosteoblasts
0.298119	BIDiffExpSet	Human Dermal Lymphatic Endothelial Cells (HDLEC)	In vitro	PostNatal	Dermis, Endothelium, Lymph	2	99	EFEMP1, HCLS1	http://discovery.lifemapsc.com/gene-expression-signals/high-throughput/large-scale-dataset-cultured-cell-collection/human-dermal-lymphatic-endothelial-cells-hdlec
0.297631	BIDiffExpSet	Human Gingival Fibroblasts (HGF)	In vitro	PostNatal	Fibroblasts	2	98	COLEC12, CAPS	http://discovery.lifemapsc.com/gene-expression-signals/high-throughput/large-scale-dataset-cultured-cell-collection/human-gingival-fibroblasts-hgf
0.29751	BIDiffExpSet	Human Aortic Endothelial Cells (HAEC)	In vitro	PostNatal	Endothelium	2	100	EFEMP1, HCLS1	http://discovery.lifemapsc.com/gene-expression-signals/high-throughput/large-scale-dataset-cultured-cell-collection/human-aortic-endothelial-cells-haec
0.29736	TCCell	Regulatory T cells	In vitro	PostNatal	Blood	1	9	HLA-DRA	http://discovery.lifemapsc.com/stem-cell-differentiation/in-vitro-cells/blood-homo-sapiens-regulatory-t-cells-university-of-california-san-francisco
0.29685	BIDiffExpSet	Human Hepatocyte (HH)	In vitro	PostNatal	Liver	2	100	C3, SERPINA3	http://discovery.lifemapsc.com/gene-expression-signals/high-throughput/large-scale-dataset-cultured-cell-collection/human-hepatocyte-hh
0.293627	TCCell	Wharton's jelly-derived mesenchymal stem cells	In vitro	Prenatal	Umbilical Cord, Mesenchymal Stem Cells	1	10	GFAP	http://discovery.lifemapsc.com/stem-cell-differentiation/in-vitro-cells/mesenchymal-stem-cells-umbilical-cord-homo-sapiens-whartons-jelly-derived-mesenchymal-stem-cells-institute-of-cell-biology-and-neurobiology
0.292204	Cell	Astrocyte Precursor Cells	In vivo	Prenatal-PostNatal	Neural Tube, Astrocytes	1	16	Cd44	http://discovery.lifemapsc.com/in-vivo-development/neural-tube/pv3-neural-domain/astrocyte-precursor-cells
0.291507	Cell	Mature Endothelial Cells	In vivo	Prenatal-PostNatal	Eye, Endothelium, Cornea	1	24	ITGB4	http://discovery.lifemapsc.com/in-vivo-development/eye/corneal-endothelium/mature-endothelial-cells
0.291184	BIDiffExpSet	Tonsil ; Non-germinal Center Cells	In vivo	PostNatal	Tonsil	22	1643	CD44, ANXA1, IL18, VIM, CD74, TYROBP, WWTR1, LAT2, ITGB2, CD37, BIN2, BTK, APBB1IP, ANGPT1, CAPG, RGS10, DOCK2, LAIR1, LY86, CD300A, PTPN6, TBXAS1	http://discovery.lifemapsc.com/gene-expression-signals/high-throughput/large-scale-dataset-human-protein-atlas-protein-expression-data/tonsil-non-germinal-center-cells
0.290232	Cell	Villous Cytotrophoblast Cells	In vivo	Prenatal-PostNatal	Placenta	2	36	ITGB4, ANGPT1	http://discovery.lifemapsc.com/in-vivo-development/placenta/chorionic-villus/villous-cytotrophoblast-cells
0.29014	PDCell	Extraembryonic endoderm-like cells	In vitro	Prenatal-PostNatal	Hypoblast	1	15	Sparc	http://discovery.lifemapsc.com/stem-cell-differentiation/protocols/extraembryonic-tissues-hypoblast-differentiation-generation-of-extraembrynic-endoderm-cells-from-mouse-embryonic-stem-cells?TCCellID=5fd56b11-b0d5-40a2-a5ab-91bf6354c6bd
0.289803	Cell	Intramembrenous Osteocytes	In vivo	Prenatal-PostNatal	Bone	1	9	Sparc	http://discovery.lifemapsc.com/in-vivo-development/bone/membranous-facial-bones/intramembrenous-osteocytes
0.289592	AnatCompartment	Laryngeal Cartilage	In vivo	Prenatal-PostNatal	Cartilage	2	38	Anxa1, Plekha4	http://discovery.lifemapsc.com/in-vivo-development/cartilage/laryngeal-cartilage
0.289137	PDCell	Chondrocyte-like cells	In vitro	Prenatal-PostNatal	Cartilage	1	27	CD44	http://discovery.lifemapsc.com/stem-cell-differentiation/protocols/cartilage-differentiation-direct-differentiation-of-human-embryonic-stem-cells-into-chondrocytes?TCCellID=d345867c-6414-4909-a8b1-38b8af136b79
0.28848	Cell	Endochondral Preosteoblasts	In vivo	Prenatal	Bone	1	23	Cd44	http://discovery.lifemapsc.com/in-vivo-development/bone/stylopod-perichondrium/endochondral-preosteoblasts
0.28848	Cell	Endochondral Preosteoblasts	In vivo	Prenatal	Bone	1	23	Cd44	http://discovery.lifemapsc.com/in-vivo-development/bone/zeugopod-perichondrium/endochondral-preosteoblasts
0.28848	Cell	Endochondral Preosteoblasts	In vivo	Prenatal	Bone	1	23	Cd44	http://discovery.lifemapsc.com/in-vivo-development/bone/autopod-perichondrium/endochondral-preosteoblasts
0.287921	TCCell	Arterial smooth muscle cells	In vitro	PostNatal	Smooth Muscle	3	84	ANXA1, VIM, ANXA2	http://discovery.lifemapsc.com/stem-cell-differentiation/in-vitro-cells/smooth-muscle-homo-sapiens-arterial-smooth-muscle-cells-institut-pasteur-de-lille
0.286872	Cell	Angioblasts	In vivo	Prenatal	Brain, Neural Tube, Endothelium, Blood Brain Barrier, Brain Barriers	1	9	ANGPT1	http://discovery.lifemapsc.com/in-vivo-development/neural-tube/perineural-capillary-plexus/angioblasts
0.286598	BIDiffExpSet	Amniotic Fluid	In vivo	Prenatal	Amnion	2	199	ADORA3, TREM2	http://discovery.lifemapsc.com/gene-expression-signals/high-throughput/large-scale-dataset-barcode-u133-plus-2-0/amniotic-fluid
0.285661	BIDiffExpSet	Lymph Node	In vivo	PostNatal	Lymph	3	202	DOCK8, IKZF1, CYBB	http://discovery.lifemapsc.com/gene-expression-signals/high-throughput/large-scale-dataset-homer/lymph-node
0.285313	Cell	Collecting Duct Cells	In vivo	Prenatal	Kidney, Epithelial Cells	1	16	AQP4	http://discovery.lifemapsc.com/in-vivo-development/kidney/renal-collecting-duct-system/collecting-duct-cells
0.283782	BIDiffExpSet	Vastus Lateralis	In vivo	PostNatal	Skeletal Muscle	2	157	B3GNT5, PHKG1	http://discovery.lifemapsc.com/gene-expression-signals/high-throughput/large-scale-dataset-barcode-u133-plus-2-0/vastus-lateralis
0.283503	Cell	Intramembrenous Osteocytes	In vivo	Prenatal-PostNatal	Bone	1	13	Sparc	http://discovery.lifemapsc.com/in-vivo-development/bone/rostral-skull-membranous-bones/intramembrenous-osteocytes
0.283208	Cell	Immature B-Cells	In vivo	Prenatal-PostNatal	Blood	1	21	Ikzf1	http://discovery.lifemapsc.com/in-vivo-development/blood/peripheral-blood/immature-b-cells
0.282044	Cell	Interzone Cells	In vivo	Prenatal	Limb, Cartilage	1	24	Cd44	http://discovery.lifemapsc.com/in-vivo-development/limb/zeugopod-synovial-joint/interzone-cells
0.280626	PDCell	Motor neuron progenitor cells	In vitro	Prenatal-PostNatal	Spinal Cord, Motor Neurons, Neurons	1	14	GFAP	http://discovery.lifemapsc.com/stem-cell-differentiation/protocols/motor-neurons-spinal-cord-differentiation-motor-neuron-suspension-differentiation-protocol?TCCellID=f4474085-4727-41f1-a4f4-76bcc43ec84b
0.280626	PDCell	Retina-like cells	In vitro	Prenatal	Eye, Retina	1	8	Gfap	http://discovery.lifemapsc.com/stem-cell-differentiation/protocols/eye-retina-retinal-pigmented-epithelium-rpe-differentiation-retina-photoreceptors-from-mouse-embryonic-stem-cells?TCCellID=f782f14f-7a8a-442c-bc90-8edcacf8e1b8
0.279249	Cell	Interzone Cells	In vivo	Prenatal	Limb, Cartilage	1	25	Cd44	http://discovery.lifemapsc.com/in-vivo-development/limb/autopod-synovial-joint/interzone-cells
0.278323	AnatCompartment	Dorsal Aorta	In vivo	Prenatal	Heart	2	53	Cd44, Aebp1	http://discovery.lifemapsc.com/in-vivo-development/heart/dorsal-aorta
0.278174	TCCell	Neural stem cell line (CTX0E03)	In vitro	PostNatal	Brain	1	13	ANGPT1	http://discovery.lifemapsc.com/stem-cell-differentiation/in-vitro-cells/brain-homo-sapiens-neural-stem-cell-line-ctx0e03-reneuron
0.277645	Cell	B-cell Progenitor Cells	In vivo	Prenatal-PostNatal	Blood	1	19	Ikzf1	http://discovery.lifemapsc.com/in-vivo-development/blood/peripheral-blood/b-cell-progenitor-cells
0.276862	Cell	Central Intermediate Lamina Cells	In vivo	Prenatal	Limb, Cartilage	1	26	Cd44	http://discovery.lifemapsc.com/in-vivo-development/limb/autopod-synovial-joint/central-intermediate-lamina-cells
0.276862	Cell	Central Intermediate Lamina Cells	In vivo	Prenatal	Limb, Cartilage	1	28	Cd44	http://discovery.lifemapsc.com/in-vivo-development/limb/zeugopod-synovial-joint/central-intermediate-lamina-cells
0.276862	Cell	Central Intermediate Lamina Cells	In vivo	Prenatal	Limb, Cartilage	1	28	Cd44	http://discovery.lifemapsc.com/in-vivo-development/limb/stylopod-synovial-joint/central-intermediate-lamina-cells
0.276238	BIDiffExpSet	Lung ; Macrophages	In vivo	PostNatal	Lung, Blood	21	1827	CD44, ANXA1, VIM, EFEMP1, CD74, TYROBP, ITGB2, BIN2, BTK, SPARC, APBB1IP, ANGPT1, CAPG, RGS10, DOCK2, LAIR1, LY86, CD300A, PTPN6, DLEC1, TBXAS1	http://discovery.lifemapsc.com/gene-expression-signals/high-throughput/large-scale-dataset-human-protein-atlas-protein-expression-data/lung-macrophages
0.273132	PDCell	Motor neuron-like cells	In vitro	Prenatal-PostNatal	Spinal Cord, Motor Neurons, Neurons	1	8	GFAP	http://discovery.lifemapsc.com/stem-cell-differentiation/protocols/motor-neurons-spinal-cord-differentiation-generation-of-motor-neurons-from-human-pluripotent-stem-cells?TCCellID=51795e63-56dc-462c-8437-e3cefb75f423
0.272893	Cell	Endochondral Osteocytes	In vivo	Prenatal-PostNatal	Bone	1	13	Sparc	http://discovery.lifemapsc.com/in-vivo-development/bone/autopod-periosteum/endochondral-osteocytes
0.272893	Cell	Endochondral Osteocytes	In vivo	Prenatal-PostNatal	Bone	1	13	Sparc	http://discovery.lifemapsc.com/in-vivo-development/bone/zeugopod-periosteum/endochondral-osteocytes
0.272893	Cell	Endochondral Osteocytes	In vivo	Prenatal-PostNatal	Bone	1	13	Sparc	http://discovery.lifemapsc.com/in-vivo-development/bone/stylopod-periosteum/endochondral-osteocytes
0.271951	PDCell	Primitive streak-like cells	In vitro	Prenatal	Primitive Streak	1	21	APLNR	http://discovery.lifemapsc.com/stem-cell-differentiation/protocols/endoderm-pancreas-differentiation-generation-of-endoderm-cells-and-pancreatic-progenitors-from-human-embryonic-stem-cells?TCCellID=a793cdc9-a2bb-4dc6-a73b-27adda389d10
0.26782	BIDiffExpSet	Bronchial Epithelial Cells	In vivo	PostNatal	Epithelial Cells, Respiratory System	3	304	WDR49, CAPS, DLEC1	http://discovery.lifemapsc.com/gene-expression-signals/high-throughput/large-scale-dataset-barcode-u133-plus-2-0/bronchial-epithelial-cells
0.266667	BIDiffExpSet	Skeleton/pectoral Girdle and Thoracic Body Wall/sternum	In vivo	Prenatal	Bone	3	48	Lpar4, Colec12, Tnc	http://discovery.lifemapsc.com/gene-expression-signals/high-throughput/large-scale-dataset-eurexpress/skeleton/pectoral-girdle-and-thoracic-body-wall/sternum
0.266254	Cell	Pro B-Cells	In vivo	Prenatal-PostNatal	Blood	1	19	Ikzf1	http://discovery.lifemapsc.com/in-vivo-development/blood/hematopoietic-bone-marrow/pro-b-cells
0.266048	PDCell	Photoreceptor-like cells	In vitro	Prenatal-PostNatal	Eye, Retina	1	15	RPE65	http://discovery.lifemapsc.com/stem-cell-differentiation/protocols/eye-retina-differentiation-in-vitro-differentiation-to-retinal-photoreceptor?TCCellID=c426871e-8195-466c-a93d-9c5b871741d7
0.263471	BIDiffExpSet	Mesenchyme	In vivo	Prenatal	Mesoderm, Neural Crest	3	100	Trem2, Matn2, Colec12	http://discovery.lifemapsc.com/gene-expression-signals/high-throughput/large-scale-dataset-eurexpress/mesenchyme
0.262313	TCCell	mK3	In vitro	Prenatal	Kidney	1	42	Vim	http://discovery.lifemapsc.com/stem-cell-differentiation/in-vitro-cells/kidney-mus-musculus-mk3-childrens-hospital-medical-center-cincinnati
0.261196	AnatCompartment	Rectum	In vivo	Prenatal-PostNatal	Colon	1	42	CD74	http://discovery.lifemapsc.com/in-vivo-development/colon/rectum
0.260648	TCCell	Peripheral blood-derived hematopoietic stem cells	In vitro	PostNatal	Blood	1	16	ANGPT1	http://discovery.lifemapsc.com/stem-cell-differentiation/in-vitro-cells/blood-homo-sapiens-peripheral-blood-derived-hematopoietic-stem-cells-imperial-college-london
0.257162	Cell	Early Retinal Progenitor Cells	In vivo	Prenatal	Eye, Retina	1	34	Ikzf1	http://discovery.lifemapsc.com/in-vivo-development/eye/retinal-neuroblastic-layer/early-retinal-progenitor-cells
0.257162	Cell	Myelinating Schwann Cells	In vivo	Prenatal-PostNatal	Peripheral Nervous System, Schwann Cells, Glial Cells	1	24	Itgb4	http://discovery.lifemapsc.com/in-vivo-development/peripheral-nervous-system/peripheral-nerve-domain/myelinating-schwann-cells
0.255624	BIDiffExpSet	Airway Epithelial Cells	In vivo	PostNatal	Epithelial Cells, Respiratory System	2	286	WDR49, DLEC1	http://discovery.lifemapsc.com/gene-expression-signals/high-throughput/large-scale-dataset-barcode-u133-plus-2-0/airway-epithelial-cells
0.253941	Cell	Osteochondro Mesenchymal Cells	In vivo	Prenatal	Bone, Cartilage	1	46	Tnc	http://discovery.lifemapsc.com/in-vivo-development/bone/vertebrae/osteochondro-mesenchymal-cells
0.252418	PDCell	GABA neuron-like cells	In vitro	Prenatal-PostNatal	Brain, Neurons	1	32	GFAP	http://discovery.lifemapsc.com/stem-cell-differentiation/protocols/brain-motor-neurons-spinal-cord-differentiation-generation-of-motor-and-gamma-aminobutyric-acid-gaba-neurons?TCCellID=71574750-8fd9-4713-b739-76166cc5d45a
0.24898	Cell	AII Amacrine Cells	In vivo	Prenatal-PostNatal	Eye, Amacrine, Retina, Neurons	1	43	Nupr1	http://discovery.lifemapsc.com/in-vivo-development/eye/inner-nuclear-layer/aii-amacrine-cells
0.247762	AnatCompartment	Dentin	In vivo	Prenatal-PostNatal	Tooth	1	39	Tnc	http://discovery.lifemapsc.com/in-vivo-development/tooth/dentin
0.24658	Cell	Pro-myelinating Schwann Cells	In vivo	Prenatal-PostNatal	Peripheral Nervous System, Schwann Cells	1	48	Itgb4	http://discovery.lifemapsc.com/in-vivo-development/peripheral-nervous-system/peripheral-nerve-domain/pro-myelinating-schwann-cells
0.24658	Cell	Mesonephric cells	In vivo	Prenatal	Gonad, Intermediate Mesoderm	1	56	C1qa	http://discovery.lifemapsc.com/in-vivo-development/intermediate-mesoderm/mesonephros/mesonephric-cells
0.244444	BIDiffExpSet	Cd34+ Cells	In vivo	PostNatal	Blood	2	37	LAIR1, HPGDS	http://discovery.lifemapsc.com/gene-expression-signals/high-throughput/large-scale-dataset-barcode-u133a/cd34-cells
0.239608	Cell	Interzone Cells	In vivo	Prenatal	Limb, Cartilage	1	53	Cd44	http://discovery.lifemapsc.com/in-vivo-development/limb/stylopod-synovial-joint/interzone-cells
0.239539	BIDiffExpSet	Appendix ; Lymphoid Tissue	In vivo	PostNatal	Colon	17	1352	CD44, ANXA1, IL18, VIM, CD74, WWTR1, LAT2, ITGB2, CD37, BIN2, BTK, APBB1IP, RGS10, DOCK2, LAIR1, LY86, PTPN6	http://discovery.lifemapsc.com/gene-expression-signals/high-throughput/large-scale-dataset-human-protein-atlas-protein-expression-data/appendix-lymphoid-tissue
0.235229	Cell	8-Cell Embryo	In vivo	Prenatal	Inner Cell Mass, Trophoblast, Zygote	1	38	CSF1R	http://discovery.lifemapsc.com/in-vivo-development/zygote/morula/8-cell-embryo
0.234374	Cell	Spinous Keratinocytes	In vivo	Prenatal-PostNatal	Epidermis, Epithelial Cells	1	54	S100a10	http://discovery.lifemapsc.com/in-vivo-development/epidermis/stratified-epidermis/spinous-keratinocytes
0.233908	Cell	Limbal Basal Epithelial Cells	In vivo	Prenatal-PostNatal	Eye, Cornea, Epithelial Cells	1	48	VIM	http://discovery.lifemapsc.com/in-vivo-development/eye/limbus-epithelium/limbal-basal-epithelial-cells
0.232993	Cell	Cholinergic Amacrine Cells	In vivo	Prenatal-PostNatal	Eye, Amacrine, Retina, Neurons	1	55	Nupr1	http://discovery.lifemapsc.com/in-vivo-development/eye/inner-nuclear-layer/cholinergic-amacrine-cells
0.232013	Cell	Primary Enamel Knot Cells	In vivo	Prenatal	Tooth	1	69	Itgb4	http://discovery.lifemapsc.com/in-vivo-development/tooth/enamel-knot/primary-enamel-knot-cells
0.232013	AnatCompartment	Notochord	In vivo	Prenatal	Primitive Streak	1	66	Cd44	http://discovery.lifemapsc.com/in-vivo-development/primitive-streak/notochord
0.231059	AnatCompartment	Meninges	In vivo	Prenatal-PostNatal	Brain, Meninges	1	66	Colec12	http://discovery.lifemapsc.com/in-vivo-development/brain/meninges
0.231	BIDiffExpSet	Skeletal Muscle ; Myocytes	In vivo	PostNatal	Skeletal Muscle	8	1395	BAG3, APLNR, RFX4, APBB1IP, ANGPT1, LAIR1, CD300A, PHKG1	http://discovery.lifemapsc.com/gene-expression-signals/high-throughput/large-scale-dataset-human-protein-atlas-protein-expression-data/skeletal-muscle-myocytes
0.228342	Cell	T-Cytotoxic Cells	In vivo	Prenatal-PostNatal	Blood	1	46	GAL3ST4	http://discovery.lifemapsc.com/in-vivo-development/blood/peripheral-blood/t-cytotoxic-cells
0.226341	Cell	Odontoblasts	In vivo	Prenatal-PostNatal	Tooth	1	64	Aqp4	http://discovery.lifemapsc.com/in-vivo-development/tooth/dentin/odontoblasts
0.226192	TCCell	Epithelial cells (family)	In vitro	Prenatal-PostNatal	Epithelial Cells	1	39	CD44	http://discovery.lifemapsc.com/stem-cell-differentiation/in-vitro-cells/epithelial-cells-homo-sapiens-epithelial-cells-family
0.22531	Cell	Small Pre B-Cells	In vivo	Prenatal-PostNatal	Blood	1	55	Ikzf1	http://discovery.lifemapsc.com/in-vivo-development/blood/hematopoietic-bone-marrow/small-pre-b-cells
0.2248	Cell	Adult Dopaminergic Neurons	In vivo	PostNatal	Brain, Dopaminergic Neurons, Neurons	2	69	Anxa1, Aqp4	http://discovery.lifemapsc.com/in-vivo-development/brain/substantia-nigra-pars-compacta/adult-dopaminergic-neurons
0.224394	PDCell	HyStem+BMP4-induced MEL2 cells	In vitro	Prenatal-PostNatal	Bone	2	107	ANGPT1, SERPINA3	http://discovery.lifemapsc.com/stem-cell-differentiation/in-vitro-cells/purestem-mel2-ncr-fac-progenitor?TCCellID=58e9a969-53d5-4ed5-8974-4b017b2752f1
0.223913	Cell	Lens Vesicle Cells	In vivo	Prenatal	Eye, Lens	2	105	Anxa1, Nupr1	http://discovery.lifemapsc.com/in-vivo-development/eye/lens-vesicle/lens-vesicle-cells
0.222222	BIDiffExpSet	Cochlea	In vivo	PostNatal	Ear	1	8	Fam189a2	http://discovery.lifemapsc.com/gene-expression-signals/high-throughput/large-scale-dataset-barcode-430-2-0/cochlea
0.222222	BIDiffExpSet	Mesonephros of Male/paramesonephric Duct of Male, Mesonephric Portion	In vivo	Prenatal-PostNatal	Reproductive System	1	9	C1qa	http://discovery.lifemapsc.com/gene-expression-signals/high-throughput/large-scale-dataset-gudmap/mesonephros-of-male/paramesonephric-duct-of-male-mesonephric-portion
0.222222	BIDiffExpSet	Mesonephros of Female/mesonephric Mesenchyme of Female Mesonephros	In vivo	Prenatal-PostNatal	Reproductive System	1	40	C1qa	http://discovery.lifemapsc.com/gene-expression-signals/high-throughput/large-scale-dataset-gudmap/mesonephros-of-female/mesonephric-mesenchyme-of-female-mesonephros
0.222222	BIDiffExpSet	Mesonephros of Female/paramesonephric Duct of Female, Mesonephric Portion	In vivo	Prenatal-PostNatal	Reproductive System	1	8	C1qa	http://discovery.lifemapsc.com/gene-expression-signals/high-throughput/large-scale-dataset-gudmap/mesonephros-of-female/paramesonephric-duct-of-female-mesonephric-portion
0.222222	BIDiffExpSet	Mesenchyme/trunk Mesenchyme/body-wall Mesenchyme	In vivo	Prenatal	Mesoderm	1	17	Trem2	http://discovery.lifemapsc.com/gene-expression-signals/high-throughput/large-scale-dataset-eurexpress/mesenchyme/trunk-mesenchyme/body-wall-mesenchyme
0.222222	BIDiffExpSet	Pbmc	In vivo	PostNatal	Blood	1	14	LAIR1	http://discovery.lifemapsc.com/gene-expression-signals/high-throughput/large-scale-dataset-barcode-u133-plus-2-0/pbmc
0.222222	BIDiffExpSet	Gut/large Intestine	In vivo	Prenatal	Intestine	1	1	Tagln2	http://discovery.lifemapsc.com/gene-expression-signals/high-throughput/large-scale-dataset-mgi/gut/large-intestine
0.222222	BIDiffExpSet	Urogenital Sinus/primitive Bladder	In vivo	Prenatal-PostNatal	Lower Urinary Tract	1	32	C1qa	http://discovery.lifemapsc.com/gene-expression-signals/high-throughput/large-scale-dataset-gudmap/urogenital-sinus/primitive-bladder
0.222222	BIDiffExpSet	C-kit+ Gr1+ Mac1- Myeloblasts	In vivo	PostNatal	Blood	1	45	Lair1	http://discovery.lifemapsc.com/gene-expression-signals/high-throughput/large-scale-dataset-barcode-430-2-0/c-kit-gr1-mac1-myeloblasts
0.219771	BIDiffExpSet	Spleen ; Cells in White Pulp	In vivo	PostNatal	Spleen	15	1079	CD44, IL18, VIM, CD74, LAT2, CD37, BTK, SPARC, APBB1IP, ANGPT1, DOCK2, LAIR1, LY86, CD300A, PTPN6	http://discovery.lifemapsc.com/gene-expression-signals/high-throughput/large-scale-dataset-human-protein-atlas-protein-expression-data/spleen-cells-in-white-pulp
0.219283	AnatCompartment	Autopod Long Bone	In vivo	Prenatal-PostNatal	Bone	1	87	Emp3	http://discovery.lifemapsc.com/in-vivo-development/bone/autopod-long-bone
0.218971	BIDiffExpSet	Stria Vascularis	In vivo	PostNatal	Ear	1	30	Evc2	http://discovery.lifemapsc.com/gene-expression-signals/high-throughput/large-scale-dataset-barcode-430-2-0/stria-vascularis
0.217804	Cell	Notochord Cells	In vivo	Prenatal	Primitive Streak, Cartilage	1	62	Cd44	http://discovery.lifemapsc.com/in-vivo-development/primitive-streak/notochord/notochord-cells
0.217568	Cell	Mature Horizontal Cells	In vivo	PostNatal	Eye, Horizontal, Retina, Neurons	2	142	Il18, Vim	http://discovery.lifemapsc.com/in-vivo-development/eye/inner-nuclear-layer/mature-horizontal-cells
0.216836	PDCell	Endoderm-like cells	In vitro	Prenatal	Endoderm	1	105	LAIR1	http://discovery.lifemapsc.com/stem-cell-differentiation/protocols/endoderm-liver-differentiation-generation-of-hepatocytes-from-human-pluripotent-stem-cells?TCCellID=35e536c6-a468-4dd0-9928-04be3c65e9f7
0.216301	TCCell	CyT49	In vitro	Prenatal	Inner Cell Mass	2	127	ANXA1, AIF1	http://discovery.lifemapsc.com/stem-cell-differentiation/in-vitro-cells/inner-cell-mass-homo-sapiens-cyt49-viacyte-novocell-san-diego-ca
0.216115	OrganSystem	Smooth Muscle	In vivo	Prenatal-PostNatal	Smooth Muscle	1	99	EFEMP1	http://discovery.lifemapsc.com/in-vivo-development/smooth-muscle
0.215463	AnatCompartment	Zeugopod	In vivo	Prenatal	Limb	1	93	Igdcc4	http://discovery.lifemapsc.com/in-vivo-development/limb/zeugopod
0.214148	TCCell	Bone marrow-derived hematopoietic stem cells	In vitro	PostNatal	Blood	1	52	RNASE3	http://discovery.lifemapsc.com/stem-cell-differentiation/in-vitro-cells/blood-homo-sapiens-bone-marrow-derived-hematopoietic-stem-cells-lonza
0.212746	BIDiffExpSet	Trigeminal Ganglia	In vivo	PostNatal	Nervous System	1	35	PLEKHA4	http://discovery.lifemapsc.com/gene-expression-signals/high-throughput/large-scale-dataset-barcode-u133-plus-2-0/trigeminal-ganglia
0.212492	TCCell	Peripheral blood-derived hematopoietic stem cells	In vitro	PostNatal	Blood	1	52	EVI2B	http://discovery.lifemapsc.com/stem-cell-differentiation/in-vitro-cells/blood-homo-sapiens-peripheral-blood-derived-hematopoietic-stem-cells-lonza
0.212056	Cell	Mature Rod Bipolar Cells	In vivo	Prenatal-PostNatal	Eye, Bipolar, Retina, Neurons	1	83	Il18	http://discovery.lifemapsc.com/in-vivo-development/eye/inner-nuclear-layer/mature-rod-bipolar-cells
0.211295	PDCell	Mesenchymal Progenitor Cells - Passage 2	In vitro	Prenatal	Uncategorized	1	105	CD44	http://discovery.lifemapsc.com/stem-cell-differentiation/protocols/adipose-differentiation-generation-of-adipocytes-from-human-pluripotent-stem-cells-using-viral-transduction?TCCellID=354e9104-2e38-4776-bd14-95425a956a09
0.211248	AnatCompartment	Mandibular Condyle	In vivo	Prenatal	Bone	1	100	Tagln2	http://discovery.lifemapsc.com/in-vivo-development/bone/mandibular-condyle
0.210829	PDCell	Trophoblast-like cells	In vitro	Prenatal-PostNatal	Trophoblast	1	104	HPGDS	http://discovery.lifemapsc.com/stem-cell-differentiation/protocols/early-embryonic-tissues-trophoblast-differentiation-generation-of-trophoblast-cells-from-human-embryonic-stem-cells?TCCellID=74481215-0f2a-4414-bb48-8123d06d9540
0.210324	PDCell	Epiblast-like cells	In vitro	Prenatal	Epiblast	1	117	Cd44	http://discovery.lifemapsc.com/stem-cell-differentiation/protocols/epiblast-germ-cells-reproductive-system-differentiation-reconstitution-of-the-mouse-germ-cell-from-pluripotent-stem-cells?TCCellID=b1624397-7a5d-4377-99ec-ac6fc99d4df9
0.210074	BIDiffExpSet	Nasal Epithelium	In vivo	PostNatal	Nose, Epithelial Cells	1	52	DLEC1	http://discovery.lifemapsc.com/gene-expression-signals/high-throughput/large-scale-dataset-barcode-u133a/nasal-epithelium
0.209178	BIDiffExpSet	Lymph Node ; Germinal Center Cells	In vivo	PostNatal	Lymph	15	1415	CD44, IL18, VIM, CD74, LAT2, ITGB2, CD37, BTK, APBB1IP, ANGPT1, CAPG, RGS10, DOCK2, CD300A, PTPN6	http://discovery.lifemapsc.com/gene-expression-signals/high-throughput/large-scale-dataset-human-protein-atlas-protein-expression-data/lymph-node-germinal-center-cells
0.208815	TCCell	Epiblast Stem Cell line 7	In vitro	Prenatal	Epiblast	1	102	Lair1	http://discovery.lifemapsc.com/stem-cell-differentiation/in-vitro-cells/epiblast-mus-musculus-epiblast-stem-cell-line-7-ninds-national-institute-of-health
0.2086	Cell	Dental Mesenchymal Cells	In vivo	Prenatal	Tooth, Head Mesenchyme	1	119	Tnc	http://discovery.lifemapsc.com/in-vivo-development/head-mesenchyme/branchial-arch-1/dental-mesenchymal-cells
0.208514	TCCell	Bone marrow-derived hematopoietic stem cells (family)	In vitro	PostNatal	Blood	1	56	RNASE3	http://discovery.lifemapsc.com/stem-cell-differentiation/in-vitro-cells/blood-homo-sapiens-bone-marrow-derived-hematopoietic-stem-cells-family
0.207794	Cell	Mesothelial Cells	In vivo	Prenatal	Liver, Mesoderm	1	105	Lpar4	http://discovery.lifemapsc.com/in-vivo-development/mesoderm/hepatic-mesenchyme/mesothelial-cells
0.207627	PDCell	Neural rosettes	In vitro	Prenatal	Uncategorized	1	103	Rfx4	http://discovery.lifemapsc.com/stem-cell-differentiation/protocols/brain-neural-ectoderm-oligodendrocytes-spinal-cord-differentiation-generation-of-oligodendrocytes-from-epiblast-stem-cells?TCCellID=4ec98b80-c04a-48a0-a970-78f0dd06d6d4
0.207044	AnatCompartment	Amygdala	In vivo	Prenatal-PostNatal	Brain	6	1003	GFAP, S100a10, Vim, Anxa2, Tnc, Serpina3c	http://discovery.lifemapsc.com/in-vivo-development/brain/amygdala
0.206646	Cell	Adult Oligodendrocyte Precursor Cells	In vivo	PostNatal	Brain, Neural Tube, Oligodendrocytes	1	101	Tagln2	http://discovery.lifemapsc.com/in-vivo-development/neural-tube/cortical-sub-ventricular-zone/adult-oligodendrocyte-precursor-cells
0.206646	Cell	Periportal Hepatocytes	In vivo	Prenatal-PostNatal	Liver	1	98	Aqp4	http://discovery.lifemapsc.com/in-vivo-development/liver/liver-lobule/periportal-hepatocytes
0.206246	TCCell	Line H7 (WA07)	In vitro	Prenatal	Inner Cell Mass	1	104	CD44	http://discovery.lifemapsc.com/stem-cell-differentiation/in-vitro-cells/inner-cell-mass-homo-sapiens-line-h7-wa07-wicell-research-institute-inc
0.206226	AnatCompartment	Pons	In vivo	Prenatal-PostNatal	Brain	6	1033	GFAP, S100a10, Vim, Anxa2, Tnc, Serpina3c	http://discovery.lifemapsc.com/in-vivo-development/brain/pons
0.206136	BIDiffExpSet	Lymph Node	In vivo	PostNatal	Lymph	2	53	Dock8, Ikzf1	http://discovery.lifemapsc.com/gene-expression-signals/high-throughput/large-scale-dataset-barcode-430-2-0/lymph-node
0.206127	Cell	T Helper Cells	In vivo	Prenatal	Blood	1	81	GAL3ST4	http://discovery.lifemapsc.com/in-vivo-development/blood/peripheral-blood/t-helper-cells
0.205852	PDCell	Endoderm progenitor-like cells	In vitro	Prenatal-PostNatal	Uncategorized	1	114	COLEC12	http://discovery.lifemapsc.com/stem-cell-differentiation/protocols/endoderm-differentiation-generation-and-expansion-of-endodermal-progenitor-cells?TCCellID=8eb3b1e6-fb99-4da5-bd73-47df4f1fd460
0.205735	PDCell	Induced hepatocyte-like cells	In vitro	Prenatal-PostNatal	Liver, Epithelial Cells	1	103	C3	http://discovery.lifemapsc.com/stem-cell-differentiation/in-vitro-cells/fibroblasts-mus-musculus-mouse-embryonic-fibroblasts-kyushu-university?TCCellID=5c6c4389-faba-4c52-892d-c38189db4d1c
0.204476	Cell	Juxtaglomerular Cells	In vivo	Prenatal-PostNatal	Kidney, Smooth Muscle	1	109	Tnfaip8l2	http://discovery.lifemapsc.com/in-vivo-development/kidney/afferent-arteriole/juxtaglomerular-cells
0.204438	Cell	Ovarian Somatic Cells	In vivo	Prenatal	Ovary	1	111	Aplnr	http://discovery.lifemapsc.com/in-vivo-development/ovary/ovigerous-cord/ovarian-somatic-cells
0.203921	TCCell	PureStem™ E15, Meso-prx/latp Progenitor	In vitro	Prenatal	Lateral Plate Mesoderm, Paraxial Mesoderm	1	106	NUPR1	http://discovery.lifemapsc.com/stem-cell-differentiation/in-vitro-cells/purestem-e15-meso-prx-latp-progenitor
0.203606	BIDiffExpSet	Female Reproductive System	In vivo	Prenatal-PostNatal	Reproductive System	2	99	C1qa, Sparc	http://discovery.lifemapsc.com/gene-expression-signals/high-throughput/large-scale-dataset-gudmap/female-reproductive-system
0.203413	Cell	Conventional Dendritic Cells II	In vivo	Prenatal-PostNatal	Spleen, Blood	1	102	Cybb	http://discovery.lifemapsc.com/in-vivo-development/spleen/spleen/conventional-dendritic-cells-ii
0.203091	PDCell	Oligodendrocyte-like cells	In vitro	Prenatal-PostNatal	Brain, Spinal Cord, Oligodendrocytes, Glial Cells	1	100	Tnc	http://discovery.lifemapsc.com/stem-cell-differentiation/protocols/brain-neural-ectoderm-oligodendrocytes-spinal-cord-differentiation-generation-of-oligodendrocytes-from-epiblast-stem-cells?TCCellID=7f7c4b78-96dc-41be-bc6e-f8c55f83da6a
0.202009	Cell	Conventional Dendritic Cells I	In vivo	Prenatal-PostNatal	Spleen, Blood	1	101	Aif1	http://discovery.lifemapsc.com/in-vivo-development/spleen/spleen/conventional-dendritic-cells-i
0.200532	AnatCompartment	Membranous Facial Bones	In vivo	Prenatal-PostNatal	Bone	2	274	Aebp1, Plcd1	http://discovery.lifemapsc.com/in-vivo-development/bone/membranous-facial-bones
0.200531	BIDiffExpSet	Male Reproductive System	In vivo	Prenatal-PostNatal	Reproductive System	2	106	C1qa, Sparc	http://discovery.lifemapsc.com/gene-expression-signals/high-throughput/large-scale-dataset-gudmap/male-reproductive-system
0.200121	Cell	T-Cytotoxic Cells	In vivo	Prenatal-PostNatal	Thymus, Blood	1	109	CD44	http://discovery.lifemapsc.com/in-vivo-development/thymus/thymus/t-cytotoxic-cells
0.199753	Cell	Pre-Sertoli Cells	In vivo	Prenatal-PostNatal	Testis	2	224	S100a10, Vim	http://discovery.lifemapsc.com/in-vivo-development/testis/testis-cord/pre-sertoli-cells
0.199332	Cell	Adult Dopaminergic Neurons	In vivo	PostNatal	Brain, Dopaminergic Neurons, Neurons	1	83	Cd44	http://discovery.lifemapsc.com/in-vivo-development/brain/ventral-tegmental-area/adult-dopaminergic-neurons
0.198839	PDCell	HyStem+TGFbeta3+GDF5-induced MEL2 cells	In vitro	Prenatal-PostNatal	Bone, Cartilage	1	107	SERPINA3	http://discovery.lifemapsc.com/stem-cell-differentiation/in-vitro-cells/purestem-mel2-ncr-fac-progenitor?TCCellID=999cfe92-93b0-456c-8a07-facfe44181e2
0.197966	Cell	Apical Ectodermal Ridge Cells	In vivo	Prenatal	Ectoderm, Limb	1	110	Cd44	http://discovery.lifemapsc.com/in-vivo-development/limb/limb-ectoderm/apical-ectodermal-ridge-cells
0.197559	BIDiffExpSet	Dorsal Root Ganglia	In vivo	PostNatal	Peripheral Nervous System	1	46	PLEKHA4	http://discovery.lifemapsc.com/gene-expression-signals/high-throughput/large-scale-dataset-barcode-u133-plus-2-0/dorsal-root-ganglia
0.197256	AnatCompartment	Thalamus	In vivo	Prenatal-PostNatal	Brain	6	1666	GFAP, S100a10, Vim, Anxa2, Tnc, Serpina3c	http://discovery.lifemapsc.com/in-vivo-development/brain/thalamus
0.196921	TCCell	Trabecular meshwork-derived mesenchymal stem cells	In vitro	PostNatal	Eye, Mesenchymal Stem Cells	1	138	MATN2	http://discovery.lifemapsc.com/stem-cell-differentiation/in-vitro-cells/eye-mesenchymal-stem-cells-homo-sapiens-trabecular-meshwork-derived-mesenchymal-stem-cells-genome-institute-of-singapore
0.196835	PDCell	HyStem+TGFbeta3+GDF5-induced 7SMOO32 cells	In vitro	Prenatal-PostNatal	Bone, Cartilage	1	107	SERPINA3	http://discovery.lifemapsc.com/stem-cell-differentiation/in-vitro-cells/purestem-7smoo32-ncr-fac-meso-progenitor?TCCellID=ae184170-fced-40a6-af40-be7695ed610f
0.196158	AnatCompartment	Hypothalamus	In vivo	Prenatal-PostNatal	Brain	6	1736	GFAP, S100a10, Vim, Anxa2, Tnc, Serpina3c	http://discovery.lifemapsc.com/in-vivo-development/brain/hypothalamus
0.195968	Cell	nGnG Amacrine Cells	In vivo	PostNatal	Eye, Amacrine, Retina, Neurons	2	239	C1qa, Angpt1	http://discovery.lifemapsc.com/in-vivo-development/eye/inner-nuclear-layer/ngng-amacrine-cells
0.195236	PDCell	HyStem+TGFbeta3+GDF5-induced SK11 cells	In vitro	Prenatal-PostNatal	Bone, Cartilage	1	104	LPAR4	http://discovery.lifemapsc.com/stem-cell-differentiation/in-vitro-cells/purestem-sk11-ncr-fac-meso-prx-progenitor?TCCellID=6e35cfff-18cd-4942-a16b-aca737740601
0.194622	AnatCompartment	Trachea	In vivo	Prenatal-PostNatal	Lung	2	353	Anxa1, Colec12	http://discovery.lifemapsc.com/in-vivo-development/lung/trachea
0.194523	Cell	Bipotent Endocrine/Duct Progenitor Cells	In vivo	Prenatal-PostNatal	Pancreas, Epithelial Cells	1	115	Glis3	http://discovery.lifemapsc.com/in-vivo-development/pancreas/dorsal-pancreatic-bud/bipotent-endocrine-duct-progenitor-cells
0.192225	BIDiffExpSet	Bronchial Epithelia	In vivo	PostNatal	Epithelial Cells, Respiratory System	2	93	ITGB4, DLEC1	http://discovery.lifemapsc.com/gene-expression-signals/high-throughput/large-scale-dataset-barcode-u133a/bronchial-epithelia
0.191921	AnatCompartment	Stem Bronchi	In vivo	Prenatal-PostNatal	Lung	1	237	S100a10	http://discovery.lifemapsc.com/in-vivo-development/lung/stem-bronchi
0.190904	PDCell	Vascular endothelial growth factor-induced cells	In vitro	Prenatal	Uncategorized	1	185	APLNR	http://discovery.lifemapsc.com/stem-cell-differentiation/protocols/endothelium-differentiation-derivation-and-purification-of-endothelial-precursor-cells-following-tgf-beta-inhibition?TCCellID=47e623bd-4acd-4cd5-848c-0b4e8ee18772
0.189947	TCCell	Blimp1- mVenus and stella-ECFP genetically modified stem cells	In vitro	Prenatal	Inner Cell Mass	1	176	Laptm5	http://discovery.lifemapsc.com/stem-cell-differentiation/in-vitro-cells/inner-cell-mass-mus-musculus-blimp1-mvenus-and-stella-ecfp-genetically-modified-stem-cells-rikken-kobe-institute
0.18943	BIDiffExpSet	Tonsil ; Germinal Center Cells	In vivo	PostNatal	Tonsil	14	1557	CD44, IL18, VIM, CD74, WWTR1, LAT2, CD37, BTK, APBB1IP, ANGPT1, CAPG, RGS10, DOCK2, PTPN6	http://discovery.lifemapsc.com/gene-expression-signals/high-throughput/large-scale-dataset-human-protein-atlas-protein-expression-data/tonsil-germinal-center-cells
0.189194	Cell	XX Germ Cells	In vivo	Prenatal	Gonad, Ovary, Female Gametocytes, Germ Cells	1	151	Stk31	http://discovery.lifemapsc.com/in-vivo-development/ovary/ovigerous-cord/xx-germ-cells
0.188504	AnatCompartment	Zeugopod Epiphyseal End	In vivo	Prenatal-PostNatal	Bone	1	181	Serpina3n	http://discovery.lifemapsc.com/in-vivo-development/bone/zeugopod-epiphyseal-end
0.187493	Cell	Proximal Tubule Cells	In vivo	Prenatal-PostNatal	Kidney, Epithelial Cells	1	125	SLC7A7	http://discovery.lifemapsc.com/in-vivo-development/kidney/proximal-tubule/proximal-tubule-cells
0.186314	AnatCompartment	Primitive Spinal Cord	In vivo	Prenatal	Neural Tube	1	206	S100a10	http://discovery.lifemapsc.com/in-vivo-development/neural-tube/primitive-spinal-cord
0.185116	AnatCompartment	Zeugopod Growth Plate	In vivo	Prenatal-PostNatal	Bone	1	184	Efemp1	http://discovery.lifemapsc.com/in-vivo-development/bone/zeugopod-growth-plate
0.185026	Cell	Atrioventricular Node Cells	In vivo	Prenatal	Heart, Myocardium	1	178	Nupr1	http://discovery.lifemapsc.com/in-vivo-development/heart/atrioventricular-node/atrioventricular-node-cells
0.184671	Cell	Granulosa Cells	In vivo	Prenatal-PostNatal	Ovary	1	189	Hck	http://discovery.lifemapsc.com/in-vivo-development/ovary/primary-follicle/granulosa-cells
0.18462	BIDiffExpSet	Oral Region/gland/salivary Gland/submandibular Gland Primordium	In vivo	Prenatal	Gastrointestinal Tract	3	275	Anxa1, Arl11, Rnase2a	http://discovery.lifemapsc.com/gene-expression-signals/high-throughput/large-scale-dataset-eurexpress/oral-region/gland/salivary-gland/submandibular-gland-primordium
0.18446	AnatCompartment	Liver Lobule	In vivo	Prenatal-PostNatal	Liver	1	201	Btk	http://discovery.lifemapsc.com/in-vivo-development/liver/liver-lobule
0.182408	BIDiffExpSet	Epididymal Fat Pads	In vivo	PostNatal	Adipose	1	66	Rnase2a	http://discovery.lifemapsc.com/gene-expression-signals/high-throughput/large-scale-dataset-barcode-430-2-0/epididymal-fat-pads
0.180432	BIDiffExpSet	Splenocytes	In vivo	PostNatal	Spleen	1	53	Cd86	http://discovery.lifemapsc.com/gene-expression-signals/high-throughput/large-scale-dataset-barcode-430-2-0/splenocytes
0.179759	Cell	Mature Rod Cells	In vivo	PostNatal	Eye, Photoreceptors, Retina, Neurons	1	180	Gal3st4	http://discovery.lifemapsc.com/in-vivo-development/eye/outer-nuclear-layer/mature-rod-cells
0.176109	Cell	Mature Choroid Plexus Cells	In vivo	Prenatal-PostNatal	Brain, Brain Barriers, Choroid Plexus, Epithelial Cells	1	166	Cd74	http://discovery.lifemapsc.com/in-vivo-development/brain/choroid-plexus/mature-choroid-plexus-cells
0.176084	Cell	XY Germ Cells	In vivo	Prenatal	Gonad, Testis, Germ Cells, Male Gametocytes	1	238	Stk31	http://discovery.lifemapsc.com/in-vivo-development/testis/testis-cord/xy-germ-cells
0.173672	Cell	Proerythroblasts	In vivo	Prenatal-PostNatal	Blood	1	284	Gfap	http://discovery.lifemapsc.com/in-vivo-development/blood/hematopoietic-bone-marrow/proerythroblasts
0.1711	BIDiffExpSet	Skin 1 ; Fibroblasts	In vivo	PostNatal	Skin, Fibroblasts	12	1233	CD44, ANXA1, VIM, EFEMP1, BAG3, WWTR1, SPARC, ANGPT1, RGS10, DOCK2, LAIR1, CD300A	http://discovery.lifemapsc.com/gene-expression-signals/high-throughput/large-scale-dataset-human-protein-atlas-protein-expression-data/skin-1-fibroblasts
0.168279	BIDiffExpSet	Dorsal Horn	In vivo	PostNatal	Spinal Cord	6	908	Gfap, S100a10, Vim, Anxa2, Tnc, Serpina3c	http://discovery.lifemapsc.com/gene-expression-signals/high-throughput/large-scale-dataset-gensat/dorsal-horn
0.163544	BIDiffExpSet	Placenta ; Trophoblastic Cells	In vivo	PostNatal	Placenta	13	2132	ITGB4, ANXA1, BAG3, CD74, WWTR1, SPARC, COLEC12, ANGPT1, RGS10, LAIR1, CD300A, TNC, DLEC1	http://discovery.lifemapsc.com/gene-expression-signals/high-throughput/large-scale-dataset-human-protein-atlas-protein-expression-data/placenta-trophoblastic-cells
0.163333	AnatCompartment	Midbrain tegmentum	In vivo	Prenatal-PostNatal	Brain	2	902	S100a10, Vim	http://discovery.lifemapsc.com/in-vivo-development/brain/midbrain-tegmentum
0.160743	BIDiffExpSet	Cardiac Myocytes	In vivo	PostNatal	Heart	1	98	EFEMP1	http://discovery.lifemapsc.com/gene-expression-signals/high-throughput/large-scale-dataset-gnf-biogps/cardiac-myocytes
0.160693	BIDiffExpSet	Fetal Liver Stromal Cells	In vitro	Prenatal	Liver	1	99	TNC	http://discovery.lifemapsc.com/gene-expression-signals/high-throughput/large-scale-dataset-cultured-cell-collection/fetal-liver-stromal-cells
0.159334	BIDiffExpSet	Salivary Gland	In vivo	PostNatal	Oral Cavity	1	109	CLIC1	http://discovery.lifemapsc.com/gene-expression-signals/high-throughput/large-scale-dataset-homer/salivary-gland
0.159116	BIDiffExpSet	Ventral Horn	In vivo	PostNatal	Spinal Cord	5	835	S100a10, Vim, Anxa2, Tnc, Serpina3c	http://discovery.lifemapsc.com/gene-expression-signals/high-throughput/large-scale-dataset-gensat/ventral-horn
0.159099	BIDiffExpSet	Human Colonic Smooth Muscle Cells (HCoSMC)	In vitro	PostNatal	Colon, Smooth Muscle	1	96	MATN2	http://discovery.lifemapsc.com/gene-expression-signals/high-throughput/large-scale-dataset-cultured-cell-collection/human-colonic-smooth-muscle-cells-hcosmc
0.159099	BIDiffExpSet	Skin	In vivo	PostNatal	Skin	1	87	CAPG	http://discovery.lifemapsc.com/gene-expression-signals/high-throughput/large-scale-dataset-homer/skin
0.157897	BIDiffExpSet	Tonsil ; Squamous Epithelial Cells	In vivo	PostNatal	Tonsil, Epithelial Cells	12	1837	CD44, ANXA1, VIM, BAG3, APLNR, WWTR1, ANGPT1, RGS10, DOCK2, CD300A, TNC, RNASE3	http://discovery.lifemapsc.com/gene-expression-signals/high-throughput/large-scale-dataset-human-protein-atlas-protein-expression-data/tonsil-squamous-epithelial-cells
0.157468	BIDiffExpSet	Human Annulus Fibrosus Cells (HAFC)	In vitro	PostNatal	Cartilage	1	96	CHI3L2	http://discovery.lifemapsc.com/gene-expression-signals/high-throughput/large-scale-dataset-cultured-cell-collection/human-annulus-fibrosus-cells-hafc
0.157194	BIDiffExpSet	Skin 1 ; Langerhans	In vivo	PostNatal	Skin	11	1204	CD44, ANXA1, VIM, BAG3, WWTR1, APBB1IP, CAPG, RGS10, DOCK2, LY86, CD300A	http://discovery.lifemapsc.com/gene-expression-signals/high-throughput/large-scale-dataset-human-protein-atlas-protein-expression-data/skin-1-langerhans
0.156862	BIDiffExpSet	Human Preadipocyte-subcutaneous (HPA-s)	In vitro	PostNatal	Adipose	1	97	COLEC12	http://discovery.lifemapsc.com/gene-expression-signals/high-throughput/large-scale-dataset-cultured-cell-collection/human-preadipocyte-subcutaneous-hpa-s
0.156734	BIDiffExpSet	Adipocyte	In vivo	PostNatal	Adipose	1	98	CHI3L2	http://discovery.lifemapsc.com/gene-expression-signals/high-throughput/large-scale-dataset-gnf-biogps/adipocyte
0.156312	BIDiffExpSet	Human Vertebral Mesenchymal Stem Cells (HVMSC)	In vitro	PostNatal	Bone, Mesenchymal Stem Cells	1	96	DHRS9	http://discovery.lifemapsc.com/gene-expression-signals/high-throughput/large-scale-dataset-cultured-cell-collection/human-vertebral-mesenchymal-stem-cells-hvmsc
0.156145	BIDiffExpSet	Human Choroid Plexus Epithelial Cells (HCPEpiC)	In vitro	PostNatal	Brain, Choroid Plexus, Epithelial Cells	1	98	SERPINA3	http://discovery.lifemapsc.com/gene-expression-signals/high-throughput/large-scale-dataset-cultured-cell-collection/human-choroid-plexus-epithelial-cells-hcpepic
0.156145	BIDiffExpSet	Human Iris Pigment Epithelial Cells (HIPEpiC)	In vitro	PostNatal	Eye, Epithelial Cells	1	98	ITGB4	http://discovery.lifemapsc.com/gene-expression-signals/high-throughput/large-scale-dataset-cultured-cell-collection/human-iris-pigment-epithelial-cells-hipepic
0.15598	BIDiffExpSet	Human Pulmonary Fibroblasts (HPF)	In vitro	PostNatal	Lung, Fibroblasts	1	100	CASP1	http://discovery.lifemapsc.com/gene-expression-signals/high-throughput/large-scale-dataset-cultured-cell-collection/human-pulmonary-fibroblasts-hpf
0.155897	BIDiffExpSet	Human Pulmonary Artery Smooth Muscle Cells (HPASMC)	In vitro	PostNatal	Lung, Smooth Muscle	1	97	DHRS9	http://discovery.lifemapsc.com/gene-expression-signals/high-throughput/large-scale-dataset-cultured-cell-collection/human-pulmonary-artery-smooth-muscle-cells-hpasmc
0.15549	BIDiffExpSet	Human Renal Proximal Tubular Epithelial Cells (HRPTEpiC)	In vitro	PostNatal	Kidney, Epithelial Cells	1	99	HLA-DMB	http://discovery.lifemapsc.com/gene-expression-signals/high-throughput/large-scale-dataset-cultured-cell-collection/human-renal-proximal-tubular-epithelial-cells-hrptepic
0.15501	BIDiffExpSet	Human Brain Vascular Smooth Muscle Cells (HBVSMC)	In vitro	PostNatal	Brain, Smooth Muscle	1	96	COLEC12	http://discovery.lifemapsc.com/gene-expression-signals/high-throughput/large-scale-dataset-cultured-cell-collection/human-brain-vascular-smooth-muscle-cells-hbvsmc
0.15501	BIDiffExpSet	Human Retinal Pigment Epithelial Cells (HRPEpiC)	In vitro	PostNatal	Eye, Retinal Pigmented Epithelium (RPE)	1	98	ITGB4	http://discovery.lifemapsc.com/gene-expression-signals/high-throughput/large-scale-dataset-cultured-cell-collection/human-retinal-pigment-epithelial-cells-hrpepic
0.154852	BIDiffExpSet	Adrenal Cortex	In vivo	PostNatal	Adrenal Gland	1	100	CYP21A2	http://discovery.lifemapsc.com/gene-expression-signals/high-throughput/large-scale-dataset-gnf-biogps/adrenal-cortex
0.154852	BIDiffExpSet	Human Chorionic Mesenchymal Stromal Cells (HCMSC)	In vitro	PostNatal	Chorion	1	96	MATN2	http://discovery.lifemapsc.com/gene-expression-signals/high-throughput/large-scale-dataset-cultured-cell-collection/human-chorionic-mesenchymal-stromal-cells-hcmsc
0.154812	BIDiffExpSet	Human Amniotic Mesenchymal Stromal Cells (HAmMSC)	In vitro	PostNatal	Amnion	1	97	MATN2	http://discovery.lifemapsc.com/gene-expression-signals/high-throughput/large-scale-dataset-cultured-cell-collection/human-amniotic-mesenchymal-stromal-cells-hammsc
0.154423	BIDiffExpSet	Human Neuron (HN)	In vitro	PostNatal	Neurons	1	98	GFAP	http://discovery.lifemapsc.com/gene-expression-signals/high-throughput/large-scale-dataset-cultured-cell-collection/human-neuron-1
0.154269	BIDiffExpSet	Human Non-Pigment Ciliary Epithelial Cells (HNPCEpiC)	In vitro	PostNatal	Eye, Epithelial Cells	1	97	ITGB4	http://discovery.lifemapsc.com/gene-expression-signals/high-throughput/large-scale-dataset-cultured-cell-collection/human-non-pigment-ciliary-epithelial-cells-hnpcepic
0.153774	BIDiffExpSet	Human Mammary Epithelial Cells (HMEpiC)	In vitro	PostNatal	Breast, Epithelial Cells	1	98	ITGB4	http://discovery.lifemapsc.com/gene-expression-signals/high-throughput/large-scale-dataset-cultured-cell-collection/human-mammary-epithelial-cells-hmepic
0.153624	BIDiffExpSet	Human Hair Dermal Papilla Cells (HHDPC)	In vitro	PostNatal	Hair, Dermis	1	99	COLEC12	http://discovery.lifemapsc.com/gene-expression-signals/high-throughput/large-scale-dataset-cultured-cell-collection/human-hair-dermal-papilla-cells-hhdpc
0.153401	BIDiffExpSet	Human Esophageal Epithelial Cells (HEEpiC)	In vitro	PostNatal	Esophagus, Epithelial Cells	1	99	ITGB4	http://discovery.lifemapsc.com/gene-expression-signals/high-throughput/large-scale-dataset-cultured-cell-collection/human-esophageal-epithelial-cells-heepic
0.153401	BIDiffExpSet	Human Small Airway Epithelial Cells (HSAEpiC)	In vitro	PostNatal	Lung, Epithelial Cells	1	99	ITGB4	http://discovery.lifemapsc.com/gene-expression-signals/high-throughput/large-scale-dataset-cultured-cell-collection/human-small-airway-epithelial-cells-hsaepic
0.153034	BIDiffExpSet	Parathyroid Gland	In vivo	PostNatal	Thyroid	1	106	NUPR1	http://discovery.lifemapsc.com/gene-expression-signals/high-throughput/large-scale-dataset-homer/parathyroid-gland
0.153015	BIDiffExpSet	Human Schwann Cells (HSC)	In vitro	PostNatal	Peripheral Nervous System, Schwann Cells	2	172	AEBP1, COLEC12	http://discovery.lifemapsc.com/gene-expression-signals/high-throughput/large-scale-dataset-cultured-cell-collection/human-schwann-cells-hsc
0.15278	BIDiffExpSet	Human Neurons	In vitro	PostNatal	Neurons	1	97	GFAP	http://discovery.lifemapsc.com/gene-expression-signals/high-throughput/large-scale-dataset-cultured-cell-collection/human-neurons-2
0.152744	BIDiffExpSet	Human Prostate Epithelial Cells (HPrEpiC)	In vitro	PostNatal	Prostate, Epithelial Cells	1	99	ITGB4	http://discovery.lifemapsc.com/gene-expression-signals/high-throughput/large-scale-dataset-cultured-cell-collection/human-prostate-epithelial-cells-hprepic
0.152708	BIDiffExpSet	Salivary Gland	In vivo	PostNatal	Oral Cavity	1	99	HLA-DRA	http://discovery.lifemapsc.com/gene-expression-signals/high-throughput/large-scale-dataset-gnf-biogps/salivary-gland
0.152422	BIDiffExpSet	Human Oral Keritinocytes (HOK)	In vitro	PostNatal	Oral Cavity, Skin	1	99	ITGB4	http://discovery.lifemapsc.com/gene-expression-signals/high-throughput/large-scale-dataset-cultured-cell-collection/human-oral-keritinocytes-hok
0.152422	BIDiffExpSet	Human Periodontal Ligament Fibroblasts (HPLF)	In vitro	PostNatal	Tendon &amp; Ligament, Fibroblasts	1	98	C1R	http://discovery.lifemapsc.com/gene-expression-signals/high-throughput/large-scale-dataset-cultured-cell-collection/human-periodontal-ligament-fibroblasts-hplf
0.152	BIDiffExpSet	Human EpiDermal Keratinocytes (HEK)	In vitro	PostNatal	Epidermis	1	98	ITGB4	http://discovery.lifemapsc.com/gene-expression-signals/high-throughput/large-scale-dataset-cultured-cell-collection/human-epidermal-keratinocytes-hek
0.151931	BIDiffExpSet	X-gene Foreskin Fibroblasts	In vitro	PostNatal	Fibroblasts	1	98	TNC	http://discovery.lifemapsc.com/gene-expression-signals/high-throughput/large-scale-dataset-cultured-cell-collection/x-gene-foreskin-fibroblasts
0.15162	BIDiffExpSet	Trachea	In vivo	PostNatal	Lung	1	97	SERPINA3	http://discovery.lifemapsc.com/gene-expression-signals/high-throughput/large-scale-dataset-gnf-biogps/trachea
0.151044	BIDiffExpSet	Human EpiDermal Keratinocytes-adult (HEK-a)	In vitro	PostNatal	Epidermis	1	99	ITGB4	http://discovery.lifemapsc.com/gene-expression-signals/high-throughput/large-scale-dataset-cultured-cell-collection/human-epidermal-keratinocytes-adult-hek-a
0.150911	BIDiffExpSet	Human Brain Microvascular Endothelial Cells (HBMEC)	In vitro	PostNatal	Brain, Endothelium	1	98	EFEMP1	http://discovery.lifemapsc.com/gene-expression-signals/high-throughput/large-scale-dataset-cultured-cell-collection/human-brain-microvascular-endothelial-cells-hbmec
0.150844	BIDiffExpSet	Adrenal Cortex	In vivo	PostNatal	Adrenal Gland	1	121	C4A	http://discovery.lifemapsc.com/gene-expression-signals/high-throughput/large-scale-dataset-barcode-u133-plus-2-0/adrenal-cortex
0.150287	BIDiffExpSet	Human Intestinal Microvascular Endothelial Cells (HIMEC)	In vitro	PostNatal	Intestine, Endothelium	1	99	HCLS1	http://discovery.lifemapsc.com/gene-expression-signals/high-throughput/large-scale-dataset-cultured-cell-collection/human-intestinal-microvascular-endothelial-cells-himec
0.150287	BIDiffExpSet	Human Dermal Fibroblasts-fetal (HDF-f)	In vitro	Prenatal	Dermis, Fibroblasts	1	98	IGDCC4	http://discovery.lifemapsc.com/gene-expression-signals/high-throughput/large-scale-dataset-cultured-cell-collection/human-dermal-fibroblasts-fetal-hdf-f
0.149492	BIDiffExpSet	Human Pulmonary Microvascular Endothelial Cells (HPMEC)	In vitro	PostNatal	Lung, Endothelium	1	99	DHRS9	http://discovery.lifemapsc.com/gene-expression-signals/high-throughput/large-scale-dataset-cultured-cell-collection/human-pulmonary-microvascular-endothelial-cells-hpmec
0.149399	BIDiffExpSet	Human Renal Glomerular Endothelial Cells (HRGEC)	In vitro	PostNatal	Kidney, Endothelium	1	100	HCLS1	http://discovery.lifemapsc.com/gene-expression-signals/high-throughput/large-scale-dataset-cultured-cell-collection/human-renal-glomerular-endothelial-cells-hrgec
0.149059	BIDiffExpSet	Human Choroid Plexus Endothelial Cells (HCPEC)	In vitro	PostNatal	Brain, Endothelium, Choroid Plexus	1	100	HCLS1	http://discovery.lifemapsc.com/gene-expression-signals/high-throughput/large-scale-dataset-cultured-cell-collection/human-choroid-plexus-endothelial-cells-hcpec
0.148247	BIDiffExpSet	Soft Tissue 1 ; Fibroblasts	In vivo	PostNatal	Fibroblasts	10	1028	ANXA1, VIM, EFEMP1, BAG3, WWTR1, SPARC, RGS10, LAIR1, LY86, CD300A	http://discovery.lifemapsc.com/gene-expression-signals/high-throughput/large-scale-dataset-human-protein-atlas-protein-expression-data/soft-tissue-1-fibroblasts
0.148188	BIDiffExpSet	Mouth	In vivo	PostNatal	Oral Cavity	1	158	TYROBP	http://discovery.lifemapsc.com/gene-expression-signals/high-throughput/large-scale-dataset-homer/mouth
0.147236	BIDiffExpSet	Placenta	In vivo	Prenatal	Placenta	1	128	EBI3	http://discovery.lifemapsc.com/gene-expression-signals/high-throughput/large-scale-dataset-barcode-u133-plus-2-0/placenta
0.146936	BIDiffExpSet	Brain/midbrain/lateral Wall/mantle Layer	In vivo	Prenatal	Brain, Neural Tube	2	243	Tnc, Ikzf1	http://discovery.lifemapsc.com/gene-expression-signals/high-throughput/large-scale-dataset-eurexpress/brain/midbrain/lateral-wall/mantle-layer
0.144734	BIDiffExpSet	Midbrain	In vivo	PostNatal	Brain	6	1036	Gfap, S100a10, Vim, Anxa2, Tnc, Serpina3c	http://discovery.lifemapsc.com/gene-expression-signals/high-throughput/large-scale-dataset-gensat/midbrain
0.144118	BIDiffExpSet	Ventral Striatum	In vivo	PostNatal	Brain	5	648	Gfap, S100a10, Vim, Anxa2, Tnc	http://discovery.lifemapsc.com/gene-expression-signals/high-throughput/large-scale-dataset-gensat/ventral-striatum
0.143606	BIDiffExpSet	Renal Vesicle E12.5	In vivo	Prenatal	Kidney	1	148	Clec18a	http://discovery.lifemapsc.com/gene-expression-signals/high-throughput/large-scale-dataset-barcode-430-2-0/renal-vesicle-e12-5
0.143417	BIDiffExpSet	Deltoid Muscle	In vivo	PostNatal	Skeletal Muscle	1	171	B3GNT5	http://discovery.lifemapsc.com/gene-expression-signals/high-throughput/large-scale-dataset-barcode-u133-plus-2-0/deltoid-muscle
0.142949	BIDiffExpSet	Globus Pallidus	In vivo	PostNatal	Brain	1	100	GFAP	http://discovery.lifemapsc.com/gene-expression-signals/high-throughput/large-scale-dataset-gnf-biogps/globus-pallidus
0.142402	BIDiffExpSet	Parietal Lobe	In vivo	PostNatal	Brain	1	100	GFAP	http://discovery.lifemapsc.com/gene-expression-signals/high-throughput/large-scale-dataset-gnf-biogps/parietal-lobe
0.142134	BIDiffExpSet	Caudate Nucleus	In vivo	PostNatal	Brain	1	100	GFAP	http://discovery.lifemapsc.com/gene-expression-signals/high-throughput/large-scale-dataset-gnf-biogps/caudate-nucleus
0.142023	BIDiffExpSet	Small Intestine	In vivo	PostNatal	Intestine	1	201	ITGB4	http://discovery.lifemapsc.com/gene-expression-signals/high-throughput/large-scale-dataset-barcode-u133a/small-intestine
0.141564	BIDiffExpSet	Nerve	In vivo	PostNatal	Neurons	1	168	P2RY6	http://discovery.lifemapsc.com/gene-expression-signals/high-throughput/large-scale-dataset-homer/nerve
0.141349	BIDiffExpSet	Occipital Lobe	In vivo	PostNatal	Brain	1	100	GFAP	http://discovery.lifemapsc.com/gene-expression-signals/high-throughput/large-scale-dataset-gnf-biogps/occipital-lobe
0.141221	BIDiffExpSet	Temporal Lobe	In vivo	PostNatal	Brain	1	100	GFAP	http://discovery.lifemapsc.com/gene-expression-signals/high-throughput/large-scale-dataset-gnf-biogps/temporal-lobe
0.139746	BIDiffExpSet	Subthalamic Nucleus	In vivo	PostNatal	Brain	1	100	GFAP	http://discovery.lifemapsc.com/gene-expression-signals/high-throughput/large-scale-dataset-gnf-biogps/subthalamic-nucleus
0.139746	BIDiffExpSet	Prefrontal Cortex	In vivo	PostNatal	Brain	1	100	GFAP	http://discovery.lifemapsc.com/gene-expression-signals/high-throughput/large-scale-dataset-gnf-biogps/prefrontal-cortex
0.139452	BIDiffExpSet	Colonic Mucosal (ibs)	In vivo	PostNatal	Colon	1	199	ITGB4	http://discovery.lifemapsc.com/gene-expression-signals/high-throughput/large-scale-dataset-barcode-u133a/colonic-mucosal-ibs
0.139162	BIDiffExpSet	Cingulate Cortex	In vivo	PostNatal	Brain	1	100	GFAP	http://discovery.lifemapsc.com/gene-expression-signals/high-throughput/large-scale-dataset-gnf-biogps/cingulate-cortex
0.138712	BIDiffExpSet	Pons+Medulla	In vivo	Prenatal	Brain	5	877	Gfap, S100a10, Vim, Anxa2, Tnc	http://discovery.lifemapsc.com/gene-expression-signals/high-throughput/large-scale-dataset-gensat/pons-medulla
0.136226	BIDiffExpSet	Cervix, Uterine ; Glandular Cells	In vivo	PostNatal	Uterus	10	1586	ITGB4, CD44, ANXA1, VIM, CD74, WWTR1, SPARC, ANGPT1, RGS10, CD300A	http://discovery.lifemapsc.com/gene-expression-signals/high-throughput/large-scale-dataset-human-protein-atlas-protein-expression-data/cervix-uterine-glandular-cells
0.136212	BIDiffExpSet	Olfactory Bulb	In vivo	PostNatal	Brain	5	1008	Gfap, S100a10, Vim, Anxa2, Tnc	http://discovery.lifemapsc.com/gene-expression-signals/high-throughput/large-scale-dataset-gensat/olfactory-bulb
0.135879	BIDiffExpSet	Cerebral Cortex ; Endothelial Cells	In vivo	PostNatal	Epithelial Cells	9	951	ITGB4, ANXA1, VIM, BAG3, WWTR1, SPARC, COLEC12, RGS10, LY86	http://discovery.lifemapsc.com/gene-expression-signals/high-throughput/large-scale-dataset-human-protein-atlas-protein-expression-data/cerebral-cortex-endothelial-cells
0.134476	BIDiffExpSet	Fetal Cartilage	In vivo	Prenatal	Cartilage	1	252	TNC	http://discovery.lifemapsc.com/gene-expression-signals/high-throughput/large-scale-dataset-barcode-u133-plus-2-0/fetal-cartilage
0.133717	BIDiffExpSet	Soft Tissue 2 ; Fibroblasts	In vivo	PostNatal	Fibroblasts	9	979	ANXA1, VIM, EFEMP1, BAG3, WWTR1, SPARC, LAIR1, LY86, CD300A	http://discovery.lifemapsc.com/gene-expression-signals/high-throughput/large-scale-dataset-human-protein-atlas-protein-expression-data/soft-tissue-2-fibroblasts
0.131242	BIDiffExpSet	Septum	In vivo	PostNatal	Brain	4	731	S100a10, Vim, Anxa2, Tnc	http://discovery.lifemapsc.com/gene-expression-signals/high-throughput/large-scale-dataset-gensat/septum
0.129029	BIDiffExpSet	Nasopharynx ; Respiratory Epithelial Cells	In vivo	PostNatal	Nose, Epithelial Cells	10	2154	CD44, ANXA1, BAG3, CD74, WWTR1, ANGPT1, RGS10, CD300A, DLEC1, RNASE2	http://discovery.lifemapsc.com/gene-expression-signals/high-throughput/large-scale-dataset-human-protein-atlas-protein-expression-data/nasopharynx-respiratory-epithelial-cells
0.128116	BIDiffExpSet	Bronchus ; Respiratory Epithelial Cells	In vivo	PostNatal	Lung, Epithelial Cells	10	2181	CD44, ANXA1, BAG3, CD74, WWTR1, ANGPT1, RGS10, CD300A, DLEC1, RNASE2	http://discovery.lifemapsc.com/gene-expression-signals/high-throughput/large-scale-dataset-human-protein-atlas-protein-expression-data/bronchus-respiratory-epithelial-cells
0.12799	BIDiffExpSet	Urinary Bladder ; Urothelial Cells	In vivo	PostNatal	Lower Urinary Tract	10	2196	ITGB4, CD44, ANXA1, IL18, BAG3, CD74, WWTR1, ANGPT1, CAPG, RGS10	http://discovery.lifemapsc.com/gene-expression-signals/high-throughput/large-scale-dataset-human-protein-atlas-protein-expression-data/urinary-bladder-urothelial-cells
0.125133	BIDiffExpSet	Blood Vessel	In vivo	PostNatal	Endothelium	1	304	ADORA3	http://discovery.lifemapsc.com/gene-expression-signals/high-throughput/large-scale-dataset-homer/blood-vessel
0.125009	BIDiffExpSet	Stomach 1 ; Glandular Cells	In vivo	PostNatal	Stomach	10	2323	BAG3, APLNR, WWTR1, CD37, ANGPT1, AQP4, RGS10, LAIR1, CD300A, DLEC1	http://discovery.lifemapsc.com/gene-expression-signals/high-throughput/large-scale-dataset-human-protein-atlas-protein-expression-data/stomach-1-glandular-cells
0.12487	BIDiffExpSet	Colon ; Peripheral Nerve/ganglion	In vivo	PostNatal	Colon, Peripheral Nervous System	9	1414	SERPING1, VIM, BAG3, WWTR1, SPARC, ANGPT1, LY86, CD300A, DLEC1	http://discovery.lifemapsc.com/gene-expression-signals/high-throughput/large-scale-dataset-human-protein-atlas-protein-expression-data/colon-peripheral-nerve/ganglion
0.121635	BIDiffExpSet	Oral Mucosa ; Squamous Epithelial Cells	In vivo	PostNatal	Oral Cavity, Epithelial Cells	9	1671	CD44, ANXA1, IL18, BAG3, WWTR1, ANGPT1, RGS10, DOCK2, CD300A	http://discovery.lifemapsc.com/gene-expression-signals/high-throughput/large-scale-dataset-human-protein-atlas-protein-expression-data/oral-mucosa-squamous-epithelial-cells
0.118976	BIDiffExpSet	Skin 2 ; Epidermal Cells	In vivo	PostNatal	Skin, Epidermis	9	1752	CD44, ANXA1, IL18, EFEMP1, BAG3, WWTR1, SPARC, ANGPT1, DOCK2	http://discovery.lifemapsc.com/gene-expression-signals/high-throughput/large-scale-dataset-human-protein-atlas-protein-expression-data/skin-2-epidermal-cells
0.116803	BIDiffExpSet	Thyroid Gland ; Glandular Cells	In vivo	PostNatal	Thyroid	9	1996	CD44, VIM, APLNR, WWTR1, ANGPT1, AQP4, CAPG, CD300A, DLEC1	http://discovery.lifemapsc.com/gene-expression-signals/high-throughput/large-scale-dataset-human-protein-atlas-protein-expression-data/thyroid-gland-glandular-cells
0.116176	BIDiffExpSet	Epididymis ; Glandular Cells	In vivo	PostNatal	Testis	9	2056	CD44, ANXA1, VIM, BAG3, APLNR, WWTR1, ANGPT1, DOCK2, TNC	http://discovery.lifemapsc.com/gene-expression-signals/high-throughput/large-scale-dataset-human-protein-atlas-protein-expression-data/epididymis-glandular-cells
0.113567	BIDiffExpSet	Gallbladder ; Glandular Cells	In vivo	PostNatal	Gall Bladder	9	2359	BAG3, APLNR, WWTR1, LAT2, APBB1IP, ANGPT1, RGS10, CD300A, DLEC1	http://discovery.lifemapsc.com/gene-expression-signals/high-throughput/large-scale-dataset-human-protein-atlas-protein-expression-data/gallbladder-glandular-cells
0.110276	BIDiffExpSet	Colon ; Endothelial Cells	In vivo	PostNatal	Colon, Endothelium	8	1445	ITGB4, ANXA1, VIM, BAG3, CD74, WWTR1, ANGPT1, LY86	http://discovery.lifemapsc.com/gene-expression-signals/high-throughput/large-scale-dataset-human-protein-atlas-protein-expression-data/colon-endothelial-cells
0.108283	BIDiffExpSet	Testis ; Cells in Seminiferous Ducts	In vivo	PostNatal	Testis	9	2117	VIM, BAG3, WWTR1, RFX4, SPARC, APBB1IP, ANGPT1, CD300A, DLEC1	http://discovery.lifemapsc.com/gene-expression-signals/high-throughput/large-scale-dataset-human-protein-atlas-protein-expression-data/testis-cells-in-seminiferous-ducts
0.106288	BIDiffExpSet	Skin 1 ; Melanocytes	In vivo	PostNatal	Skin, Melanocytes	8	1484	ITGB4, CD44, ANXA1, VIM, BAG3, WWTR1, RGS10, CD300A	http://discovery.lifemapsc.com/gene-expression-signals/high-throughput/large-scale-dataset-human-protein-atlas-protein-expression-data/skin-1-melanocytes
0.106156	BIDiffExpSet	Uterus 2 ; Glandular Cells	In vivo	PostNatal	Uterus	8	1812	ANXA1, VIM, BAG3, CD74, WWTR1, ANGPT1, LY86, DLEC1	http://discovery.lifemapsc.com/gene-expression-signals/high-throughput/large-scale-dataset-human-protein-atlas-protein-expression-data/uterus-2-glandular-cells
0.104898	BIDiffExpSet	Seminal Vesicle ; Glandular Cells	In vivo	PostNatal	Testis	8	1902	ANXA1, VIM, BAG3, APLNR, WWTR1, ANGPT1, DOCK2, DLEC1	http://discovery.lifemapsc.com/gene-expression-signals/high-throughput/large-scale-dataset-human-protein-atlas-protein-expression-data/seminal-vesicle-glandular-cells
0.101402	BIDiffExpSet	Adrenal Gland ; Glandular Cells	In vivo	PostNatal	Adrenal Gland	8	2125	BAG3, CD74, WWTR1, SPARC, APBB1IP, ANGPT1, CD300A, DLEC1	http://discovery.lifemapsc.com/gene-expression-signals/high-throughput/large-scale-dataset-human-protein-atlas-protein-expression-data/adrenal-gland-glandular-cells
0.100546	BIDiffExpSet	Small Intestine ; Glandular Cells	In vivo	PostNatal	Intestine	8	2269	ITGB4, IL18, BAG3, WWTR1, APBB1IP, ANGPT1, RGS10, CD300A	http://discovery.lifemapsc.com/gene-expression-signals/high-throughput/large-scale-dataset-human-protein-atlas-protein-expression-data/small-intestine-glandular-cells
0.100357	BIDiffExpSet	Stomach 2 ; Glandular Cells	In vivo	PostNatal	Stomach	8	2274	ITGB4, WWTR1, CD37, ANGPT1, AQP4, RGS10, CD300A, DLEC1	http://discovery.lifemapsc.com/gene-expression-signals/high-throughput/large-scale-dataset-human-protein-atlas-protein-expression-data/stomach-2-glandular-cells
0.0998877	BIDiffExpSet	Lung ; Pneumocytes	In vivo	PostNatal	Lung	7	1153	CD44, ANXA1, VIM, BAG3, WWTR1, AQP4, RGS10	http://discovery.lifemapsc.com/gene-expression-signals/high-throughput/large-scale-dataset-human-protein-atlas-protein-expression-data/lung-pneumocytes
0.0994279	BIDiffExpSet	Kidney ; Cells in Tubules	In vivo	PostNatal	Kidney	8	2287	IL18, BAG3, CD74, WWTR1, ANGPT1, CAPG, DLEC1, RNASE2	http://discovery.lifemapsc.com/gene-expression-signals/high-throughput/large-scale-dataset-human-protein-atlas-protein-expression-data/kidney-cells-in-tubules
0.0983579	BIDiffExpSet	Cervix, Uterine ; Squamous Epithelial Cells	In vivo	PostNatal	Uterus, Epithelial Cells	7	1362	SERPING1, ITGB4, CD44, ANXA1, VIM, BAG3, WWTR1	http://discovery.lifemapsc.com/gene-expression-signals/high-throughput/large-scale-dataset-human-protein-atlas-protein-expression-data/cervix-uterine-squamous-epithelial-cells
0.0958768	BIDiffExpSet	Placenta ; Decidual Cells	In vivo	PostNatal	Placenta	7	1466	ANXA1, BAG3, WWTR1, SPARC, ANGPT1, RGS10, CD300A	http://discovery.lifemapsc.com/gene-expression-signals/high-throughput/large-scale-dataset-human-protein-atlas-protein-expression-data/placenta-decidual-cells
0.0958288	BIDiffExpSet	Skin 1 ; Keratinocytes	In vivo	PostNatal	Skin	7	1528	ITGB4, CD44, ANXA1, EFEMP1, BAG3, WWTR1, DOCK2	http://discovery.lifemapsc.com/gene-expression-signals/high-throughput/large-scale-dataset-human-protein-atlas-protein-expression-data/skin-1-keratinocytes
0.0937689	BIDiffExpSet	Esophagus ; Squamous Epithelial Cells	In vivo	PostNatal	Esophagus, Epithelial Cells	7	1768	CD44, ANXA1, IL18, BAG3, WWTR1, ANGPT1, DOCK2	http://discovery.lifemapsc.com/gene-expression-signals/high-throughput/large-scale-dataset-human-protein-atlas-protein-expression-data/esophagus-squamous-epithelial-cells
0.0933425	BIDiffExpSet	Soft Tissue 1 ; Adipocytes	In vivo	PostNatal	Adipose	6	765	ANXA1, VIM, WWTR1, APBB1IP, ANGPT1, LY86	http://discovery.lifemapsc.com/gene-expression-signals/high-throughput/large-scale-dataset-human-protein-atlas-protein-expression-data/soft-tissue-1-adipocytes
0.0927344	BIDiffExpSet	Salivary Gland ; Glandular Cells	In vivo	PostNatal	Oral Cavity	7	1765	CD44, ANXA1, BAG3, CD74, WWTR1, ANGPT1, DLEC1	http://discovery.lifemapsc.com/gene-expression-signals/high-throughput/large-scale-dataset-human-protein-atlas-protein-expression-data/salivary-gland-glandular-cells
0.0925745	BIDiffExpSet	Breast ; Glandular Cells	In vivo	PostNatal	Breast	7	1872	CD44, ANXA1, BAG3, CD74, WWTR1, ANGPT1, LAIR1	http://discovery.lifemapsc.com/gene-expression-signals/high-throughput/large-scale-dataset-human-protein-atlas-protein-expression-data/breast-glandular-cells
0.0924535	BIDiffExpSet	Uterus 1 ; Glandular Cells	In vivo	PostNatal	Uterus	7	1867	ITGB4, ANXA1, VIM, BAG3, CD74, WWTR1, ANGPT1	http://discovery.lifemapsc.com/gene-expression-signals/high-throughput/large-scale-dataset-human-protein-atlas-protein-expression-data/uterus-1-glandular-cells
0.090153	OrganSystem	Peripheral Nervous System	In vivo	Prenatal-PostNatal	Peripheral Nervous System	4	606	Gfap, S100a10, Vim, Plekha4	http://discovery.lifemapsc.com/in-vivo-development/peripheral-nervous-system
0.0888889	BIDiffExpSet	Skeleton/axial Skeleton	In vivo	Prenatal	Lateral Plate Mesoderm, Mesoderm, Somite, Paraxial Mesoderm	4	144	Emp3, Colec12, Tnc, Serpina3k	http://discovery.lifemapsc.com/gene-expression-signals/high-throughput/large-scale-dataset-eurexpress/skeleton/axial-skeleton
0.0888889	BIDiffExpSet	Monocyte-derived Dendritic Cells	In vivo	PostNatal	Blood	4	62	ADORA3, IRF5, PIK3R5, CD84	http://discovery.lifemapsc.com/gene-expression-signals/high-throughput/large-scale-dataset-barcode-u133-plus-2-0/monocyte-derived-dendritic-cells
0.086136	BIDiffExpSet	Skeleton/axial Skeleton	In vivo	Prenatal	Lateral Plate Mesoderm, Mesoderm, Somite, Paraxial Mesoderm	5	516	Aebp1, S100a10, Vim, Plcd1, Tbxas1	http://discovery.lifemapsc.com/gene-expression-signals/high-throughput/large-scale-dataset-mgi/skeleton/axial-skeleton
0.0859458	BIDiffExpSet	Cd14+ Cells	In vivo	PostNatal	Blood	5	120	IRF5, FGD2, RHBDF2, SIGLEC10, S100Z	http://discovery.lifemapsc.com/gene-expression-signals/high-throughput/large-scale-dataset-barcode-u133-plus-2-0/cd14-cells
0.0826315	BIDiffExpSet	Breast ; Myoepithelial Cells	In vivo	PostNatal	Breast	6	1508	ANXA1, VIM, BAG3, WWTR1, LAIR1, CD300A	http://discovery.lifemapsc.com/gene-expression-signals/high-throughput/large-scale-dataset-human-protein-atlas-protein-expression-data/breast-myoepithelial-cells
0.0809857	BIDiffExpSet	Skeleton/cranium/viscerocranium/orbito-sphenoid	In vivo	Prenatal	Neural Crest, Bone, Cartilage	5	238	Emp3, Nupr1, Plcd1, Colec12, Tnc	http://discovery.lifemapsc.com/gene-expression-signals/high-throughput/large-scale-dataset-eurexpress/skeleton/cranium/viscerocranium/orbito-sphenoid
0.0807006	BIDiffExpSet	Soft Tissue 2 ; Peripheral Nerve	In vivo	PostNatal	Peripheral Nervous System	5	687	VIM, BAG3, WWTR1, SPARC, LAIR1	http://discovery.lifemapsc.com/gene-expression-signals/high-throughput/large-scale-dataset-human-protein-atlas-protein-expression-data/soft-tissue-2-peripheral-nerve
0.080347	BIDiffExpSet	Heart Muscle ; Myocytes	In vivo	PostNatal	Heart	6	1538	BAG3, APLNR, WWTR1, RFX4, ANGPT1, RGS10	http://discovery.lifemapsc.com/gene-expression-signals/high-throughput/large-scale-dataset-human-protein-atlas-protein-expression-data/heart-muscle-myocytes
0.0772645	BIDiffExpSet	Pancreas ; Exocrine Glandular Cells	In vivo	PostNatal	Pancreas	6	1959	CD44, VIM, WWTR1, ANGPT1, CD300A, DLEC1	http://discovery.lifemapsc.com/gene-expression-signals/high-throughput/large-scale-dataset-human-protein-atlas-protein-expression-data/pancreas-exocrine-glandular-cells
0.0763901	BIDiffExpSet	Ovary ; Follicle Cells	In vivo	PostNatal	Ovary	5	916	CD44, CD74, WWTR1, ANGPT1, CD300A	http://discovery.lifemapsc.com/gene-expression-signals/high-throughput/large-scale-dataset-human-protein-atlas-protein-expression-data/ovary-follicle-cells
0.0760989	BIDiffExpSet	Rectum ; Glandular Cells	In vivo	PostNatal	Colon	6	2283	ITGB4, IL18, BAG3, ANGPT1, RGS10, CD300A	http://discovery.lifemapsc.com/gene-expression-signals/high-throughput/large-scale-dataset-human-protein-atlas-protein-expression-data/rectum-glandular-cells
0.075522	BIDiffExpSet	Reproductive System	In vivo	Prenatal	Reproductive System	5	872	Aebp1, Gfap, S100a10, Vim, Hpgds	http://discovery.lifemapsc.com/gene-expression-signals/high-throughput/large-scale-dataset-mgi/reproductive-system
0.0726594	BIDiffExpSet	Kidney ; Cells in Glomeruli	In vivo	PostNatal	Kidney	5	1144	ANXA1, VIM, CD74, WWTR1, SPARC	http://discovery.lifemapsc.com/gene-expression-signals/high-throughput/large-scale-dataset-human-protein-atlas-protein-expression-data/kidney-cells-in-glomeruli
0.069581	BIDiffExpSet	Vagina ; Squamous Epithelial Cells	In vivo	PostNatal	Uterus, Epithelial Cells	5	1448	CD44, ANXA1, BAG3, WWTR1, DOCK2	http://discovery.lifemapsc.com/gene-expression-signals/high-throughput/large-scale-dataset-human-protein-atlas-protein-expression-data/vagina-squamous-epithelial-cells
0.0666667	BIDiffExpSet	Skeleton/cranium/vault of Skull	In vivo	Prenatal	Neural Crest, Bone, Cartilage	3	53	Emp3, Colec12, Tnc	http://discovery.lifemapsc.com/gene-expression-signals/high-throughput/large-scale-dataset-eurexpress/skeleton/cranium/vault-of-skull
0.0661849	BIDiffExpSet	Prostate ; Glandular Cells	In vivo	PostNatal	Prostate	5	1800	CD44, ANXA1, BAG3, ANGPT1, DOCK2	http://discovery.lifemapsc.com/gene-expression-signals/high-throughput/large-scale-dataset-human-protein-atlas-protein-expression-data/prostate-glandular-cells
0.0661368	BIDiffExpSet	Skeleton/pectoral Girdle and Thoracic Body Wall/scapula	In vivo	Prenatal	Bone	3	92	Emp3, Colec12, Tnc	http://discovery.lifemapsc.com/gene-expression-signals/high-throughput/large-scale-dataset-eurexpress/skeleton/pectoral-girdle-and-thoracic-body-wall/scapula
0.0659567	Cell	Pericytes	In vivo	Prenatal	Lateral Plate Mesoderm, Pericytes	2	21	Vim, Angpt1	http://discovery.lifemapsc.com/in-vivo-development/lateral-plate-mesoderm/splanchnic-mesoderm/pericytes
0.0652609	BIDiffExpSet	Skeleton/cranium/chondrocranium/basisphenoid Bone	In vivo	Prenatal	Neural Crest, Bone, Cartilage	3	100	Emp3, Colec12, Tnc	http://discovery.lifemapsc.com/gene-expression-signals/high-throughput/large-scale-dataset-eurexpress/skeleton/cranium/chondrocranium/basisphenoid-bone
0.0644312	BIDiffExpSet	Appendix ; Glandular Cells	In vivo	PostNatal	Colon	5	2115	CD44, IL18, ANGPT1, RGS10, CD300A	http://discovery.lifemapsc.com/gene-expression-signals/high-throughput/large-scale-dataset-human-protein-atlas-protein-expression-data/appendix-glandular-cells
0.0633522	BIDiffExpSet	Colon ; Glandular Cells	In vivo	PostNatal	Colon	5	2269	ITGB4, IL18, BAG3, ANGPT1, RGS10	http://discovery.lifemapsc.com/gene-expression-signals/high-throughput/large-scale-dataset-human-protein-atlas-protein-expression-data/colon-glandular-cells
0.0584756	BIDiffExpSet	Limb/forelimb	In vivo	Prenatal	Limb	4	951	Aebp1, Gfap, S100a10, Vim	http://discovery.lifemapsc.com/gene-expression-signals/high-throughput/large-scale-dataset-mgi/limb/forelimb
0.0579942	BIDiffExpSet	Limb/hindlimb	In vivo	Prenatal	Limb	4	1022	Aebp1, Gfap, S100a10, Vim	http://discovery.lifemapsc.com/gene-expression-signals/high-throughput/large-scale-dataset-mgi/limb/hindlimb
0.0575289	BIDiffExpSet	Integumental System	In vivo	Prenatal	Hair, Tooth, Skin	4	1038	Gfap, S100a10, Vim, Hpgds	http://discovery.lifemapsc.com/gene-expression-signals/high-throughput/large-scale-dataset-mgi/integumental-system
0.0566416	BIDiffExpSet	Heart/ventricle	In vivo	Prenatal	Heart	3	322	Aebp1, S100a10, Vim	http://discovery.lifemapsc.com/gene-expression-signals/high-throughput/large-scale-dataset-mgi/heart/ventricle
0.0557775	BIDiffExpSet	Oral Region/upper Jaw/tooth/molar	In vivo	Prenatal	Tooth	3	189	Nupr1, Capg, Tnc	http://discovery.lifemapsc.com/gene-expression-signals/high-throughput/large-scale-dataset-eurexpress/oral-region/upper-jaw/tooth/molar
0.0554244	BIDiffExpSet	Oral Region/lower Jaw/tooth/molar	In vivo	Prenatal	Tooth	3	190	Nupr1, Capg, Tnc	http://discovery.lifemapsc.com/gene-expression-signals/high-throughput/large-scale-dataset-eurexpress/oral-region/lower-jaw/tooth/molar
0.0542051	BIDiffExpSet	Spinal/ganglion/dorsal Root Ganglion	In vivo	Prenatal	Spinal Cord, Peripheral Nervous System	4	559	S100a10, Plekha4, Tnc, Serpina3n	http://discovery.lifemapsc.com/gene-expression-signals/high-throughput/large-scale-dataset-eurexpress/spinal/ganglion/dorsal-root-ganglion
0.0530203	BIDiffExpSet	Spinal/ganglion/dorsal Root Ganglion	In vivo	Prenatal	Spinal Cord, Peripheral Nervous System	3	474	Gfap, S100a10, Vim	http://discovery.lifemapsc.com/gene-expression-signals/high-throughput/large-scale-dataset-mgi/spinal/ganglion/dorsal-root-ganglion
0.0529936	BIDiffExpSet	Heart/atrium	In vivo	Prenatal	Heart	3	421	Aebp1, S100a10, Vim	http://discovery.lifemapsc.com/gene-expression-signals/high-throughput/large-scale-dataset-mgi/heart/atrium
0.0522515	BIDiffExpSet	Skeleton/cranium	In vivo	Prenatal	Neural Crest, Bone, Cartilage	3	419	Vim, Plcd1, Hpgds	http://discovery.lifemapsc.com/gene-expression-signals/high-throughput/large-scale-dataset-mgi/skeleton/cranium
0.0496328	BIDiffExpSet	Cardiovascular System	In vivo	Prenatal	Heart, Blood	3	566	Aebp1, S100a10, Vim	http://discovery.lifemapsc.com/gene-expression-signals/high-throughput/large-scale-dataset-mgi/cardiovascular-system
0.0485288	BIDiffExpSet	Soft Tissue 1 ; Peripheral Nerve	In vivo	PostNatal	Peripheral Nervous System	3	653	BAG3, WWTR1, LY86	http://discovery.lifemapsc.com/gene-expression-signals/high-throughput/large-scale-dataset-human-protein-atlas-protein-expression-data/soft-tissue-1-peripheral-nerve
0.0465992	BIDiffExpSet	Ganglion/cranial/trigeminal V	In vivo	Prenatal	Brain	4	609	S100a10, Plekha4, Tnc, Serpina3m	http://discovery.lifemapsc.com/gene-expression-signals/high-throughput/large-scale-dataset-eurexpress/ganglion/cranial/trigeminal-v
0.0460873	BIDiffExpSet	Soft Tissue 2 ; Adipocytes	In vivo	PostNatal	Adipose	3	806	VIM, WWTR1, APBB1IP	http://discovery.lifemapsc.com/gene-expression-signals/high-throughput/large-scale-dataset-human-protein-atlas-protein-expression-data/soft-tissue-2-adipocytes
0.0458317	BIDiffExpSet	Brain/midbrain	In vivo	Prenatal	Brain	4	1427	S100a10, Vim, Tnc, Hpgds	http://discovery.lifemapsc.com/gene-expression-signals/high-throughput/large-scale-dataset-mgi/brain/midbrain
0.0444444	BIDiffExpSet	Sensory Organ/ear/inner Ear/otic Capsule	In vivo	Prenatal	Bone, Cartilage	2	85	Emp3, Colec12	http://discovery.lifemapsc.com/gene-expression-signals/high-throughput/large-scale-dataset-eurexpress/sensory-organ/ear/inner-ear/otic-capsule
0.0444444	BIDiffExpSet	Cranium/chondrocranium/temporal Bone/petrous Part	In vivo	Prenatal	Neural Crest, Bone, Cartilage	2	68	Emp3, Colec12	http://discovery.lifemapsc.com/gene-expression-signals/high-throughput/large-scale-dataset-eurexpress/cranium/chondrocranium/temporal-bone/petrous-part
0.0444444	BIDiffExpSet	Cavities and Their Linings/intraembryonic Coelom/diaphragm	In vivo	Prenatal	Skeletal Muscle	2	111	Igdcc4, Tnc	http://discovery.lifemapsc.com/gene-expression-signals/high-throughput/large-scale-dataset-eurexpress/cavities-and-their-linings/intraembryonic-coelom/diaphragm
0.0444444	BIDiffExpSet	Sensory Organ/nose/naris	In vivo	Prenatal	Nose	2	117	Plekha4, Colec12	http://discovery.lifemapsc.com/gene-expression-signals/high-throughput/large-scale-dataset-eurexpress/sensory-organ/nose/naris
0.0444444	BIDiffExpSet	Brain/forebrain/telencephalon/choroid Invagination	In vivo	Prenatal	Brain	2	49	Plekha4, Matn2	http://discovery.lifemapsc.com/gene-expression-signals/high-throughput/large-scale-dataset-eurexpress/brain/forebrain/telencephalon/choroid-invagination
0.0444444	BIDiffExpSet	Monocyte-derived Macrophage	In vivo	PostNatal	Blood	2	176	ADORA3, TREM2	http://discovery.lifemapsc.com/gene-expression-signals/high-throughput/large-scale-dataset-barcode-u133-plus-2-0/monocyte-derived-macrophage
0.0444444	BIDiffExpSet	Cd8+ T Cell	In vivo	PostNatal	Blood	2	67	IL21R, IKZF1	http://discovery.lifemapsc.com/gene-expression-signals/high-throughput/large-scale-dataset-barcode-u133a/cd8-t-cell
0.0441286	BIDiffExpSet	Neutrophils	In vivo	PostNatal	Blood	3	400	PIK3R5, SIGLEC10, APBB1IP	http://discovery.lifemapsc.com/gene-expression-signals/high-throughput/large-scale-dataset-barcode-u133-plus-2-0/neutrophils
0.0435072	BIDiffExpSet	Trachea	In vivo	PostNatal	Lung	2	206	WDR49, B3GNT5	http://discovery.lifemapsc.com/gene-expression-signals/high-throughput/large-scale-dataset-homer/trachea
0.0431466	BIDiffExpSet	Smooth Muscle ; Smooth Muscle Cells	In vivo	PostNatal	Smooth Muscle	3	1079	BAG3, WWTR1, RFX4	http://discovery.lifemapsc.com/gene-expression-signals/high-throughput/large-scale-dataset-human-protein-atlas-protein-expression-data/smooth-muscle-smooth-muscle-cells
0.0427527	BIDiffExpSet	Cord Blood	In vivo	PostNatal	Umbilical Cord, Blood	2	139	IL21R, ANGPT1	http://discovery.lifemapsc.com/gene-expression-signals/high-throughput/large-scale-dataset-barcode-u133a/cord-blood
0.0427527	BIDiffExpSet	Cd4+ T Cells	In vivo	PostNatal	Blood	2	82	H2-Ea, Ikzf1	http://discovery.lifemapsc.com/gene-expression-signals/high-throughput/large-scale-dataset-barcode-430-2-0/cd4-t-cells
0.0425996	BIDiffExpSet	Platelets	In vivo	PostNatal	Blood	2	172	LPAR4, RGS10	http://discovery.lifemapsc.com/gene-expression-signals/high-throughput/large-scale-dataset-barcode-u133-plus-2-0/platelets
0.042541	BIDiffExpSet	Respiratory System	In vivo	Prenatal	Respiratory System	3	1021	S100a10, Vim, Hpgds	http://discovery.lifemapsc.com/gene-expression-signals/high-throughput/large-scale-dataset-mgi/respiratory-system
0.0395456	BIDiffExpSet	Lung/left Lung	In vivo	Prenatal	Lung	2	126	Anxa1, Colec12	http://discovery.lifemapsc.com/gene-expression-signals/high-throughput/large-scale-dataset-eurexpress/lung/left-lung
0.0393123	BIDiffExpSet	Lung/right Lung	In vivo	Prenatal	Lung	2	124	Anxa1, Colec12	http://discovery.lifemapsc.com/gene-expression-signals/high-throughput/large-scale-dataset-eurexpress/lung/right-lung
0.0390548	BIDiffExpSet	Monocyte	In vivo	PostNatal	Blood	2	96	RHBDF2, S100Z	http://discovery.lifemapsc.com/gene-expression-signals/high-throughput/large-scale-dataset-barcode-u133-plus-2-0/monocyte
0.0390232	BIDiffExpSet	Bladder	In vivo	Prenatal	Lower Urinary Tract	2	287	S100a10, Plcd1	http://discovery.lifemapsc.com/gene-expression-signals/high-throughput/large-scale-dataset-mgi/bladder
0.0380909	Cell	Duct Cells	In vivo	Prenatal-PostNatal	Pancreas, Epithelial Cells	2	146	Anxa1, Angpt1	http://discovery.lifemapsc.com/in-vivo-development/pancreas/pancreatic-ducts/duct-cells
0.0378933	BIDiffExpSet	Ear	In vivo	PostNatal	Ear	2	55	WWTR1, SPARC	http://discovery.lifemapsc.com/gene-expression-signals/high-throughput/large-scale-dataset-homer/ear
0.0370702	BIDiffExpSet	Ganglion/cranial/facial VII	In vivo	Prenatal	Brain	3	438	S100a10, Plekha4, Serpina3m	http://discovery.lifemapsc.com/gene-expression-signals/high-throughput/large-scale-dataset-eurexpress/ganglion/cranial/facial-vii
0.0361471	BIDiffExpSet	Oral Region/upper Jaw/tooth/incisor	In vivo	Prenatal	Tooth	2	218	Nupr1, Capg	http://discovery.lifemapsc.com/gene-expression-signals/high-throughput/large-scale-dataset-eurexpress/oral-region/upper-jaw/tooth/incisor
0.0360462	BIDiffExpSet	Oral Region/lower Jaw/tooth/incisor	In vivo	Prenatal	Tooth	2	223	Nupr1, Capg	http://discovery.lifemapsc.com/gene-expression-signals/high-throughput/large-scale-dataset-eurexpress/oral-region/lower-jaw/tooth/incisor
0.0359272	BIDiffExpSet	Spinal Cord/lateral Wall/ventricular Layer	In vivo	Prenatal	Neural Tube, Spinal Cord	2	103	Igdcc4, Rfx4	http://discovery.lifemapsc.com/gene-expression-signals/high-throughput/large-scale-dataset-eurexpress/spinal-cord/lateral-wall/ventricular-layer
0.0341415	BIDiffExpSet	Sensory Organ/ear/inner Ear/labyrinth	In vivo	Prenatal	Bone	2	526	S100a10, Vim	http://discovery.lifemapsc.com/gene-expression-signals/high-throughput/large-scale-dataset-mgi/sensory-organ/ear/inner-ear/labyrinth
0.0334217	BIDiffExpSet	Oral Region/gland/salivary Gland	In vivo	Prenatal	Gastrointestinal Tract	2	546	S100a10, Hpgds	http://discovery.lifemapsc.com/gene-expression-signals/high-throughput/large-scale-dataset-mgi/oral-region/gland/salivary-gland
0.0333333	PDCell	Midbrain neural progenitor-like cells	In vitro	Prenatal	Neural Tube	1	6	VIM	http://discovery.lifemapsc.com/stem-cell-differentiation/protocols/brain-dopaminergic-neurons-differentiation-generation-of-dopaminergic-neurons-from-human-pluripotent-stem-cells?TCCellID=df3eed5f-7b42-4de4-a2e8-3cf4d8949d71
0.0333333	PDCell	Smooth muscle cells	In vitro	Prenatal-PostNatal	Smooth Muscle	1	6	Aebp1	http://discovery.lifemapsc.com/stem-cell-differentiation/protocols/smooth-muscle-differentiation-generation-of-smooth-muscle-cells-using-feeder-cells?TCCellID=9f83b9c5-fa11-4a0f-b744-46e3746e3934
0.0333333	TCCell	Adipose-derived spheroid cells	In vitro	PostNatal	Adipose	1	4	Vim	http://discovery.lifemapsc.com/stem-cell-differentiation/in-vitro-cells/adipose-rattus-norvegicus-adipose-derived-spheroid-cells-kyung-hee-university
0.0333333	TCCell	Adult liver progenitor cells	In vitro	PostNatal	Liver, Epithelial Cells	1	4	VIM	http://discovery.lifemapsc.com/stem-cell-differentiation/in-vitro-cells/epithelial-cells-liver-homo-sapiens-adult-liver-progenitor-cells-promethera-biosciences
0.0333333	PDCell	Nucleus pulposus-like cells	In vitro	Prenatal-PostNatal	Cartilage	1	6	Vim	http://discovery.lifemapsc.com/stem-cell-differentiation/protocols/cartilage-differentiation-derivation-of-nucleus-pulposus-like-cells-from-stem-cells?TCCellID=354fb32b-3baa-4163-bae3-6a4b06ede7ad
0.0333333	PDCell	Neural stem cells	In vitro	Prenatal	Uncategorized	1	4	VIM	http://discovery.lifemapsc.com/stem-cell-differentiation/protocols/dopaminergic-neurons-differentiation-generation-of-neural-stem-cells-and-dopaminergic-neurons-via-neurospheres-formation?TCCellID=227a3ce4-0a2c-4c0a-b7d4-7c8b9c97f56d
0.0333333	TCCell	Human neonatal dermal fibroblasts (Dermagraft)	In vitro	PostNatal	Dermis, Fibroblasts	1	9	SPARC	http://discovery.lifemapsc.com/stem-cell-differentiation/in-vitro-cells/dermis-fibroblasts-homo-sapiens-human-neonatal-dermal-fibroblasts-dermagraft-organogenesis
0.0333333	PDCell	Dorsal forebrain-like neurons	In vitro	Prenatal-PostNatal	Brain, Neurons	1	8	ANXA1	http://discovery.lifemapsc.com/stem-cell-differentiation/protocols/brain-dopaminergic-neurons-differentiation-generation-of-midbrain-dopaminergic-forebrain-and-hypothalamic-neural-progenitors?TCCellID=51cff50f-acd2-4f16-92d4-b6da084db21c
0.0333333	PDCell	Mesenchymal and epithelial cell mixture	In vitro	Prenatal	Uncategorized	1	6	VIM	http://discovery.lifemapsc.com/stem-cell-differentiation/protocols/heart-myocardium-differentiation-extracellular-matrix-promotes-highly-efficient-cardiac-differentiation-of-stem-cells?TCCellID=2387b7a6-5c88-429c-a4a4-f198cc0373df
0.0333333	Cell	Parietal Endoderm Cells	In vivo	Prenatal	Hypoblast	1	14	Sparc	http://discovery.lifemapsc.com/in-vivo-development/hypoblast/hypoblast/parietal-endoderm-cells
0.0333333	Cell	Villous Stromal Cells	In vivo	Prenatal-PostNatal	Chorion, Placenta	1	8	VIM	http://discovery.lifemapsc.com/in-vivo-development/placenta/chorionic-villus/villous-stromal-cells
0.0333333	Cell	Mural Cells	In vivo	Prenatal	Lateral Plate Mesoderm, Pericytes, Smooth Muscle	1	26	Angpt1	http://discovery.lifemapsc.com/in-vivo-development/lateral-plate-mesoderm/splanchnic-mesoderm/mural-cells
0.0333333	Cell	Pulmonary Vascular Smooth Muscle Cells	In vivo	Prenatal-PostNatal	Lung, Smooth Muscle	1	3	Angpt1	http://discovery.lifemapsc.com/in-vivo-development/lung/pulmonary-capillary-plexus/pulmonary-vascular-smooth-muscle-cells
0.0333333	Cell	Corneal Transient Amplifying Cells	In vivo	PostNatal	Eye, Cornea, Epithelial Cells	1	6	Vim	http://discovery.lifemapsc.com/in-vivo-development/eye/corneal-epithelium/corneal-transient-amplifying-cells
0.0333333	Cell	Distal Mesodermal Progenitor Cells	In vivo	Prenatal	Lung	1	22	Tnc	http://discovery.lifemapsc.com/in-vivo-development/lung/lung-mesoderm/distal-mesodermal-progenitor-cells
0.0330458	PDCell	Mesenchyme-like progenitor cells	In vitro	Prenatal	Uncategorized	1	17	VIM	http://discovery.lifemapsc.com/stem-cell-differentiation/protocols/smooth-muscle-differentiation-vascular-smooth-muscle-generation-via-mesenchymal-intermediates?TCCellID=a732e708-66b6-4835-8072-dad68e0aff94
0.0328456	TCCell	Extra-embryonic endoderm cells	In vitro	Prenatal	Extraembryonic Tissues	1	31	Sparc	http://discovery.lifemapsc.com/stem-cell-differentiation/in-vitro-cells/extraembryonic-tissues-mus-musculus-extra-embryonic-endoderm-cells-mount-sinai-hospital
0.0325883	TCCell	Pulmonary mesenchymal stem cells	In vitro	PostNatal	Lung, Mesenchymal Stem Cells	1	11	VIM	http://discovery.lifemapsc.com/stem-cell-differentiation/in-vitro-cells/lung-mesenchymal-stem-cells-homo-sapiens-pulmonary-mesenchymal-stem-cells-university-of-michigan-health-system
0.0323318	BIDiffExpSet	Ganglion/cranial	In vivo	Prenatal	Brain	2	431	S100a10, Vim	http://discovery.lifemapsc.com/gene-expression-signals/high-throughput/large-scale-dataset-mgi/ganglion/cranial
0.0320106	BIDiffExpSet	Breast ; Adipocytes	In vivo	PostNatal	Breast, Adipose	2	664	VIM, WWTR1	http://discovery.lifemapsc.com/gene-expression-signals/high-throughput/large-scale-dataset-human-protein-atlas-protein-expression-data/breast-adipocytes
0.0319877	TCCell	Stem cells from human exfoliated deciduous teeth	In vitro	PostNatal	Tooth	1	11	VIM	http://discovery.lifemapsc.com/stem-cell-differentiation/in-vitro-cells/tooth-homo-sapiens-stem-cells-from-human-exfoliated-deciduous-teeth-university-of-regensburg
0.0312497	BIDiffExpSet	Basal Forebrain	In vivo	PostNatal	Brain	3	573	Gfap, S100a10, Tnc	http://discovery.lifemapsc.com/gene-expression-signals/high-throughput/large-scale-dataset-gensat/basal-forebrain
0.0311223	BIDiffExpSet	Sensory Organ/ear	In vivo	Prenatal	Ear	2	809	S100a10, Vim	http://discovery.lifemapsc.com/gene-expression-signals/high-throughput/large-scale-dataset-mgi/sensory-organ/ear
0.0307522	OrganSystem	Brain	In vivo	Prenatal-PostNatal	Brain	2	837	GFAP, AQP4	http://discovery.lifemapsc.com/in-vivo-development/brain
0.0307057	Cell	Extraembryonic Mural Cells	In vivo	Prenatal	Epiblast, Primitive Streak, Extraembryonic Mesoderm	1	26	Angpt1	http://discovery.lifemapsc.com/in-vivo-development/extraembryonic-mesoderm/extraembryonic-mesoderm/extraembryonic-mural-cells
0.0306951	BIDiffExpSet	Uterus 1 ; Cells in Endometrial Stroma	In vivo	PostNatal	Uterus	2	889	WWTR1, SPARC	http://discovery.lifemapsc.com/gene-expression-signals/high-throughput/large-scale-dataset-human-protein-atlas-protein-expression-data/uterus-1-cells-in-endometrial-stroma
0.0305245	PDCell	Lung epithelial-like cells	In vitro	Prenatal-PostNatal	Lung, Epithelial Cells	1	9	VIM	http://discovery.lifemapsc.com/stem-cell-differentiation/protocols/lung-differentiation-derivation-of-lung-epithelial-cells-from-human-embryonic-stem-cells-via-an-air-liquid-interface?TCCellID=8e7bd476-b59d-4aa3-af59-81ef090dc7aa
0.0302559	BIDiffExpSet	Nose/nasal Cavity/epithelium/olfactory	In vivo	Prenatal	Nose	2	685	S100a10, Hpgds	http://discovery.lifemapsc.com/gene-expression-signals/high-throughput/large-scale-dataset-mgi/nose/nasal-cavity/epithelium/olfactory
0.0300769	BIDiffExpSet	Sensory Organ/nose	In vivo	Prenatal	Nose	2	694	S100a10, Hpgds	http://discovery.lifemapsc.com/gene-expression-signals/high-throughput/large-scale-dataset-mgi/sensory-organ/nose
0.0294247	BIDiffExpSet	Nerve/cranial/trigeminal V	In vivo	Prenatal	Brain	2	200	S100a10, Plekha4	http://discovery.lifemapsc.com/gene-expression-signals/high-throughput/large-scale-dataset-eurexpress/nerve/cranial/trigeminal-v
0.0293989	Cell	Smooth Muscle Cells	In vivo	Prenatal	Head Mesenchyme, Smooth Muscle	1	21	Angpt1	http://discovery.lifemapsc.com/in-vivo-development/head-mesenchyme/prechordal-mesenchyme/smooth-muscle-cells
0.0289803	AnatCompartment	Stratified Epidermis	In vivo	Prenatal-PostNatal	Epidermis	1	84	Anxa1	http://discovery.lifemapsc.com/in-vivo-development/epidermis/stratified-epidermis
0.0278174	Cell	Myoblasts	In vivo	Prenatal	Limb, Skeletal Muscle	1	18	Vim	http://discovery.lifemapsc.com/in-vivo-development/limb/hindlimb-ventral-muscle/myoblasts
0.0278174	Cell	Myoblasts	In vivo	Prenatal	Limb, Skeletal Muscle	1	18	Vim	http://discovery.lifemapsc.com/in-vivo-development/limb/hindlimb-dorsal-muscle/myoblasts
0.0277908	Cell	Myoblasts	In vivo	Prenatal	Limb, Skeletal Muscle	1	19	Vim	http://discovery.lifemapsc.com/in-vivo-development/limb/forelimb-ventral-muscles/myoblasts
0.0277908	Cell	Myoblasts	In vivo	Prenatal	Limb, Skeletal Muscle	1	19	Vim	http://discovery.lifemapsc.com/in-vivo-development/limb/forelimb-dorsal-muscles/myoblasts
0.0272185	TCCell	Fetal liver cells	In vitro	Prenatal	Liver	1	23	VIM	http://discovery.lifemapsc.com/stem-cell-differentiation/in-vitro-cells/liver-homo-sapiens-fetal-liver-cells-university-of-pittsburgh
0.0271027	Cell	Dermal Condensate Cells	In vivo	Prenatal	Hair, Dermis	1	26	Vim	http://discovery.lifemapsc.com/in-vivo-development/hair/dermal-papilla/dermal-condensate-cells
0.0271027	Cell	Vascular Smooth Muscle Cells	In vivo	Prenatal	Lateral Plate Mesoderm, Smooth Muscle	1	19	Aebp1	http://discovery.lifemapsc.com/in-vivo-development/lateral-plate-mesoderm/splanchnic-mesoderm/vascular-smooth-muscle-cells
0.0271027	Cell	Vascular Smooth Muscle Cells	In vivo	Prenatal	Endothelium, Smooth Muscle	1	19	Aebp1	http://discovery.lifemapsc.com/in-vivo-development/endothelium/veins/vascular-smooth-muscle-cells
0.0269898	Cell	Megakaryocytes	In vivo	Prenatal-PostNatal	Blood	1	24	SPARC	http://discovery.lifemapsc.com/in-vivo-development/blood/hematopoietic-bone-marrow/megakaryocytes
0.0269233	Cell	Epicardial Progenitors Cells	In vivo	Prenatal	Heart, Epicardium	1	23	Vim	http://discovery.lifemapsc.com/in-vivo-development/heart/epicardium/epicardial-progenitors-cells
0.0268362	Cell	Vascular Smooth Muscle Cells	In vivo	Prenatal	Heart, Smooth Muscle	1	25	Aebp1	http://discovery.lifemapsc.com/in-vivo-development/heart/aortic-arch-arteries/vascular-smooth-muscle-cells
0.0266668	Cell	Extravillous Cytotrophoblast Cells	In vivo	Prenatal-PostNatal	Placenta	1	32	ANGPT1	http://discovery.lifemapsc.com/in-vivo-development/placenta/extravillous-cytotrophoblast-layer/extravillous-cytotrophoblast-cells
0.0264928	BIDiffExpSet	Forebrain/telencephalon/olfactory Lobe/olfactory Cortex	In vivo	Prenatal	Brain	2	854	Vim, Hpgds	http://discovery.lifemapsc.com/gene-expression-signals/high-throughput/large-scale-dataset-mgi/forebrain/telencephalon/olfactory-lobe/olfactory-cortex
0.0260506	BIDiffExpSet	Ganglion/cranial/vestibulocochlear VIII	In vivo	Prenatal	Brain	2	358	S100a10, Plekha4	http://discovery.lifemapsc.com/gene-expression-signals/high-throughput/large-scale-dataset-eurexpress/ganglion/cranial/vestibulocochlear-viii
0.0260149	BIDiffExpSet	Ganglion/cranial/vagus X	In vivo	Prenatal	Brain	2	334	S100a10, Plekha4	http://discovery.lifemapsc.com/gene-expression-signals/high-throughput/large-scale-dataset-eurexpress/ganglion/cranial/vagus-x
0.0248843	Cell	Myoblasts	In vivo	Prenatal	Somite, Skeletal Muscle	1	16	Vim	http://discovery.lifemapsc.com/in-vivo-development/somite/lumbar-primary-hypaxial-myotome/myoblasts
0.0248843	Cell	Myoblasts	In vivo	Prenatal	Somite, Skeletal Muscle	1	16	Vim	http://discovery.lifemapsc.com/in-vivo-development/somite/sacral-primary-hypaxial-myotome/myoblasts
0.0248843	Cell	Myoblasts	In vivo	Prenatal	Somite, Skeletal Muscle	1	16	Vim	http://discovery.lifemapsc.com/in-vivo-development/somite/thoracic-primary-hypaxial-myotome/myoblasts
0.0248843	Cell	Myoblasts	In vivo	Prenatal	Somite, Skeletal Muscle	1	16	Vim	http://discovery.lifemapsc.com/in-vivo-development/somite/thoracic-hypaxial-myotome/myoblasts
0.0248843	Cell	Myoblasts	In vivo	Prenatal	Somite, Skeletal Muscle	1	16	Vim	http://discovery.lifemapsc.com/in-vivo-development/somite/cervical-primary-hypaxial-myotome/myoblasts
0.0248843	Cell	Myoblasts	In vivo	Prenatal	Somite, Skeletal Muscle	1	16	Vim	http://discovery.lifemapsc.com/in-vivo-development/somite/sacral-hypaxial-myotome/myoblasts
0.0248843	Cell	Myoblasts	In vivo	Prenatal	Somite, Skeletal Muscle	1	16	Vim	http://discovery.lifemapsc.com/in-vivo-development/somite/cervical-hypaxial-myotome/myoblasts
0.0248843	Cell	Myoblasts	In vivo	Prenatal	Somite, Skeletal Muscle	1	16	Vim	http://discovery.lifemapsc.com/in-vivo-development/somite/lumbar-hypaxial-myotome/myoblasts
0.0245822	BIDiffExpSet	Ganglion/cranial/glossopharyngeal IX	In vivo	Prenatal	Brain	2	464	S100a10, Plekha4	http://discovery.lifemapsc.com/gene-expression-signals/high-throughput/large-scale-dataset-eurexpress/ganglion/cranial/glossopharyngeal-ix
0.0242879	Cell	S-shaped Body Cells	In vivo	Prenatal	Kidney	1	67	Sparc	http://discovery.lifemapsc.com/in-vivo-development/kidney/s-shaped-body/s-shaped-body-cells
0.0242179	Cell	Presegmented Somitic Mesenchyme Cells	In vivo	Prenatal	Somite, Paraxial Mesoderm	1	68	Dock2	http://discovery.lifemapsc.com/in-vivo-development/paraxial-mesoderm/presomitic-mesoderm/presegmented-somitic-mesenchyme-cells
0.0240816	Cell	Myoblasts	In vivo	Prenatal	Somite, Skeletal Muscle	1	25	Vim	http://discovery.lifemapsc.com/in-vivo-development/somite/thoracic-epaxial-myotome/myoblasts
0.0240816	Cell	Myoblasts	In vivo	Prenatal	Somite, Skeletal Muscle	1	25	Vim	http://discovery.lifemapsc.com/in-vivo-development/somite/sacral-epaxial-myotome/myoblasts
0.0240816	Cell	Myoblasts	In vivo	Prenatal	Somite, Skeletal Muscle	1	25	Vim	http://discovery.lifemapsc.com/in-vivo-development/somite/lumbar-epaxial-myotome/myoblasts
0.0240816	Cell	Myoblasts	In vivo	Prenatal	Somite, Skeletal Muscle	1	25	Vim	http://discovery.lifemapsc.com/in-vivo-development/somite/cervical-epaxial-myotome/myoblasts
0.0237609	Cell	Myoblasts	In vivo	Prenatal	Somite, Skeletal Muscle	1	28	Vim	http://discovery.lifemapsc.com/in-vivo-development/somite/thoracic-primary-epaxial-myotome/myoblasts
0.0237609	Cell	Myoblasts	In vivo	Prenatal	Somite, Skeletal Muscle	1	28	Vim	http://discovery.lifemapsc.com/in-vivo-development/somite/cervical-primary-epaxial-myotome/myoblasts
0.0237609	Cell	Myoblasts	In vivo	Prenatal	Somite, Skeletal Muscle	1	28	Vim	http://discovery.lifemapsc.com/in-vivo-development/somite/lumbar-primary-epaxial-myotome/myoblasts
0.0237609	Cell	Myoblasts	In vivo	Prenatal	Somite, Skeletal Muscle	1	28	Vim	http://discovery.lifemapsc.com/in-vivo-development/somite/sacral-primary-epaxial-myotome/myoblasts
0.023581	Cell	Megakaryocyte-Erythroid Precursor Cells	In vivo	Prenatal-PostNatal	Blood	1	46	ANGPT1	http://discovery.lifemapsc.com/in-vivo-development/blood/hematopoietic-bone-marrow/megakaryocyte-erythroid-precursor-cells
0.0227327	PDCell	Syncytiotrophoblast-like cells	In vitro	Prenatal-PostNatal	Placenta	1	57	ANXA1	http://discovery.lifemapsc.com/stem-cell-differentiation/protocols/early-embryonic-tissues-placenta-differentiation-generation-of-syncytiotrophoblast-cells-from-human-embryonic-stem-cells?TCCellID=97965f4e-72d9-47b5-aeb2-99ad55d2c7ef
0.0227097	Cell	Mononuclear Myocytes	In vivo	Prenatal	Somite, Skeletal Muscle	1	51	Vim	http://discovery.lifemapsc.com/in-vivo-development/somite/sacral-primary-hypaxial-myotome/mononuclear-myocytes
0.0227097	Cell	Mononuclear Myocytes	In vivo	Prenatal	Somite, Skeletal Muscle	1	51	Vim	http://discovery.lifemapsc.com/in-vivo-development/somite/thoracic-primary-hypaxial-myotome/mononuclear-myocytes
0.0227097	Cell	Mononuclear Myocytes	In vivo	Prenatal	Somite, Skeletal Muscle	1	51	Vim	http://discovery.lifemapsc.com/in-vivo-development/somite/cervical-primary-hypaxial-myotome/mononuclear-myocytes
0.0227097	Cell	Mononuclear Myocytes	In vivo	Prenatal	Somite, Skeletal Muscle	1	51	Vim	http://discovery.lifemapsc.com/in-vivo-development/somite/lumbar-primary-hypaxial-myotome/mononuclear-myocytes
0.0226341	Cell	Mononuclear Myocytes	In vivo	Prenatal	Somite, Skeletal Muscle	1	52	Vim	http://discovery.lifemapsc.com/in-vivo-development/somite/thoracic-primary-epaxial-myotome/mononuclear-myocytes
0.0226341	Cell	Mononuclear Myocytes	In vivo	Prenatal	Somite, Skeletal Muscle	1	52	Vim	http://discovery.lifemapsc.com/in-vivo-development/somite/lumbar-primary-epaxial-myotome/mononuclear-myocytes
0.0226341	Cell	Mononuclear Myocytes	In vivo	Prenatal	Somite, Skeletal Muscle	1	52	Vim	http://discovery.lifemapsc.com/in-vivo-development/somite/cervical-primary-epaxial-myotome/mononuclear-myocytes
0.0226341	Cell	Mononuclear Myocytes	In vivo	Prenatal	Somite, Skeletal Muscle	1	52	Vim	http://discovery.lifemapsc.com/in-vivo-development/somite/sacral-primary-epaxial-myotome/mononuclear-myocytes
0.0226341	Cell	Mononuclear Myocytes	In vivo	Prenatal-PostNatal	Limb, Skeletal Muscle	1	52	Vim	http://discovery.lifemapsc.com/in-vivo-development/limb/forelimb-ventral-muscles/mononuclear-myocytes
0.0224169	Cell	Mononuclear Myocytes	In vivo	Prenatal	Somite, Skeletal Muscle	1	52	Vim	http://discovery.lifemapsc.com/in-vivo-development/somite/sacral-hypaxial-myotome/mononuclear-myocytes
0.0224169	Cell	Mononuclear Myocytes	In vivo	Prenatal	Somite, Skeletal Muscle	1	52	Vim	http://discovery.lifemapsc.com/in-vivo-development/somite/lumbar-hypaxial-myotome/mononuclear-myocytes
0.0224169	Cell	Mononuclear Myocytes	In vivo	Prenatal	Somite, Skeletal Muscle	1	52	Vim	http://discovery.lifemapsc.com/in-vivo-development/somite/sacral-epaxial-myotome/mononuclear-myocytes
0.0224169	Cell	Mononuclear Myocytes	In vivo	Prenatal	Somite, Skeletal Muscle	1	52	Vim	http://discovery.lifemapsc.com/in-vivo-development/somite/thoracic-epaxial-myotome/mononuclear-myocytes
0.0224169	Cell	Mononuclear Myocytes	In vivo	Prenatal	Somite, Skeletal Muscle	1	52	Vim	http://discovery.lifemapsc.com/in-vivo-development/somite/thoracic-hypaxial-myotome/mononuclear-myocytes
0.0224169	Cell	Mononuclear Myocytes	In vivo	Prenatal	Somite, Skeletal Muscle	1	52	Vim	http://discovery.lifemapsc.com/in-vivo-development/somite/lumbar-epaxial-myotome/mononuclear-myocytes
0.0223474	Cell	Mononuclear Myocytes	In vivo	Prenatal-PostNatal	Limb, Skeletal Muscle	1	53	Vim	http://discovery.lifemapsc.com/in-vivo-development/limb/hindlimb-ventral-muscle/mononuclear-myocytes
0.0223474	Cell	Mononuclear Myocytes	In vivo	Prenatal-PostNatal	Limb, Skeletal Muscle	1	53	Vim	http://discovery.lifemapsc.com/in-vivo-development/limb/forelimb-dorsal-muscles/mononuclear-myocytes
0.0223474	Cell	Mononuclear Myocytes	In vivo	Prenatal-PostNatal	Limb, Skeletal Muscle	1	53	Vim	http://discovery.lifemapsc.com/in-vivo-development/limb/hindlimb-dorsal-muscle/mononuclear-myocytes
0.0222222	BIDiffExpSet	Blood Outgrowth Endothelial Cell	In vivo	PostNatal	Blood, Endothelium	1	87	WWTR1	http://discovery.lifemapsc.com/gene-expression-signals/high-throughput/large-scale-dataset-barcode-u133a/blood-outgrowth-endothelial-cell
0.0222222	BIDiffExpSet	Pelvic Urethra of Female/urothelium of Pelvic Urethra of Female/urothelium of Ventral Pelvic Urethra of Female/basal Cell Layer of Ventral Pelvic Urethra of Female	In vivo	Prenatal-PostNatal	Lower Urinary Tract	1	13	Cd44	http://discovery.lifemapsc.com/gene-expression-signals/high-throughput/large-scale-dataset-gudmap/pelvic-urethra-of-female/urothelium-of-pelvic-urethra-of-female/urothelium-of-ventral-pelvic-urethra-of-female/basal-cell-layer-of-ventral-pelvic-urethra-of-female
0.0222222	BIDiffExpSet	Male Accessory Gland/prostate Gland/epithelial Layer of Prostate Gland	In vivo	Prenatal-PostNatal	Reproductive System	1	13	Cd44	http://discovery.lifemapsc.com/gene-expression-signals/high-throughput/large-scale-dataset-gudmap/male-accessory-gland/prostate-gland/epithelial-layer-of-prostate-gland
0.0222222	BIDiffExpSet	Cartilage/laryngeal	In vivo	Prenatal	Respiratory System	1	6	Plekha4	http://discovery.lifemapsc.com/gene-expression-signals/high-throughput/large-scale-dataset-eurexpress/cartilage/laryngeal
0.0222222	BIDiffExpSet	Urethra of Male/pelvic Urethra of Male/muscle Layer of Pelvic Urethra of Male/muscle Layer of Ventral Pelvic Urethra of Male	In vivo	Prenatal-PostNatal	Lower Urinary Tract	1	18	Cd44	http://discovery.lifemapsc.com/gene-expression-signals/high-throughput/large-scale-dataset-gudmap/urethra-of-male/pelvic-urethra-of-male/muscle-layer-of-pelvic-urethra-of-male/muscle-layer-of-ventral-pelvic-urethra-of-male
0.0222222	BIDiffExpSet	Leg/upper Leg/mesenchyme/skeletal Muscle	In vivo	Prenatal	Limb, Skeletal Muscle	1	58	Igdcc4	http://discovery.lifemapsc.com/gene-expression-signals/high-throughput/large-scale-dataset-eurexpress/leg/upper-leg/mesenchyme/skeletal-muscle
0.0222222	BIDiffExpSet	Extraembryonic Component	In vivo	Prenatal	Extraembryonic Tissues	1	35	Il18	http://discovery.lifemapsc.com/gene-expression-signals/high-throughput/large-scale-dataset-mgi/extraembryonic-component
0.0222222	BIDiffExpSet	Arterial System	In vivo	Prenatal	Endothelium	1	8	Cd44	http://discovery.lifemapsc.com/gene-expression-signals/high-throughput/large-scale-dataset-mgi/arterial-system
0.0222222	BIDiffExpSet	Ganglia	In vivo	PostNatal	Peripheral Nervous System	1	16	SERPING1	http://discovery.lifemapsc.com/gene-expression-signals/high-throughput/large-scale-dataset-homer/ganglia
0.0222222	BIDiffExpSet	Urogenital Sinus	In vivo	Prenatal-PostNatal	Lower Urinary Tract	1	59	Ly86	http://discovery.lifemapsc.com/gene-expression-signals/high-throughput/large-scale-dataset-gudmap/urogenital-sinus
0.0222222	BIDiffExpSet	Telencephalon/olfactory Lobe/olfactory Cortex/ventricular Layer	In vivo	Prenatal	Brain	1	39	Tnc	http://discovery.lifemapsc.com/gene-expression-signals/high-throughput/large-scale-dataset-eurexpress/telencephalon/olfactory-lobe/olfactory-cortex/ventricular-layer
0.0222222	BIDiffExpSet	B Cells	In vivo	PostNatal	Blood	1	66	RHBDF2	http://discovery.lifemapsc.com/gene-expression-signals/high-throughput/large-scale-dataset-barcode-u133a/b-cells
0.0222222	BIDiffExpSet	Urethra of Female/pelvic Urethra of Female/muscle Layer of Pelvic Urethra of Female	In vivo	Prenatal-PostNatal	Lower Urinary Tract	1	3	Cd44	http://discovery.lifemapsc.com/gene-expression-signals/high-throughput/large-scale-dataset-gudmap/urethra-of-female/pelvic-urethra-of-female/muscle-layer-of-pelvic-urethra-of-female
0.0222222	BIDiffExpSet	Spinal/nerve Plexus/lumbo-sacral Plexus	In vivo	Prenatal	Spinal Cord, Peripheral Nervous System	1	4	Plekha4	http://discovery.lifemapsc.com/gene-expression-signals/high-throughput/large-scale-dataset-eurexpress/spinal/nerve-plexus/lumbo-sacral-plexus
0.0222222	BIDiffExpSet	Gland/mammary Gland/mesenchyme	In vivo	Prenatal	Breast	1	2	Tnc	http://discovery.lifemapsc.com/gene-expression-signals/high-throughput/large-scale-dataset-mgi/gland/mammary-gland/mesenchyme
0.0222222	BIDiffExpSet	Sensory Organ/nose/nasal Septum	In vivo	Prenatal	Nose, Cartilage	1	80	Tnc	http://discovery.lifemapsc.com/gene-expression-signals/high-throughput/large-scale-dataset-eurexpress/sensory-organ/nose/nasal-septum
0.0222222	BIDiffExpSet	Cd49a+ Cells	In vivo	PostNatal	Blood	1	124	EVC2	http://discovery.lifemapsc.com/gene-expression-signals/high-throughput/large-scale-dataset-barcode-u133-plus-2-0/cd49a-cells
0.0222222	BIDiffExpSet	Cardinal Vein/posterior	In vivo	Prenatal	Endothelium	1	1	Aplnr	http://discovery.lifemapsc.com/gene-expression-signals/high-throughput/large-scale-dataset-mgi/cardinal-vein/posterior
0.0222222	BIDiffExpSet	Arm/upper Arm/mesenchyme/skeletal Muscle	In vivo	Prenatal	Limb, Skeletal Muscle	1	57	Igdcc4	http://discovery.lifemapsc.com/gene-expression-signals/high-throughput/large-scale-dataset-eurexpress/arm/upper-arm/mesenchyme/skeletal-muscle
0.0222222	BIDiffExpSet	Spinal/nerve Plexus/brachial Plexus	In vivo	Prenatal	Spinal Cord, Peripheral Nervous System	1	6	Plekha4	http://discovery.lifemapsc.com/gene-expression-signals/high-throughput/large-scale-dataset-eurexpress/spinal/nerve-plexus/brachial-plexus
0.0222222	BIDiffExpSet	Limb/hindlimb/hind-paw	In vivo	Prenatal	Limb	1	74	Igdcc4	http://discovery.lifemapsc.com/gene-expression-signals/high-throughput/large-scale-dataset-eurexpress/limb/hindlimb/hind-paw
0.0222222	BIDiffExpSet	Urethra of Female/pelvic Urethra of Female/muscle Layer of Pelvic Urethra of Female/muscle Layer of Ventral Pelvic Urethra of Female	In vivo	Prenatal-PostNatal	Lower Urinary Tract	1	18	Cd44	http://discovery.lifemapsc.com/gene-expression-signals/high-throughput/large-scale-dataset-gudmap/urethra-of-female/pelvic-urethra-of-female/muscle-layer-of-pelvic-urethra-of-female/muscle-layer-of-ventral-pelvic-urethra-of-female
0.0222222	BIDiffExpSet	Gut/oesophagus	In vivo	Prenatal	Esophagus	1	3	Tnc	http://discovery.lifemapsc.com/gene-expression-signals/high-throughput/large-scale-dataset-mgi/gut/oesophagus
0.0222222	BIDiffExpSet	Branchial Arch Artery	In vivo	Prenatal	Endothelium	1	2	Cd44	http://discovery.lifemapsc.com/gene-expression-signals/high-throughput/large-scale-dataset-mgi/branchial-arch-artery
0.0222222	BIDiffExpSet	Urethra of Male/pelvic Urethra of Male/muscle Layer of Pelvic Urethra of Male/muscle Layer of Dorsal Pelvic Urethra of Male	In vivo	Prenatal-PostNatal	Lower Urinary Tract	1	19	Cd44	http://discovery.lifemapsc.com/gene-expression-signals/high-throughput/large-scale-dataset-gudmap/urethra-of-male/pelvic-urethra-of-male/muscle-layer-of-pelvic-urethra-of-male/muscle-layer-of-dorsal-pelvic-urethra-of-male
0.0222222	BIDiffExpSet	Nose/naris/anterior/epithelium	In vivo	Prenatal	Nose	1	43	Capg	http://discovery.lifemapsc.com/gene-expression-signals/high-throughput/large-scale-dataset-eurexpress/nose/naris/anterior/epithelium
0.0222222	BIDiffExpSet	Skeleton/axial Skeleton/lumbar Region	In vivo	Prenatal	Somite, Paraxial Mesoderm	1	7	Serpina3n	http://discovery.lifemapsc.com/gene-expression-signals/high-throughput/large-scale-dataset-eurexpress/skeleton/axial-skeleton/lumbar-region
0.0222222	BIDiffExpSet	Urethra of Female/pelvic Urethra of Female/muscle Layer of Pelvic Urethra of Female/muscle Layer of Dorsal Pelvic Urethra of Female	In vivo	Prenatal-PostNatal	Lower Urinary Tract	1	18	Cd44	http://discovery.lifemapsc.com/gene-expression-signals/high-throughput/large-scale-dataset-gudmap/urethra-of-female/pelvic-urethra-of-female/muscle-layer-of-pelvic-urethra-of-female/muscle-layer-of-dorsal-pelvic-urethra-of-female
0.0222222	BIDiffExpSet	Skeleton/axial Skeleton/sacral Region	In vivo	Prenatal	Somite, Paraxial Mesoderm	1	7	Serpina3n	http://discovery.lifemapsc.com/gene-expression-signals/high-throughput/large-scale-dataset-eurexpress/skeleton/axial-skeleton/sacral-region
0.0222222	BIDiffExpSet	Sensory Organ/eye/cornea	In vivo	Prenatal	Eye	1	100	Plcd1	http://discovery.lifemapsc.com/gene-expression-signals/high-throughput/large-scale-dataset-mgi/sensory-organ/eye/cornea
0.0222222	BIDiffExpSet	Pelvic Urethra of Female/urothelium of Pelvic Urethra of Female/urothelium of Dorsal Pelvic Urethra of Female/basal Cell Layer of Dorsal Pelvic Urethra of Female	In vivo	Prenatal-PostNatal	Lower Urinary Tract	1	12	Cd44	http://discovery.lifemapsc.com/gene-expression-signals/high-throughput/large-scale-dataset-gudmap/pelvic-urethra-of-female/urothelium-of-pelvic-urethra-of-female/urothelium-of-dorsal-pelvic-urethra-of-female/basal-cell-layer-of-dorsal-pelvic-urethra-of-female
0.0222222	BIDiffExpSet	Brain/hindbrain	In vivo	Prenatal	Brain	1	54	VIM	http://discovery.lifemapsc.com/gene-expression-signals/high-throughput/large-scale-dataset-hudsen/brain/hindbrain1
0.0222222	BIDiffExpSet	Brain/forebrain	In vivo	Prenatal	Brain	1	28	VIM	http://discovery.lifemapsc.com/gene-expression-signals/high-throughput/large-scale-dataset-hudsen/brain/forebrain
0.0222222	BIDiffExpSet	Nerve/cranial/trigeminal V/maxillary Division	In vivo	Prenatal	Brain	1	7	Tnc	http://discovery.lifemapsc.com/gene-expression-signals/high-throughput/large-scale-dataset-eurexpress/nerve/cranial/trigeminal-v/maxillary-division
0.0222127	Cell	Multinuclear Myocytes	In vivo	Prenatal-PostNatal	Skeletal Muscle	1	46	Vim	http://discovery.lifemapsc.com/in-vivo-development/skeletal-muscle/anterior-neck-muscles/multinuclear-myocytes
0.0222127	Cell	Multinuclear Myocytes	In vivo	Prenatal-PostNatal	Limb, Skeletal Muscle	1	46	Vim	http://discovery.lifemapsc.com/in-vivo-development/limb/forelimb-dorsal-muscles/multinuclear-myocytes
0.0222127	Cell	Multinuclear Myocytes	In vivo	Prenatal-PostNatal	Skeletal Muscle	1	46	Vim	http://discovery.lifemapsc.com/in-vivo-development/skeletal-muscle/trunk-muscles/multinuclear-myocytes
0.0222127	Cell	Multinuclear Myocytes	In vivo	Prenatal-PostNatal	Limb, Skeletal Muscle	1	46	Vim	http://discovery.lifemapsc.com/in-vivo-development/limb/hindlimb-ventral-muscle/multinuclear-myocytes
0.0222127	Cell	Multinuclear Myocytes	In vivo	Prenatal-PostNatal	Skeletal Muscle	1	46	Vim	http://discovery.lifemapsc.com/in-vivo-development/skeletal-muscle/lumbar-vertebrae-column-muscles/multinuclear-myocytes
0.0222127	Cell	Multinuclear Myocytes	In vivo	Prenatal-PostNatal	Skeletal Muscle	1	46	Vim	http://discovery.lifemapsc.com/in-vivo-development/skeletal-muscle/cervical-back-muscles/multinuclear-myocytes
0.0222127	Cell	Multinuclear Myocytes	In vivo	Prenatal-PostNatal	Skeletal Muscle	1	46	Vim	http://discovery.lifemapsc.com/in-vivo-development/skeletal-muscle/pelvic-muscles/multinuclear-myocytes
0.0222127	Cell	Multinuclear Myocytes	In vivo	Prenatal-PostNatal	Limb, Skeletal Muscle	1	46	Vim	http://discovery.lifemapsc.com/in-vivo-development/limb/forelimb-ventral-muscles/multinuclear-myocytes
0.0222127	Cell	Multinuclear Myocytes	In vivo	Prenatal-PostNatal	Limb, Skeletal Muscle	1	46	Vim	http://discovery.lifemapsc.com/in-vivo-development/limb/hindlimb-dorsal-muscle/multinuclear-myocytes
0.0222127	Cell	Multinuclear Myocytes	In vivo	Prenatal-PostNatal	Skeletal Muscle	1	46	Vim	http://discovery.lifemapsc.com/in-vivo-development/skeletal-muscle/posterior-neck-muscles/multinuclear-myocytes
0.0222127	Cell	Multinuclear Myocytes	In vivo	Prenatal-PostNatal	Skeletal Muscle	1	46	Vim	http://discovery.lifemapsc.com/in-vivo-development/skeletal-muscle/thoracic-back-muscles/multinuclear-myocytes
0.0222127	Cell	Multinuclear Myocytes	In vivo	Prenatal-PostNatal	Skeletal Muscle	1	46	Vim	http://discovery.lifemapsc.com/in-vivo-development/skeletal-muscle/thoracic-vertebral-colomn-muscles/multinuclear-myocytes
0.0222127	Cell	Multinuclear Myocytes	In vivo	Prenatal-PostNatal	Skeletal Muscle	1	46	Vim	http://discovery.lifemapsc.com/in-vivo-development/skeletal-muscle/sacral-back-muscles/multinuclear-myocytes
0.0222127	Cell	Multinuclear Myocytes	In vivo	Prenatal-PostNatal	Skeletal Muscle	1	46	Vim	http://discovery.lifemapsc.com/in-vivo-development/skeletal-muscle/lumbar-back-muscles/multinuclear-myocytes
0.0220896	Cell	Intervertebral Disc Nucleus Pulposus Cells	In vivo	Prenatal-PostNatal	Cartilage	1	89	Vim	http://discovery.lifemapsc.com/in-vivo-development/cartilage/nucleus-pulposus/intervertebral-disc-nucleus-pulposus-cells
0.0220456	BIDiffExpSet	Breast Epithelium	In vivo	PostNatal	Breast, Epithelial Cells	1	214	WWTR1	http://discovery.lifemapsc.com/gene-expression-signals/high-throughput/large-scale-dataset-barcode-u133a/breast-epithelium
0.0218982	Cell	Mononuclear Myocytes	In vivo	Prenatal	Somite, Skeletal Muscle	1	57	Vim	http://discovery.lifemapsc.com/in-vivo-development/somite/cervical-hypaxial-myotome/mononuclear-myocytes
0.0218388	Cell	Mononuclear Myocytes	In vivo	Prenatal	Somite, Skeletal Muscle	1	58	Vim	http://discovery.lifemapsc.com/in-vivo-development/somite/cervical-epaxial-myotome/mononuclear-myocytes
0.0218104	BIDiffExpSet	Cd4+ T Cell	In vivo	PostNatal	Blood	1	78	IKZF1	http://discovery.lifemapsc.com/gene-expression-signals/high-throughput/large-scale-dataset-barcode-u133a/cd4-t-cell
0.0216976	BIDiffExpSet	T Cells	In vivo	PostNatal	Blood	1	91	IKZF1	http://discovery.lifemapsc.com/gene-expression-signals/high-throughput/large-scale-dataset-barcode-u133a/t-cells
0.0214251	AnatCompartment	Atrioventricular Node	In vivo	Prenatal	Heart	1	98	SERPING1	http://discovery.lifemapsc.com/in-vivo-development/heart/atrioventricular-node
0.0211306	BIDiffExpSet	Anterior Olfactory Nucleus	In vivo	PostNatal	Brain	2	557	Gfap, Vim	http://discovery.lifemapsc.com/gene-expression-signals/high-throughput/large-scale-dataset-gensat/anterior-olfactory-nucleus
0.021031	BIDiffExpSet	Buccal Mucosa	In vivo	PostNatal	Oral Cavity	1	54	WWTR1	http://discovery.lifemapsc.com/gene-expression-signals/high-throughput/large-scale-dataset-barcode-u133a/buccal-mucosa
0.0207571	BIDiffExpSet	Cd31+ Cells	In vivo	PostNatal	Blood, Endothelium	1	147	WWTR1	http://discovery.lifemapsc.com/gene-expression-signals/high-throughput/large-scale-dataset-barcode-u133-plus-2-0/cd31-cells
0.0201365	PDCell	Cardiomyocyte-like progenitor cells	In vitro	Prenatal	Heart	1	109	ANGPT1	http://discovery.lifemapsc.com/stem-cell-differentiation/protocols/heart-mesoderm-myocardium-differentiation-derivation-of-cardiomyocytes-from-pluripotent-stem-cells-and-sorting-for-vcam1-marker?TCCellID=b43172ca-193f-4fcd-a3d8-c640e88193d8
0.0200671	PDCell	HyStem+BMP4-induced SK11 cells	In vitro	Prenatal-PostNatal	Bone, Cartilage	1	105	ANGPT1	http://discovery.lifemapsc.com/stem-cell-differentiation/in-vitro-cells/purestem-sk11-ncr-fac-meso-prx-progenitor?TCCellID=8bfdf408-a8fc-46f0-8db6-3372ecfbf224
0.0200545	BIDiffExpSet	Breast Stroma	In vivo	PostNatal	Breast	1	56	WWTR1	http://discovery.lifemapsc.com/gene-expression-signals/high-throughput/large-scale-dataset-barcode-u133-plus-2-0/breast-stroma
0.02	BIDiffExpSet	Vertebral Axis Muscle System	In vivo	Prenatal	Muscle	1	168	Igdcc4	http://discovery.lifemapsc.com/gene-expression-signals/high-throughput/large-scale-dataset-eurexpress/vertebral-axis-muscle-system
0.0199641	BIDiffExpSet	Reticulocytes	In vivo	PostNatal	Blood	1	208	AIF1	http://discovery.lifemapsc.com/gene-expression-signals/high-throughput/large-scale-dataset-barcode-u133a/reticulocytes
0.0196273	Cell	Visceral White Adipocytes	In vivo	Prenatal	Adipose	1	114	Serping1	http://discovery.lifemapsc.com/in-vivo-development/adipose/visceral-white-adipose/visceral-white-adipocytes
0.0192392	BIDiffExpSet	Brain/hindbrain	In vivo	Prenatal	Brain	1	40	Aqp4	http://discovery.lifemapsc.com/gene-expression-signals/high-throughput/large-scale-dataset-eurexpress/brain/hindbrain
0.0187873	OrganSystem	Epidermis	In vivo	Prenatal-PostNatal	Epidermis	1	176	Anxa1	http://discovery.lifemapsc.com/in-vivo-development/epidermis
0.0186427	Cell	Guard Dermal Papilla Cells	In vivo	Prenatal-PostNatal	Hair, Dermis	1	200	Vim	http://discovery.lifemapsc.com/in-vivo-development/hair/dermal-papilla/guard-dermal-papilla-cells
0.0185958	Cell	Zigzag Dermal Papilla Cells	In vivo	Prenatal-PostNatal	Hair, Dermis	1	201	Vim	http://discovery.lifemapsc.com/in-vivo-development/hair/dermal-papilla/zigzag-dermal-papilla-cells
0.0185805	BIDiffExpSet	Caudate Nucleus	In vivo	PostNatal	Brain	1	42	AQP4	http://discovery.lifemapsc.com/gene-expression-signals/high-throughput/large-scale-dataset-barcode-u133a/caudate-nucleus
0.0185026	Cell	Primordial Germ Cells	In vivo	Prenatal	Gonad, Germ Cells	1	181	Sparc	http://discovery.lifemapsc.com/in-vivo-development/gonad/primitive-gonad/primordial-germ-cells
0.0184403	BIDiffExpSet	Ventricular/ Subventricular Zone	In vivo	Prenatal	Brain	1	48	Vim	http://discovery.lifemapsc.com/gene-expression-signals/high-throughput/large-scale-dataset-gensat/ventricular/subventricular-zone
0.0182194	BIDiffExpSet	Brain/midbrain	In vivo	Prenatal	Brain	1	47	Aqp4	http://discovery.lifemapsc.com/gene-expression-signals/high-throughput/large-scale-dataset-eurexpress/brain/midbrain
0.017801	BIDiffExpSet	Huvec	In vivo	PostNatal	Umbilical Cord, Endothelium	1	93	WWTR1	http://discovery.lifemapsc.com/gene-expression-signals/high-throughput/large-scale-dataset-barcode-u133a/huvec
0.0175625	Cell	Inner Cell Mass Cells	In vivo	Prenatal	Inner Cell Mass	1	286	Sparc	http://discovery.lifemapsc.com/in-vivo-development/inner-cell-mass/inner-cell-mass/inner-cell-mass-cells
0.0170635	BIDiffExpSet	Pituitary Gland	In vivo	PostNatal	Endocrine System	1	66	Angpt1	http://discovery.lifemapsc.com/gene-expression-signals/high-throughput/large-scale-dataset-barcode-430-2-0/pituitary-gland
0.0165443	BIDiffExpSet	Gut/foregut-midgut Junction/gland/pancreas	In vivo	Prenatal	Pancreas	1	142	Nupr1	http://discovery.lifemapsc.com/gene-expression-signals/high-throughput/large-scale-dataset-eurexpress/gut/foregut-midgut-junction/gland/pancreas
0.0164851	BIDiffExpSet	Leukocytes	In vivo	PostNatal	Blood	1	148	PTAFR	http://discovery.lifemapsc.com/gene-expression-signals/high-throughput/large-scale-dataset-barcode-u133a/leukocytes
0.0163312	AnatCompartment	Pituitary Gland	In vivo	Prenatal-PostNatal	Brain	1	514	Vim	http://discovery.lifemapsc.com/in-vivo-development/brain/pituitary-gland
0.0160102	BIDiffExpSet	Uterus 2 ; Cells in Endometrial Stroma	In vivo	PostNatal	Uterus	1	742	WWTR1	http://discovery.lifemapsc.com/gene-expression-signals/high-throughput/large-scale-dataset-human-protein-atlas-protein-expression-data/uterus-2-cells-in-endometrial-stroma
0.0159381	BIDiffExpSet	Brain Pericytes	In vitro	PostNatal	Brain, Pericytes	1	99	SERPING1	http://discovery.lifemapsc.com/gene-expression-signals/high-throughput/large-scale-dataset-cultured-cell-collection/brain-pericytes
0.015699	BIDiffExpSet	Human Nucleus Pulposus Cells (HNPC)	In vitro	PostNatal	Cartilage	1	98	ANGPT1	http://discovery.lifemapsc.com/gene-expression-signals/high-throughput/large-scale-dataset-cultured-cell-collection/human-nucleus-pulposus-cells-hnpc
0.0156104	BIDiffExpSet	Liver ; Bile Duct Cells	In vivo	PostNatal	Liver	1	849	IL18	http://discovery.lifemapsc.com/gene-expression-signals/high-throughput/large-scale-dataset-human-protein-atlas-protein-expression-data/liver-bile-duct-cells
0.0155449	BIDiffExpSet	Human Hair Outer Root Sheath Cells (HHORSC)	In vitro	PostNatal	Hair, Epidermis	1	99	ANGPT1	http://discovery.lifemapsc.com/gene-expression-signals/high-throughput/large-scale-dataset-cultured-cell-collection/human-hair-outer-root-sheath-cells-hhorsc
0.0153888	BIDiffExpSet	Trigeminal Ganglion	In vivo	PostNatal	Brain	1	100	VIM	http://discovery.lifemapsc.com/gene-expression-signals/high-throughput/large-scale-dataset-gnf-biogps/trigeminal-ganglion
0.015355	BIDiffExpSet	Ciliary Ganglion	In vivo	PostNatal	Brain	1	100	ANXA1	http://discovery.lifemapsc.com/gene-expression-signals/high-throughput/large-scale-dataset-gnf-biogps/ciliary-ganglion
0.0152998	BIDiffExpSet	Tongue	In vivo	PostNatal	Oral Cavity	1	100	ANXA1	http://discovery.lifemapsc.com/gene-expression-signals/high-throughput/large-scale-dataset-gnf-biogps/tongue
0.0149586	BIDiffExpSet	BH2 Dermal Fibroblasts	In vitro	PostNatal	Dermis, Fibroblasts	1	100	AEBP1	http://discovery.lifemapsc.com/gene-expression-signals/high-throughput/large-scale-dataset-cultured-cell-collection/bh2-dermal-fibroblasts
0.0138632	BIDiffExpSet	Olfactory Epithelium	In vivo	Prenatal	Brain	1	137	Vim	http://discovery.lifemapsc.com/gene-expression-signals/high-throughput/large-scale-dataset-gensat/olfactory-epithelium
0.0124781	BIDiffExpSet	Nose/nasal Cavity/epithelium/olfactory	In vivo	Prenatal	Nose	1	561	Aqp4	http://discovery.lifemapsc.com/gene-expression-signals/high-throughput/large-scale-dataset-eurexpress/nose/nasal-cavity/epithelium/olfactory
0.0107618	BIDiffExpSet	Piriform Cortex	In vivo	PostNatal	Brain	1	479	Gfap	http://discovery.lifemapsc.com/gene-expression-signals/high-throughput/large-scale-dataset-gensat/piriform-cortex
0.0107386	BIDiffExpSet	Entorhinal Cortex	In vivo	PostNatal	Brain	1	486	Gfap	http://discovery.lifemapsc.com/gene-expression-signals/high-throughput/large-scale-dataset-gensat/entorhinal-cortex

## Sheet: Diseases
GeneAnalytics - Disease results			Prepared for: Darius McPhail (mcphaild@cardiff.ac.uk)
			Date: 4/27/2020
Copyright © LifeMap Sciences, Inc.
Statistics:
# Identified genes	150
# Matched genes	134
# Matched entities	1942
Matching score statistics:
# High score matches	34
# Med score matches	94
# Low score matches	1814
Results
Score	Name	Disease categories	# Total Genes	# Matched Genes	Matched Genes (Symbols)	Evidence URL	Genetic Associations	Matched Genes for Genetic Associations	Diferentially Expressed Genes in Tissue Samples	Genes Matched to Differentially Expressed Genes
30.34	Tuberous Sclerosis 1	Neuronal diseases, Skin diseases, Nephrological diseases, Respiratory diseases, Genetic diseases, Rare diseases, Fetal diseases	432	48	AEBP1, ANGPT1, ANXA1, ANXA2, ANXA2P2, APBB1IP, APLNR, ARRDC4, B3GNT5, C1QB, C1R, C21orf62, C3, CAPG, CD44, CD74, CD99, CHI3L2, CLIC1, COLEC12, DOCK8, EFEMP1, EMP3, EVI2B, FCGR1B, GALNT15, GFAP, GLIS3, HLA-DRA, IGDCC4, IKZF1, ITGB4, LPAR5, MATN2, NUPR1, PALLD, PLAAT4, PLP2, RAB13, RFX4, S100A10, SERPINA3, SERPING1, SPARC, TAGLN2, TNC, VIM, WWTR1	http://www.malacards.org/card/tuberous_sclerosis_1_2			Brain	AEBP1, ANGPT1, ANXA1, ANXA2, ANXA2P2, APBB1IP, APLNR, ARRDC4, B3GNT5, C1QB, C1R, C21orf62, C3, CAPG, CD44, CD74, CD99, CHI3L2, CLIC1, COLEC12, DOCK8, EFEMP1, EMP3, EVI2B, FCGR1B, GALNT15, GFAP, GLIS3, HLA-DRA, IGDCC4, IKZF1, ITGB4, LPAR5, MATN2, NUPR1, PALLD, PLAAT4, PLP2, RAB13, RFX4, S100A10, SERPINA3, SERPING1, SPARC, TAGLN2, TNC, VIM, WWTR1
17.43	Muscular Dystrophy-Dystroglycanopathy , Type C, 5	Neuronal diseases, Mental diseases, Eye diseases, Muscle diseases, Genetic diseases, Rare diseases, Metabolic diseases, Fetal diseases	162	21	ANXA1, ANXA2, AQP4, C1QA, C1QB, C1QC, C1R, C3, CD44, CD74, CSF1R, EFEMP1, EMP3, HLA-DRA, LAPTM5, PLAAT4, S100A10, SERPING1, SPARC, TYROBP, VIM	http://www.malacards.org/card/muscular_dystrophy_dystroglycanopathy_limb_girdle_type_c_5			Skeletal Muscle	ANXA1, ANXA2, AQP4, C1QA, C1QB, C1QC, C1R, C3, CD44, CD74, CSF1R, EFEMP1, EMP3, HLA-DRA, LAPTM5, PLAAT4, S100A10, SERPING1, SPARC, TYROBP, VIM
16.55	Muscular Dystrophy, Limb-Girdle, Autosomal Recessive 1	Neuronal diseases, Muscle diseases, Genetic diseases, Rare diseases, Metabolic diseases	232	22	ANXA1, ANXA2, AQP4, C1QA, C1QB, C1QC, C1R, C3, CD44, CD74, CD99, CSF1R, EFEMP1, EMP3, HLA-DRA, LAPTM5, S100A10, SERPING1, SPARC, TYROBP, VIM, WWTR1	http://www.malacards.org/card/muscular_dystrophy_limb_girdle_autosomal_recessive_1			Skeletal Muscle	ANXA1, ANXA2, AQP4, C1QA, C1QB, C1QC, C1R, C3, CD44, CD74, CD99, CSF1R, EFEMP1, EMP3, HLA-DRA, LAPTM5, S100A10, SERPING1, SPARC, TYROBP, VIM, WWTR1
16.01	Systemic Lupus Erythematosus	Skin diseases, Immune diseases, Blood diseases, Nephrological diseases, Bone diseases, Genetic diseases, Rare diseases	602	20	ANKRD22, ANXA2, C1QA, C1QB, C1QC, C1R, C3, C4A, C4B, CD44, CD86, FCGR1A, HLA-DMB, HLA-DRA, IL18, IL21R, IRF5, ITGB2, SERPING1, TLR2	http://www.malacards.org/card/systemic_lupus_erythematosus	Risk factor	C4A, C4B, IRF5	Blood	ANKRD22, C1QC, SERPING1, TLR2
15.98	Malaria	Blood diseases, Genetic diseases, Rare diseases, Infectious diseases	338	20	AIF1, ANGPT1, ANKRD22, C1QB, C1QC, CASP1, CD44, CYBB, DHRS9, EBI3, FCGR1A, FCGR1B, HVCN1, IL18, ITGB2, LILRB1, RNASE3, SAMSN1, SERPING1, TLR2	http://www.malacards.org/card/malaria			Blood	ANKRD22, C1QB, C1QC, DHRS9, EBI3, FCGR1A, FCGR1B, HVCN1, SAMSN1, SERPING1
15.1	Muscular Dystrophy, Duchenne Type	Neuronal diseases, Eye diseases, Muscle diseases, Genetic diseases, Rare diseases	368	23	ANXA1, ANXA2, AQP4, C1QA, C1QC, C1R, C3, CD44, CD74, COLEC12, EFEMP1, EMP3, HLA-DRA, LAPTM5, LY86, PHKG1, S100A10, SERPING1, SPARC, TNC, TYROBP, VIM, WWTR1	http://www.malacards.org/card/muscular_dystrophy_duchenne_type	Risk factor	LY86	Skeletal Muscle	ANXA1, ANXA2, AQP4, C1QA, C1QC, C1R, C3, CD44, CD74, COLEC12, EFEMP1, EMP3, HLA-DRA, LAPTM5, PHKG1, S100A10, SERPING1, SPARC, TNC, TYROBP, VIM, WWTR1
15.07	Muscular Dystrophy, Limb-Girdle, Autosomal Recessive 2	Neuronal diseases, Muscle diseases, Genetic diseases, Rare diseases, Metabolic diseases	198	20	ANXA1, ANXA2, AQP4, C1QA, C1QB, C1QC, C1R, C3, CD44, CD74, CSF1R, EFEMP1, EMP3, HLA-DRA, LAPTM5, S100A10, SPARC, TNC, TYROBP, VIM	http://www.malacards.org/card/muscular_dystrophy_limb_girdle_autosomal_recessive_2			Skeletal Muscle	ANXA1, ANXA2, AQP4, C1QA, C1QB, C1QC, C1R, C3, CD44, CD74, CSF1R, EFEMP1, EMP3, HLA-DRA, LAPTM5, S100A10, SPARC, TNC, TYROBP, VIM
14.57	Rheumatoid Arthritis	Respiratory diseases, Bone diseases, Genetic diseases, Rare diseases	609	23	AIF1, ANGPT1, ANXA1, APLNR, APOBEC3F, BAG3, CD37, CD44, CD86, CSF1R, CYBB, FCGR1B, HLA-DMB, HLA-DRA, IKZF1, IL18, IL21R, IRF5, ITGB2, LILRB1, LST1, SERPINA3, TLR2	http://www.malacards.org/card/rheumatoid_arthritis	Causative mutation	IRF5	Cartilage	AIF1, APLNR, APOBEC3F, BAG3, CD37, CSF1R, CYBB, FCGR1B, HLA-DMB, HLA-DRA, IKZF1, IL21R, LILRB1, LST1, SERPINA3
14.39	Immunodeficiency Due to a Classical Component Pathway Complement Deficiency	Immune diseases, Blood diseases, Rare diseases	8	6	C1QA, C1QB, C1QC, C1R, C4A, C4B	http://www.malacards.org/card/immunodeficiency_due_to_a_classical_component_pathway_complement_deficiency	Causative mutation	C1QA, C1QB, C1QC, C1R, C4A, C4B
13.74	Muscular Dystrophy, Becker Type	Neuronal diseases, Cardiovascular diseases, Muscle diseases, Genetic diseases, Rare diseases	213	20	ANXA1, ANXA2, AQP4, C1QA, C1QC, C1R, C3, CD44, CD74, CSF1R, EFEMP1, EMP3, HLA-DRA, LAPTM5, S100A10, SPARC, TNC, TYROBP, VIM, WWTR1	http://www.malacards.org/card/muscular_dystrophy_becker_type			Skeletal Muscle	ANXA1, ANXA2, AQP4, C1QA, C1QC, C1R, C3, CD44, CD74, CSF1R, EFEMP1, EMP3, HLA-DRA, LAPTM5, S100A10, SPARC, TNC, TYROBP, VIM, WWTR1
12.52	Cutaneous Leishmaniasis	Skin diseases, Infectious diseases	421	21	AIF1, C1QB, C1QC, CD74, CD86, CYBB, FAM189A2, FCGR1A, FCGR1B, HCK, HCLS1, ITGB2, LAPTM5, MATN2, NCKAP1L, PLAAT4, RASAL3, SIGLEC10, SLC7A7, TLR2, TYROBP	http://www.malacards.org/card/cutaneous_leishmaniasis			Skin	AIF1, C1QB, C1QC, CD74, CD86, CYBB, FAM189A2, FCGR1A, FCGR1B, HCK, HCLS1, ITGB2, LAPTM5, MATN2, NCKAP1L, PLAAT4, RASAL3, SIGLEC10, SLC7A7, TYROBP
12.12	Macular Degeneration, Age-Related, 1	Blood diseases, Eye diseases, Genetic diseases, Rare diseases	455	17	AIF1, ANKRD22, C3, C4A, C4B, CASP1, CHI3L2, EFEMP1, FCGR1B, GFAP, IKZF1, IL18, RPE65, SERPINA3, SERPING1, TLR2, TREM2	http://www.malacards.org/card/macular_degeneration_age_related_1			Eye	ANKRD22, CHI3L2, FCGR1B, GFAP, IKZF1, TREM2
11.94	Abdominal Obesity-Metabolic Syndrome 3	Blood diseases, Cardiovascular diseases, Genetic diseases, Metabolic diseases	209	17	C1QA, C1QB, C1QC, CD74, CYBB, EFEMP1, FCGR1B, HCLS1, IRF5, LAT2, LY86, MYO1F, PTAFR, PYCARD, RNASE6, TBXAS1, WDFY4	http://www.malacards.org/card/abdominal_obesity_metabolic_syndrome_3			Adipose	C1QA, C1QB, C1QC, CD74, CYBB, EFEMP1, FCGR1B, HCLS1, IRF5, LAT2, LY86, MYO1F, PTAFR, PYCARD, RNASE6, TBXAS1, WDFY4
9.87	Helicobacter Pylori Infection	Gastrointestinal diseases, Genetic diseases	246	16	C3, C4A, C4B, CD37, CD84, CHI3L2, EBI3, FCGR1B, HLA-DMB, IL21R, LILRB1, LRRC25, MILR1, SERPINA3, SIGLEC10, WDFY4	http://www.malacards.org/card/helicobacter_pylori_infection			Gastrointestinal Tract,Stomach	C3, C4A, C4B, CD37, CD84, CHI3L2, EBI3, FCGR1B, HLA-DMB, IL21R, LILRB1, LRRC25, MILR1, SERPINA3, SIGLEC10, WDFY4
9.29	Renal Cell Carcinoma, Nonpapillary	Nephrological diseases, Cancer diseases, Genetic diseases, Rare diseases	639	19	ANXA2, ARL11, BIN2, C3, CD300A, CD44, CD86, CSF1R, IL21R, ITGB2, LAT2, LILRB1, LRRC25, NCKAP1L, PIK3R5, SIGLEC10, SIGLEC8, TREM2, VIM	http://www.malacards.org/card/renal_cell_carcinoma_nonpapillary			Kidney	ARL11, BIN2, C3, CD300A, CD86, IL21R, ITGB2, LAT2, LILRB1, LRRC25, NCKAP1L, PIK3R5, SIGLEC10, SIGLEC8, TREM2
9.12	Prostate Cancer	Reproductive diseases, Cancer diseases, Genetic diseases, Rare diseases	1129	17	AIF1, ANXA1, ANXA2, BTK, CD44, DHRS9, DOCK2, EVI2B, ITGB4, LST1, MYO1F, NUPR1, PTPN6, RNASE2, RNASE3, SERPINA3, SPARC	http://www.malacards.org/card/prostate_cancer			Bone	AIF1, BTK, DOCK2, EVI2B, LST1, MYO1F, NUPR1, PTPN6, RNASE2, RNASE3
8.71	Lupus Erythematosus	Skin diseases, Immune diseases, Blood diseases, Nephrological diseases, Bone diseases, Genetic diseases, Rare diseases	70	9	C1QA, C1QB, C1QC, C1R, C3, C4A, C4B, CD86, IRF5	http://www.malacards.org/card/lupus_erythematosus
8.66	Breast Cancer	Skin diseases, Immune diseases, Reproductive diseases, Cancer diseases, Genetic diseases, Rare diseases	1376	15	AEBP1, ANXA1, ANXA2, CD300A, CD44, CSF1R, FAM189A2, FCGR1B, ITGB4, LINC00511, PHYHD1, SPARC, STK31, VIM, WWTR1	http://www.malacards.org/card/breast_cancer	Risk factor	LINC00511	Breast	AEBP1, ANXA1, CD300A, CD44, FAM189A2, FCGR1B, PHYHD1, STK31
8.5	Bacterial Infectious Disease	Infectious diseases	82	9	BTK, C4A, CASP1, CD86, FCGR1A, IL18, ITGB2, SERPINA3, TLR2	http://www.malacards.org/card/bacterial_infectious_disease
8.5	Inflammatory Bowel Disease	Immune diseases, Blood diseases, Gastrointestinal diseases, Bone diseases, Genetic diseases, Rare diseases	353	11	ANXA1, CARD9, CASP1, EBI3, FCGR1A, HLA-DRA, IL18, IL21R, IRF5, ITGB2, TLR2	http://www.malacards.org/card/inflammatory_bowel_disease
8.35	C1q Deficiency	Genetic diseases, Rare diseases	5	3	C1QA, C1QB, C1QC	http://www.malacards.org/card/c1q_deficiency	Causative mutation, Genetic tests	C1QA, C1QB, C1QC
8.25	Alzheimer Disease	Neuronal diseases, Mental diseases, Cardiovascular diseases, Genetic diseases, Rare diseases	847	13	AQP4, C1R, CASP1, CD33, COLEC12, CSF1R, GFAP, ITGB2, PHKG1, RAB13, SERPINA3, TLR2, TREM2	http://www.malacards.org/card/alzheimer_disease			Blood, Brain	ITGB2, PHKG1, RAB13
8.25	Lung Cancer	Respiratory diseases, Cancer diseases, Genetic diseases	1182	12	ANGPT1, AQP4, CD44, CHI3L2, DLEC1, FAM189A2, HPGDS, LINC00511, LINC00880, MIR17HG, SERPINA3, SPARC	http://www.malacards.org/card/lung_cancer	Risk factor	LINC00511, LINC00880	Lung	ANGPT1, AQP4, CHI3L2, FAM189A2, HPGDS
7.92	Pediatric Systemic Lupus Erythematosus	Neuronal diseases, Nephrological diseases, Respiratory diseases, Bone diseases, Rare diseases	19	5	C1QA, C1R, C3, C4A, C4B	http://www.malacards.org/card/pediatric_systemic_lupus_erythematosus	Causative mutation	C1QA, C1R
7.88	Influenza	Gastrointestinal diseases, Respiratory diseases, Smell/Taste diseases, Oral diseases, Genetic diseases, Infectious diseases	465	13	ADORA3, ANKRD22, C1QB, C1QC, CASP1, DLEC1, FCGR1A, HLA-DMB, RNASE2, RNASE3, SERPING1, SIGLEC8, TLR2	http://www.malacards.org/card/influenza			Blood	ADORA3, ANKRD22, C1QB, C1QC, DLEC1, FCGR1A, HLA-DMB, RNASE2, RNASE3, SERPING1, SIGLEC8, TLR2
7.72	Asthma	Immune diseases, Respiratory diseases, Genetic diseases, Rare diseases	341	10	ADORA3, CD44, CD86, HLA-DRA, IL18, ITGB2, RNASE2, RNASE3, SERPINA3, TLR2	http://www.malacards.org/card/asthma
7.61	Down Syndrome	Neuronal diseases, Cardiovascular diseases, Eye diseases, Genetic diseases, Rare diseases, Fetal diseases	140	8	AQP4, CD44, CD74, HLA-DRA, ITGB2, PALLD, SERPINA3, VIM	http://www.malacards.org/card/down_syndrome			Brain	AQP4, CD44, CD74, HLA-DRA, ITGB2, PALLD, VIM
7.56	Leukemia, Chronic Lymphocytic	Immune diseases, Blood diseases, Bone diseases, Cancer diseases, Rare diseases	323	9	ARL11, BTK, CD33, CD37, CD44, CD84, CD86, ITGB2, MIR17HG	http://www.malacards.org/card/leukemia_chronic_lymphocytic	Risk factor	ARL11
7.52	Hepatitis C Virus	Skin diseases, Immune diseases, Gastrointestinal diseases, Liver diseases, Endocrine diseases, Cancer diseases, Genetic diseases, Rare diseases, Infectious diseases	467	14	ADORA3, ANKRD22, CAPG, CASP1, CD44, CD86, CYBB, DHRS9, FCGR1B, HLA-DMB, HLA-DRA, PALLD, SAMSN1, VIM	http://www.malacards.org/card/hepatitis_c_virus			Liver	ADORA3, ANKRD22, CAPG, CASP1, CD44, CD86, CYBB, DHRS9, FCGR1B, HLA-DMB, HLA-DRA, PALLD, SAMSN1
7.51	Skin Disease	Skin diseases	193	9	CASP1, IL18, ITGB2, ITGB4, RNASE3, SERPINA3, SERPING1, TLR2, VIM	http://www.malacards.org/card/skin_disease
7.5	Retinitis Pigmentosa	Eye diseases, Genetic diseases, Rare diseases	865	10	AIF1, C10orf105, C4A, C4B, CD44, CYBB, GFAP, HPGDS, RNASE3, RPE65	http://www.malacards.org/card/retinitis_pigmentosa	Causative mutation	RPE65
7.49	Body Mass Index Quantitative Trait Locus 11	Bone diseases, Genetic diseases, Metabolic diseases	828	14	C1QB, C1R, C3, CD44, CYP21A2, EMP3, IL18, ITGB2, LAPTM5, PALLD, SERPINA3, TLR2, TNFSF14, TYROBP	http://www.malacards.org/card/body_mass_index_quantitative_trait_locus_11			Adipose, Liver	C1QB, C1R, CD44, EMP3, ITGB2, LAPTM5, PALLD, TNFSF14, TYROBP
7.45	Pulmonary Tuberculosis	Respiratory diseases, Infectious diseases	434	10	AEBP1, ANKRD22, ARL11, C1QA, C1QB, C1QC, C3, IL18, SERPING1, TLR2	http://www.malacards.org/card/pulmonary_tuberculosis			Blood	AEBP1, ANKRD22, ARL11, C1QA, C1QB, C1QC, SERPING1
7.4	Melioidosis	Immune diseases, Blood diseases, Respiratory diseases, Genetic diseases, Rare diseases, Infectious diseases	421	11	ANKRD22, B3GNT5, C1QA, C1QB, C1QC, CHI3L2, EBI3, IL18, SAMSN1, SERPING1, TLR2	http://www.malacards.org/card/melioidosis			Blood	ANKRD22, B3GNT5, C1QA, C1QB, C1QC, CHI3L2, EBI3, SAMSN1, SERPING1, TLR2
7.34	Multiple Sclerosis	Neuronal diseases, Immune diseases, Genetic diseases, Rare diseases	540	10	AQP4, CASP1, CD86, CYBB, GFAP, GLIS3, IL18, ITGB2, SAMSN1, TLR2	http://www.malacards.org/card/multiple_sclerosis			Blood, Spinal Cord	CYBB, GLIS3, SAMSN1
7.32	Polycystic Lipomembranous Osteodysplasia with Sclerosing Leukoencephalopathy 1	Neuronal diseases, Mental diseases, Bone diseases, Genetic diseases, Rare diseases, Fetal diseases	34	5	AIF1, CD33, CSF1R, TREM2, TYROBP	http://www.malacards.org/card/polycystic_lipomembranous_osteodysplasia_with_sclerosing_leukoencephalopathy_1	Causative mutation, Genetic tests	TREM2, TYROBP
7.18	Colorectal Cancer	Blood diseases, Gastrointestinal diseases, Cancer diseases, Genetic diseases, Rare diseases	1298	10	ADORA3, ANXA2, CAPS, CD300A, CD44, ITGB4, PIK3R5, TLR2, VIM, VIM-AS1	http://www.malacards.org/card/colorectal_cancer	Causative mutation, Risk factor	TLR2, VIM-AS1	Blood, Colon	ADORA3, CAPS, CD300A
7.13	Arthritis	Skin diseases, Bone diseases	120	8	ANGPT1, ANXA1, CD86, CSF1R, IL18, IRF5, ITGB2, TLR2	http://www.malacards.org/card/arthritis
7.03	Osteoarthritis	Bone diseases, Muscle diseases	444	15	AIF1, APLNR, BAG3, CAPG, CD37, CD44, CD84, CSF1R, GAL3ST4, HLA-DMB, IKZF1, LAIR1, LST1, TREM2, TYROBP	http://www.malacards.org/card/osteoarthritis			Cartilage	AIF1, APLNR, BAG3, CAPG, CD37, CD44, CD84, CSF1R, GAL3ST4, HLA-DMB, IKZF1, LAIR1, LST1, TREM2, TYROBP
6.97	Psoriasis	Skin diseases, Immune diseases, Genetic diseases, Rare diseases	534	11	CHI3L2, DHRS9, EFEMP1, FAM189A2, GAL3ST4, IL18, ITGB2, PLAAT4, SERPINA3, TLR2, TNC	http://www.malacards.org/card/psoriasis			Skin	CHI3L2, DHRS9, EFEMP1, FAM189A2, GAL3ST4, SERPINA3, TNC
6.95	Herpes Simplex	Oral diseases, Reproductive diseases, Rare diseases, Infectious diseases, Fetal diseases	85	7	C3, CASP1, CHI3L2, HCLS1, PLAAT4, TLR2, TNFSF14	http://www.malacards.org/card/herpes_simplex			Skin	CASP1, CHI3L2, HCLS1, PLAAT4
6.88	Diabetes Mellitus	Blood diseases, Endocrine diseases, Reproductive diseases, Genetic diseases, Rare diseases, Metabolic diseases	372	9	ANGPT1, C3, C4A, GLIS3, HLA-DMB, HLA-DRA, IL18, ITGB2, TLR2	http://www.malacards.org/card/diabetes_mellitus
6.83	Amyotrophic Lateral Sclerosis 1	Neuronal diseases, Mental diseases, Respiratory diseases, Genetic diseases, Rare diseases, Metabolic diseases	601	9	AIF1, ANXA1, CARD9, CASP1, GFAP, S100A10, SERPINA3, TLR2, TREM2	http://www.malacards.org/card/amyotrophic_lateral_sclerosis_1	Risk factor	TREM2	Skeletal Muscle	ANXA1, S100A10
6.74	Follicular Lymphoma	Immune diseases, Blood diseases, Bone diseases, Cancer diseases, Rare diseases	287	11	C21orf62, C3, CD37, DOCK2, EVI2B, LAPTM5, LY86, RHBDF2, SERPINA3, SIGLEC10, TMEM156	http://www.malacards.org/card/follicular_lymphoma			Intestine	C21orf62, C3, CD37, DOCK2, EVI2B, LAPTM5, LY86, RHBDF2, SERPINA3, SIGLEC10, TMEM156
6.43	Alcoholic Hepatitis	Gastrointestinal diseases, Liver diseases, Endocrine diseases	422	10	ANXA2, ANXA2P2, B3GNT5, CAPG, EFEMP1, FCGR1B, IL18, PLP2, TLR2, TREM2	http://www.malacards.org/card/alcoholic_hepatitis			Liver	ANXA2, ANXA2P2, B3GNT5, CAPG, EFEMP1, FCGR1B, IL18, PLP2, TREM2
6.33	Respiratory Syncytial Virus Infectious Disease	Infectious diseases	388	11	ANKRD22, C1QB, C1QC, DLEC1, FCGR1A, FCGR1B, RNASE2, RNASE3, SAMSN1, SERPING1, SIGLEC8	http://www.malacards.org/card/respiratory_syncytial_virus_infectious_disease			Blood	ANKRD22, C1QB, C1QC, DLEC1, FCGR1A, FCGR1B, RNASE2, RNASE3, SAMSN1, SERPING1, SIGLEC8
6.29	Complement Component 5 Deficiency	Skin diseases, Immune diseases, Genetic diseases, Rare diseases	15	5	C1QA, C1R, C3, C4A, C4B	http://www.malacards.org/card/complement_component_5_deficiency
6.27	Childhood Type Dermatomyositis	Neuronal diseases, Skin diseases, Blood diseases, Nephrological diseases, Respiratory diseases, Bone diseases, Muscle diseases, Rare diseases	315	12	ANXA1, C1QA, C1QB, C1QC, C1R, CD44, EFEMP1, PLAAT4, PTAFR, SERPING1, TYROBP, WWTR1	http://www.malacards.org/card/childhood_type_dermatomyositis			Skeletal Muscle	ANXA1, C1QA, C1QB, C1QC, C1R, CD44, EFEMP1, PLAAT4, PTAFR, SERPING1, TYROBP, WWTR1
6.24	Myocardial Infarction	Cardiovascular diseases, Genetic diseases	312	8	ANGPT1, CASP1, IL18, PALLD, SERPINA3, SERPING1, TLR2, TNC	http://www.malacards.org/card/myocardial_infarction
6.08	Immune Deficiency Disease	Immune diseases, Blood diseases, Rare diseases	141	7	APLNR, APOBEC3F, BTK, CYBB, HCK, IL18, ITGB2	http://www.malacards.org/card/immune_deficiency_disease
6.07	Glomerulonephritis	Immune diseases, Blood diseases, Nephrological diseases, Rare diseases	53	6	C1QA, C1QB, C1QC, C3, C4A, C4B	http://www.malacards.org/card/glomerulonephritis
6.04	Diabetes Mellitus, Noninsulin-Dependent	Endocrine diseases, Genetic diseases, Metabolic diseases	561	8	ANKRD22, C3, CASP1, CYBB, CYP21A2, IL18, SERPINA3, TLR2	http://www.malacards.org/card/diabetes_mellitus_noninsulin_dependent			Pancreas, Skeletal Muscle	ANKRD22, C3, SERPINA3
5.95	Thrombocytopenia	Immune diseases, Blood diseases, Bone diseases, Genetic diseases, Rare diseases	164	7	ANGPT1, C3, CD86, FCGR1A, IL18, SPARC, TLR2	http://www.malacards.org/card/thrombocytopenia
5.9	Leukemia, Acute Myeloid	Immune diseases, Blood diseases, Cancer diseases, Genetic diseases, Rare diseases	466	8	BTK, CD33, CD44, CD86, CSF1R, FCGR1A, IKZF1, SERPINA3	http://www.malacards.org/card/leukemia_acute_myeloid
5.79	Dermatitis, Atopic	Neuronal diseases, Skin diseases, Immune diseases, Genetic diseases	206	7	CD86, FCGR1A, IL18, RNASE2, RNASE3, SERPINA3, TLR2	http://www.malacards.org/card/dermatitis_atopic
5.78	Leishmaniasis	Rare diseases, Infectious diseases	71	6	C3, FCGR1A, IL18, ITGB2, PTPN6, TLR2	http://www.malacards.org/card/leishmaniasis
5.76	Complement Deficiency	Immune diseases	25	5	C1R, C3, C4A, C4B, SERPING1	http://www.malacards.org/card/complement_deficiency
5.73	Diabetes Mellitus, Insulin-Dependent	Endocrine diseases, Genetic diseases, Rare diseases, Metabolic diseases	219	7	C3, C4A, CD86, CYP21A2, HLA-DMB, IL18, TLR2	http://www.malacards.org/card/diabetes_mellitus_insulin_dependent
5.72	Autoimmune Disease of Central Nervous System	Neuronal diseases, Immune diseases, Rare diseases	77	6	AIF1, AQP4, CD86, GFAP, SERPINA3, TLR2	http://www.malacards.org/card/autoimmune_disease_of_central_nervous_system
5.62	Lymphoma, Non-Hodgkin, Familial	Immune diseases, Blood diseases, Cancer diseases, Genetic diseases, Rare diseases	253	7	ANXA1, BTK, CD44, CD86, IKZF1, MIR17HG, SERPINA3	http://www.malacards.org/card/lymphoma_non_hodgkin_familial
5.51	Legionellosis	Respiratory diseases, Rare diseases, Infectious diseases	31	5	C3, CASP1, IL18, PYCARD, TLR2	http://www.malacards.org/card/legionellosis
5.41	Lung Disease	Blood diseases, Respiratory diseases	112	6	ANXA1, CD44, IL18, RNASE3, SERPINA3, TLR2	http://www.malacards.org/card/lung_disease
5.37	Hydrocephalus	Neuronal diseases, Bone diseases, Genetic diseases, Rare diseases, Fetal diseases	114	6	AQP4, GFAP, IL18, SERPINA3, TLR2, VIM	http://www.malacards.org/card/hydrocephalus
5.35	Angioedema	Skin diseases, Immune diseases, Gastrointestinal diseases, Bone diseases, Oral diseases, Genetic diseases, Rare diseases	36	5	C1R, C3, C4A, C4B, SERPING1	http://www.malacards.org/card/angioedema
5.35	Lung Cancer Susceptibility 3	Respiratory diseases, Cancer diseases, Rare diseases	694	8	ANGPT1, ANXA1, BIN2, CD44, CD74, LINC00511, SERPINA3, TMEM156	http://www.malacards.org/card/lung_cancer_susceptibility_3	Risk factor	LINC00511	Lung	ANGPT1, BIN2, TMEM156
5.2	Systemic Onset Juvenile Idiopathic Arthritis	Bone diseases, Rare diseases	221	6	ANKRD22, C1QA, C1QB, C1QC, IL18, RNASE3	http://www.malacards.org/card/systemic_onset_juvenile_idiopathic_arthritis			Blood	ANKRD22, C1QA, C1QB, C1QC, RNASE3
5.18	Stroke, Ischemic	Neuronal diseases, Blood diseases, Cardiovascular diseases, Genetic diseases, Metabolic diseases	140	6	ADORA3, AIF1, ANGPT1, AQP4, CASP1, SERPINA3	http://www.malacards.org/card/stroke_ischemic
5.18	Hypertension, Essential	Blood diseases, Cardiovascular diseases, Genetic diseases, Rare diseases	481	7	ANGPT1, APLNR, CYBB, HCK, HPGDS, IL18, TLR2	http://www.malacards.org/card/hypertension_essential
5.07	Meningitis	Neuronal diseases, Rare diseases, Infectious diseases	52	5	AQP4, BTK, C3, IL18, TLR2	http://www.malacards.org/card/meningitis
5.04	Hemolytic Uremic Syndrome, Atypical 1	Immune diseases, Blood diseases, Nephrological diseases, Genetic diseases, Rare diseases	48	5	C1R, C3, C4A, C4B, SERPING1	http://www.malacards.org/card/hemolytic_uremic_syndrome_atypical_1
5.02	Systemic Lupus Erythematosus 16	Skin diseases, Immune diseases, Blood diseases, Nephrological diseases, Bone diseases, Genetic diseases, Rare diseases	5	2	C1QA, C4A	http://www.malacards.org/card/systemic_lupus_erythematosus_16	Risk factor	C1QA, C4A
4.96	Complement Component 3 Deficiency	Immune diseases	17	4	C1R, C3, C4A, C4B	http://www.malacards.org/card/complement_component_3_deficiency
4.95	Lymphopenia	Immune diseases, Blood diseases	59	5	BTK, CD44, DOCK2, IKZF1, IL18	http://www.malacards.org/card/lymphopenia
4.93	Acute Promyelocytic Leukemia	Blood diseases, Cancer diseases, Genetic diseases, Rare diseases	205	6	ANXA2, CD33, CD44, CSF1R, ITGB2, S100A10	http://www.malacards.org/card/acute_promyelocytic_leukemia
4.85	Autoimmune Disease of Musculoskeletal System	Immune diseases, Muscle diseases	69	5	C3, CD86, IRF5, SERPINA3, TLR2	http://www.malacards.org/card/autoimmune_disease_of_musculoskeletal_system
4.79	Eye Disease	Eye diseases	270	6	C3, CD44, GFAP, RPE65, SERPINA3, TLR2	http://www.malacards.org/card/eye_disease
4.74	Primary Bacterial Infectious Disease	Infectious diseases	80	5	CASP1, CD86, IL18, SERPINA3, TLR2	http://www.malacards.org/card/primary_bacterial_infectious_disease
4.68	Hypersensitivity Reaction Type Iii Disease	Immune diseases, Cancer diseases	23	4	C3, C4A, C4B, SERPINA3	http://www.malacards.org/card/hypersensitivity_reaction_type_iii_disease
4.61	Hereditary Angioedema	Skin diseases, Immune diseases, Gastrointestinal diseases, Bone diseases, Oral diseases, Genetic diseases, Rare diseases	23	4	ANGPT1, C4A, C4B, SERPING1	http://www.malacards.org/card/hereditary_angioedema
4.56	Immune System Disease	Immune diseases	104	5	AQP4, CD86, IL18, SERPINA3, TLR2	http://www.malacards.org/card/immune_system_disease
4.55	Familial Mediterranean Fever	Neuronal diseases, Immune diseases, Blood diseases, Nephrological diseases, Respiratory diseases, Bone diseases, Genetic diseases, Rare diseases	26	4	CASP1, IL18, PYCARD, TLR2	http://www.malacards.org/card/familial_mediterranean_fever
4.52	Alexander Disease	Neuronal diseases, Mental diseases, Eye diseases, Genetic diseases, Rare diseases	23	3	AQP4, GFAP, VIM	http://www.malacards.org/card/alexander_disease	Causative mutation, Genetic tests	GFAP
4.51	Dementia	Neuronal diseases, Mental diseases, Rare diseases	109	5	APLNR, GFAP, SERPINA3, TREM2, TYROBP	http://www.malacards.org/card/dementia
4.48	Bacterial Meningitis	Neuronal diseases, Rare diseases, Infectious diseases	29	4	AQP4, C3, IL18, TLR2	http://www.malacards.org/card/bacterial_meningitis
4.46	Pick Disease of Brain	Neuronal diseases, Mental diseases, Genetic diseases, Rare diseases	81	4	AIF1, GFAP, SERPINA3, TREM2	http://www.malacards.org/card/pick_disease_of_brain	Risk factor	TREM2
4.44	Pancreatic Ductal Adenocarcinoma	Endocrine diseases, Cancer diseases	481	9	CASP1, CD44, CD74, CD86, EVI2B, IL18, SAMSN1, SERPINA3, SPARC	http://www.malacards.org/card/pancreatic_ductal_adenocarcinoma			Pancreas	CASP1, CD74, CD86, EVI2B, IL18, SAMSN1, SERPINA3, SPARC
4.43	Lyme Disease	Neuronal diseases, Rare diseases, Infectious diseases	31	4	C3, C4A, IL18, TLR2	http://www.malacards.org/card/lyme_disease
4.42	Human Immunodeficiency Virus Type 1	Immune diseases, Cancer diseases, Genetic diseases	485	8	ANKRD22, APOBEC3F, FCGR1A, FCGR1B, HCK, SERPINA3, SERPING1, TNFSF14	http://www.malacards.org/card/human_immunodeficiency_virus_type_1			Blood, Brain, Lymph	ANKRD22, FCGR1B, SERPINA3, SERPING1, TNFSF14
4.39	Leukocyte Adhesion Deficiency, Type I	Skin diseases, Immune diseases, Blood diseases, Eye diseases, Genetic diseases, Rare diseases	27	3	APBB1IP, DOCK8, ITGB2	http://www.malacards.org/card/leukocyte_adhesion_deficiency_type_i	Causative mutation, Genetic tests	ITGB2
4.34	X-Linked Emery-Dreifuss Muscular Dystrophy	Neuronal diseases, Muscle diseases, Genetic diseases, Rare diseases	59	4	ANXA1, CD44, EFEMP1, S100A10	http://www.malacards.org/card/x_linked_emery_dreifuss_muscular_dystrophy			Skeletal Muscle	ANXA1, CD44, EFEMP1, S100A10
4.32	Pancreatic Cancer	Gastrointestinal diseases, Endocrine diseases, Cancer diseases, Genetic diseases, Rare diseases	401	5	ANXA2, CD44, NUPR1, PALLD, SPARC	http://www.malacards.org/card/pancreatic_cancer	Risk factor	PALLD
4.31	Peripheral Nervous System Disease	Neuronal diseases, Immune diseases	153	5	AIF1, AQP4, GFAP, SERPINA3, TLR2	http://www.malacards.org/card/peripheral_nervous_system_disease
4.28	Neurofibromatosis, Type Ii	Neuronal diseases, Skin diseases, Nephrological diseases, Cardiovascular diseases, Eye diseases, Ear diseases, Bone diseases, Genetic diseases, Rare diseases, Fetal diseases	37	4	CD44, CYP21A2, SERPINA3, TLR2	http://www.malacards.org/card/neurofibromatosis_type_ii
4.26	Autoimmune Disease	Immune diseases	166	5	C3, CD86, EBI3, IL18, IRF5	http://www.malacards.org/card/autoimmune_disease
4.23	Diabetes Mellitus, Neonatal, with Congenital Hypothyroidism	Nephrological diseases, Genetic diseases, Rare diseases, Metabolic diseases	7	2	GLIS3, WWTR1	http://www.malacards.org/card/diabetes_mellitus_neonatal_with_congenital_hypothyroidism	Causative mutation, Genetic tests	GLIS3
4.23	Allergic Asthma	Immune diseases, Respiratory diseases	40	4	IL18, ITGB2, RNASE3, TLR2	http://www.malacards.org/card/allergic_asthma
4.23	Polycystic Kidney Disease	Blood diseases, Liver diseases, Nephrological diseases, Reproductive diseases, Genetic diseases, Rare diseases	469	9	AEBP1, ANXA1, C1R, C3, GALNT15, GLIS3, SERPINA3, SLC7A7, TNC	http://www.malacards.org/card/polycystic_kidney_disease			Kidney	AEBP1, ANXA1, C1R, C3, GALNT15, SERPINA3, SLC7A7, TNC
4.22	Ovarian Cancer	Endocrine diseases, Reproductive diseases, Cancer diseases, Genetic diseases, Rare diseases	686	6	ANGPT1, CD44, CD86, CSF1R, SPARC, VIM	http://www.malacards.org/card/ovarian_cancer
4.2	Hepatocellular Carcinoma	Gastrointestinal diseases, Liver diseases, Endocrine diseases, Cancer diseases, Genetic diseases, Rare diseases	779	6	ANGPT1, ANXA2, CD44, SERPINA3, SPARC, TLR2	http://www.malacards.org/card/hepatocellular_carcinoma			Liver	SPARC
4.19	Chronic Interstitial Cystitis	Neuronal diseases, Nephrological diseases, Oral diseases, Rare diseases	581	9	ADORA3, APLNR, CAPS, CD300A, CD37, IL21R, LILRB1, RNASE3, TMEM156	http://www.malacards.org/card/chronic_interstitial_cystitis			Urinary System	ADORA3, APLNR, CAPS, CD300A, CD37, IL21R, LILRB1, TMEM156
4.17	Peritonitis	Gastrointestinal diseases, Endocrine diseases, Rare diseases	43	4	FCGR1A, IL18, ITGB2, TLR2	http://www.malacards.org/card/peritonitis
4.16	Louse-Borne Relapsing Fever	Infectious diseases	10	3	C3, C4A, C4B	http://www.malacards.org/card/louse_borne_relapsing_fever
4.15	Pancreatic Adenocarcinoma	Endocrine diseases, Cancer diseases	197	5	ANXA2, CD44, CSF1R, PALLD, SPARC	http://www.malacards.org/card/pancreatic_adenocarcinoma
4.13	Creutzfeldt-Jakob Disease	Neuronal diseases, Mental diseases, Eye diseases, Genetic diseases, Rare diseases, Infectious diseases	45	4	AIF1, AQP4, GFAP, SERPINA3	http://www.malacards.org/card/creutzfeldt_jakob_disease
4.07	Renal Infectious Disease	Blood diseases, Nephrological diseases, Bone diseases, Genetic diseases	11	3	CASP1, IL18, PYCARD	http://www.malacards.org/card/renal_infectious_disease
4.07	Neuroaspergillosis	Neuronal diseases, Infectious diseases	11	3	CARD9, CD44, TLR2	http://www.malacards.org/card/neuroaspergillosis
4.06	Degeneration of Macula and Posterior Pole	Eye diseases	52	4	C3, EFEMP1, RPE65, SERPINA3	http://www.malacards.org/card/degeneration_of_macula_and_posterior_pole
4	Tick-Borne Relapsing Fever	Infectious diseases	12	3	C3, C4A, C4B	http://www.malacards.org/card/tick_borne_relapsing_fever
4	Schnitzler Syndrome	Immune diseases, Bone diseases, Rare diseases	12	3	CASP1, IL18, PYCARD	http://www.malacards.org/card/schnitzler_syndrome
3.91	Chronic Mucocutaneous Candidiasis	Neuronal diseases, Skin diseases, Immune diseases, Blood diseases, Genetic diseases, Rare diseases, Infectious diseases	60	4	CARD9, DOCK8, IL18, TLR2	http://www.malacards.org/card/chronic_mucocutaneous_candidiasis
3.9	Myeloma, Multiple	Neuronal diseases, Blood diseases, Nephrological diseases, Bone diseases, Cancer diseases, Genetic diseases, Rare diseases	296	5	BTK, CD33, CD44, CD86, IKZF1	http://www.malacards.org/card/myeloma_multiple
3.9	Osteoporosis	Bone diseases, Genetic diseases, Rare diseases, Fetal diseases	318	5	CD44, IL18, SLC7A7, SPARC, TYROBP	http://www.malacards.org/card/osteoporosis
3.87	Macrophage Activation Syndrome	Blood diseases, Bone diseases, Rare diseases	14	3	ANGPT1, IL18, IRF5	http://www.malacards.org/card/macrophage_activation_syndrome
3.87	Leber Congenital Amaurosis	Neuronal diseases, Eye diseases, Genetic diseases, Rare diseases	267	4	CD99, GFAP, RPE65, SERPINA3	http://www.malacards.org/card/leber_congenital_amaurosis	Causative mutation	RPE65
3.85	Pulmonary Hypertension	Blood diseases, Cardiovascular diseases, Respiratory diseases, Genetic diseases, Rare diseases	118	4	ADORA3, ANGPT1, APLNR, RNASE2	http://www.malacards.org/card/pulmonary_hypertension			Lung	ADORA3, APLNR, RNASE2
3.82	Granular Cell Tumor	Neuronal diseases, Skin diseases, Cancer diseases, Rare diseases	15	3	GFAP, SERPINA3, VIM	http://www.malacards.org/card/granular_cell_tumor
3.8	Pancytopenia	Blood diseases	74	4	CD33, IKZF1, SERPINA3, TBXAS1	http://www.malacards.org/card/pancytopenia
3.79	X-Linked Recessive Disease	Genetic diseases	80	4	BTK, CYBB, DOCK8, SERPINA3	http://www.malacards.org/card/x_linked_recessive_disease
3.76	Chronic Granulomatous Disease	Skin diseases, Immune diseases, Blood diseases, Gastrointestinal diseases, Eye diseases, Respiratory diseases, Bone diseases, Genetic diseases, Rare diseases	65	3	CASP1, CYBB, NCF1B	http://www.malacards.org/card/chronic_granulomatous_disease	Causative mutation	CYBB
3.75	Bone Inflammation Disease	Bone diseases	86	4	CASP1, IL18, SERPINA3, TLR2	http://www.malacards.org/card/bone_inflammation_disease
3.75	Dilated Cardiomyopathy	Neuronal diseases, Immune diseases, Blood diseases, Cardiovascular diseases, Ear diseases, Respiratory diseases, Bone diseases, Genetic diseases, Rare diseases	345	4	APLNR, BAG3, CD86, SERPINA3	http://www.malacards.org/card/dilated_cardiomyopathy	Causative mutation, Genetic tests	BAG3
3.72	Mesenchymal Chondrosarcoma	Cancer diseases	17	3	GFAP, SPARC, VIM	http://www.malacards.org/card/mesenchymal_chondrosarcoma
3.72	Mycobacterium Tuberculosis 1	Neuronal diseases, Cardiovascular diseases, Respiratory diseases, Endocrine diseases, Reproductive diseases, Rare diseases, Infectious diseases	86	4	CD86, IL18, SERPINA3, TLR2	http://www.malacards.org/card/mycobacterium_tuberculosis_1
3.72	Optic Nerve Disease	Neuronal diseases, Eye diseases, Rare diseases	88	4	AIF1, AQP4, GFAP, SERPINA3	http://www.malacards.org/card/optic_nerve_disease
3.69	Schizophrenia	Neuronal diseases, Mental diseases, Genetic diseases, Rare diseases	485	5	AQP4, C4A, C4B, GFAP, SERPINA3	http://www.malacards.org/card/schizophrenia
3.68	Hypersensitivity Vasculitis	Immune diseases, Blood diseases, Cardiovascular diseases, Bone diseases, Rare diseases	18	3	C3, C4A, SERPINA3	http://www.malacards.org/card/hypersensitivity_vasculitis
3.68	Relapsing Fever	Rare diseases, Infectious diseases	18	3	C3, C4A, C4B	http://www.malacards.org/card/relapsing_fever
3.68	Henoch-Schoenlein Purpura	Immune diseases, Blood diseases, Nephrological diseases, Cardiovascular diseases, Respiratory diseases, Bone diseases, Rare diseases	18	3	CYP21A2, RNASE3, SERPINA3	http://www.malacards.org/card/henoch_schoenlein_purpura
3.67	Common Variable Immunodeficiency	Immune diseases, Blood diseases, Rare diseases	89	4	BTK, CD86, IL21R, TLR2	http://www.malacards.org/card/common_variable_immunodeficiency
3.65	Frontotemporal Dementia	Neuronal diseases, Mental diseases, Genetic diseases, Rare diseases	100	4	ANXA2, GFAP, HLA-DRA, TREM2	http://www.malacards.org/card/frontotemporal_dementia
3.64	Muckle-Wells Syndrome	Skin diseases, Blood diseases, Nephrological diseases, Ear diseases, Bone diseases, Genetic diseases, Rare diseases	18	3	CASP1, IL18, PYCARD	http://www.malacards.org/card/muckle_wells_syndrome
3.64	Capillary Leak Syndrome	Immune diseases, Blood diseases, Cardiovascular diseases, Bone diseases, Rare diseases	19	3	C3, C4A, SERPING1	http://www.malacards.org/card/capillary_leak_syndrome
3.64	Leukoencephalopathy, Hereditary Diffuse, with Spheroids	Neuronal diseases, Mental diseases, Genetic diseases, Rare diseases	13	2	CSF1R, GFAP	http://www.malacards.org/card/leukoencephalopathy_hereditary_diffuse_with_spheroids	Causative mutation	CSF1R
3.61	Myotonic Dystrophy 2	Neuronal diseases, Eye diseases, Endocrine diseases, Muscle diseases, Reproductive diseases, Genetic diseases, Rare diseases, Fetal diseases	337	6	ANGPT1, AQP4, C1QB, CD44, NUPR1, SERPINA3	http://www.malacards.org/card/myotonic_dystrophy_2			Skeletal Muscle	ANGPT1, AQP4, C1QB, CD44, NUPR1, SERPINA3
3.6	Spinal Cancer	Neuronal diseases, Cancer diseases	20	3	CD99, GFAP, LINC00880	http://www.malacards.org/card/spinal_cancer
3.59	B-Cell Lymphoma	Immune diseases, Blood diseases, Cancer diseases, Rare diseases	110	4	BTK, CD44, IKZF1, MIR17HG	http://www.malacards.org/card/b_cell_lymphoma
3.57	Complement Component 2 Deficiency	Neuronal diseases, Immune diseases, Cardiovascular diseases, Genetic diseases, Rare diseases	20	3	C4A, C4B, CYP21A2	http://www.malacards.org/card/complement_component_2_deficiency
3.57	Facioscapulohumeral Muscular Dystrophy 1	Neuronal diseases, Muscle diseases, Genetic diseases, Rare diseases	174	4	ANXA1, CD44, EFEMP1, PTAFR	http://www.malacards.org/card/facioscapulohumeral_muscular_dystrophy_1			Skeletal Muscle	ANXA1, CD44, EFEMP1, PTAFR
3.57	Myotonic Dystrophy 1	Neuronal diseases, Eye diseases, Endocrine diseases, Muscle diseases, Reproductive diseases, Genetic diseases, Rare diseases, Fetal diseases	286	5	ANGPT1, AQP4, LY86, NUPR1, SERPINA3	http://www.malacards.org/card/myotonic_dystrophy_1			Skeletal Muscle	ANGPT1, AQP4, NUPR1, SERPINA3
3.55	Cataract 30	Neuronal diseases, Nephrological diseases, Eye diseases, Oral diseases, Genetic diseases, Rare diseases, Metabolic diseases, Fetal diseases	17	2	VIM, VIM-AS1	http://www.malacards.org/card/cataract_30	Causative mutation, Genetic tests	VIM
3.54	Hand, Foot and Mouth Disease	Skin diseases, Infectious diseases	22	3	AQP4, C4A, C4B	http://www.malacards.org/card/hand_foot_and_mouth_disease
3.54	Membranoproliferative Glomerulonephritis	Immune diseases, Nephrological diseases, Rare diseases	22	3	C3, C4A, ITGB2	http://www.malacards.org/card/membranoproliferative_glomerulonephritis
3.48	Tularemia	Skin diseases, Rare diseases, Infectious diseases	24	3	CASP1, IL18, TLR2	http://www.malacards.org/card/tularemia
3.47	Agammaglobulinemia	Immune diseases, Blood diseases, Genetic diseases, Rare diseases	165	5	APOBEC3F, BTK, CD86, EBI3, TLR2	http://www.malacards.org/card/agammaglobulinemia			Blood	APOBEC3F, CD86, EBI3
3.46	Malignant Fibroxanthoma	Cancer diseases	25	3	SERPINA3, SPARC, VIM	http://www.malacards.org/card/malignant_fibroxanthoma
3.45	Ige Responsiveness, Atopic	Immune diseases, Genetic diseases	17	2	IL21R, RNASE3	http://www.malacards.org/card/ige_responsiveness_atopic	Causative mutation, Unconfirmed association, Genetic tests	IL21R
3.44	Familial Cold Autoinflammatory Syndrome	Skin diseases, Immune diseases, Blood diseases, Nephrological diseases, Bone diseases, Endocrine diseases, Genetic diseases, Rare diseases	24	3	CASP1, IL18, PYCARD	http://www.malacards.org/card/familial_cold_autoinflammatory_syndrome
3.44	Hemangiopericytoma, Malignant	Cancer diseases, Rare diseases	25	3	CD99, SERPINA3, VIM	http://www.malacards.org/card/hemangiopericytoma_malignant
3.43	Steroid Inherited Metabolic Disorder	Genetic diseases, Metabolic diseases	26	3	C4A, C4B, CYP21A2	http://www.malacards.org/card/steroid_inherited_metabolic_disorder
3.43	Neuromyelitis Optica	Neuronal diseases, Immune diseases, Eye diseases, Rare diseases	26	3	AQP4, C3, GFAP	http://www.malacards.org/card/neuromyelitis_optica
3.41	Vitreoretinopathy, Neovascular Inflammatory	Cardiovascular diseases, Eye diseases, Genetic diseases, Rare diseases	25	3	GFAP, RPE65, SPARC	http://www.malacards.org/card/vitreoretinopathy_neovascular_inflammatory
3.41	Fibroma	Cancer diseases	26	3	CD99, SERPINA3, VIM	http://www.malacards.org/card/fibroma
3.41	Bacterial Sepsis	Infectious diseases	27	3	IL18, PTAFR, TLR2	http://www.malacards.org/card/bacterial_sepsis
3.41	Giant Cell Tumor	Cancer diseases	27	3	CSF1R, SERPINA3, VIM	http://www.malacards.org/card/giant_cell_tumor
3.38	Fasciitis		28	3	GFAP, IL18, VIM	http://www.malacards.org/card/fasciitis
3.37	Legionnaire Disease	Immune diseases, Respiratory diseases, Genetic diseases, Rare diseases, Infectious diseases	28	3	CASP1, SERPINA3, TLR2	http://www.malacards.org/card/legionnaire_disease
3.33	Behcet Syndrome	Neuronal diseases, Skin diseases, Nephrological diseases, Cardiovascular diseases, Eye diseases, Bone diseases, Rare diseases	118	3	C4A, IL18, TLR2	http://www.malacards.org/card/behcet_syndrome	Risk factor	C4A
3.33	Retinal Degeneration	Eye diseases, Genetic diseases, Rare diseases	158	3	EFEMP1, GFAP, RPE65	http://www.malacards.org/card/retinal_degeneration	Causative mutation	RPE65
3.32	Cinca Syndrome	Skin diseases, Immune diseases, Blood diseases, Eye diseases, Bone diseases, Genetic diseases, Rare diseases, Fetal diseases	30	3	CASP1, IL18, PYCARD	http://www.malacards.org/card/cinca_syndrome
3.32	Dermatofibrosarcoma Protuberans	Skin diseases, Cancer diseases, Genetic diseases, Rare diseases	30	3	CD99, SERPINA3, VIM	http://www.malacards.org/card/dermatofibrosarcoma_protuberans
3.31	Normal Pressure Hydrocephalus	Neuronal diseases, Nephrological diseases, Mental diseases, Genetic diseases, Rare diseases	30	3	AQP4, GFAP, SERPINA3	http://www.malacards.org/card/normal_pressure_hydrocephalus
3.3	Chlamydia	Reproductive diseases, Infectious diseases	32	3	CASP1, IL18, TLR2	http://www.malacards.org/card/chlamydia
3.29	Retinitis Pigmentosa 18	Eye diseases, Genetic diseases, Rare diseases	32	3	C4A, C4B, RNASE3	http://www.malacards.org/card/retinitis_pigmentosa_18
3.29	Ehlers-Danlos Syndrome	Skin diseases, Bone diseases, Genetic diseases, Rare diseases, Fetal diseases	33	3	AEBP1, C1R, CYP21A2	http://www.malacards.org/card/ehlers_danlos_syndrome
3.29	Leukemia, Chronic Myeloid	Immune diseases, Blood diseases, Cancer diseases, Genetic diseases, Rare diseases	205	4	CD33, HCK, IKZF1, PTPN6	http://www.malacards.org/card/leukemia_chronic_myeloid
3.29	Scoliosis	Bone diseases, Rare diseases	167	3	EFEMP1, GAL3ST4, GFAP	http://www.malacards.org/card/scoliosis	Causative mutation	EFEMP1
3.27	Osteomyelitis	Immune diseases, Bone diseases, Rare diseases	34	3	CASP1, PYCARD, TLR2	http://www.malacards.org/card/osteomyelitis
3.27	Chromophobe Renal Cell Carcinoma	Nephrological diseases, Cancer diseases, Rare diseases	373	6	AQP4, GLIS3, IL18, PLAAT4, TREM2, VIM	http://www.malacards.org/card/chromophobe_renal_cell_carcinoma			Kidney	AQP4, GLIS3, IL18, PLAAT4, TREM2
3.26	Lipoid Congenital Adrenal Hyperplasia	Endocrine diseases, Reproductive diseases, Genetic diseases, Rare diseases, Metabolic diseases, Fetal diseases	33	3	C4A, C4B, CYP21A2	http://www.malacards.org/card/lipoid_congenital_adrenal_hyperplasia
3.26	Esophagitis, Eosinophilic, 1	Gastrointestinal diseases, Rare diseases	33	3	RNASE2, RNASE3, SIGLEC8	http://www.malacards.org/card/esophagitis_eosinophilic_1
3.26	Neurilemmoma	Neuronal diseases, Cancer diseases, Rare diseases	34	3	GFAP, SERPINA3, VIM	http://www.malacards.org/card/neurilemmoma
3.26	Leukemia, Acute Lymphoblastic	Immune diseases, Blood diseases, Cancer diseases, Genetic diseases, Rare diseases	215	4	BTK, CD33, HCK, IKZF1	http://www.malacards.org/card/leukemia_acute_lymphoblastic
3.25	Brain Edema	Neuronal diseases	35	3	ANXA1, AQP4, GFAP	http://www.malacards.org/card/brain_edema
3.25	Brain Cancer	Neuronal diseases, Mental diseases, Cancer diseases, Rare diseases	230	4	AQP4, BAG3, CD44, GFAP	http://www.malacards.org/card/brain_cancer
3.25	Esophageal Cancer	Gastrointestinal diseases, Cancer diseases, Genetic diseases, Rare diseases	315	4	ANXA1, CD44, DLEC1, RHBDF2	http://www.malacards.org/card/esophageal_cancer	Unconfirmed association	DLEC1
3.24	Myelodysplastic Syndrome	Blood diseases, Genetic diseases, Rare diseases	227	4	ANGPT1, BTK, CD33, CSF1R	http://www.malacards.org/card/myelodysplastic_syndrome
3.24	Hematologic Cancer	Immune diseases, Blood diseases, Cancer diseases	240	4	CD33, CSF1R, IKZF1, SERPINA3	http://www.malacards.org/card/hematologic_cancer
3.22	Sebaceous Gland Disease	Skin diseases, Endocrine diseases, Rare diseases	37	3	CYP21A2, SERPINA3, TLR2	http://www.malacards.org/card/sebaceous_gland_disease
3.22	Neuroma	Neuronal diseases, Cancer diseases	37	3	AQP4, GFAP, SERPINA3	http://www.malacards.org/card/neuroma
3.21	B Cell Deficiency	Immune diseases, Blood diseases, Rare diseases	38	3	BTK, DOCK8, IKZF1	http://www.malacards.org/card/b_cell_deficiency
3.21	Acute Pancreatitis	Immune diseases, Gastrointestinal diseases, Bone diseases, Endocrine diseases, Cancer diseases, Genetic diseases, Rare diseases	38	3	CASP1, IL18, SERPINA3	http://www.malacards.org/card/acute_pancreatitis
3.21	Coccidiosis	Immune diseases, Gastrointestinal diseases, Infectious diseases	38	3	CD99, SERPINA3, TLR2	http://www.malacards.org/card/coccidiosis
3.19	Gout	Skin diseases, Blood diseases, Bone diseases, Metabolic diseases	38	3	IL18, PYCARD, TLR2	http://www.malacards.org/card/gout
3.19	Cystadenocarcinoma	Endocrine diseases, Cancer diseases	39	3	SERPINA3, SPARC, VIM	http://www.malacards.org/card/cystadenocarcinoma
3.18	Salmonellosis	Immune diseases, Blood diseases, Rare diseases, Infectious diseases	40	3	CASP1, IL18, TLR2	http://www.malacards.org/card/salmonellosis
3.17	Plague	Immune diseases, Gastrointestinal diseases, Respiratory diseases, Rare diseases, Infectious diseases	41	3	CASP1, CD86, TLR2	http://www.malacards.org/card/plague
3.17	Glioma Susceptibility 1	Neuronal diseases, Cancer diseases, Genetic diseases, Rare diseases	118	3	GFAP, MIR17HG, TNC	http://www.malacards.org/card/glioma_susceptibility_1	Risk factor	MIR17HG
3.16	Chordoma	Bone diseases, Endocrine diseases, Cancer diseases, Rare diseases	40	3	GFAP, SERPINA3, VIM	http://www.malacards.org/card/chordoma
3.16	Chondrosarcoma	Bone diseases, Cancer diseases, Genetic diseases, Rare diseases	40	3	SERPINA3, SPARC, VIM	http://www.malacards.org/card/chondrosarcoma
3.15	Medulloblastoma	Neuronal diseases, Immune diseases, Cancer diseases, Genetic diseases, Rare diseases, Fetal diseases	283	4	CD44, GFAP, MIR17HG, VIM	http://www.malacards.org/card/medulloblastoma
3.12	Frontotemporal Lobar Degeneration with Tdp43 Inclusions, Grn-Related	Neuronal diseases, Mental diseases, Genetic diseases, Rare diseases	8	2	AQP4, EFEMP1	http://www.malacards.org/card/frontotemporal_lobar_degeneration_with_tdp43_inclusions_grn_related
3.12	Myocarditis	Cardiovascular diseases, Respiratory diseases, Rare diseases	45	3	CD86, IL18, ITGB2	http://www.malacards.org/card/myocarditis
3.11	Vasculitis	Immune diseases, Blood diseases, Cardiovascular diseases, Bone diseases, Rare diseases	46	3	C3, ITGB2, SERPINA3	http://www.malacards.org/card/vasculitis
3.11	Acute Cystitis	Nephrological diseases	46	3	IL18, TLR2, VIM	http://www.malacards.org/card/acute_cystitis
3.11	Opportunistic Mycosis	Infectious diseases	46	3	CARD9, DOCK8, TLR2	http://www.malacards.org/card/opportunistic_mycosis
3.1	Otitis Media	Ear diseases, Genetic diseases	45	3	C3, RNASE3, TLR2	http://www.malacards.org/card/otitis_media
3.09	Teratoma	Cancer diseases, Fetal diseases	47	3	CD99, GFAP, VIM	http://www.malacards.org/card/teratoma
3.08	Prion Disease	Neuronal diseases, Mental diseases, Genetic diseases, Rare diseases	47	3	AIF1, GFAP, SERPINA3	http://www.malacards.org/card/prion_disease
3.08	Trypanosomiasis	Infectious diseases	48	3	C3, IL18, TLR2	http://www.malacards.org/card/trypanosomiasis
3.08	Hypersensitivity Reaction Type Iv Disease	Immune diseases, Cancer diseases	48	3	IL18, SERPINA3, TLR2	http://www.malacards.org/card/hypersensitivity_reaction_type_iv_disease
3.08	Parkinson Disease, Late-Onset	Neuronal diseases, Mental diseases, Muscle diseases, Genetic diseases, Rare diseases, Metabolic diseases	343	4	AIF1, HLA-DRA, HPGDS, SERPINA3	http://www.malacards.org/card/parkinson_disease_late_onset
3.07	Parasitic Helminthiasis Infectious Disease	Gastrointestinal diseases, Rare diseases, Infectious diseases	49	3	RNASE3, SERPINA3, TLR2	http://www.malacards.org/card/parasitic_helminthiasis_infectious_disease
3.03	Proteasome-Associated Autoinflammatory Syndrome 1	Skin diseases, Immune diseases, Blood diseases, Bone diseases, Endocrine diseases, Genetic diseases, Rare diseases	52	3	IL18, RNASE3, TLR2	http://www.malacards.org/card/proteasome_associated_autoinflammatory_syndrome_1
3.03	Renal Cell Carcinoma, Papillary, 1	Nephrological diseases, Cancer diseases, Genetic diseases, Rare diseases	416	7	APBB1IP, ARL11, C3, CD84, CD86, PTAFR, TREM2	http://www.malacards.org/card/renal_cell_carcinoma_papillary_1			Kidney	APBB1IP, ARL11, C3, CD84, CD86, PTAFR, TREM2
3	Autoinflammation with Arthritis and Dyskeratosis	Skin diseases, Genetic diseases	3	2	CASP1, IL18	http://www.malacards.org/card/autoinflammation_with_arthritis_and_dyskeratosis
3	Solitary Bone Cyst	Bone diseases, Rare diseases	3	2	TREM2, TYROBP	http://www.malacards.org/card/solitary_bone_cyst
3	Intravascular Papillary Endothelial Hyperplasia	Rare diseases	5	2	SERPINA3, VIM	http://www.malacards.org/card/intravascular_papillary_endothelial_hyperplasia
3	Primitive Neuroectodermal Tumor of the Cervix Uteri	Neuronal diseases, Reproductive diseases, Cancer diseases, Rare diseases	5	2	GFAP, VIM	http://www.malacards.org/card/primitive_neuroectodermal_tumor_of_the_cervix_uteri
3	Pneumococcal Meningitis	Neuronal diseases, Rare diseases, Infectious diseases	6	2	C3, CASP1	http://www.malacards.org/card/pneumococcal_meningitis
3	Immunodeficiency 17	Immune diseases, Blood diseases, Gastrointestinal diseases, Genetic diseases, Rare diseases	6	2	CARD9, DOCK8	http://www.malacards.org/card/immunodeficiency_17
3	Malignant Epithelioid Hemangioendothelioma	Cardiovascular diseases, Cancer diseases, Rare diseases, Fetal diseases	6	2	SERPINA3, WWTR1	http://www.malacards.org/card/malignant_epithelioid_hemangioendothelioma
3	Complement Factor I Deficiency	Immune diseases, Blood diseases, Genetic diseases, Rare diseases	6	2	C3, C4B	http://www.malacards.org/card/complement_factor_i_deficiency
3	Thyroid Gland Hurthle Cell Carcinoma	Endocrine diseases, Cancer diseases	6	2	AQP4, SERPINA3	http://www.malacards.org/card/thyroid_gland_hurthle_cell_carcinoma
3	Ewing Sarcoma of Bone	Neuronal diseases, Bone diseases, Cancer diseases	6	2	CD99, VIM	http://www.malacards.org/card/ewing_sarcoma_of_bone
3	Cerebral Neuroblastoma	Neuronal diseases, Cancer diseases	6	2	FCGR1B, GFAP	http://www.malacards.org/card/cerebral_neuroblastoma
3	Acquired Angioedema	Skin diseases, Immune diseases, Gastrointestinal diseases, Bone diseases, Oral diseases, Genetic diseases, Rare diseases	6	2	C3, SERPING1	http://www.malacards.org/card/acquired_angioedema
3	Juvenile Dermatitis Herpetiformis	Skin diseases, Immune diseases, Genetic diseases, Rare diseases	6	2	C4A, C4B	http://www.malacards.org/card/juvenile_dermatitis_herpetiformis
3	Congenital Epulis	Oral diseases, Cancer diseases, Rare diseases	7	2	SERPINA3, VIM	http://www.malacards.org/card/congenital_epulis
3	Malignant Hemangioma	Neuronal diseases, Blood diseases, Cardiovascular diseases, Cancer diseases, Genetic diseases, Rare diseases, Fetal diseases	7	2	SERPINA3, WWTR1	http://www.malacards.org/card/malignant_hemangioma
3	Myringitis Bullosa Hemorrhagica	Ear diseases	7	2	BIN2, PTAFR	http://www.malacards.org/card/myringitis_bullosa_hemorrhagica
2.96	Sarcoma, Synovial	Immune diseases, Cancer diseases, Genetic diseases, Rare diseases	60	3	CD99, SERPINA3, VIM	http://www.malacards.org/card/sarcoma_synovial
2.96	Intraocular Pressure Quantitative Trait Locus	Neuronal diseases, Eye diseases	60	3	ADORA3, AQP4, SERPINA3	http://www.malacards.org/card/intraocular_pressure_quantitative_trait_locus
2.94	Toxic Encephalopathy	Neuronal diseases, Eye diseases, Rare diseases	65	3	AIF1, GFAP, SERPINA3	http://www.malacards.org/card/toxic_encephalopathy
2.93	Sarcoidosis 1	Neuronal diseases, Immune diseases, Nephrological diseases, Eye diseases, Respiratory diseases, Bone diseases, Endocrine diseases, Genetic diseases, Rare diseases	65	3	CD86, IL18, SERPINA3	http://www.malacards.org/card/sarcoidosis_1
2.93	Pulmonary Fibrosis	Respiratory diseases, Genetic diseases	131	3	APLNR, CHI3L2, RNASE2	http://www.malacards.org/card/pulmonary_fibrosis			Lung	APLNR, CHI3L2, RNASE2
2.92	Multicentric Reticulohistiocytosis	Skin diseases, Bone diseases, Rare diseases	8	2	SERPINA3, VIM	http://www.malacards.org/card/multicentric_reticulohistiocytosis
2.92	Extraosseous Ewings Sarcoma-Primitive Neuroepithelial Tumor	Neuronal diseases, Bone diseases, Cancer diseases	8	2	CD99, SPARC	http://www.malacards.org/card/extraosseous_ewings_sarcoma_primitive_neuroepithelial_tumor
2.92	Cerebellopontine Angle Primitive Neuroectodermal	Neuronal diseases, Cancer diseases	8	2	CD99, GFAP	http://www.malacards.org/card/cerebellopontine_angle_primitive_neuroectodermal
2.92	Heart Lymphoma	Immune diseases, Cardiovascular diseases, Cancer diseases	8	2	HLA-DRA, VIM	http://www.malacards.org/card/heart_lymphoma
2.92	Loeffler Endocarditis	Blood diseases, Cardiovascular diseases, Rare diseases	8	2	RNASE2, RNASE3	http://www.malacards.org/card/loeffler_endocarditis
2.92	Dementia, Lewy Body	Mental diseases, Genetic diseases, Rare diseases	65	3	AIF1, GFAP, SERPINA3	http://www.malacards.org/card/dementia_lewy_body
2.91	Colitis	Gastrointestinal diseases	69	3	IL18, IRF5, TLR2	http://www.malacards.org/card/colitis
2.91	Inguinal Hernia	Gastrointestinal diseases	52	2	CD44, EFEMP1	http://www.malacards.org/card/inguinal_hernia	Causative mutation	EFEMP1
2.89	Dermatitis	Skin diseases	72	3	IL18, RNASE3, TLR2	http://www.malacards.org/card/dermatitis
2.89	Cerebral Degeneration	Neuronal diseases	72	3	AQP4, GFAP, SERPINA3	http://www.malacards.org/card/cerebral_degeneration
2.88	Allergic Hypersensitivity Disease	Immune diseases	73	3	CD86, RNASE3, TLR2	http://www.malacards.org/card/allergic_hypersensitivity_disease
2.88	Parasitic Protozoa Infectious Disease	Cancer diseases, Infectious diseases	74	3	CD86, SERPINA3, TLR2	http://www.malacards.org/card/parasitic_protozoa_infectious_disease
2.87	Oligodendroglioma	Neuronal diseases, Bone diseases, Cancer diseases, Rare diseases	73	3	CD44, GFAP, VIM	http://www.malacards.org/card/oligodendroglioma
2.87	Upper Respiratory Tract Disease	Respiratory diseases	75	3	RNASE3, SERPINA3, TLR2	http://www.malacards.org/card/upper_respiratory_tract_disease
2.86	Demyelinating Disease	Neuronal diseases	77	3	AQP4, ITGB2, SERPINA3	http://www.malacards.org/card/demyelinating_disease
2.86	Bronchial Disease	Respiratory diseases	77	3	RNASE3, SERPINA3, TLR2	http://www.malacards.org/card/bronchial_disease
2.84	Syringocystadenoma Papilliferum	Skin diseases, Cancer diseases, Rare diseases	9	2	GFAP, SERPINA3	http://www.malacards.org/card/syringocystadenoma_papilliferum
2.84	Cutaneous Leiomyosarcoma	Skin diseases, Cancer diseases	9	2	GFAP, VIM	http://www.malacards.org/card/cutaneous_leiomyosarcoma
2.84	Cholinergic Urticaria	Skin diseases	9	2	SERPINA3, SERPING1	http://www.malacards.org/card/cholinergic_urticaria
2.84	Ovarian Mucinous Cystadenocarcinoma	Endocrine diseases, Reproductive diseases, Cancer diseases	9	2	SERPINA3, VIM	http://www.malacards.org/card/ovarian_mucinous_cystadenocarcinoma
2.84	Blepharochalasis	Eye diseases	9	2	SERPINA3, SERPING1	http://www.malacards.org/card/blepharochalasis
2.84	Lymphocytic Leukemia	Immune diseases, Blood diseases, Bone diseases, Cancer diseases, Rare diseases	78	3	BTK, CD44, IKZF1	http://www.malacards.org/card/lymphocytic_leukemia
2.83	Adrenal Hyperplasia, Congenital, Due to 21-Hydroxylase Deficiency	Nephrological diseases, Endocrine diseases, Reproductive diseases, Genetic diseases, Rare diseases, Fetal diseases	1	1	CYP21A2	http://www.malacards.org/card/adrenal_hyperplasia_congenital_due_to_21_hydroxylase_deficiency	Causative mutation	CYP21A2
2.83	Systemic Lupus Erythematosus 10	Skin diseases, Immune diseases, Blood diseases, Nephrological diseases, Bone diseases, Genetic diseases, Rare diseases	1	1	IRF5	http://www.malacards.org/card/systemic_lupus_erythematosus_10	Causative mutation, Risk factor, Genetic tests	IRF5
2.83	Ehlers-Danlos Syndrome, Classic-Like, 2	Skin diseases, Bone diseases, Endocrine diseases, Oral diseases, Genetic diseases, Rare diseases, Fetal diseases	1	1	AEBP1	http://www.malacards.org/card/ehlers_danlos_syndrome_classic_like_2	Causative mutation, Genetic tests	AEBP1
2.83	Immunodeficiency 40	Immune diseases, Blood diseases, Bone diseases, Genetic diseases, Rare diseases, Infectious diseases	1	1	DOCK2	http://www.malacards.org/card/immunodeficiency_40	Causative mutation, Genetic tests	DOCK2
2.83	Feingold Syndrome 2	Bone diseases, Genetic diseases, Rare diseases, Fetal diseases	1	1	MIR17HG	http://www.malacards.org/card/feingold_syndrome_2	Causative mutation, Risk factor, Genetic tests	MIR17HG
2.83	Immunodeficiency, Common Variable, 13	Immune diseases, Blood diseases, Genetic diseases, Rare diseases	1	1	IKZF1	http://www.malacards.org/card/immunodeficiency_common_variable_13	Causative mutation, Genetic tests	IKZF1
2.83	Brain Abnormalities, Neurodegeneration, and Dysosteosclerosis	Neuronal diseases, Bone diseases, Genetic diseases	1	1	CSF1R	http://www.malacards.org/card/brain_abnormalities_neurodegeneration_and_dysosteosclerosis	Causative mutation	CSF1R
2.83	Nail Disorder, Nonsyndromic Congenital, 3	Skin diseases, Bone diseases, Genetic diseases, Rare diseases, Fetal diseases	1	1	PLCD1	http://www.malacards.org/card/nail_disorder_nonsyndromic_congenital_3_2	Causative mutation, Genetic tests	PLCD1
2.83	Polycystic Lipomembranous Osteodysplasia with Sclerosing Leukoencephalopathy 2	Neuronal diseases, Mental diseases, Bone diseases, Genetic diseases, Rare diseases, Fetal diseases	1	1	TREM2	http://www.malacards.org/card/polycystic_lipomembranous_osteodysplasia_with_sclerosing_leukoencephalopathy_2	Causative mutation, Genetic tests	TREM2
2.83	Early-Onset Calcifying Leukoencephalopathy-Skeletal Dysplasia	Neuronal diseases, Bone diseases, Rare diseases, Fetal diseases	1	1	CSF1R	http://www.malacards.org/card/early_onset_calcifying_leukoencephalopathy_skeletal_dysplasia	Causative mutation	CSF1R
2.83	Immunodeficiency 34	Immune diseases, Blood diseases, Genetic diseases, Rare diseases	1	1	CYBB	http://www.malacards.org/card/immunodeficiency_34	Causative mutation, Genetic tests	CYBB
2.83	Tylosis with Esophageal Cancer	Skin diseases, Gastrointestinal diseases, Cancer diseases, Genetic diseases, Rare diseases	1	1	RHBDF2	http://www.malacards.org/card/tylosis_with_esophageal_cancer	Causative mutation, Genetic tests	RHBDF2
2.83	Classic Congenital Adrenal Hyperplasia Due to 21-Hydroxylase Deficiency, Salt Wasting Form	Endocrine diseases, Reproductive diseases, Rare diseases, Fetal diseases	1	1	CYP21A2	http://www.malacards.org/card/classic_congenital_adrenal_hyperplasia_due_to_21_hydroxylase_deficiency_salt_wasting_form	Causative mutation	CYP21A2
2.83	Hemolytic Uremic Syndrome, Atypical 5	Immune diseases, Blood diseases, Nephrological diseases, Genetic diseases, Rare diseases	1	1	C3	http://www.malacards.org/card/hemolytic_uremic_syndrome_atypical_5	Causative mutation, Risk factor, Genetic tests	C3
2.83	Retinitis Pigmentosa 87 with Choroidal Involvement	Eye diseases, Genetic diseases	1	1	RPE65	http://www.malacards.org/card/retinitis_pigmentosa_87_with_choroidal_involvement	Causative mutation	RPE65
2.83	Complement Component 3 Deficiency, Autosomal Recessive	Immune diseases, Blood diseases, Genetic diseases, Rare diseases	1	1	C3	http://www.malacards.org/card/complement_component_3_deficiency_autosomal_recessive	Causative mutation, Genetic tests	C3
2.83	Blood Group, Chido/rodgers System	Blood diseases, Genetic diseases	1	1	C4A	http://www.malacards.org/card/blood_group_chido_rodgers_system	Causative mutation, Unconfirmed association, Genetic tests	C4A
2.83	Immunodeficiency 56	Immune diseases, Blood diseases, Genetic diseases, Rare diseases	1	1	IL21R	http://www.malacards.org/card/immunodeficiency_56	Causative mutation, Genetic tests	IL21R
2.83	Hyper-Ige Recurrent Infection Syndrome 2, Autosomal Recessive	Skin diseases, Immune diseases, Blood diseases, Bone diseases, Genetic diseases, Rare diseases	1	1	DOCK8	http://www.malacards.org/card/hyper_ige_recurrent_infection_syndrome_2_autosomal_recessive	Causative mutation, Genetic tests	DOCK8
2.83	Candidiasis, Familial, 2	Skin diseases, Immune diseases, Blood diseases, Gastrointestinal diseases, Genetic diseases, Rare diseases, Infectious diseases	1	1	CARD9	http://www.malacards.org/card/candidiasis_familial_2	Causative mutation, Genetic tests	CARD9
2.83	Complement Component 4, Partial Deficiency of	Blood diseases, Genetic diseases, Rare diseases	1	1	SERPING1	http://www.malacards.org/card/complement_component_4_partial_deficiency_of	Causative mutation, Genetic tests	SERPING1
2.83	Cardiomyopathy, Dilated, 1hh	Neuronal diseases, Immune diseases, Blood diseases, Cardiovascular diseases, Ear diseases, Respiratory diseases, Bone diseases, Genetic diseases, Rare diseases	1	1	BAG3	http://www.malacards.org/card/cardiomyopathy_dilated_1hh	Causative mutation, Genetic tests	BAG3
2.83	Ghosal Hematodiaphyseal Dysplasia	Immune diseases, Blood diseases, Bone diseases, Genetic diseases, Rare diseases, Fetal diseases	1	1	TBXAS1	http://www.malacards.org/card/ghosal_hematodiaphyseal_dysplasia	Causative mutation, Genetic tests	TBXAS1
2.83	Angpt1-Related Hereditary Angioedema with Normal C1inh	Immune diseases, Bone diseases, Rare diseases	1	1	ANGPT1	http://www.malacards.org/card/angpt1_related_hereditary_angioedema_with_normal_c1inh	Causative mutation	ANGPT1
2.83	Complement Component 4a Deficiency	Immune diseases, Genetic diseases	1	1	C4A	http://www.malacards.org/card/complement_component_4a_deficiency	Causative mutation, Genetic tests	C4A
2.83	Classic Congenital Adrenal Hyperplasia Due to 21-Hydroxylase Deficiency, Simple Virilizing Form	Endocrine diseases, Reproductive diseases, Rare diseases, Fetal diseases	1	1	CYP21A2	http://www.malacards.org/card/classic_congenital_adrenal_hyperplasia_due_to_21_hydroxylase_deficiency_simple_virilizing_form	Causative mutation	CYP21A2
2.83	Pancreatic Cancer 1	Gastrointestinal diseases, Endocrine diseases, Cancer diseases, Genetic diseases, Rare diseases	2	1	PALLD	http://www.malacards.org/card/pancreatic_cancer_1	Causative mutation, Risk factor, Genetic tests	PALLD
2.83	Epidermolysis Bullosa Simplex with Pyloric Atresia	Skin diseases, Genetic diseases, Rare diseases	2	1	ITGB4	http://www.malacards.org/card/epidermolysis_bullosa_simplex_with_pyloric_atresia	Causative mutation	ITGB4
2.83	Agammaglobulinemia 1, Autosomal Recessive	Immune diseases, Blood diseases, Genetic diseases, Rare diseases	2	1	BTK	http://www.malacards.org/card/agammaglobulinemia_1_autosomal_recessive	Causative mutation	BTK
2.83	Periodontal Ehlers-Danlos Syndrome	Skin diseases, Bone diseases, Oral diseases, Genetic diseases, Rare diseases, Fetal diseases	2	1	C1R	http://www.malacards.org/card/periodontal_ehlers_danlos_syndrome	Causative mutation	C1R
2.83	Ehlers-Danlos Syndrome, Periodontal Type, 2	Skin diseases, Bone diseases, Oral diseases, Genetic diseases, Rare diseases, Fetal diseases	2	1	C1R	http://www.malacards.org/card/ehlers_danlos_syndrome_periodontal_type_2_2	Causative mutation	C1R
2.83	Weyers Acrofacial Dysostosis	Skin diseases, Bone diseases, Oral diseases, Genetic diseases, Rare diseases, Fetal diseases	2	1	EVC2	http://www.malacards.org/card/weyers_acrofacial_dysostosis	Causative mutation, Genetic tests	EVC2
2.83	Complement Component 4b Deficiency	Immune diseases, Genetic diseases	2	1	C4B	http://www.malacards.org/card/complement_component_4b_deficiency	Causative mutation	C4B
2.83	Isolated Growth Hormone Deficiency, Type Iii, with Agammaglobulinemia	Blood diseases, Bone diseases, Endocrine diseases, Genetic diseases, Rare diseases	2	1	BTK	http://www.malacards.org/card/isolated_growth_hormone_deficiency_type_iii_with_agammaglobulinemia	Causative mutation	BTK
2.83	Ehlers-Danlos Syndrome, Periodontal Type, 1	Skin diseases, Bone diseases, Oral diseases, Genetic diseases, Rare diseases, Fetal diseases	2	1	C1R	http://www.malacards.org/card/ehlers_danlos_syndrome_periodontal_type_1_2	Causative mutation, Genetic tests	C1R
2.83	Familial Drusen	Eye diseases, Genetic diseases, Rare diseases	3	1	EFEMP1	http://www.malacards.org/card/familial_drusen	Causative mutation	EFEMP1
2.83	Angioedema, Hereditary, Type I	Skin diseases, Immune diseases, Gastrointestinal diseases, Bone diseases, Oral diseases, Genetic diseases, Rare diseases	3	1	SERPING1	http://www.malacards.org/card/angioedema_hereditary_type_i	Causative mutation, Genetic tests	SERPING1
2.83	Epidermolysis Bullosa Simplex, Localized	Skin diseases, Genetic diseases, Rare diseases	3	1	ITGB4	http://www.malacards.org/card/epidermolysis_bullosa_simplex_localized	Causative mutation	ITGB4
2.83	Ataxia-Oculomotor Apraxia 3	Neuronal diseases, Eye diseases, Genetic diseases, Rare diseases	6	1	PIK3R5	http://www.malacards.org/card/ataxia_oculomotor_apraxia_3	Causative mutation, Genetic tests	PIK3R5
2.83	Mouth Disease	Oral diseases	83	3	AQP4, SERPINA3, VIM	http://www.malacards.org/card/mouth_disease
2.83	Squamous Cell Carcinoma, Head and Neck	Gastrointestinal diseases, Cancer diseases, Genetic diseases, Rare diseases	483	4	CD44, ITGB4, SPARC, TNC	http://www.malacards.org/card/squamous_cell_carcinoma_head_and_neck			Head Mesenchyme	SPARC, TNC
2.82	Gliosarcoma	Neuronal diseases, Bone diseases, Cancer diseases, Rare diseases	81	3	GFAP, SERPINA3, VIM	http://www.malacards.org/card/gliosarcoma
2.82	Ischemia	Blood diseases, Cardiovascular diseases, Metabolic diseases	83	3	ADORA3, ANGPT1, GFAP	http://www.malacards.org/card/ischemia
2.81	X-Linked Monogenic Disease	Genetic diseases	86	3	BTK, CYBB, SERPINA3	http://www.malacards.org/card/x_linked_monogenic_disease
2.79	Angiocentric Glioma	Neuronal diseases, Rare diseases	9	2	GFAP, VIM	http://www.malacards.org/card/angiocentric_glioma
2.78	Alpha-2-Plasmin Inhibitor Deficiency	Blood diseases, Genetic diseases, Rare diseases	9	2	ANXA2, SERPING1	http://www.malacards.org/card/alpha_2_plasmin_inhibitor_deficiency
2.77	Autoimmune Optic Neuritis	Neuronal diseases, Immune diseases, Eye diseases, Rare diseases	10	2	AIF1, AQP4	http://www.malacards.org/card/autoimmune_optic_neuritis
2.77	Epithelioid Leiomyosarcoma	Muscle diseases, Cancer diseases	10	2	SERPINA3, VIM	http://www.malacards.org/card/epithelioid_leiomyosarcoma
2.77	Spindle Cell Lipoma	Cancer diseases	10	2	CD99, VIM	http://www.malacards.org/card/spindle_cell_lipoma
2.77	Parachordoma	Cancer diseases	10	2	GFAP, VIM	http://www.malacards.org/card/parachordoma
2.77	Chondroid Chordoma	Bone diseases, Cancer diseases	10	2	SERPINA3, VIM	http://www.malacards.org/card/chondroid_chordoma
2.77	Melanotic Neuroectodermal Tumor	Neuronal diseases, Bone diseases, Oral diseases, Cancer diseases	10	2	GFAP, VIM	http://www.malacards.org/card/melanotic_neuroectodermal_tumor
2.77	Mantle Cell Lymphoma	Immune diseases, Blood diseases, Cancer diseases, Rare diseases	90	3	BTK, CD44, MIR17HG	http://www.malacards.org/card/mantle_cell_lymphoma
2.76	Classic Congenital Adrenal Hyperplasia Due to 21-Hydroxylase Deficiency	Bone diseases, Endocrine diseases, Reproductive diseases, Rare diseases, Metabolic diseases	7	1	CYP21A2	http://www.malacards.org/card/classic_congenital_adrenal_hyperplasia_due_to_21_hydroxylase_deficiency	Causative mutation, Genetic tests	CYP21A2
2.76	Macular Degeneration, Age-Related, 9	Blood diseases, Eye diseases, Genetic diseases, Rare diseases	7	1	C3	http://www.malacards.org/card/macular_degeneration_age_related_9	Causative mutation, Risk factor, Genetic tests	C3
2.76	Oral Cavity Cancer	Gastrointestinal diseases, Oral diseases, Cancer diseases	95	3	IL18, SERPINA3, TLR2	http://www.malacards.org/card/oral_cavity_cancer
2.74	Bone Disease	Bone diseases, Rare diseases	101	3	CASP1, CSF1R, SPARC	http://www.malacards.org/card/bone_disease
2.74	Autosomal Recessive Disease	Genetic diseases	104	3	PIK3R5, SERPINA3, TREM2	http://www.malacards.org/card/autosomal_recessive_disease
2.72	Suppurative Lymphadenitis	Immune diseases	11	2	CYBB, DOCK8	http://www.malacards.org/card/suppurative_lymphadenitis
2.72	C1 Inhibitor Deficiency	Immune diseases	11	2	SERPINA3, SERPING1	http://www.malacards.org/card/c1_inhibitor_deficiency
2.72	Penicilliosis	Infectious diseases	11	2	CARD9, CLIC1	http://www.malacards.org/card/penicilliosis
2.72	Chordoid Meningioma	Neuronal diseases, Cancer diseases	11	2	GFAP, VIM	http://www.malacards.org/card/chordoid_meningioma
2.72	Subependymoma	Neuronal diseases, Rare diseases	11	2	AQP4, GFAP	http://www.malacards.org/card/subependymoma
2.72	Fibrosarcomatous Osteosarcoma	Bone diseases, Cancer diseases	11	2	SERPINA3, SPARC	http://www.malacards.org/card/fibrosarcomatous_osteosarcoma
2.72	Clear Cell Ependymoma	Neuronal diseases, Cancer diseases	11	2	GFAP, VIM	http://www.malacards.org/card/clear_cell_ependymoma
2.72	Gastric Cancer	Immune diseases, Blood diseases, Gastrointestinal diseases, Cancer diseases, Genetic diseases, Rare diseases	499	3	ANXA2P2, CD44, SERPINA3	http://www.malacards.org/card/gastric_cancer	Risk factor	ANXA2P2
2.71	Marden-Walker Syndrome	Neuronal diseases, Ear diseases, Genetic diseases, Rare diseases, Fetal diseases	5	1	EFEMP1	http://www.malacards.org/card/marden_walker_syndrome	Causative mutation	EFEMP1
2.71	Aplasia Cutis Congenita, Nonsyndromic	Neuronal diseases, Skin diseases, Bone diseases, Genetic diseases, Rare diseases	5	1	ITGB4	http://www.malacards.org/card/aplasia_cutis_congenita_nonsyndromic	Causative mutation	ITGB4
2.7	Spastic Cerebral Palsy	Neuronal diseases	113	3	AIF1, IL18, TNC	http://www.malacards.org/card/spastic_cerebral_palsy			Skeletal Muscle	AIF1, TNC
2.69	Osteogenesis Imperfecta, Type Xvii	Neuronal diseases, Eye diseases, Bone diseases, Oral diseases, Genetic diseases, Rare diseases, Fetal diseases	8	1	SPARC	http://www.malacards.org/card/osteogenesis_imperfecta_type_xvii	Causative mutation, Genetic tests	SPARC
2.69	Crohn's Disease	Gastrointestinal diseases, Rare diseases, Infectious diseases	111	3	IL18, IRF5, TLR2	http://www.malacards.org/card/crohns_disease
2.67	Graham-Little-Piccardi-Lassueur Syndrome	Skin diseases, Rare diseases	2	1	HLA-DRA	http://www.malacards.org/card/graham_little_piccardi_lassueur_syndrome_2	Risk factor	HLA-DRA
2.67	Gastrointestinal Stromal Tumor	Neuronal diseases, Blood diseases, Gastrointestinal diseases, Cancer diseases, Genetic diseases, Rare diseases	114	3	ANGPT1, CD44, VIM	http://www.malacards.org/card/gastrointestinal_stromal_tumor
2.66	Secretory Meningioma	Neuronal diseases, Cancer diseases	12	2	SERPINA3, VIM	http://www.malacards.org/card/secretory_meningioma
2.66	Clear Cell Chondrosarcoma	Cancer diseases	12	2	SERPINA3, SPARC	http://www.malacards.org/card/clear_cell_chondrosarcoma
2.66	Rhabdoid Meningioma	Neuronal diseases, Cancer diseases	12	2	GFAP, VIM	http://www.malacards.org/card/rhabdoid_meningioma
2.66	Ocular Hyperemia	Eye diseases	12	2	EVC2, RPE65	http://www.malacards.org/card/ocular_hyperemia
2.66	Middle Ear Adenocarcinoma	Ear diseases, Cancer diseases	12	2	AIF1, GFAP	http://www.malacards.org/card/middle_ear_adenocarcinoma
2.65	Severe Early-Childhood-Onset Retinal Dystrophy	Eye diseases, Rare diseases	5	1	RPE65	http://www.malacards.org/card/severe_early_childhood_onset_retinal_dystrophy	Causative mutation	RPE65
2.64	Burkitt Lymphoma	Blood diseases, Cancer diseases, Genetic diseases, Rare diseases	125	3	CD44, MIR17HG, VIM	http://www.malacards.org/card/burkitt_lymphoma
2.62	Myd88 Deficiency	Neuronal diseases, Immune diseases, Blood diseases, Genetic diseases, Rare diseases	12	2	BTK, TLR2	http://www.malacards.org/card/myd88_deficiency
2.62	Syringoma	Skin diseases, Cancer diseases, Rare diseases	13	2	GFAP, VIM	http://www.malacards.org/card/syringoma
2.62	Eosinophilic Gastritis	Immune diseases, Gastrointestinal diseases, Rare diseases	13	2	RNASE2, SIGLEC8	http://www.malacards.org/card/eosinophilic_gastritis
2.62	Blepharoconjunctivitis	Eye diseases	13	2	DOCK8, RNASE3	http://www.malacards.org/card/blepharoconjunctivitis
2.62	Perineurioma	Neuronal diseases, Cancer diseases, Rare diseases	13	2	GFAP, VIM	http://www.malacards.org/card/perineurioma
2.62	Anaplastic Ependymoma	Neuronal diseases, Rare diseases	13	2	GFAP, VIM	http://www.malacards.org/card/anaplastic_ependymoma
2.62	Chordoid Glioma	Neuronal diseases, Bone diseases, Cancer diseases, Rare diseases	13	2	GFAP, VIM	http://www.malacards.org/card/chordoid_glioma
2.62	Papillary Cystadenocarcinoma	Cancer diseases, Rare diseases	13	2	SERPINA3, SPARC	http://www.malacards.org/card/papillary_cystadenocarcinoma
2.62	Epulis	Oral diseases, Cancer diseases, Rare diseases	13	2	SERPINA3, VIM	http://www.malacards.org/card/epulis
2.62	Pulmonary Disease, Chronic Obstructive	Respiratory diseases	131	3	RNASE3, SERPINA3, TLR2	http://www.malacards.org/card/pulmonary_disease_chronic_obstructive
2.62	Sarcoma	Bone diseases, Cancer diseases	136	3	CD86, CSF1R, VIM	http://www.malacards.org/card/sarcoma
2.6	Suppression of Tumorigenicity 12	Reproductive diseases, Cancer diseases	141	3	CD44, HPGDS, SERPINA3	http://www.malacards.org/card/suppression_of_tumorigenicity_12
2.58	Hydrops, Lactic Acidosis, and Sideroblastic Anemia	Genetic diseases, Rare diseases, Metabolic diseases	13	2	AQP4, SERPING1	http://www.malacards.org/card/hydrops_lactic_acidosis_and_sideroblastic_anemia
2.58	Optic Nerve Glioma	Neuronal diseases, Eye diseases, Cancer diseases	13	2	GFAP, VIM	http://www.malacards.org/card/optic_nerve_glioma
2.58	Irak4 Deficiency	Neuronal diseases, Immune diseases, Blood diseases, Genetic diseases, Rare diseases	13	2	BTK, TLR2	http://www.malacards.org/card/irak4_deficiency
2.58	Osteofibrous Dysplasia	Bone diseases, Genetic diseases, Rare diseases, Fetal diseases	13	2	SPARC, VIM	http://www.malacards.org/card/osteofibrous_dysplasia
2.58	Angiokeratoma Circumscriptum	Skin diseases, Cancer diseases	14	2	ANGPT1, BTK	http://www.malacards.org/card/angiokeratoma_circumscriptum
2.58	Superficial Keratitis	Eye diseases	14	2	CD44, EVC2	http://www.malacards.org/card/superficial_keratitis
2.58	Endomyocardial Fibrosis	Cardiovascular diseases, Muscle diseases, Rare diseases	14	2	RNASE2, RNASE3	http://www.malacards.org/card/endomyocardial_fibrosis
2.58	Odontogenic Myxoma	Rare diseases	14	2	SERPINA3, VIM	http://www.malacards.org/card/odontogenic_myxoma
2.58	Tenosynovial Giant Cell Tumor	Muscle diseases, Cancer diseases	14	2	CSF1R, SERPINA3	http://www.malacards.org/card/tenosynovial_giant_cell_tumor
2.58	Cd3zeta Deficiency	Immune diseases	14	2	CD44, TYROBP	http://www.malacards.org/card/cd3zeta_deficiency
2.58	Penicillin Allergy	Immune diseases	14	2	HLA-DRA, IL18	http://www.malacards.org/card/penicillin_allergy
2.58	Astroblastoma	Neuronal diseases, Bone diseases, Cancer diseases, Rare diseases	14	2	GFAP, VIM	http://www.malacards.org/card/astroblastoma
2.58	Malignant Histiocytosis	Immune diseases, Cancer diseases	14	2	CSF1R, SERPINA3	http://www.malacards.org/card/malignant_histiocytosis
2.58	Pigmented Villonodular Synovitis	Bone diseases, Muscle diseases, Reproductive diseases, Rare diseases	14	2	CSF1R, SERPINA3	http://www.malacards.org/card/pigmented_villonodular_synovitis
2.58	Vascular Disease	Neuronal diseases, Blood diseases, Cardiovascular diseases, Rare diseases	153	3	ANGPT1, CYBB, IL18	http://www.malacards.org/card/vascular_disease
2.58	Celiac Disease 1	Immune diseases, Gastrointestinal diseases, Genetic diseases, Rare diseases	154	3	CYP21A2, IL18, TLR2	http://www.malacards.org/card/celiac_disease_1
2.57	Extraskeletal Ewing Sarcoma	Neuronal diseases, Cancer diseases, Rare diseases	13	2	CD99, VIM	http://www.malacards.org/card/extraskeletal_ewing_sarcoma
2.57	Myopathy, Myofibrillar, 6	Neuronal diseases, Cardiovascular diseases, Muscle diseases, Cancer diseases, Genetic diseases, Rare diseases	10	1	BAG3	http://www.malacards.org/card/myopathy_myofibrillar_6	Causative mutation, Genetic tests	BAG3
2.56	Cellular Ependymoma	Neuronal diseases, Cancer diseases, Genetic diseases, Rare diseases	13	2	CD99, RFX4	http://www.malacards.org/card/cellular_ependymoma
2.56	Aplastic Anemia	Immune diseases, Blood diseases, Genetic diseases, Rare diseases	157	3	ANGPT1, IL18, SPARC	http://www.malacards.org/card/aplastic_anemia
2.56	Lymphoma	Immune diseases, Blood diseases, Eye diseases, Cancer diseases, Rare diseases	159	3	CD44, CSF1R, MIR17HG	http://www.malacards.org/card/lymphoma
2.55	Atypical Hemolytic Uremic Syndrome with Complement Gene Abnormality	Blood diseases, Nephrological diseases, Rare diseases	6	1	C3	http://www.malacards.org/card/atypical_hemolytic_uremic_syndrome_with_complement_gene_abnormality	Causative mutation	C3
2.55	Pulmonary Fibrosis, Idiopathic	Neuronal diseases, Blood diseases, Respiratory diseases, Cancer diseases, Genetic diseases, Rare diseases	161	3	IL18, SPARC, TLR2	http://www.malacards.org/card/pulmonary_fibrosis_idiopathic
2.54	Physical Urticaria	Skin diseases	15	2	SERPINA3, SERPING1	http://www.malacards.org/card/physical_urticaria
2.54	Neisseria Meningitidis Infection	Neuronal diseases, Rare diseases	15	2	C3, TLR2	http://www.malacards.org/card/neisseria_meningitidis_infection
2.54	Gastrointestinal Tularemia	Gastrointestinal diseases, Infectious diseases	15	2	CYBB, TLR2	http://www.malacards.org/card/gastrointestinal_tularemia
2.54	Medulloepithelioma	Neuronal diseases, Cancer diseases, Rare diseases	15	2	GFAP, VIM	http://www.malacards.org/card/medulloepithelioma
2.54	Adenosarcoma	Reproductive diseases, Cancer diseases	15	2	SERPINA3, VIM	http://www.malacards.org/card/adenosarcoma
2.54	Gingival Hypertrophy	Oral diseases	15	2	SERPINA3, VIM	http://www.malacards.org/card/gingival_hypertrophy
2.54	Latex Allergy	Immune diseases	15	2	IL18, RNASE3	http://www.malacards.org/card/latex_allergy
2.54	Coronary Restenosis	Cardiovascular diseases	15	2	ITGB2, TLR2	http://www.malacards.org/card/coronary_restenosis
2.54	Clear Cell Meningioma	Neuronal diseases, Cancer diseases	15	2	GFAP, VIM	http://www.malacards.org/card/clear_cell_meningioma
2.54	Ependymoblastoma	Neuronal diseases, Cancer diseases, Rare diseases, Fetal diseases	15	2	GFAP, VIM	http://www.malacards.org/card/ependymoblastoma
2.53	Kidney Disease	Blood diseases, Nephrological diseases, Bone diseases, Genetic diseases	177	3	C3, IL18, SERPINA3	http://www.malacards.org/card/kidney_disease
2.52	Deafness, Autosomal Dominant 56	Neuronal diseases, Blood diseases, Cardiovascular diseases, Ear diseases, Genetic diseases, Rare diseases, Fetal diseases	11	1	TNC	http://www.malacards.org/card/deafness_autosomal_dominant_56	Causative mutation, Genetic tests	TNC
2.52	Diffuse Large B-Cell Lymphoma	Immune diseases, Blood diseases, Cancer diseases, Rare diseases	94	2	BTK, MIR17HG	http://www.malacards.org/card/diffuse_large_b_cell_lymphoma	Risk factor	MIR17HG
2.52	Connective Tissue Disease	Skin diseases, Bone diseases, Muscle diseases, Cancer diseases	186	3	SERPINA3, TLR2, TNC	http://www.malacards.org/card/connective_tissue_disease
2.51	Disseminated Eosinophilic Collagen Disease	Blood diseases	16	2	RNASE2, RNASE3	http://www.malacards.org/card/disseminated_eosinophilic_collagen_disease
2.51	Spinal Cord Glioma	Neuronal diseases, Bone diseases, Cancer diseases	16	2	GFAP, LINC00880	http://www.malacards.org/card/spinal_cord_glioma
2.51	Cerebellum Cancer	Neuronal diseases, Cancer diseases	16	2	GFAP, SERPINA3	http://www.malacards.org/card/cerebellum_cancer
2.51	Myoepithelial Carcinoma	Cancer diseases, Rare diseases	16	2	GFAP, VIM	http://www.malacards.org/card/myoepithelial_carcinoma
2.51	Gliofibroma	Neuronal diseases, Bone diseases, Cancer diseases	16	2	CD99, GFAP	http://www.malacards.org/card/gliofibroma
2.51	Embryonal Sarcoma	Cancer diseases, Rare diseases, Fetal diseases	16	2	SERPINA3, VIM	http://www.malacards.org/card/embryonal_sarcoma
2.48	Olfactory Neuroblastoma	Neuronal diseases, Smell/Taste diseases, Cancer diseases, Rare diseases	17	2	CD99, VIM	http://www.malacards.org/card/olfactory_neuroblastoma
2.48	Spinal Cord Lymphoma	Neuronal diseases, Immune diseases, Blood diseases, Cancer diseases	17	2	AQP4, GFAP	http://www.malacards.org/card/spinal_cord_lymphoma
2.48	Central Nervous System Primitive Neuroectodermal Neoplasm	Neuronal diseases, Cancer diseases	17	2	CD99, GFAP	http://www.malacards.org/card/central_nervous_system_primitive_neuroectodermal_neoplasm
2.48	Mucinous Cystadenocarcinoma	Cancer diseases	17	2	SERPINA3, VIM	http://www.malacards.org/card/mucinous_cystadenocarcinoma
2.48	Cranial Nerve Malignant Neoplasm	Neuronal diseases, Cancer diseases	17	2	CD99, GFAP	http://www.malacards.org/card/cranial_nerve_malignant_neoplasm
2.48	Olfactory Nerve Neoplasm	Neuronal diseases, Smell/Taste diseases, Cancer diseases	17	2	CD99, GFAP	http://www.malacards.org/card/olfactory_nerve_neoplasm
2.48	Traumatic Brain Injury	Neuronal diseases, Mental diseases, Ear diseases	17	2	AQP4, GFAP	http://www.malacards.org/card/traumatic_brain_injury
2.48	Myoepithelioma	Skin diseases, Cancer diseases	17	2	GFAP, VIM	http://www.malacards.org/card/myoepithelioma
2.48	Cd40 Ligand Deficiency	Immune diseases, Genetic diseases	17	2	BTK, DOCK8	http://www.malacards.org/card/cd40_ligand_deficiency
2.48	Supratentorial Primitive Neuroectodermal Tumor	Neuronal diseases, Cancer diseases, Rare diseases, Fetal diseases	17	2	CD99, GFAP	http://www.malacards.org/card/supratentorial_primitive_neuroectodermal_tumor
2.45	Autoimmune Glomerulonephritis	Immune diseases, Blood diseases, Nephrological diseases, Rare diseases	18	2	EBI3, ITGB2	http://www.malacards.org/card/autoimmune_glomerulonephritis
2.45	Cutaneous Fibrous Histiocytoma	Skin diseases, Cancer diseases, Rare diseases	18	2	SERPINA3, VIM	http://www.malacards.org/card/cutaneous_fibrous_histiocytoma
2.45	Mast-Cell Leukemia	Blood diseases, Cancer diseases, Rare diseases	18	2	BTK, CD44	http://www.malacards.org/card/mast_cell_leukemia
2.45	Myxopapillary Ependymoma	Neuronal diseases, Cancer diseases, Rare diseases	18	2	GFAP, VIM	http://www.malacards.org/card/myxopapillary_ependymoma
2.45	Combat Disorder	Neuronal diseases, Mental diseases	18	2	SERPINA3, TLR2	http://www.malacards.org/card/combat_disorder
2.45	Retinal Drusen	Eye diseases	18	2	C3, EFEMP1	http://www.malacards.org/card/retinal_drusen
2.45	Amelanotic Melanoma	Skin diseases, Cancer diseases	18	2	SERPINA3, VIM	http://www.malacards.org/card/amelanotic_melanoma
2.45	Hyper Ige Recurrent Infection Syndrome 1	Skin diseases, Immune diseases, Blood diseases, Bone diseases, Genetic diseases, Rare diseases	18	2	CARD9, DOCK8	http://www.malacards.org/card/hyper_ige_recurrent_infection_syndrome_1
2.45	Congenital Fibrosarcoma	Bone diseases, Cancer diseases, Rare diseases	18	2	SERPINA3, VIM	http://www.malacards.org/card/congenital_fibrosarcoma
2.45	Meningococcal Meningitis	Neuronal diseases, Rare diseases, Infectious diseases	18	2	C3, TLR2	http://www.malacards.org/card/meningococcal_meningitis
2.45	Muscular Dystrophy	Neuronal diseases, Cardiovascular diseases, Bone diseases, Muscle diseases, Genetic diseases, Rare diseases	224	3	ANXA1, AQP4, BAG3	http://www.malacards.org/card/muscular_dystrophy
2.45	Neuroblastoma 1	Neuronal diseases, Endocrine diseases, Cancer diseases, Genetic diseases, Rare diseases, Fetal diseases	880	5	CYP21A2, GAL3ST4, MIR17HG, NUPR1, TNC	http://www.malacards.org/card/neuroblastoma_1			Adrenal Gland, Blood	CYP21A2, GAL3ST4, MIR17HG, NUPR1, TNC
2.44	Bladder Diverticulum	Nephrological diseases	13	1	EFEMP1	http://www.malacards.org/card/bladder_diverticulum	Causative mutation	EFEMP1
2.44	Retinitis Pigmentosa 20	Eye diseases, Genetic diseases, Rare diseases	13	1	RPE65	http://www.malacards.org/card/retinitis_pigmentosa_20	Causative mutation, Genetic tests	RPE65
2.43	Pleomorphic Xanthoastrocytoma	Neuronal diseases, Bone diseases, Cancer diseases, Rare diseases	18	2	GFAP, SERPINA3	http://www.malacards.org/card/pleomorphic_xanthoastrocytoma
2.43	Cranial Nerve Neoplasm	Neuronal diseases, Cancer diseases	19	2	CD99, GFAP	http://www.malacards.org/card/cranial_nerve_neoplasm
2.43	Pulmonary Eosinophilia	Blood diseases, Respiratory diseases	19	2	RNASE2, RNASE3	http://www.malacards.org/card/pulmonary_eosinophilia
2.43	Bullous Keratopathy	Eye diseases	19	2	AQP4, TNC	http://www.malacards.org/card/bullous_keratopathy
2.43	Fibrous Histiocytoma	Skin diseases, Cancer diseases	19	2	SERPINA3, VIM	http://www.malacards.org/card/fibrous_histiocytoma
2.43	Spinal Cord Injury	Neuronal diseases, Bone diseases, Rare diseases	19	2	AQP4, GFAP	http://www.malacards.org/card/spinal_cord_injury
2.43	Scrub Typhus	Rare diseases, Infectious diseases	19	2	IL18, TLR2	http://www.malacards.org/card/scrub_typhus
2.43	Elephantiasis	Immune diseases	19	2	RNASE3, SERPINA3	http://www.malacards.org/card/elephantiasis
2.43	Uveoparotid Fever	Neuronal diseases, Immune diseases, Endocrine diseases	19	2	CARD9, SERPING1	http://www.malacards.org/card/uveoparotid_fever
2.43	Arteriolosclerosis	Cardiovascular diseases	19	2	C3, SERPINA3	http://www.malacards.org/card/arteriolosclerosis
2.42	Alzheimer Disease 17	Neuronal diseases, Mental diseases, Cardiovascular diseases, Genetic diseases, Rare diseases	19	2	AIF1, HVCN1	http://www.malacards.org/card/alzheimer_disease_17
2.42	Joubert Syndrome 1	Neuronal diseases, Liver diseases, Nephrological diseases, Mental diseases, Eye diseases, Respiratory diseases, Genetic diseases, Rare diseases, Fetal diseases	219	3	EVC2, RFX4, RPE65	http://www.malacards.org/card/joubert_syndrome_1_2
2.42	Endometrial Cancer	Reproductive diseases, Cancer diseases, Genetic diseases	226	3	CD44, CSF1R, SERPINA3	http://www.malacards.org/card/endometrial_cancer
2.42	Glioblastoma Multiforme	Neuronal diseases, Bone diseases, Cancer diseases, Rare diseases	240	3	ANGPT1, CD44, GFAP	http://www.malacards.org/card/glioblastoma_multiforme
2.41	Primary Biliary Cirrhosis	Immune diseases, Gastrointestinal diseases, Liver diseases, Endocrine diseases, Genetic diseases, Rare diseases	135	2	CD86, IRF5	http://www.malacards.org/card/primary_biliary_cirrhosis	Risk factor	IRF5
2.41	Cone-Rod Dystrophy 2	Eye diseases, Genetic diseases, Rare diseases	229	3	RPE65, SPARC, TNFSF14	http://www.malacards.org/card/cone_rod_dystrophy_2
2.4	Vulvovaginal Candidiasis	Reproductive diseases, Infectious diseases	20	2	CARD9, TLR2	http://www.malacards.org/card/vulvovaginal_candidiasis
2.4	Mycoplasma Pneumoniae Pneumonia	Respiratory diseases, Rare diseases, Infectious diseases	20	2	IL18, TLR2	http://www.malacards.org/card/mycoplasma_pneumoniae_pneumonia
2.4	Acute Myocarditis	Cardiovascular diseases, Respiratory diseases, Rare diseases	20	2	CD86, TNC	http://www.malacards.org/card/acute_myocarditis
2.4	Silo Filler's Disease	Respiratory diseases	20	2	CASP1, TLR2	http://www.malacards.org/card/silo_fillers_disease
2.4	Ocular Cicatricial Pemphigoid	Skin diseases, Eye diseases, Rare diseases, Fetal diseases	20	2	ITGB4, RNASE3	http://www.malacards.org/card/ocular_cicatricial_pemphigoid
2.4	Barrett's Adenocarcinoma	Gastrointestinal diseases, Cancer diseases	20	2	S100A10, TAGLN2	http://www.malacards.org/card/barretts_adenocarcinoma
2.4	Obstructive Hydrocephalus	Neuronal diseases	20	2	AQP4, GFAP	http://www.malacards.org/card/obstructive_hydrocephalus
2.4	Chronic Recurrent Multifocal Osteomyelitis	Skin diseases, Bone diseases, Rare diseases	20	2	CASP1, PYCARD	http://www.malacards.org/card/chronic_recurrent_multifocal_osteomyelitis
2.4	Paracoccidioidomycosis	Skin diseases, Immune diseases, Respiratory diseases, Bone diseases, Rare diseases, Infectious diseases	20	2	CD86, TLR2	http://www.malacards.org/card/paracoccidioidomycosis
2.4	Lepromatous Leprosy	Neuronal diseases, Eye diseases, Respiratory diseases, Endocrine diseases, Reproductive diseases, Infectious diseases	20	2	IL18, TLR2	http://www.malacards.org/card/lepromatous_leprosy
2.4	Heart Disease	Cardiovascular diseases, Respiratory diseases, Genetic diseases	259	3	C3, EVC2, IL18	http://www.malacards.org/card/heart_disease
2.38	Fatal Familial Insomnia	Neuronal diseases, Mental diseases, Genetic diseases, Rare diseases	20	2	GFAP, SERPINA3	http://www.malacards.org/card/fatal_familial_insomnia
2.38	Spindle Cell Sarcoma	Cancer diseases	20	2	SERPINA3, VIM	http://www.malacards.org/card/spindle_cell_sarcoma
2.38	Basal Ganglia Calcification	Neuronal diseases, Mental diseases	21	2	TREM2, TYROBP	http://www.malacards.org/card/basal_ganglia_calcification
2.38	Genital Herpes	Immune diseases, Reproductive diseases, Infectious diseases	21	2	IL18, TLR2	http://www.malacards.org/card/genital_herpes
2.38	Brain Injury	Neuronal diseases	21	2	AQP4, GFAP	http://www.malacards.org/card/brain_injury
2.38	Subependymal Giant Cell Astrocytoma	Neuronal diseases, Cancer diseases, Rare diseases	21	2	GFAP, VIM	http://www.malacards.org/card/subependymal_giant_cell_astrocytoma
2.38	Rosacea	Skin diseases	21	2	IL18, TLR2	http://www.malacards.org/card/rosacea
2.38	Bacteriuria	Nephrological diseases	21	2	IL18, TLR2	http://www.malacards.org/card/bacteriuria
2.38	Autoimmune Disease of Peripheral Nervous System	Neuronal diseases, Immune diseases	21	2	AQP4, CD86	http://www.malacards.org/card/autoimmune_disease_of_peripheral_nervous_system
2.38	Epidermolysis Bullosa Junctionalis with Pyloric Atresia	Skin diseases, Gastrointestinal diseases, Oral diseases, Genetic diseases, Rare diseases, Fetal diseases	13	1	ITGB4	http://www.malacards.org/card/epidermolysis_bullosa_junctionalis_with_pyloric_atresia	Causative mutation, Genetic tests	ITGB4
2.38	Acth Deficiency, Isolated	Endocrine diseases, Genetic diseases, Rare diseases	14	1	RPE65	http://www.malacards.org/card/acth_deficiency_isolated	Causative mutation	RPE65
2.38	Autosomal Dominant Non-Syndromic Intellectual Disability	Neuronal diseases, Mental diseases, Genetic diseases, Rare diseases	188	2	DOCK8, TMEM156	http://www.malacards.org/card/autosomal_dominant_non_syndromic_intellectual_disability	Causative mutation	DOCK8
2.37	3mc Syndrome	Neuronal diseases, Nephrological diseases, Eye diseases, Bone diseases, Genetic diseases, Rare diseases, Fetal diseases	19	2	C1R, COLEC12	http://www.malacards.org/card/3mc_syndrome
2.37	Inflammatory Bowel Disease 14	Immune diseases, Blood diseases, Gastrointestinal diseases, Bone diseases, Genetic diseases, Rare diseases	15	1	IRF5	http://www.malacards.org/card/inflammatory_bowel_disease_14	Causative mutation, Risk factor, Genetic tests	IRF5
2.36	Cardiomyopathy, Dilated, 1b	Neuronal diseases, Immune diseases, Blood diseases, Cardiovascular diseases, Ear diseases, Respiratory diseases, Bone diseases, Genetic diseases, Rare diseases	9	1	BAG3	http://www.malacards.org/card/cardiomyopathy_dilated_1b_2	Causative mutation	BAG3
2.36	Hypermobile Ehlers-Danlos Syndrome	Rare diseases	10	1	EFEMP1	http://www.malacards.org/card/hypermobile_ehlers_danlos_syndrome	Causative mutation	EFEMP1
2.36	Smooth Muscle Tumor	Muscle diseases, Cancer diseases	22	2	SERPINA3, VIM	http://www.malacards.org/card/smooth_muscle_tumor
2.36	Cutaneous Lupus Erythematosus	Skin diseases, Immune diseases, Rare diseases	22	2	IL18, IRF5	http://www.malacards.org/card/cutaneous_lupus_erythematosus
2.36	Occlusion Precerebral Artery	Neuronal diseases, Cardiovascular diseases	22	2	AIF1, GFAP	http://www.malacards.org/card/occlusion_precerebral_artery
2.36	Onchocerciasis	Skin diseases, Immune diseases, Eye diseases, Rare diseases, Infectious diseases	22	2	RNASE3, SERPINA3	http://www.malacards.org/card/onchocerciasis
2.36	Ganglioneuroma	Neuronal diseases, Cancer diseases, Rare diseases	22	2	CD99, GFAP	http://www.malacards.org/card/ganglioneuroma
2.36	Lymphocytic Choriomeningitis	Neuronal diseases, Immune diseases, Muscle diseases, Genetic diseases, Infectious diseases	22	2	CD86, TLR2	http://www.malacards.org/card/lymphocytic_choriomeningitis
2.35	Pseudosarcomatous Fibromatosis	Skin diseases, Rare diseases	22	2	SERPINA3, VIM	http://www.malacards.org/card/pseudosarcomatous_fibromatosis
2.35	Aland Island Eye Disease	Eye diseases, Genetic diseases, Rare diseases	14	1	RPE65	http://www.malacards.org/card/aland_island_eye_disease	Causative mutation	RPE65
2.35	Doyne Honeycomb Retinal Dystrophy	Eye diseases, Genetic diseases, Rare diseases	16	1	EFEMP1	http://www.malacards.org/card/doyne_honeycomb_retinal_dystrophy	Causative mutation, Genetic tests	EFEMP1
2.34	Cataract 30, Multiple Types	Neuronal diseases, Nephrological diseases, Eye diseases, Oral diseases, Genetic diseases, Rare diseases, Metabolic diseases, Fetal diseases	9	1	VIM	http://www.malacards.org/card/cataract_30_multiple_types	Causative mutation	VIM
2.34	Leptospirosis	Neuronal diseases, Liver diseases, Rare diseases, Infectious diseases	23	2	IL18, TLR2	http://www.malacards.org/card/leptospirosis
2.34	Endophthalmitis	Eye diseases, Rare diseases	23	2	CARD9, TLR2	http://www.malacards.org/card/endophthalmitis
2.34	Mitral Valve Stenosis	Cardiovascular diseases, Rare diseases, Fetal diseases	23	2	HCK, SERPINA3	http://www.malacards.org/card/mitral_valve_stenosis
2.34	Immunoglobulin Alpha Deficiency	Immune diseases, Genetic diseases	23	2	BTK, C4A	http://www.malacards.org/card/immunoglobulin_alpha_deficiency
2.34	Sialadenitis	Immune diseases, Gastrointestinal diseases, Endocrine diseases, Oral diseases, Rare diseases	23	2	EBI3, TNC	http://www.malacards.org/card/sialadenitis
2.34	Autoimmune Polyendocrine Syndrome Type 1	Immune diseases, Endocrine diseases, Reproductive diseases, Rare diseases	23	2	CARD9, CYP21A2	http://www.malacards.org/card/autoimmune_polyendocrine_syndrome_type_1
2.33	Exfoliation Syndrome	Eye diseases, Genetic diseases	22	2	ADORA3, SERPINA3	http://www.malacards.org/card/exfoliation_syndrome
2.32	Agammaglobulinemia, Non-Bruton Type	Blood diseases, Rare diseases	10	1	BTK	http://www.malacards.org/card/agammaglobulinemia_non_bruton_type	Causative mutation	BTK
2.32	Blood Group, Globoside System	Blood diseases, Eye diseases, Genetic diseases	23	2	RPE65, TLR2	http://www.malacards.org/card/blood_group_globoside_system
2.32	Echinococcosis	Neuronal diseases, Liver diseases, Respiratory diseases, Rare diseases, Infectious diseases	24	2	RNASE3, TLR2	http://www.malacards.org/card/echinococcosis
2.32	Communicating Hydrocephalus	Neuronal diseases, Genetic diseases, Rare diseases, Fetal diseases	24	2	AQP4, SERPINA3	http://www.malacards.org/card/communicating_hydrocephalus
2.32	Progressive Relapsing Multiple Sclerosis	Neuronal diseases, Immune diseases	24	2	C3, C4B	http://www.malacards.org/card/progressive_relapsing_multiple_sclerosis
2.32	Scotoma	Eye diseases	24	2	AQP4, RPE65	http://www.malacards.org/card/scotoma
2.32	Fundus Dystrophy	Eye diseases	231	2	EFEMP1, RPE65	http://www.malacards.org/card/fundus_dystrophy	Causative mutation	RPE65
2.31	Benign Ependymoma	Neuronal diseases, Cancer diseases	23	2	GFAP, VIM	http://www.malacards.org/card/benign_ependymoma
2.31	Muscular Disease	Neuronal diseases, Muscle diseases	357	3	BAG3, CD99, SERPINA3	http://www.malacards.org/card/muscular_disease
2.3	Autoimmune Polyendocrine Syndrome	Immune diseases, Endocrine diseases, Reproductive diseases, Rare diseases	25	2	CYP21A2, IL18	http://www.malacards.org/card/autoimmune_polyendocrine_syndrome
2.3	Histiocytosis	Immune diseases, Cancer diseases	25	2	CSF1R, SERPINA3	http://www.malacards.org/card/histiocytosis
2.3	Silicosis	Respiratory diseases, Rare diseases	25	2	CASP1, IL18	http://www.malacards.org/card/silicosis
2.3	Anemia, Autoimmune Hemolytic	Immune diseases, Blood diseases, Genetic diseases, Rare diseases, Metabolic diseases	25	2	C3, DOCK8	http://www.malacards.org/card/anemia_autoimmune_hemolytic
2.29	Encephalomalacia	Neuronal diseases	26	2	AIF1, GFAP	http://www.malacards.org/card/encephalomalacia
2.29	Cecal Disease	Gastrointestinal diseases	26	2	HCK, SERPINA3	http://www.malacards.org/card/cecal_disease
2.29	Primary Systemic Mycosis	Rare diseases, Infectious diseases	26	2	CARD9, TLR2	http://www.malacards.org/card/primary_systemic_mycosis
2.29	Aphthous Stomatitis	Oral diseases, Rare diseases	26	2	IL18, TLR2	http://www.malacards.org/card/aphthous_stomatitis
2.29	Granulomatous Disease, Chronic, X-Linked	Skin diseases, Immune diseases, Respiratory diseases, Bone diseases, Genetic diseases	18	1	CYBB	http://www.malacards.org/card/granulomatous_disease_chronic_x_linked	Causative mutation, Genetic tests	CYBB
2.27	Hemolytic-Uremic Syndrome	Immune diseases, Blood diseases, Nephrological diseases, Rare diseases	26	2	C3, C4B	http://www.malacards.org/card/hemolytic_uremic_syndrome
2.27	Optic Neuritis	Neuronal diseases, Immune diseases, Eye diseases, Rare diseases	27	2	AQP4, GFAP	http://www.malacards.org/card/optic_neuritis
2.27	Bone Osteosarcoma	Bone diseases, Cancer diseases	27	2	CD99, SPARC	http://www.malacards.org/card/bone_osteosarcoma
2.27	Histiocytoma	Cancer diseases	27	2	SERPINA3, VIM	http://www.malacards.org/card/histiocytoma
2.27	Antiphospholipid Syndrome	Immune diseases, Blood diseases, Genetic diseases, Rare diseases	27	2	ANXA2, C3	http://www.malacards.org/card/antiphospholipid_syndrome
2.27	Lysinuric Protein Intolerance	Genetic diseases, Rare diseases, Metabolic diseases	19	1	SLC7A7	http://www.malacards.org/card/lysinuric_protein_intolerance	Causative mutation, Genetic tests	SLC7A7
2.26	Juvenile Pilocytic Astrocytoma	Neuronal diseases, Eye diseases, Bone diseases, Cancer diseases, Rare diseases	25	2	GFAP, TNC	http://www.malacards.org/card/juvenile_pilocytic_astrocytoma
2.26	Vitreous Disease	Eye diseases	28	2	GFAP, RPE65	http://www.malacards.org/card/vitreous_disease
2.26	Brucellosis	Rare diseases, Infectious diseases	28	2	CD86, IL18	http://www.malacards.org/card/brucellosis
2.26	Pyoderma	Skin diseases	28	2	BTK, ITGB2	http://www.malacards.org/card/pyoderma
2.26	Pleomorphic Adenoma	Gastrointestinal diseases, Endocrine diseases, Cancer diseases	28	2	GFAP, VIM	http://www.malacards.org/card/pleomorphic_adenoma
2.26	Charcot-Marie-Tooth Disease	Neuronal diseases, Nephrological diseases, Eye diseases, Muscle diseases, Genetic diseases, Rare diseases, Metabolic diseases	287	2	BAG3, EMP3	http://www.malacards.org/card/charcot_marie_tooth_disease	Causative mutation	BAG3
2.25	Progressive Non-Fluent Aphasia	Neuronal diseases, Rare diseases	9	1	TREM2	http://www.malacards.org/card/progressive_non_fluent_aphasia	Risk factor	TREM2
2.25	Afibrinogenemia, Congenital	Neuronal diseases, Immune diseases, Blood diseases, Genetic diseases, Rare diseases	25	2	C3, C4B	http://www.malacards.org/card/afibrinogenemia_congenital
2.25	Fibrolamellar Carcinoma	Gastrointestinal diseases, Liver diseases, Endocrine diseases, Cancer diseases, Rare diseases	28	2	ITGB4, VIM	http://www.malacards.org/card/fibrolamellar_carcinoma
2.24	Pyelitis	Nephrological diseases	29	2	SERPINA3, TLR2	http://www.malacards.org/card/pyelitis
2.24	Gingivitis	Gastrointestinal diseases, Oral diseases	29	2	IL18, TLR2	http://www.malacards.org/card/gingivitis
2.24	Hemangioblastoma	Neuronal diseases, Cardiovascular diseases, Eye diseases, Cancer diseases, Rare diseases	29	2	GFAP, VIM	http://www.malacards.org/card/hemangioblastoma
2.24	Shigellosis	Blood diseases, Gastrointestinal diseases, Rare diseases, Infectious diseases	29	2	CASP1, IL18	http://www.malacards.org/card/shigellosis
2.24	Epidermolysis Bullosa, Junctional, Non-Herlitz Type	Skin diseases, Oral diseases, Genetic diseases, Rare diseases, Fetal diseases	17	1	ITGB4	http://www.malacards.org/card/epidermolysis_bullosa_junctional_non_herlitz_type	Causative mutation	ITGB4
2.24	Pulmonary Systemic Sclerosis	Immune diseases, Respiratory diseases	50	2	APLNR, RNASE2	http://www.malacards.org/card/pulmonary_systemic_sclerosis			Lung	APLNR, RNASE2
2.23	Bleeding Disorder, Platelet-Type, 14	Immune diseases, Blood diseases, Bone diseases, Smell/Taste diseases, Genetic diseases, Rare diseases	8	1	TBXAS1	http://www.malacards.org/card/bleeding_disorder_platelet_type_14	Unconfirmed association, Genetic tests	TBXAS1
2.23	Merkel Cell Carcinoma	Neuronal diseases, Skin diseases, Immune diseases, Endocrine diseases, Cancer diseases, Rare diseases	30	2	CD99, TNC	http://www.malacards.org/card/merkel_cell_carcinoma
2.23	Severe Pre-Eclampsia	Cardiovascular diseases, Reproductive diseases, Rare diseases	30	2	C3, LILRB1	http://www.malacards.org/card/severe_pre_eclampsia
2.23	Plasma Protein Metabolism Disease	Genetic diseases, Metabolic diseases	30	2	BTK, SERPINA3	http://www.malacards.org/card/plasma_protein_metabolism_disease
2.23	Contact Dermatitis	Skin diseases	30	2	IL18, TLR2	http://www.malacards.org/card/contact_dermatitis
2.22	Semantic Dementia	Neuronal diseases, Mental diseases, Rare diseases	11	1	TREM2	http://www.malacards.org/card/semantic_dementia	Risk factor	TREM2
2.22	Angiosarcoma	Immune diseases, Blood diseases, Cardiovascular diseases, Cancer diseases, Rare diseases, Fetal diseases	30	2	ANGPT1, VIM	http://www.malacards.org/card/angiosarcoma
2.22	Visceral Leishmaniasis	Immune diseases, Gastrointestinal diseases, Bone diseases, Endocrine diseases, Infectious diseases	31	2	IL18, TLR2	http://www.malacards.org/card/visceral_leishmaniasis
2.22	Pneumothorax	Respiratory diseases	31	2	GFAP, VIM	http://www.malacards.org/card/pneumothorax
2.22	Hepatosplenic T-Cell Lymphoma	Immune diseases, Blood diseases, Liver diseases, Cancer diseases, Rare diseases	407	4	APLNR, CD37, GALNT15, LY86	http://www.malacards.org/card/hepatosplenic_t_cell_lymphoma			Spleen	APLNR, CD37, GALNT15, LY86
2.21	Bare Lymphocyte Syndrome, Type Ii	Skin diseases, Immune diseases, Blood diseases, Gastrointestinal diseases, Respiratory diseases, Genetic diseases, Rare diseases	28	2	DOCK8, HLA-DRA	http://www.malacards.org/card/bare_lymphocyte_syndrome_type_ii
2.21	Leber Congenital Amaurosis 2	Neuronal diseases, Eye diseases, Genetic diseases, Rare diseases	22	1	RPE65	http://www.malacards.org/card/leber_congenital_amaurosis_2	Causative mutation, Genetic tests	RPE65
2.2	Periodic Fever, Familial, Autosomal Dominant	Skin diseases, Immune diseases, Blood diseases, Bone diseases, Genetic diseases, Rare diseases	31	2	CASP1, LAT2	http://www.malacards.org/card/periodic_fever_familial_autosomal_dominant
2.2	Multiple System Atrophy 1	Neuronal diseases, Blood diseases, Nephrological diseases, Genetic diseases, Rare diseases	31	2	GFAP, SERPINA3	http://www.malacards.org/card/multiple_system_atrophy_1
2.2	Microvascular Complications of Diabetes 1	Neuronal diseases, Nephrological diseases, Cardiovascular diseases, Eye diseases, Genetic diseases	31	2	ANGPT1, GFAP	http://www.malacards.org/card/microvascular_complications_of_diabetes_1
2.2	Listeriosis	Immune diseases, Gastrointestinal diseases, Reproductive diseases, Rare diseases, Infectious diseases	32	2	IL18, TLR2	http://www.malacards.org/card/listeriosis
2.2	Neuritis	Neuronal diseases	32	2	AQP4, GFAP	http://www.malacards.org/card/neuritis
2.2	Scrapie	Neuronal diseases	32	2	GFAP, SERPINA3	http://www.malacards.org/card/scrapie
2.2	Bronchiolitis	Skin diseases, Respiratory diseases	32	2	RNASE3, TLR2	http://www.malacards.org/card/bronchiolitis
2.19	Gingival Disease	Oral diseases	33	2	SERPINA3, TLR2	http://www.malacards.org/card/gingival_disease
2.19	Adrenal Cortical Carcinoma	Endocrine diseases, Cancer diseases, Rare diseases	33	2	CYP21A2, VIM	http://www.malacards.org/card/adrenal_cortical_carcinoma
2.18	Meningioma, Radiation-Induced	Neuronal diseases, Endocrine diseases, Rare diseases	27	2	GFAP, VIM	http://www.malacards.org/card/meningioma_radiation_induced
2.18	Ganglioglioma	Neuronal diseases, Cancer diseases, Rare diseases	32	2	GFAP, VIM	http://www.malacards.org/card/ganglioglioma
2.18	Bullous Pemphigoid	Skin diseases, Immune diseases, Genetic diseases, Rare diseases	33	2	ITGB4, RNASE3	http://www.malacards.org/card/bullous_pemphigoid
2.18	Urticaria	Skin diseases, Immune diseases, Rare diseases	33	2	RNASE3, SERPING1	http://www.malacards.org/card/urticaria
2.18	Vascular Cancer	Blood diseases, Nephrological diseases, Cardiovascular diseases, Cancer diseases	34	2	SERPINA3, WWTR1	http://www.malacards.org/card/vascular_cancer
2.18	Cardiovascular Cancer	Cardiovascular diseases, Cancer diseases	34	2	SERPINA3, WWTR1	http://www.malacards.org/card/cardiovascular_cancer
2.18	Agammaglobulinemia, X-Linked	Immune diseases, Blood diseases, Genetic diseases, Rare diseases	24	1	BTK	http://www.malacards.org/card/agammaglobulinemia_x_linked	Causative mutation, Genetic tests	BTK
2.17	Toxic Shock Syndrome	Infectious diseases	34	2	CD86, TLR2	http://www.malacards.org/card/toxic_shock_syndrome
2.17	Food Allergy	Immune diseases, Blood diseases, Respiratory diseases	35	2	RNASE3, TLR2	http://www.malacards.org/card/food_allergy
2.17	Synovium Cancer	Cancer diseases	35	2	CD99, SERPINA3	http://www.malacards.org/card/synovium_cancer
2.17	Renal Oncocytoma	Nephrological diseases, Cancer diseases, Genetic diseases, Rare diseases	332	4	ANKRD22, BIN2, IL18, VIM	http://www.malacards.org/card/renal_oncocytoma			Kidney	ANKRD22, BIN2, IL18
2.16	Nail Disease	Skin diseases, Bone diseases, Genetic diseases, Rare diseases, Fetal diseases	34	2	CARD9, DOCK8	http://www.malacards.org/card/nail_disease
2.16	Bronchiectasis	Respiratory diseases, Genetic diseases	35	2	SERPINA3, TLR2	http://www.malacards.org/card/bronchiectasis
2.16	Vaginal Disease	Reproductive diseases	36	2	CARD9, TLR2	http://www.malacards.org/card/vaginal_disease
2.16	Pertussis	Respiratory diseases, Smell/Taste diseases, Rare diseases, Infectious diseases	36	2	C3, ITGB2	http://www.malacards.org/card/pertussis
2.16	Conjunctivitis	Immune diseases, Eye diseases, Rare diseases, Infectious diseases	36	2	BTK, RNASE3	http://www.malacards.org/card/conjunctivitis
2.16	Toxoplasmosis	Neuronal diseases, Immune diseases, Blood diseases, Rare diseases, Infectious diseases, Fetal diseases	36	2	CASP1, TLR2	http://www.malacards.org/card/toxoplasmosis
2.16	Leiomyosarcoma	Muscle diseases, Cancer diseases, Rare diseases	36	2	SERPINA3, VIM	http://www.malacards.org/card/leiomyosarcoma
2.15	Atypical Teratoid Rhabdoid Tumor	Neuronal diseases, Cancer diseases, Genetic diseases, Rare diseases, Fetal diseases	34	2	GFAP, VIM	http://www.malacards.org/card/atypical_teratoid_rhabdoid_tumor
2.15	Inflammatory Bowel Disease 1	Immune diseases, Blood diseases, Gastrointestinal diseases, Bone diseases, Genetic diseases, Rare diseases	34	2	CARD9, TLR2	http://www.malacards.org/card/inflammatory_bowel_disease_1
2.15	Lymphadenitis	Skin diseases, Immune diseases	37	2	IL18, SERPINA3	http://www.malacards.org/card/lymphadenitis
2.15	Common Cold	Respiratory diseases, Smell/Taste diseases, Oral diseases, Infectious diseases	37	2	RNASE3, TLR2	http://www.malacards.org/card/common_cold
2.14	Cavernous Hemangioma	Blood diseases	35	2	SERPINA3, VIM	http://www.malacards.org/card/cavernous_hemangioma
2.14	Conjunctival Disease	Eye diseases	38	2	RNASE3, TLR2	http://www.malacards.org/card/conjunctival_disease
2.14	Mastitis	Endocrine diseases, Reproductive diseases	38	2	IL18, TLR2	http://www.malacards.org/card/mastitis
2.13	Middle Ear Disease	Ear diseases, Rare diseases, Fetal diseases	39	2	SERPINA3, TLR2	http://www.malacards.org/card/middle_ear_disease
2.13	Candidiasis	Skin diseases, Immune diseases, Blood diseases, Gastrointestinal diseases, Genetic diseases, Rare diseases, Infectious diseases	39	2	CARD9, TLR2	http://www.malacards.org/card/candidiasis
2.13	Grn-Related Frontotemporal Dementia	Neuronal diseases, Mental diseases, Genetic diseases, Rare diseases	273	4	AEBP1, ANGPT1, APLNR, EVI2B	http://www.malacards.org/card/grn_related_frontotemporal_dementia
2.12	Cellulitis	Skin diseases, Immune diseases	40	2	CYBB, RNASE3	http://www.malacards.org/card/cellulitis
2.12	Short-Rib Thoracic Dysplasia 12	Respiratory diseases, Bone diseases, Rare diseases, Fetal diseases	24	1	EVC2	http://www.malacards.org/card/short_rib_thoracic_dysplasia_12	Causative mutation	EVC2
2.11	Blood Protein Disease	Blood diseases	41	2	C4A, C4B	http://www.malacards.org/card/blood_protein_disease
2.11	Dengue Hemorrhagic Fever	Blood diseases, Infectious diseases	427	4	ANGPT1, C1QB, IL18, PTAFR	http://www.malacards.org/card/dengue_hemorrhagic_fever			Blood	ANGPT1, C1QB, PTAFR
2.1	Diffuse Cutaneous Systemic Sclerosis	Skin diseases, Nephrological diseases, Respiratory diseases, Bone diseases, Rare diseases	18	1	IRF5	http://www.malacards.org/card/diffuse_cutaneous_systemic_sclerosis	Risk factor	IRF5
2.1	Mucolipidosis	Neuronal diseases, Skin diseases, Blood diseases, Eye diseases, Bone diseases, Genetic diseases, Rare diseases, Metabolic diseases, Fetal diseases	40	2	LAPTM5, SERPINA3	http://www.malacards.org/card/mucolipidosis
2.1	Respiratory Allergy	Immune diseases, Respiratory diseases	42	2	RNASE3, TLR2	http://www.malacards.org/card/respiratory_allergy
2.1	Lymph Node Disease	Immune diseases	42	2	SERPINA3, TLR2	http://www.malacards.org/card/lymph_node_disease
2.1	Chronic Myelomonocytic Leukemia	Immune diseases, Blood diseases, Bone diseases, Cancer diseases, Genetic diseases, Rare diseases	42	2	CD33, CSF1R	http://www.malacards.org/card/chronic_myelomonocytic_leukemia
2.1	Ataxia, Early-Onset, with Oculomotor Apraxia and Hypoalbuminemia	Neuronal diseases, Eye diseases, Genetic diseases, Rare diseases, Metabolic diseases	27	1	PIK3R5	http://www.malacards.org/card/ataxia_early_onset_with_oculomotor_apraxia_and_hypoalbuminemia	Causative mutation	PIK3R5
2.1	Dengue Disease	Skin diseases, Immune diseases, Blood diseases, Liver diseases, Genetic diseases, Rare diseases, Infectious diseases	434	4	ANGPT1, C1QB, FCGR1A, PTAFR	http://www.malacards.org/card/dengue_disease			Blood	ANGPT1, C1QB, PTAFR
2.09	Hepatic Encephalopathy	Neuronal diseases, Liver diseases, Mental diseases, Rare diseases	42	2	AQP4, IL18	http://www.malacards.org/card/hepatic_encephalopathy
2.09	Bronchitis	Respiratory diseases	43	2	RNASE3, TLR2	http://www.malacards.org/card/bronchitis
2.09	Myeloproliferative Syndrome, Transient	Immune diseases, Blood diseases, Liver diseases, Cancer diseases, Rare diseases	43	2	CD33, WWTR1	http://www.malacards.org/card/myeloproliferative_syndrome_transient
2.09	Viral Hepatitis	Skin diseases, Immune diseases, Gastrointestinal diseases, Liver diseases, Endocrine diseases, Cancer diseases, Genetic diseases, Rare diseases, Infectious diseases	44	2	SERPINA3, TLR2	http://www.malacards.org/card/viral_hepatitis
2.08	Chondrosarcoma, Extraskeletal Myxoid	Bone diseases, Cancer diseases, Genetic diseases, Rare diseases	42	2	CD99, GFAP	http://www.malacards.org/card/chondrosarcoma_extraskeletal_myxoid
2.08	Aspergillosis	Respiratory diseases, Genetic diseases, Rare diseases, Infectious diseases	43	2	IL18, TLR2	http://www.malacards.org/card/aspergillosis
2.08	Pelizaeus-Merzbacher Disease	Neuronal diseases, Eye diseases, Genetic diseases, Rare diseases	44	2	GFAP, SERPINA3	http://www.malacards.org/card/pelizaeus_merzbacher_disease
2.08	Malignant Peripheral Nerve Sheath Tumor	Neuronal diseases, Cancer diseases, Rare diseases	44	2	CD44, VIM	http://www.malacards.org/card/malignant_peripheral_nerve_sheath_tumor
2.08	Spinal Cord Disease	Neuronal diseases, Immune diseases, Bone diseases	45	2	AQP4, GFAP	http://www.malacards.org/card/spinal_cord_disease
2.08	Extrinsic Cardiomyopathy	Cardiovascular diseases	45	2	IL18, TLR2	http://www.malacards.org/card/extrinsic_cardiomyopathy
2.07	Giant Cell Glioblastoma	Neuronal diseases, Bone diseases, Cancer diseases, Rare diseases	43	2	EMP3, GFAP	http://www.malacards.org/card/giant_cell_glioblastoma
2.07	Temporal Lobe Epilepsy	Neuronal diseases, Genetic diseases, Rare diseases	44	2	AQP4, GFAP	http://www.malacards.org/card/temporal_lobe_epilepsy
2.07	Periodontitis	Blood diseases, Gastrointestinal diseases, Oral diseases, Rare diseases	45	2	IL18, TLR2	http://www.malacards.org/card/periodontitis
2.07	Allergic Rhinitis	Skin diseases, Immune diseases, Respiratory diseases, Smell/Taste diseases, Genetic diseases	45	2	IL18, RNASE3	http://www.malacards.org/card/allergic_rhinitis
2.07	Nasal Cavity Disease	Respiratory diseases	46	2	RNASE3, TLR2	http://www.malacards.org/card/nasal_cavity_disease
2.06	Wiskott-Aldrich Syndrome	Skin diseases, Immune diseases, Blood diseases, Genetic diseases, Rare diseases	45	2	BTK, DOCK8	http://www.malacards.org/card/wiskott_aldrich_syndrome
2.06	Ectodermal Dysplasia	Skin diseases, Endocrine diseases, Oral diseases, Genetic diseases, Rare diseases, Fetal diseases	46	2	DOCK8, EVC2	http://www.malacards.org/card/ectodermal_dysplasia
2.06	Combined T Cell and B Cell Immunodeficiency	Immune diseases, Blood diseases, Rare diseases	48	2	CD44, DOCK8	http://www.malacards.org/card/combined_t_cell_and_b_cell_immunodeficiency
2.06	Neuromuscular Junction Disease	Neuronal diseases, Rare diseases	48	2	AQP4, SERPINA3	http://www.malacards.org/card/neuromuscular_junction_disease
2.05	Relapsing-Remitting Multiple Sclerosis	Neuronal diseases, Immune diseases	47	2	AQP4, IL18	http://www.malacards.org/card/relapsing_remitting_multiple_sclerosis
2.05	Skeletal Muscle Cancer	Bone diseases, Muscle diseases, Cancer diseases	49	2	CD99, SERPINA3	http://www.malacards.org/card/skeletal_muscle_cancer
2.04	Nose Disease	Respiratory diseases, Bone diseases, Smell/Taste diseases	50	2	RNASE3, TLR2	http://www.malacards.org/card/nose_disease
2.04	Cystitis	Nephrological diseases	50	2	IL18, VIM	http://www.malacards.org/card/cystitis
2.04	Colorectal Adenoma	Gastrointestinal diseases, Endocrine diseases, Cancer diseases	384	4	CD44, DHRS9, PIK3R5, STK31	http://www.malacards.org/card/colorectal_adenoma			Colon	CD44, DHRS9, PIK3R5, STK31
2.03	Diabetes Mellitus, Permanent Neonatal	Neuronal diseases, Endocrine diseases, Genetic diseases, Rare diseases, Metabolic diseases	47	2	GLIS3, VIM	http://www.malacards.org/card/diabetes_mellitus_permanent_neonatal
2.03	Grade Iii Astrocytoma	Neuronal diseases, Bone diseases, Cancer diseases, Rare diseases	51	2	ANXA2, GFAP	http://www.malacards.org/card/grade_iii_astrocytoma
2.03	Muscle Cancer	Muscle diseases, Cancer diseases	52	2	CD99, SERPINA3	http://www.malacards.org/card/muscle_cancer
2.03	Encephalitis	Neuronal diseases, Immune diseases, Rare diseases, Infectious diseases	52	2	AQP4, GFAP	http://www.malacards.org/card/encephalitis
2.02	Focal Segmental Glomerulosclerosis	Nephrological diseases, Genetic diseases, Rare diseases	52	2	ITGB4, VIM	http://www.malacards.org/card/focal_segmental_glomerulosclerosis
2.02	Uveal Disease	Eye diseases, Rare diseases	53	2	RPE65, SERPINA3	http://www.malacards.org/card/uveal_disease
2.02	Testicular Disease	Endocrine diseases, Reproductive diseases	54	2	SERPINA3, TLR2	http://www.malacards.org/card/testicular_disease
2.02	Collagen Disease	Bone diseases, Rare diseases	54	2	IRF5, SERPINA3	http://www.malacards.org/card/collagen_disease
2.01	Myofibrillar Myopathy	Neuronal diseases, Cardiovascular diseases, Muscle diseases, Cancer diseases, Genetic diseases, Rare diseases	52	2	BAG3, SERPINA3	http://www.malacards.org/card/myofibrillar_myopathy
2.01	Tuberous Sclerosis	Neuronal diseases, Skin diseases, Nephrological diseases, Respiratory diseases, Genetic diseases, Rare diseases, Fetal diseases	54	2	GFAP, VIM	http://www.malacards.org/card/tuberous_sclerosis
2.01	Amino Acid Metabolic Disorder	Genetic diseases, Metabolic diseases	55	2	SERPINA3, SLC7A7	http://www.malacards.org/card/amino_acid_metabolic_disorder
2	Aortic Valve Disease 2	Blood diseases, Cardiovascular diseases, Respiratory diseases, Genetic diseases, Rare diseases, Fetal diseases	55	2	SERPINA3, SPARC	http://www.malacards.org/card/aortic_valve_disease_2
1.99	Interstitial Lung Disease	Blood diseases, Respiratory diseases, Rare diseases	57	2	CD44, IL18	http://www.malacards.org/card/interstitial_lung_disease
1.99	Corneal Disease	Eye diseases, Rare diseases	58	2	SERPINA3, TLR2	http://www.malacards.org/card/corneal_disease
1.99	Cranial Nerve Disease	Neuronal diseases	59	2	AQP4, SERPINA3	http://www.malacards.org/card/cranial_nerve_disease
1.99	Osteogenesis Imperfecta, Type Iv	Neuronal diseases, Eye diseases, Bone diseases, Oral diseases, Genetic diseases, Rare diseases, Fetal diseases	33	1	SPARC	http://www.malacards.org/card/osteogenesis_imperfecta_type_iv	Causative mutation	SPARC
1.98	Granulomatosis with Polyangiitis	Neuronal diseases, Skin diseases, Immune diseases, Nephrological diseases, Cardiovascular diseases, Respiratory diseases, Bone diseases, Rare diseases	56	2	CD86, TLR2	http://www.malacards.org/card/granulomatosis_with_polyangiitis
1.98	Supranuclear Palsy, Progressive, 1	Neuronal diseases, Eye diseases, Genetic diseases, Rare diseases	59	2	SERPINA3, TREM2	http://www.malacards.org/card/supranuclear_palsy_progressive_1
1.98	Substance Abuse	Mental diseases	60	2	CYBB, SERPINA3	http://www.malacards.org/card/substance_abuse
1.97	Psoriatic Arthritis	Skin diseases, Bone diseases, Genetic diseases, Rare diseases	60	2	IL18, TLR2	http://www.malacards.org/card/psoriatic_arthritis
1.97	Ovary Adenocarcinoma	Endocrine diseases, Reproductive diseases, Cancer diseases, Rare diseases	61	2	CD44, SERPINA3	http://www.malacards.org/card/ovary_adenocarcinoma
1.96	Stargardt Disease	Eye diseases, Genetic diseases, Rare diseases	60	2	EFEMP1, RPE65	http://www.malacards.org/card/stargardt_disease
1.96	Lens Disease	Eye diseases, Rare diseases	64	2	RPE65, SERPINA3	http://www.malacards.org/card/lens_disease
1.95	Malignant Ovarian Surface Epithelial-Stromal Neoplasm	Endocrine diseases, Reproductive diseases, Cancer diseases	66	2	CD44, SERPINA3	http://www.malacards.org/card/malignant_ovarian_surface_epithelial_stromal_neoplasm
1.95	Ovary Epithelial Cancer	Endocrine diseases, Reproductive diseases, Cancer diseases	66	2	CD44, SERPINA3	http://www.malacards.org/card/ovary_epithelial_cancer
1.94	Precursor T-Cell Acute Lymphoblastic Leukemia	Immune diseases, Blood diseases, Cancer diseases, Rare diseases	57	2	CD33, IKZF1	http://www.malacards.org/card/precursor_t_cell_acute_lymphoblastic_leukemia
1.94	Lipid Metabolism Disorder	Neuronal diseases, Immune diseases, Liver diseases, Genetic diseases, Rare diseases, Metabolic diseases	68	2	C3, CYP21A2	http://www.malacards.org/card/lipid_metabolism_disorder
1.94	Short-Rib Thoracic Dysplasia 6 with or Without Polydactyly	Nephrological diseases, Eye diseases, Respiratory diseases, Bone diseases, Genetic diseases, Rare diseases, Fetal diseases	41	1	EVC2	http://www.malacards.org/card/short_rib_thoracic_dysplasia_6_with_or_without_polydactyly	Causative mutation	EVC2
1.94	Endometriosis	Reproductive diseases	604	4	AEBP1, ANXA1, APLNR, CD44	http://www.malacards.org/card/endometriosis			Uterus	AEBP1, ANXA1, APLNR, CD44
1.93	Narcolepsy	Neuronal diseases, Mental diseases, Genetic diseases, Rare diseases	70	2	AQP4, GFAP	http://www.malacards.org/card/narcolepsy
1.93	Human Immunodeficiency Virus Infectious Disease	Immune diseases, Infectious diseases	72	2	CD86, SERPINA3	http://www.malacards.org/card/human_immunodeficiency_virus_infectious_disease
1.93	Ellis-Van Creveld Syndrome	Skin diseases, Nephrological diseases, Cardiovascular diseases, Respiratory diseases, Bone diseases, Oral diseases, Genetic diseases, Rare diseases, Fetal diseases	47	1	EVC2	http://www.malacards.org/card/ellis_van_creveld_syndrome	Causative mutation, Genetic tests	EVC2
1.93	Neural Tube Defects	Neuronal diseases, Genetic diseases, Rare diseases, Fetal diseases	543	3	CAPS, GFAP, TAGLN2	http://www.malacards.org/card/neural_tube_defects			Amnion	CAPS, GFAP
1.91	Liver Cirrhosis	Gastrointestinal diseases, Endocrine diseases	70	2	SERPINA3, TLR2	http://www.malacards.org/card/liver_cirrhosis
1.91	Fibrosarcoma	Bone diseases, Cancer diseases, Rare diseases	74	2	CSF1R, VIM	http://www.malacards.org/card/fibrosarcoma
1.9	Connective Tissue Cancer	Cancer diseases	78	2	CD99, SERPINA3	http://www.malacards.org/card/connective_tissue_cancer
1.9	Arteriosclerosis	Cardiovascular diseases	79	2	CD44, IL18	http://www.malacards.org/card/arteriosclerosis
1.89	Short-Rib Thoracic Dysplasia 1 with or Without Polydactyly	Nephrological diseases, Eye diseases, Respiratory diseases, Bone diseases, Genetic diseases, Rare diseases, Fetal diseases	44	1	EVC2	http://www.malacards.org/card/short_rib_thoracic_dysplasia_1_with_or_without_polydactyly	Causative mutation	EVC2
1.88	Myeloid Leukemia	Immune diseases, Blood diseases, Cancer diseases, Genetic diseases, Rare diseases	82	2	CD33, CSF1R	http://www.malacards.org/card/myeloid_leukemia
1.88	Constipation	Gastrointestinal diseases	82	2	AQP4, VIM	http://www.malacards.org/card/constipation
1.88	Central Nervous System Cancer	Neuronal diseases, Cancer diseases	83	2	GFAP, SERPINA3	http://www.malacards.org/card/central_nervous_system_cancer
1.86	Gallbladder Cancer	Gastrointestinal diseases, Liver diseases, Cancer diseases, Rare diseases	71	2	CD44, CLIC1	http://www.malacards.org/card/gallbladder_cancer
1.86	Acute Myocardial Infarction	Cardiovascular diseases, Genetic diseases	118	2	ANGPT1, TREM2	http://www.malacards.org/card/acute_myocardial_infarction			Heart	TREM2
1.86	Systemic Scleroderma	Neuronal diseases, Skin diseases, Immune diseases, Nephrological diseases, Respiratory diseases, Bone diseases, Genetic diseases, Rare diseases	127	2	CYBB, IRF5	http://www.malacards.org/card/systemic_scleroderma			Blood	CYBB
1.85	Severe Cutaneous Adverse Reaction	Skin diseases, Genetic diseases, Rare diseases	42	1	IKZF1	http://www.malacards.org/card/severe_cutaneous_adverse_reaction	Risk factor	IKZF1
1.85	Adenoid Cystic Carcinoma	Neuronal diseases, Skin diseases, Gastrointestinal diseases, Endocrine diseases, Oral diseases, Cancer diseases, Rare diseases	89	2	SERPINA3, VIM	http://www.malacards.org/card/adenoid_cystic_carcinoma
1.85	Inherited Metabolic Disorder	Genetic diseases, Rare diseases, Metabolic diseases	94	2	CYP21A2, SERPINA3	http://www.malacards.org/card/inherited_metabolic_disorder
1.85	Viral Infectious Disease	Infectious diseases	96	2	IL18, TLR2	http://www.malacards.org/card/viral_infectious_disease
1.85	Leprosy 3	Neuronal diseases, Skin diseases, Immune diseases, Eye diseases, Respiratory diseases, Endocrine diseases, Reproductive diseases, Genetic diseases, Rare diseases, Infectious diseases	63	1	TLR2	http://www.malacards.org/card/leprosy_3	Causative mutation, Risk factor, Genetic tests	TLR2
1.84	Charcot-Marie-Tooth Disease/hereditary Motor and Sensory Neuropathy	Neuronal diseases, Rare diseases	36	1	BAG3	http://www.malacards.org/card/charcot_marie_tooth_disease_hereditary_motor_and_sensory_neuropathy	Causative mutation	BAG3
1.84	Usher Syndrome	Eye diseases, Ear diseases, Genetic diseases, Rare diseases, Fetal diseases	92	2	C10orf105, RPE65	http://www.malacards.org/card/usher_syndrome
1.83	Contractures, Pterygia, and Variable Skeletal Fusions Syndrome 1a	Bone diseases, Genetic diseases, Rare diseases, Fetal diseases	99	2	RPE65, SERPINA3	http://www.malacards.org/card/contractures_pterygia_and_variable_skeletal_fusions_syndrome_1a
1.83	Pneumonia	Respiratory diseases, Infectious diseases	100	2	IL18, TLR2	http://www.malacards.org/card/pneumonia
1.83	Retinal Disease	Neuronal diseases, Eye diseases, Rare diseases	101	2	EFEMP1, RPE65	http://www.malacards.org/card/retinal_disease
1.83	Differentiated Thyroid Carcinoma	Endocrine diseases, Cancer diseases, Rare diseases	55	1	LPAR4	http://www.malacards.org/card/differentiated_thyroid_carcinoma	Causative mutation	LPAR4
1.82	Ewing Sarcoma	Neuronal diseases, Respiratory diseases, Bone diseases, Cancer diseases, Genetic diseases, Rare diseases	103	2	CD99, VIM	http://www.malacards.org/card/ewing_sarcoma
1.81	Inherited Retinal Disorder	Neuronal diseases, Eye diseases, Rare diseases	40	1	RPE65	http://www.malacards.org/card/inherited_retinal_disorder	Causative mutation	RPE65
1.81	Leber Optic Atrophy	Neuronal diseases, Eye diseases, Genetic diseases, Rare diseases, Metabolic diseases	97	2	AQP4, RPE65	http://www.malacards.org/card/leber_optic_atrophy
1.81	Williams-Beuren Syndrome	Neuronal diseases, Nephrological diseases, Cardiovascular diseases, Eye diseases, Genetic diseases, Rare diseases, Fetal diseases	102	2	BTK, LAT2	http://www.malacards.org/card/williams_beuren_syndrome
1.81	Neuronal Ceroid Lipofuscinosis	Neuronal diseases, Mental diseases, Eye diseases, Genetic diseases, Rare diseases, Metabolic diseases	104	2	PLP2, SERPINA3	http://www.malacards.org/card/neuronal_ceroid_lipofuscinosis_2
1.8	Epithelioid Hemangioendothelioma	Cardiovascular diseases, Cancer diseases, Rare diseases, Fetal diseases	10	1	WWTR1	http://www.malacards.org/card/epithelioid_hemangioendothelioma	Structural gene variation	WWTR1
1.79	Autosomal Dominant Non-Syndromic Sensorineural Deafness Type Dfna	Neuronal diseases, Ear diseases, Rare diseases	43	1	TNC	http://www.malacards.org/card/autosomal_dominant_non_syndromic_sensorineural_deafness_type_dfna	Causative mutation	TNC
1.79	Rhabdomyosarcoma	Neuronal diseases, Nephrological diseases, Bone diseases, Muscle diseases, Cancer diseases, Genetic diseases, Rare diseases	110	2	CD99, VIM	http://www.malacards.org/card/rhabdomyosarcoma
1.78	Familial Isolated Dilated Cardiomyopathy	Cardiovascular diseases, Genetic diseases, Rare diseases	44	1	BAG3	http://www.malacards.org/card/familial_isolated_dilated_cardiomyopathy	Causative mutation	BAG3
1.78	Limited Scleroderma	Skin diseases, Immune diseases, Nephrological diseases, Respiratory diseases, Bone diseases, Rare diseases	51	1	IRF5	http://www.malacards.org/card/limited_scleroderma	Risk factor	IRF5
1.78	Central Nervous System Disease	Neuronal diseases, Immune diseases, Rare diseases	120	2	GFAP, SERPINA3	http://www.malacards.org/card/central_nervous_system_disease
1.78	Respiratory Failure	Neuronal diseases, Blood diseases, Respiratory diseases, Rare diseases, Infectious diseases	121	2	RNASE3, SERPINA3	http://www.malacards.org/card/respiratory_failure
1.77	Meningioma, Familial	Neuronal diseases, Eye diseases, Cancer diseases, Genetic diseases, Rare diseases	121	2	GFAP, SERPINA3	http://www.malacards.org/card/meningioma_familial
1.76	Kidney Cancer	Nephrological diseases, Cancer diseases	118	2	DLEC1, VIM	http://www.malacards.org/card/kidney_cancer
1.75	Leukodystrophy	Neuronal diseases, Rare diseases	137	2	CSF1R, GFAP	http://www.malacards.org/card/leukodystrophy
1.73	Glycogen Storage Disease, Type Ixd	Neuronal diseases, Blood diseases, Liver diseases, Nephrological diseases, Cardiovascular diseases, Respiratory diseases, Muscle diseases, Genetic diseases, Rare diseases, Metabolic diseases	8	1	PHKG1	http://www.malacards.org/card/glycogen_storage_disease_type_ixd	Unconfirmed association	PHKG1
1.73	Congenital Myasthenic Syndrome	Neuronal diseases, Eye diseases, Genetic diseases, Rare diseases, Fetal diseases	142	2	CSF1R, SERPINA3	http://www.malacards.org/card/congenital_myasthenic_syndrome
1.72	Squamous Cell Carcinoma	Skin diseases, Cancer diseases, Rare diseases	129	2	CD44, DLEC1	http://www.malacards.org/card/squamous_cell_carcinoma
1.72	Bladder Urothelial Carcinoma	Nephrological diseases, Cancer diseases	143	2	ANXA1, ANXA2	http://www.malacards.org/card/bladder_urothelial_carcinoma
1.71	Prader-Willi Syndrome	Neuronal diseases, Skin diseases, Endocrine diseases, Reproductive diseases, Genetic diseases, Rare diseases, Metabolic diseases, Fetal diseases	150	2	C3, IL18	http://www.malacards.org/card/prader_willi_syndrome
1.71	Cardiovascular System Disease	Immune diseases, Blood diseases, Cardiovascular diseases	159	2	IL18, SERPINA3	http://www.malacards.org/card/cardiovascular_system_disease
1.7	Aceruloplasminemia	Neuronal diseases, Blood diseases, Eye diseases, Genetic diseases, Rare diseases, Metabolic diseases	161	2	GFAP, SERPINA3	http://www.malacards.org/card/aceruloplasminemia
1.7	Neuromuscular Disease	Neuronal diseases, Rare diseases	168	2	AQP4, SERPINA3	http://www.malacards.org/card/neuromuscular_disease
1.69	Early-Onset, Autosomal Dominant Alzheimer Disease	Neuronal diseases, Mental diseases, Cardiovascular diseases, Genetic diseases, Rare diseases	6	1	TREM2	http://www.malacards.org/card/early_onset_autosomal_dominant_alzheimer_disease_2	Unconfirmed association	TREM2
1.67	Cystic Fibrosis	Gastrointestinal diseases, Liver diseases, Respiratory diseases, Reproductive diseases, Genetic diseases, Rare diseases, Metabolic diseases	185	2	ANXA1, RNASE3	http://www.malacards.org/card/cystic_fibrosis
1.66	Nasopharyngeal Carcinoma	Gastrointestinal diseases, Respiratory diseases, Oral diseases, Cancer diseases, Genetic diseases, Rare diseases	172	2	CD44, CD99	http://www.malacards.org/card/nasopharyngeal_carcinoma
1.65	Cataract	Neuronal diseases, Nephrological diseases, Eye diseases, Oral diseases, Genetic diseases, Rare diseases, Metabolic diseases, Fetal diseases	212	2	AQP4, VIM	http://www.malacards.org/card/cataract
1.6	Primary Ciliary Dyskinesia	Ear diseases, Respiratory diseases, Reproductive diseases, Genetic diseases, Rare diseases, Fetal diseases	228	2	CYBB, GFAP	http://www.malacards.org/card/primary_ciliary_dyskinesia
1.54	Neuroblastoma	Neuronal diseases, Endocrine diseases, Cancer diseases, Genetic diseases, Rare diseases, Fetal diseases	347	2	CD44, GFAP	http://www.malacards.org/card/neuroblastoma
1.54	Autism	Neuronal diseases, Mental diseases, Genetic diseases, Rare diseases	354	2	C4B, GFAP	http://www.malacards.org/card/autism
1.5	Onychomatricoma	Skin diseases, Rare diseases	1	1	CD99	http://www.malacards.org/card/onychomatricoma
1.5	Lateral Cystocele	Reproductive diseases	1	1	SPARC	http://www.malacards.org/card/lateral_cystocele
1.5	Dock2 Deficiency	Rare diseases	1	1	DOCK2	http://www.malacards.org/card/dock2_deficiency
1.5	Dock8 Immunodeficiency Syndrome	Neuronal diseases, Immune diseases, Bone diseases	1	1	DOCK8	http://www.malacards.org/card/dock8_immunodeficiency_syndrome
1.5	Rpe65-Related Leber Congenital Amaurosis / Early-Onset Severe Retinal Dystrophy		1	1	RPE65	http://www.malacards.org/card/rpe65_related_leber_congenital_amaurosis_early_onset_severe_retinal_dystrophy
1.5	Complement Component Deficiency	Rare diseases	1	1	C1QA	http://www.malacards.org/card/complement_component_deficiency
1.5	Csf1r-Related Adult-Onset Leukoencephalopathy with Axonal Spheroids and Pigmented Glia		1	1	CSF1R	http://www.malacards.org/card/csf1r_related_adult_onset_leukoencephalopathy_with_axonal_spheroids_and_pigmented_glia
1.5	Idiopathic Acute Transverse Myelitis	Neuronal diseases, Rare diseases	1	1	AQP4	http://www.malacards.org/card/idiopathic_acute_transverse_myelitis
1.5	Aregenerative Anemia	Blood diseases, Rare diseases	1	1	TBXAS1	http://www.malacards.org/card/aregenerative_anemia
1.5	Deep Dermatophytosis	Skin diseases, Rare diseases, Infectious diseases	1	1	CARD9	http://www.malacards.org/card/deep_dermatophytosis
1.5	Tubulocystic Renal Cell Carcinoma	Nephrological diseases, Cancer diseases, Rare diseases	1	1	VIM	http://www.malacards.org/card/tubulocystic_renal_cell_carcinoma
1.5	Hyper Ige Recurrent Infection Syndrome 2	Skin diseases, Immune diseases, Blood diseases, Bone diseases, Genetic diseases, Rare diseases	1	1	DOCK8	http://www.malacards.org/card/hyper_ige_recurrent_infection_syndrome_2
1.5	Atypical Mycobacteriosis, Familial	Immune diseases, Blood diseases, Genetic diseases, Rare diseases	2	1	CYBB	http://www.malacards.org/card/atypical_mycobacteriosis_familial
1.5	Gliomatosis Peritonei	Rare diseases	2	1	GFAP	http://www.malacards.org/card/gliomatosis_peritonei
1.5	Chloramine T Respiratory Allergy	Immune diseases	2	1	RNASE3	http://www.malacards.org/card/chloramine_t_respiratory_allergy
1.5	Peripheral Arterial Occlusive Disease 1		2	1	SERPINA3	http://www.malacards.org/card/peripheral_arterial_occlusive_disease_1
1.5	Mitochondrial Dna Depletion Syndrome 16	Neuronal diseases, Gastrointestinal diseases, Liver diseases, Nephrological diseases, Cardiovascular diseases, Eye diseases, Ear diseases, Bone diseases, Genetic diseases, Rare diseases, Metabolic diseases	2	1	MILR1	http://www.malacards.org/card/mitochondrial_dna_depletion_syndrome_16
1.5	Pituitary Adenoma 5, Multiple Types	Gastrointestinal diseases, Endocrine diseases, Cancer diseases, Genetic diseases, Rare diseases	2	1	C10orf105	http://www.malacards.org/card/pituitary_adenoma_5_multiple_types
1.5	Eosinophilic Colitis	Gastrointestinal diseases, Rare diseases	2	1	RNASE3	http://www.malacards.org/card/eosinophilic_colitis
1.5	Tumor of Meninges	Neuronal diseases, Rare diseases	2	1	VIM	http://www.malacards.org/card/tumor_of_meninges
1.5	Lymphangiectasis	Immune diseases, Gastrointestinal diseases, Rare diseases	2	1	VIM	http://www.malacards.org/card/lymphangiectasis
1.5	Hereditary Gastric Cancer	Immune diseases, Blood diseases, Gastrointestinal diseases, Cancer diseases, Genetic diseases, Rare diseases	2	1	CD44	http://www.malacards.org/card/hereditary_gastric_cancer
1.5	Subcortical Arteriosclerotic Encephalopathy	Neuronal diseases, Mental diseases, Cardiovascular diseases	2	1	GFAP	http://www.malacards.org/card/subcortical_arteriosclerotic_encephalopathy
1.5	Sarcomatosis of the Meninges	Neuronal diseases, Cancer diseases	2	1	GFAP	http://www.malacards.org/card/sarcomatosis_of_the_meninges
1.5	Eosinophilic Cystitis	Immune diseases, Nephrological diseases, Rare diseases	2	1	RNASE3	http://www.malacards.org/card/eosinophilic_cystitis
1.5	Leukemia, Acute Lymphoblastic 2	Immune diseases, Blood diseases, Cancer diseases, Genetic diseases, Rare diseases	2	1	IKZF1	http://www.malacards.org/card/leukemia_acute_lymphoblastic_2
1.5	Neurohypophysis Granular Cell Tumor	Neuronal diseases, Endocrine diseases, Cancer diseases	2	1	VIM	http://www.malacards.org/card/neurohypophysis_granular_cell_tumor
1.5	Common Bile Duct Neoplasm	Gastrointestinal diseases, Liver diseases, Cancer diseases	2	1	LY86	http://www.malacards.org/card/common_bile_duct_neoplasm
1.5	Rheumatic Fever-Related Antigen	Cardiovascular diseases, Bone diseases, Rare diseases	2	1	TLR2	http://www.malacards.org/card/rheumatic_fever_related_antigen
1.5	Mycobacterium Chelonae	Rare diseases	3	1	TLR2	http://www.malacards.org/card/mycobacterium_chelonae
1.5	Mixed Endometrial Stromal and Smooth Muscle Tumor	Reproductive diseases, Cancer diseases	3	1	CD99	http://www.malacards.org/card/mixed_endometrial_stromal_and_smooth_muscle_tumor
[truncated: 1,237 more rows]

## Sheet: Pathways
GeneAnalytics - Pathway results			Prepared for: Darius McPhail (mcphaild@cardiff.ac.uk)
[truncated: 56 more rows]

[truncated: 4 more sheets: GO Terms, HPO Phenotypes, MGI Phenotypes, Compounds]
