# Supplementary material for: Loss of tuberous sclerosis complex 2 confers inflammation via dysregulation of nuclear factor kappa-light-chain-enhancer of activated B cells
Source: J Inflamm (Lond). 2025 Sep 26;22:38. doi: 10.1186/s12950-025-00464-8 (PMC12465316; doi:10.1186/s12950-025-00464-8)
Supplement: Supplementary file 3 — Supplementary Material 3. [file 12950_2025_464_MOESM3_ESM.xlsx]

## Sheet: Gene Set
GeneAnalytics - Analysis Report			Prepared for: Darius McPhail (mcphaild@cardiff.ac.uk)
			Date: 4/27/2020
Copyright © LifeMap Sciences, Inc.
Species	Human
Identified genes (297)
Symbol	Full Name	Aliases	GeneCards URL
ABCA13	ATP binding cassette subfamily A member 13		http://www.genecards.org/cgi-bin/carddisp.pl?gene=ABCA13
ABI3BP	ABI family member 3 binding protein	NESHBP, TARSH	http://www.genecards.org/cgi-bin/carddisp.pl?gene=ABI3BP
ACP5	acid phosphatase 5, tartrate resistant	HPAP, TRACP5a, TRACP5b, TRAP, TrATPase	http://www.genecards.org/cgi-bin/carddisp.pl?gene=ACP5
ADAMTS14	ADAM metallopeptidase with thrombospondin type 1 motif 14		http://www.genecards.org/cgi-bin/carddisp.pl?gene=ADAMTS14
ADAMTSL4	ADAMTS like 4	ADAMTSL-4, ECTOL2, TSRC1	http://www.genecards.org/cgi-bin/carddisp.pl?gene=ADAMTSL4
AEBP1	AE binding protein 1	ACLP	http://www.genecards.org/cgi-bin/carddisp.pl?gene=AEBP1
AKNAD1	AKNA domain containing 1	C1orf62	http://www.genecards.org/cgi-bin/carddisp.pl?gene=AKNAD1
ALDH3B1	aldehyde dehydrogenase 3 family member B1	ALDH4, ALDH7	http://www.genecards.org/cgi-bin/carddisp.pl?gene=ALDH3B1
ANG	angiogenin	ALS9, HEL168, RAA1, RNASE4, RNASE5	http://www.genecards.org/cgi-bin/carddisp.pl?gene=ANG
ANGPTL7	angiopoietin like 7	AngX, CDT6, dJ647M16.1	http://www.genecards.org/cgi-bin/carddisp.pl?gene=ANGPTL7
ANKRD22	ankyrin repeat domain 22		http://www.genecards.org/cgi-bin/carddisp.pl?gene=ANKRD22
ANKUB1	ankyrin repeat and ubiquitin domain containing 1	C3orf16	http://www.genecards.org/cgi-bin/carddisp.pl?gene=ANKUB1
ANXA1	annexin A1	ANX1, LPC1	http://www.genecards.org/cgi-bin/carddisp.pl?gene=ANXA1
ANXA13	annexin A13	ANX13, ISA	http://www.genecards.org/cgi-bin/carddisp.pl?gene=ANXA13
ANXA2	annexin A2	ANX2, ANX2L4, CAL1H, HEL-S-270, LIP2, LPC2, LPC2D, P36, PAP-IV	http://www.genecards.org/cgi-bin/carddisp.pl?gene=ANXA2
ANXA2P2	annexin A2 pseudogene 2	ANX2L2, ANX2P2, LPC2B	http://www.genecards.org/cgi-bin/carddisp.pl?gene=ANXA2P2
ANXA2P3	annexin A2 pseudogene 3	ANX2L3, ANX2P3, LIP2, LPC2C	http://www.genecards.org/cgi-bin/carddisp.pl?gene=ANXA2P3
APOBEC3C	apolipoprotein B mRNA editing enzyme catalytic subunit 3C	A3C, APOBEC1L, ARDC2, ARDC4, ARP5, PBI, bK150C2.3	http://www.genecards.org/cgi-bin/carddisp.pl?gene=APOBEC3C
APOBEC3F	apolipoprotein B mRNA editing enzyme catalytic subunit 3F	A3F, ARP8, BK150C2.4.MRNA, KA6	http://www.genecards.org/cgi-bin/carddisp.pl?gene=APOBEC3F
ARHGEF34P	Rho guanine nucleotide exchange factor 34, pseudogene		http://www.genecards.org/cgi-bin/carddisp.pl?gene=ARHGEF34P
ARHGEF35	Rho guanine nucleotide exchange factor 35	ARHGEF5L	http://www.genecards.org/cgi-bin/carddisp.pl?gene=ARHGEF35
ARHGEF5	Rho guanine nucleotide exchange factor 5	GEF5, P60, TIM, TIM1	http://www.genecards.org/cgi-bin/carddisp.pl?gene=ARHGEF5
ASIP	agouti signaling protein	AGSW, AGTI, AGTIL, ASP, SHEP9	http://www.genecards.org/cgi-bin/carddisp.pl?gene=ASIP
ATF3	activating transcription factor 3		http://www.genecards.org/cgi-bin/carddisp.pl?gene=ATF3
C1QA	complement C1q A chain		http://www.genecards.org/cgi-bin/carddisp.pl?gene=C1QA
C1QB	complement C1q B chain		http://www.genecards.org/cgi-bin/carddisp.pl?gene=C1QB
C1QC	complement C1q C chain	C1Q-C, C1QG	http://www.genecards.org/cgi-bin/carddisp.pl?gene=C1QC
C1R	complement C1r	EDSPD1	http://www.genecards.org/cgi-bin/carddisp.pl?gene=C1R
C1S	complement C1s	EDSPD2	http://www.genecards.org/cgi-bin/carddisp.pl?gene=C1S
C1orf162	chromosome 1 open reading frame 162		http://www.genecards.org/cgi-bin/carddisp.pl?gene=C1orf162
C2	complement C2	ARMD14, CO2	http://www.genecards.org/cgi-bin/carddisp.pl?gene=C2
C21orf62	chromosome 21 open reading frame 62	B37, C21orf120, PRED81	http://www.genecards.org/cgi-bin/carddisp.pl?gene=C21orf62
C3	complement C3	AHUS5, ARMD9, ASP, C3a, C3b, CPAMD1, HEL-S-62p	http://www.genecards.org/cgi-bin/carddisp.pl?gene=C3
C4A	complement C4A (Rodgers blood group)	C4, C4A2, C4A3, C4A4, C4A6, C4AD, C4S, CO4, CPAMD2, RG	http://www.genecards.org/cgi-bin/carddisp.pl?gene=C4A
C4B	complement C4B (Chido blood group)	C4B1, C4B12, C4B2, C4B3, C4B5, C4BD, C4B_2, C4F, CH, CO4, CPAMD3	http://www.genecards.org/cgi-bin/carddisp.pl?gene=C4B
C5AR1	complement C5a receptor 1	C5A, C5AR, C5R1, CD88	http://www.genecards.org/cgi-bin/carddisp.pl?gene=C5AR1
C6	complement C6		http://www.genecards.org/cgi-bin/carddisp.pl?gene=C6
CAPS	calcyphosine	CAPS1	http://www.genecards.org/cgi-bin/carddisp.pl?gene=CAPS
CARD6	caspase recruitment domain family member 6	CINCIN1	http://www.genecards.org/cgi-bin/carddisp.pl?gene=CARD6
CCDC197	coiled-coil domain containing 197	C14orf48, LINC00521, c14_5713	http://www.genecards.org/cgi-bin/carddisp.pl?gene=CCDC197
CCL18	C-C motif chemokine ligand 18	AMAC-1, AMAC1, CKb7, DC-CK1, DCCK1, MIP-4, PARC, SCYA18	http://www.genecards.org/cgi-bin/carddisp.pl?gene=CCL18
CCL4	C-C motif chemokine ligand 4	ACT2, AT744.1, G-26, HC21, LAG-1, LAG1, MIP-1-beta, MIP1B, MIP1B1, SCYA2, SCYA4	http://www.genecards.org/cgi-bin/carddisp.pl?gene=CCL4
CD163	CD163 molecule	M130, MM130, SCARI1	http://www.genecards.org/cgi-bin/carddisp.pl?gene=CD163
CD2	CD2 molecule	LFA-2, SRBC, T11	http://www.genecards.org/cgi-bin/carddisp.pl?gene=CD2
CD24	CD24 molecule	CD24A	http://www.genecards.org/cgi-bin/carddisp.pl?gene=CD24
CD300LF	CD300 molecule like family member f	CD300f, CLM-1, CLM1, IREM-1, IREM1, IgSF13, LMIR3, NKIR	http://www.genecards.org/cgi-bin/carddisp.pl?gene=CD300LF
CD36	CD36 molecule	BDPLT10, CHDS7, FAT, GP3B, GP4, GPIV, PASIV, SCARB3	http://www.genecards.org/cgi-bin/carddisp.pl?gene=CD36
CD3E	CD3e molecule	IMD18, T3E, TCRE	http://www.genecards.org/cgi-bin/carddisp.pl?gene=CD3E
CD44	CD44 molecule (Indian blood group)	CDW44, CSPG8, ECMR-III, HCELL, HUTCH-I, IN, LHR, MC56, MDU2, MDU3, MIC4, Pgp1	http://www.genecards.org/cgi-bin/carddisp.pl?gene=CD44
CD48	CD48 molecule	BCM1, BLAST, BLAST1, MEM-102, SLAMF2, hCD48, mCD48	http://www.genecards.org/cgi-bin/carddisp.pl?gene=CD48
CD68	CD68 molecule	GP110, LAMP4, SCARD1	http://www.genecards.org/cgi-bin/carddisp.pl?gene=CD68
CD69	CD69 molecule	AIM, BL-AC/P26, CLEC2C, EA1, GP32/28, MLR-3	http://www.genecards.org/cgi-bin/carddisp.pl?gene=CD69
CD74	CD74 molecule	DHLAG, HLADG, II, Ia-GAMMA, p33	http://www.genecards.org/cgi-bin/carddisp.pl?gene=CD74
CD99	CD99 molecule (Xg blood group)	HBA71, MIC2, MIC2X, MIC2Y, MSK5X	http://www.genecards.org/cgi-bin/carddisp.pl?gene=CD99
CDCA7	cell division cycle associated 7	ICF3, JPO1	http://www.genecards.org/cgi-bin/carddisp.pl?gene=CDCA7
CDKN1A	cyclin dependent kinase inhibitor 1A	CAP20, CDKN1, CIP1, MDA-6, P21, SDI1, WAF1, p21CIP1	http://www.genecards.org/cgi-bin/carddisp.pl?gene=CDKN1A
CDSN	corneodesmosin	HTSS, HTSS1, HYPT2, PSS, PSS1, S	http://www.genecards.org/cgi-bin/carddisp.pl?gene=CDSN
CELSR1	cadherin EGF LAG seven-pass G-type receptor 1	ADGRC1, CDHF9, FMI2, HFMI2, ME2	http://www.genecards.org/cgi-bin/carddisp.pl?gene=CELSR1
CFAP300	cilia and flagella associated protein 300	C11orf70, CILD38	http://www.genecards.org/cgi-bin/carddisp.pl?gene=CFAP300
CFAP77	cilia and flagella associated protein 77	C9orf171	http://www.genecards.org/cgi-bin/carddisp.pl?gene=CFAP77
CFB	complement factor B	AHUS4, ARMD14, BF, BFD, CFAB, CFBD, FB, FBI12, GBG, H2-Bf, PBF2	http://www.genecards.org/cgi-bin/carddisp.pl?gene=CFB
CFI	complement factor I	AHUS3, ARMD13, C3BINA, C3b-INA, FI, IF, KAF	http://www.genecards.org/cgi-bin/carddisp.pl?gene=CFI
CHI3L2	chitinase 3 like 2	CHIL2, YKL-39, YKL39	http://www.genecards.org/cgi-bin/carddisp.pl?gene=CHI3L2
CLEC18C	C-type lectin domain family 18 member C	MRCL, MRCL3	http://www.genecards.org/cgi-bin/carddisp.pl?gene=CLEC18C
CLEC2B	C-type lectin domain family 2 member B	AICL, CLECSF2, HP10085, IFNRG1	http://www.genecards.org/cgi-bin/carddisp.pl?gene=CLEC2B
CLEC4E	C-type lectin domain family 4 member E	CLECSF9, MINCLE	http://www.genecards.org/cgi-bin/carddisp.pl?gene=CLEC4E
CLEC5A	C-type lectin domain containing 5A	CLECSF5, MDL-1, MDL1	http://www.genecards.org/cgi-bin/carddisp.pl?gene=CLEC5A
CLEC7A	C-type lectin domain containing 7A	BGR, CANDF4, CD369, CLECSF12, DECTIN1, SCARE2	http://www.genecards.org/cgi-bin/carddisp.pl?gene=CLEC7A
CLIC1	chloride intracellular channel 1	CL1C1, CLCNL1, G6, NCC27	http://www.genecards.org/cgi-bin/carddisp.pl?gene=CLIC1
CMTM3	CKLF like MARVEL transmembrane domain containing 3	BNAS2, CKLFSF3	http://www.genecards.org/cgi-bin/carddisp.pl?gene=CMTM3
COL1A1	collagen type I alpha 1 chain	EDSARTH1, EDSC, OI1, OI2, OI3, OI4	http://www.genecards.org/cgi-bin/carddisp.pl?gene=COL1A1
COL1A2	collagen type I alpha 2 chain	EDSARTH2, EDSCV, OI4	http://www.genecards.org/cgi-bin/carddisp.pl?gene=COL1A2
COL8A1	collagen type VIII alpha 1 chain	C3orf7	http://www.genecards.org/cgi-bin/carddisp.pl?gene=COL8A1
CPVL	carboxypeptidase vitellogenic like	HVLP	http://www.genecards.org/cgi-bin/carddisp.pl?gene=CPVL
CRYBA1	crystallin beta A1	CRYB1, CTRCT10	http://www.genecards.org/cgi-bin/carddisp.pl?gene=CRYBA1
CRYGS	crystallin gamma S	CRYG8, CTRCT20	http://www.genecards.org/cgi-bin/carddisp.pl?gene=CRYGS
CSRP2	cysteine and glycine rich protein 2	CRP2, LMO5, SmLIM	http://www.genecards.org/cgi-bin/carddisp.pl?gene=CSRP2
CSTA	cystatin A	AREI, PSS4, STF1, STFA	http://www.genecards.org/cgi-bin/carddisp.pl?gene=CSTA
CTSH	cathepsin H	ACC-4, ACC-5, ACC4, ACC5, CPSB	http://www.genecards.org/cgi-bin/carddisp.pl?gene=CTSH
CTSS	cathepsin S		http://www.genecards.org/cgi-bin/carddisp.pl?gene=CTSS
CUBN	cubilin	IFCR, MGA1, gp280	http://www.genecards.org/cgi-bin/carddisp.pl?gene=CUBN
CXCL9	C-X-C motif chemokine ligand 9	CMK, Humig, MIG, SCYB9, crg-10	http://www.genecards.org/cgi-bin/carddisp.pl?gene=CXCL9
CXCR4	C-X-C motif chemokine receptor 4	CD184, D2S201E, FB22, HM89, HSY3RR, LAP-3, LAP3, LCR1, LESTR, NPY3R, NPYR, NPYRL, NPYY3R, WHIM, WHIMS	http://www.genecards.org/cgi-bin/carddisp.pl?gene=CXCR4
CXCR6	C-X-C motif chemokine receptor 6	BONZO, CD186, STRL33, TYMSTR	http://www.genecards.org/cgi-bin/carddisp.pl?gene=CXCR6
CYP19A1	cytochrome P450 family 19 subfamily A member 1	ARO, ARO1, CPV1, CYAR, CYP19, CYPXIX, P-450AROM	http://www.genecards.org/cgi-bin/carddisp.pl?gene=CYP19A1
CYP21A2	cytochrome P450 family 21 subfamily A member 2	CA21H, CAH1, CPS1, CYP21, CYP21B, P450c21B	http://www.genecards.org/cgi-bin/carddisp.pl?gene=CYP21A2
CYP4F12	cytochrome P450 family 4 subfamily F member 12	CYPIVF12, F22329_1	http://www.genecards.org/cgi-bin/carddisp.pl?gene=CYP4F12
DDIT4L	DNA damage inducible transcript 4 like	REDD2, Rtp801L	http://www.genecards.org/cgi-bin/carddisp.pl?gene=DDIT4L
DENND2D	DENN domain containing 2D		http://www.genecards.org/cgi-bin/carddisp.pl?gene=DENND2D
DLEC1	DLEC1 cilia and flagella associated protein	CFAP81, DLC-1, DLC1, F56	http://www.genecards.org/cgi-bin/carddisp.pl?gene=DLEC1
DNAAF3	dynein axonemal assembly factor 3	C19orf51, CILD2, DAB1, PCD, PF22	http://www.genecards.org/cgi-bin/carddisp.pl?gene=DNAAF3
DOCK8-AS1	DOCK8 antisense RNA 1	C9orf66	http://www.genecards.org/cgi-bin/carddisp.pl?gene=DOCK8-AS1
DPEP1	dipeptidase 1	MBD1, MDP, RDP	http://www.genecards.org/cgi-bin/carddisp.pl?gene=DPEP1
EBI3	Epstein-Barr virus induced 3	IL-27B, IL27B, IL35B	http://www.genecards.org/cgi-bin/carddisp.pl?gene=EBI3
ECM2	extracellular matrix protein 2		http://www.genecards.org/cgi-bin/carddisp.pl?gene=ECM2
EDA2R	ectodysplasin A2 receptor	EDA-A2R, EDAA2R, TNFRSF27, XEDAR	http://www.genecards.org/cgi-bin/carddisp.pl?gene=EDA2R
EFEMP1	EGF containing fibulin extracellular matrix protein 1	DHRD, DRAD, FBLN3, FBNL, FIBL-3, MLVT, MTLV, S1-5	http://www.genecards.org/cgi-bin/carddisp.pl?gene=EFEMP1
EMILIN2	elastin microfibril interfacer 2	EMILIN-2, FOAP-10	http://www.genecards.org/cgi-bin/carddisp.pl?gene=EMILIN2
EMP3	epithelial membrane protein 3	YMP	http://www.genecards.org/cgi-bin/carddisp.pl?gene=EMP3
EN1	engrailed homeobox 1		http://www.genecards.org/cgi-bin/carddisp.pl?gene=EN1
EOMES	eomesodermin	TBR2	http://www.genecards.org/cgi-bin/carddisp.pl?gene=EOMES
ESPNL	espin like		http://www.genecards.org/cgi-bin/carddisp.pl?gene=ESPNL
FAM183A	family with sequence similarity 183 member A		http://www.genecards.org/cgi-bin/carddisp.pl?gene=FAM183A
FAM20A	FAM20A golgi associated secretory pathway pseudokinase	AI1G, AIGFS, FP2747	http://www.genecards.org/cgi-bin/carddisp.pl?gene=FAM20A
FAM216B	family with sequence similarity 216 member B	C13orf30	http://www.genecards.org/cgi-bin/carddisp.pl?gene=FAM216B
FCGBP	Fc fragment of IgG binding protein	FC(GAMMA)BP	http://www.genecards.org/cgi-bin/carddisp.pl?gene=FCGBP
FCGR2A	Fc fragment of IgG receptor IIa	CD32, CD32A, CDw32, FCG2, FCGR2, FCGR2A1, FcGR, IGFR2	http://www.genecards.org/cgi-bin/carddisp.pl?gene=FCGR2A
FCGR2B	Fc fragment of IgG receptor IIb	CD32, CD32B, FCG2, FCGR2, FCGR2C, FcRII-c, IGFR2	http://www.genecards.org/cgi-bin/carddisp.pl?gene=FCGR2B
FLJ32255	uncharacterized LOC643977		http://www.genecards.org/cgi-bin/carddisp.pl?gene=FLJ32255
FLVCR2	FLVCR heme transporter 2	C14orf58, CCT, EPV, FLVCRL14q, MFSD7C, PVHH, SLC49A2	http://www.genecards.org/cgi-bin/carddisp.pl?gene=FLVCR2
FNDC1	fibronectin type III domain containing 1	AGS8, FNDC2, MEL4B3, bA243O10.1, dJ322A24.1	http://www.genecards.org/cgi-bin/carddisp.pl?gene=FNDC1
FOLR1	folate receptor alpha	FBP, FOLR, FRalpha	http://www.genecards.org/cgi-bin/carddisp.pl?gene=FOLR1
FOLR3	folate receptor gamma	FR-G, FR-gamma, FRgamma, gamma-hFR	http://www.genecards.org/cgi-bin/carddisp.pl?gene=FOLR3
FOXJ1	forkhead box J1	FKHL13, HFH-4, HFH4	http://www.genecards.org/cgi-bin/carddisp.pl?gene=FOXJ1
FPR3	formyl peptide receptor 3	FML2_HUMAN, FMLP-R-II, FMLPY, FPRH1, FPRH2, FPRL2, RMLP-R-I	http://www.genecards.org/cgi-bin/carddisp.pl?gene=FPR3
FRZB	frizzled related protein	FRE, FRITZ, FRP-3, FRZB-1, FRZB-PEN, FRZB1, FZRB, OS1, SFRP3, SRFP3, hFIZ	http://www.genecards.org/cgi-bin/carddisp.pl?gene=FRZB
FXYD5	FXYD domain containing ion transport regulator 5	DYSAD, HSPC113, IWU1, KCT1, OIT2, PRO6241, RIC	http://www.genecards.org/cgi-bin/carddisp.pl?gene=FXYD5
GABRE	gamma-aminobutyric acid type A receptor subunit epsilon		http://www.genecards.org/cgi-bin/carddisp.pl?gene=GABRE
GALNT10	polypeptide N-acetylgalactosaminyltransferase 10	GALNACT10, PPGALNACT10, PPGANTASE10	http://www.genecards.org/cgi-bin/carddisp.pl?gene=GALNT10
GALNT5	polypeptide N-acetylgalactosaminyltransferase 5	GALNAC-T5, GALNACT5	http://www.genecards.org/cgi-bin/carddisp.pl?gene=GALNT5
GAPT	GRB2 binding adaptor protein, transmembrane	C5orf29	http://www.genecards.org/cgi-bin/carddisp.pl?gene=GAPT
GAS6-AS1	GAS6 antisense RNA 1		http://www.genecards.org/cgi-bin/carddisp.pl?gene=GAS6-AS1
GBP2	guanylate binding protein 2		http://www.genecards.org/cgi-bin/carddisp.pl?gene=GBP2
GDF15	growth differentiation factor 15	GDF-15, MIC-1, MIC1, NAG-1, PDF, PLAB, PTGFB	http://www.genecards.org/cgi-bin/carddisp.pl?gene=GDF15
GEM	GTP binding protein overexpressed in skeletal muscle	KIR	http://www.genecards.org/cgi-bin/carddisp.pl?gene=GEM
GPNMB	glycoprotein nmb	HGFIN, NMB, PLCA3	http://www.genecards.org/cgi-bin/carddisp.pl?gene=GPNMB
GPR1	G protein-coupled receptor 1		http://www.genecards.org/cgi-bin/carddisp.pl?gene=GPR1
GPR183	G protein-coupled receptor 183	EBI2, hEBI2	http://www.genecards.org/cgi-bin/carddisp.pl?gene=GPR183
GPR65	G protein-coupled receptor 65	TDAG8, hTDAG8	http://www.genecards.org/cgi-bin/carddisp.pl?gene=GPR65
GPR82	G protein-coupled receptor 82		http://www.genecards.org/cgi-bin/carddisp.pl?gene=GPR82
GPX8	glutathione peroxidase 8 (putative)	EPLA847, GPx-8, GSHPx-8, UNQ847	http://www.genecards.org/cgi-bin/carddisp.pl?gene=GPX8
GSC	goosecoid homeobox	SAMS	http://www.genecards.org/cgi-bin/carddisp.pl?gene=GSC
GYPC	glycophorin C (Gerbich blood group)	CD236, CD236R, GE, GE:GPC:GPD:GYPD, GPC, GPD, GYPD, PAS-2, PAS-2'	http://www.genecards.org/cgi-bin/carddisp.pl?gene=GYPC
GZMA	granzyme A	CTLA3, HFSP	http://www.genecards.org/cgi-bin/carddisp.pl?gene=GZMA
GZMK	granzyme K	TRYP2	http://www.genecards.org/cgi-bin/carddisp.pl?gene=GZMK
HKDC1	hexokinase domain containing 1		http://www.genecards.org/cgi-bin/carddisp.pl?gene=HKDC1
HLA-C	major histocompatibility complex, class I, C	D6S204, HLA-JY3, HLAC, HLC-C, MHC, PSORS1	http://www.genecards.org/cgi-bin/carddisp.pl?gene=HLA-C
HLA-DMA	major histocompatibility complex, class II, DM alpha	D6S222E, DMA, HLADM, RING6	http://www.genecards.org/cgi-bin/carddisp.pl?gene=HLA-DMA
HLA-DMB	major histocompatibility complex, class II, DM beta	D6S221E, RING7	http://www.genecards.org/cgi-bin/carddisp.pl?gene=HLA-DMB
HLA-DOA	major histocompatibility complex, class II, DO alpha	HLA-DNA, HLA-DZA, HLADZ	http://www.genecards.org/cgi-bin/carddisp.pl?gene=HLA-DOA
HLA-DPA1	major histocompatibility complex, class II, DP alpha 1	DP(W3), DP(W4), DPA1, HLA-DP1A, HLA-DPB1, HLADP, HLASB, PLT1	http://www.genecards.org/cgi-bin/carddisp.pl?gene=HLA-DPA1
HLA-DPB1	major histocompatibility complex, class II, DP beta 1	DPB1, HLA-DP, HLA-DP1B, HLA-DPB	http://www.genecards.org/cgi-bin/carddisp.pl?gene=HLA-DPB1
HLA-DQA1	major histocompatibility complex, class II, DQ alpha 1	CELIAC1, DQ-A1, DQA1, HLA-DQA	http://www.genecards.org/cgi-bin/carddisp.pl?gene=HLA-DQA1
HLA-DRA	major histocompatibility complex, class II, DR alpha	HLA-DRA1	http://www.genecards.org/cgi-bin/carddisp.pl?gene=HLA-DRA
HLA-DRB1	major histocompatibility complex, class II, DR beta 1	DRB1, HLA-DR1B, HLA-DRB, SS1	http://www.genecards.org/cgi-bin/carddisp.pl?gene=HLA-DRB1
HLA-DRB5	major histocompatibility complex, class II, DR beta 5		http://www.genecards.org/cgi-bin/carddisp.pl?gene=HLA-DRB5
HLA-G	major histocompatibility complex, class I, G	MHC-G	http://www.genecards.org/cgi-bin/carddisp.pl?gene=HLA-G
HMOX1	heme oxygenase 1	HMOX1D, HO-1, HSP32, bK286B10	http://www.genecards.org/cgi-bin/carddisp.pl?gene=HMOX1
HMX2	H6 family homeobox 2	H6L, Nkx5-2	http://www.genecards.org/cgi-bin/carddisp.pl?gene=HMX2
HMX3	H6 family homeobox 3	NKX-5.1, NKX5.1, Nkx5-1	http://www.genecards.org/cgi-bin/carddisp.pl?gene=HMX3
HORMAD2	HORMA domain containing 2	CT46.2	http://www.genecards.org/cgi-bin/carddisp.pl?gene=HORMAD2
HOTAIRM1	HOXA transcript antisense RNA, myeloid-specific 1	HOXA-AS1, HOXA1-AS1, NCRNA00179	http://www.genecards.org/cgi-bin/carddisp.pl?gene=HOTAIRM1
HOXB2	homeobox B2	HOX2, HOX2H, Hox-2.8, K8	http://www.genecards.org/cgi-bin/carddisp.pl?gene=HOXB2
HOXB7	homeobox B7	HHO.C1, HOX2, HOX2C, Hox-2.3	http://www.genecards.org/cgi-bin/carddisp.pl?gene=HOXB7
HPD	4-hydroxyphenylpyruvate dioxygenase	4-HPPD, 4HPPD, GLOD3, HPPDASE, PPD	http://www.genecards.org/cgi-bin/carddisp.pl?gene=HPD
HPSE	heparanase	HPA, HPA1, HPR1, HPSE1, HSE1	http://www.genecards.org/cgi-bin/carddisp.pl?gene=HPSE
HS3ST3A1	heparan sulfate-glucosamine 3-sulfotransferase 3A1	3-OST-3A, 3OST3A1	http://www.genecards.org/cgi-bin/carddisp.pl?gene=HS3ST3A1
HSPA6	heat shock protein family A (Hsp70) member 6	HSP70B'	http://www.genecards.org/cgi-bin/carddisp.pl?gene=HSPA6
HSPA7	heat shock protein family A (Hsp70) member 7	HSP70B	http://www.genecards.org/cgi-bin/carddisp.pl?gene=HSPA7
IFI30	IFI30 lysosomal thiol reductase	GILT, IFI-30, IP-30, IP30	http://www.genecards.org/cgi-bin/carddisp.pl?gene=IFI30
IL18	interleukin 18	IGIF, IL-18, IL-1g, IL1F4	http://www.genecards.org/cgi-bin/carddisp.pl?gene=IL18
IL1R1	interleukin 1 receptor type 1	CD121A, D2S1473, IL-1R-alpha, IL1R, IL1RA, P80	http://www.genecards.org/cgi-bin/carddisp.pl?gene=IL1R1
IL2RA	interleukin 2 receptor subunit alpha	CD25, IDDM10, IL2R, IMD41, TCGFR, p55	http://www.genecards.org/cgi-bin/carddisp.pl?gene=IL2RA
IL2RB	interleukin 2 receptor subunit beta	CD122, IL15RB, IMD63, P70-75	http://www.genecards.org/cgi-bin/carddisp.pl?gene=IL2RB
IQGAP2	IQ motif containing GTPase activating protein 2		http://www.genecards.org/cgi-bin/carddisp.pl?gene=IQGAP2
IRF6	interferon regulatory factor 6	LPS, OFC6, PIT, PPS, PPS1, VWS, VWS1	http://www.genecards.org/cgi-bin/carddisp.pl?gene=IRF6
IRX1	iroquois homeobox 1	IRX-5, IRXA1	http://www.genecards.org/cgi-bin/carddisp.pl?gene=IRX1
ITGB4	integrin subunit beta 4	CD104, GP150	http://www.genecards.org/cgi-bin/carddisp.pl?gene=ITGB4
ITIH1	inter-alpha-trypsin inhibitor heavy chain 1	H1P, IATIH, IGHEP1, ITI-HC1, ITIH, SHAP	http://www.genecards.org/cgi-bin/carddisp.pl?gene=ITIH1
JAML	junction adhesion molecule like	AMICA, AMICA1, CREA7-1, CREA7-4, Gm638	http://www.genecards.org/cgi-bin/carddisp.pl?gene=JAML
KCNE4	potassium voltage-gated channel subfamily E regulatory subunit 4	MIRP3	http://www.genecards.org/cgi-bin/carddisp.pl?gene=KCNE4
LAMP3	lysosomal associated membrane protein 3	CD208, DC LAMP, DC-LAMP, DCLAMP, LAMP, LAMP-3, TSC403	http://www.genecards.org/cgi-bin/carddisp.pl?gene=LAMP3
LBX2-AS1	LBX2 antisense RNA 1		http://www.genecards.org/cgi-bin/carddisp.pl?gene=LBX2-AS1
LCTL	lactase like	KLG, KLPH	http://www.genecards.org/cgi-bin/carddisp.pl?gene=LCTL
LGALS3	galectin 3	CBP35, GAL3, GALBP, GALIG, L31, LGALS2, MAC2	http://www.genecards.org/cgi-bin/carddisp.pl?gene=LGALS3
LGALS3BP	galectin 3 binding protein	90K, BTBD17B, CyCAP, M2BP, MAC-2-BP, TANGO10B, gp90	http://www.genecards.org/cgi-bin/carddisp.pl?gene=LGALS3BP
LHCGR	luteinizing hormone/choriogonadotropin receptor	HHG, LCGR, LGR2, LH/CG-R, LH/CGR, LHR, LHRHR, LSH-R, ULG5	http://www.genecards.org/cgi-bin/carddisp.pl?gene=LHCGR
LIF	LIF interleukin 6 family cytokine	CDF, DIA, HILDA, MLPLI	http://www.genecards.org/cgi-bin/carddisp.pl?gene=LIF
LINC00880	long intergenic non-protein coding RNA 880		http://www.genecards.org/cgi-bin/carddisp.pl?gene=LINC00880
LINC00906	long intergenic non-protein coding RNA 906		http://www.genecards.org/cgi-bin/carddisp.pl?gene=LINC00906
LINC00954	long intergenic non-protein coding RNA 954		http://www.genecards.org/cgi-bin/carddisp.pl?gene=LINC00954
LINC01094	long intergenic non-protein coding RNA 1094	CTEPHA1	http://www.genecards.org/cgi-bin/carddisp.pl?gene=LINC01094
LINC01354	long intergenic non-protein coding RNA 1354		http://www.genecards.org/cgi-bin/carddisp.pl?gene=LINC01354
LINC02308	long intergenic non-protein coding RNA 2308		http://www.genecards.org/cgi-bin/carddisp.pl?gene=LINC02308
LIPG	lipase G, endothelial type	EDL, EL, PRO719	http://www.genecards.org/cgi-bin/carddisp.pl?gene=LIPG
LOC100505498	uncharacterized LOC100505498		http://www.genecards.org/cgi-bin/carddisp.pl?gene=LOC100505498
LOC100505912	uncharacterized LOC100505912		http://www.genecards.org/cgi-bin/carddisp.pl?gene=LOC100505912
LOC100506688	uncharacterized LOC100506688		http://www.genecards.org/cgi-bin/carddisp.pl?gene=LOC100506688
LOC100507144	uncharacterized LOC100507144		http://www.genecards.org/cgi-bin/carddisp.pl?gene=LOC100507144
LOC284454	uncharacterized LOC284454		http://www.genecards.org/cgi-bin/carddisp.pl?gene=LOC284454
LOXL1	lysyl oxidase like 1	LOL, LOXL	http://www.genecards.org/cgi-bin/carddisp.pl?gene=LOXL1
LRRC25	leucine rich repeat containing 25	MAPA	http://www.genecards.org/cgi-bin/carddisp.pl?gene=LRRC25
LRRC8E	leucine rich repeat containing 8 VRAC subunit E		http://www.genecards.org/cgi-bin/carddisp.pl?gene=LRRC8E
LYZ	lysozyme	LYZF1, LZM	http://www.genecards.org/cgi-bin/carddisp.pl?gene=LYZ
MARCO	macrophage receptor with collagenous structure	SCARA2, SR-A6	http://www.genecards.org/cgi-bin/carddisp.pl?gene=MARCO
MATN2	matrilin 2		http://www.genecards.org/cgi-bin/carddisp.pl?gene=MATN2
MDK	midkine	ARAP, MK, NEGF2	http://www.genecards.org/cgi-bin/carddisp.pl?gene=MDK
MIR612	microRNA 612	MIRN612, hsa-mir-612	http://www.genecards.org/cgi-bin/carddisp.pl?gene=MIR612
MIR614	microRNA 614	MIRN614, hsa-mir-614	http://www.genecards.org/cgi-bin/carddisp.pl?gene=MIR614
MLPH	melanophilin	SLAC2-A	http://www.genecards.org/cgi-bin/carddisp.pl?gene=MLPH
MMP14	matrix metallopeptidase 14	MMP-14, MMP-X1, MT-MMP, MT-MMP 1, MT1-MMP, MT1MMP, MTMMP1, WNCHRS	http://www.genecards.org/cgi-bin/carddisp.pl?gene=MMP14
MMP19	matrix metallopeptidase 19	CODA, MMP18, RASI-1	http://www.genecards.org/cgi-bin/carddisp.pl?gene=MMP19
MMP2	matrix metallopeptidase 2	CLG4, CLG4A, MMP-2, MMP-II, MONA, TBE-1	http://www.genecards.org/cgi-bin/carddisp.pl?gene=MMP2
MMRN1	multimerin 1	ECM, EMILIN4, GPIa*, MMRN	http://www.genecards.org/cgi-bin/carddisp.pl?gene=MMRN1
MOCOS	molybdenum cofactor sulfurase	HMCS, MCS, MOS	http://www.genecards.org/cgi-bin/carddisp.pl?gene=MOCOS
MS4A4A	membrane spanning 4-domains A4A	4SPAN1, CD20-L1, CD20L1, HDCME31P, MS4A4, MS4A7	http://www.genecards.org/cgi-bin/carddisp.pl?gene=MS4A4A
MS4A6A	membrane spanning 4-domains A6A	4SPAN3, 4SPAN3.2, CD20L3, CDA01, MS4A6, MST090, MSTP090	http://www.genecards.org/cgi-bin/carddisp.pl?gene=MS4A6A
MS4A7	membrane spanning 4-domains A7	4SPAN2, CD20L4, CFFM4, MS4A8	http://www.genecards.org/cgi-bin/carddisp.pl?gene=MS4A7
MSR1	macrophage scavenger receptor 1	CD204, SCARA1, SR-A, SR-AI, SR-AII, SR-AIII, SRA, phSR1, phSR2	http://www.genecards.org/cgi-bin/carddisp.pl?gene=MSR1
MTMR11	myotubularin related protein 11	CRA	http://www.genecards.org/cgi-bin/carddisp.pl?gene=MTMR11
MUC1	mucin 1, cell surface associated	ADMCKD, ADMCKD1, CA 15-3, CD227, EMA, H23AG, KL-6, MAM6, MCD, MCKD, MCKD1, MUC-1, MUC-1/SEC, MUC-1/X, MUC1/ZD, PEM, PEMT, PUM	http://www.genecards.org/cgi-bin/carddisp.pl?gene=MUC1
MYOF	myoferlin	FER1L3	http://www.genecards.org/cgi-bin/carddisp.pl?gene=MYOF
NKX2-1-AS1	NKX2-1 antisense RNA 1		http://www.genecards.org/cgi-bin/carddisp.pl?gene=NKX2-1-AS1
NPC2	NPC intracellular cholesterol transporter 2	EDDM1, HE1	http://www.genecards.org/cgi-bin/carddisp.pl?gene=NPC2
NR0B1	nuclear receptor subfamily 0 group B member 1	AHC, AHCH, AHX, DAX-1, DAX1, DSS, GTD, HHG, NROB1, SRXY2	http://www.genecards.org/cgi-bin/carddisp.pl?gene=NR0B1
NR5A2	nuclear receptor subfamily 5 group A member 2	B1F, B1F2, CPF, FTF, FTZ-F1, FTZ-F1beta, LRH-1, LRH1, hB1F-2	http://www.genecards.org/cgi-bin/carddisp.pl?gene=NR5A2
NTN1	netrin 1	MRMV4, NTN1L	http://www.genecards.org/cgi-bin/carddisp.pl?gene=NTN1
NUP62CL	nucleoporin 62 C-terminal like		http://www.genecards.org/cgi-bin/carddisp.pl?gene=NUP62CL
NUPR1	nuclear protein 1, transcriptional regulator	COM1, P8	http://www.genecards.org/cgi-bin/carddisp.pl?gene=NUPR1
ODF3B	outer dense fiber of sperm tails 3B	ODF3L3	http://www.genecards.org/cgi-bin/carddisp.pl?gene=ODF3B
OR2A20P	olfactory receptor family 2 subfamily A member 20 pseudogene	OR2A20	http://www.genecards.org/cgi-bin/carddisp.pl?gene=OR2A20P
OSM	oncostatin M		http://www.genecards.org/cgi-bin/carddisp.pl?gene=OSM
OTX2	orthodenticle homeobox 2	CPHD6, MCOPS5	http://www.genecards.org/cgi-bin/carddisp.pl?gene=OTX2
P2RY2	purinergic receptor P2Y2	HP2U, P2RU1, P2U, P2U1, P2UR, P2Y2, P2Y2R	http://www.genecards.org/cgi-bin/carddisp.pl?gene=P2RY2
P2RY8	P2Y receptor family member 8	P2Y8	http://www.genecards.org/cgi-bin/carddisp.pl?gene=P2RY8
P4HA3	prolyl 4-hydroxylase subunit alpha 3		http://www.genecards.org/cgi-bin/carddisp.pl?gene=P4HA3
PDCD1LG2	programmed cell death 1 ligand 2	B7DC, Btdc, CD273, PD-L2, PDCD1L2, PDL2, bA574F11.2	http://www.genecards.org/cgi-bin/carddisp.pl?gene=PDCD1LG2
PDLIM4	PDZ and LIM domain 4	RIL	http://www.genecards.org/cgi-bin/carddisp.pl?gene=PDLIM4
PHYHD1	phytanoyl-CoA dioxygenase domain containing 1		http://www.genecards.org/cgi-bin/carddisp.pl?gene=PHYHD1
PIFO	primary cilia formation	C1orf88, pitchfork	http://www.genecards.org/cgi-bin/carddisp.pl?gene=PIFO
PITX1	paired like homeodomain 1	BFT, CCF, LBNBG, POTX, PTX1	http://www.genecards.org/cgi-bin/carddisp.pl?gene=PITX1
PLAAT4	phospholipase A and acyltransferase 4	HRASLS4, HRSL4, PLA1/2-3, PLAAT-4, RARRES3, RIG1, TIG3	http://www.genecards.org/cgi-bin/carddisp.pl?gene=PLAAT4
PLBD1	phospholipase B domain containing 1		http://www.genecards.org/cgi-bin/carddisp.pl?gene=PLBD1
PLEKHA4	pleckstrin homology domain containing A4	PEPP1	http://www.genecards.org/cgi-bin/carddisp.pl?gene=PLEKHA4
PLIN2	perilipin 2	ADFP, ADRP	http://www.genecards.org/cgi-bin/carddisp.pl?gene=PLIN2
PLP2	proteolipid protein 2	A4, A4LSB	http://www.genecards.org/cgi-bin/carddisp.pl?gene=PLP2
PPP1R1C	protein phosphatase 1 regulatory inhibitor subunit 1C	IPP5	http://www.genecards.org/cgi-bin/carddisp.pl?gene=PPP1R1C
PROCR	protein C receptor	CCCA, CCD41, EPCR	http://www.genecards.org/cgi-bin/carddisp.pl?gene=PROCR
PTPN7	protein tyrosine phosphatase non-receptor type 7	BPTP-4, HEPTP, LC-PTP, LPTP, PTPNI	http://www.genecards.org/cgi-bin/carddisp.pl?gene=PTPN7
PYGL	glycogen phosphorylase L	GSD6	http://www.genecards.org/cgi-bin/carddisp.pl?gene=PYGL
RAB27A	RAB27A, member RAS oncogene family	GS2, HsT18676, RAB27, RAM	http://www.genecards.org/cgi-bin/carddisp.pl?gene=RAB27A
RAMP2-AS1	RAMP2 antisense RNA 1		http://www.genecards.org/cgi-bin/carddisp.pl?gene=RAMP2-AS1
RASEF	RAS and EF-hand domain containing	RAB45	http://www.genecards.org/cgi-bin/carddisp.pl?gene=RASEF
RBM47	RNA binding motif protein 47	NET18	http://www.genecards.org/cgi-bin/carddisp.pl?gene=RBM47
RBPMS-AS1	RBPMS antisense RNA 1		http://www.genecards.org/cgi-bin/carddisp.pl?gene=RBPMS-AS1
RENBP	renin binding protein	RBP, RNBP	http://www.genecards.org/cgi-bin/carddisp.pl?gene=RENBP
RGS1	regulator of G protein signaling 1	1R20, BL34, HEL-S-87, IER1, IR20	http://www.genecards.org/cgi-bin/carddisp.pl?gene=RGS1
RHOD	ras homolog family member D	ARHD, RHOHP1, RHOM, Rho	http://www.genecards.org/cgi-bin/carddisp.pl?gene=RHOD
RNASE2	ribonuclease A family member 2	EDN, RAF3, RNS2	http://www.genecards.org/cgi-bin/carddisp.pl?gene=RNASE2
RNASE4	ribonuclease A family member 4	RAB1, RNS4	http://www.genecards.org/cgi-bin/carddisp.pl?gene=RNASE4
RNASE6	ribonuclease A family member k6	RAD1, RNS6, RNasek6	http://www.genecards.org/cgi-bin/carddisp.pl?gene=RNASE6
RORC	RAR related orphan receptor C	IMD42, NR1F3, RORG, RZR-GAMMA, RZRG, TOR	http://www.genecards.org/cgi-bin/carddisp.pl?gene=RORC
S100A10	S100 calcium binding protein A10	42C, ANX2L, ANX2LG, CAL1L, CLP11, Ca[1], GP11, P11, p10	http://www.genecards.org/cgi-bin/carddisp.pl?gene=S100A10
S100A2	S100 calcium binding protein A2	CAN19, S100L	http://www.genecards.org/cgi-bin/carddisp.pl?gene=S100A2
SCGB1D2	secretoglobin family 1D member 2	LIPB, LPHB, LPNB	http://www.genecards.org/cgi-bin/carddisp.pl?gene=SCGB1D2
SERINC2	serine incorporator 2	FKSG84, PRO0899, TDE2, TDE2L	http://www.genecards.org/cgi-bin/carddisp.pl?gene=SERINC2
SERPINA3	serpin family A member 3	AACT, ACT, GIG24, GIG25	http://www.genecards.org/cgi-bin/carddisp.pl?gene=SERPINA3
SERPINA5	serpin family A member 5	PAI-3, PAI3, PCI, PCI-B, PLANH3, PROCI	http://www.genecards.org/cgi-bin/carddisp.pl?gene=SERPINA5
SERPING1	serpin family G member 1	C1IN, C1INH, C1NH, HAE1, HAE2	http://www.genecards.org/cgi-bin/carddisp.pl?gene=SERPING1
SFRP4	secreted frizzled related protein 4	FRP-4, FRPHE, FRZB-2, PYL, sFRP-4	http://www.genecards.org/cgi-bin/carddisp.pl?gene=SFRP4
SFTA3	surfactant associated 3	NANCI, SFTPH, SP-H, SPH	http://www.genecards.org/cgi-bin/carddisp.pl?gene=SFTA3
SIGLEC1	sialic acid binding Ig like lectin 1	CD169, SIGLEC-1, SN	http://www.genecards.org/cgi-bin/carddisp.pl?gene=SIGLEC1
SIGLEC14	sialic acid binding Ig like lectin 14		http://www.genecards.org/cgi-bin/carddisp.pl?gene=SIGLEC14
SIRPB2	signal regulatory protein beta 2	PTPN1L, PTPNS1L3, dJ776F14.2	http://www.genecards.org/cgi-bin/carddisp.pl?gene=SIRPB2
SIX3	SIX homeobox 3	HPE2	http://www.genecards.org/cgi-bin/carddisp.pl?gene=SIX3
SIX3-AS1	SIX3 antisense RNA 1	SIX3OS	http://www.genecards.org/cgi-bin/carddisp.pl?gene=SIX3-AS1
SLC10A6	solute carrier family 10 member 6	SOAT	http://www.genecards.org/cgi-bin/carddisp.pl?gene=SLC10A6
SLC11A1	solute carrier family 11 member 1	LSH, NRAMP, NRAMP1	http://www.genecards.org/cgi-bin/carddisp.pl?gene=SLC11A1
SLC16A5	solute carrier family 16 member 5	MCT5, MCT6	http://www.genecards.org/cgi-bin/carddisp.pl?gene=SLC16A5
SLC47A2	solute carrier family 47 member 2	MATE2, MATE2-B, MATE2-K, MATE2K	http://www.genecards.org/cgi-bin/carddisp.pl?gene=SLC47A2
SLC4A11	solute carrier family 4 member 11	BTR1, CDPD1, CHED, CHED2, NABC1, dJ794I6.2	http://www.genecards.org/cgi-bin/carddisp.pl?gene=SLC4A11
SPARC	secreted protein acidic and cysteine rich	BM-40, OI17, ON, ONT	http://www.genecards.org/cgi-bin/carddisp.pl?gene=SPARC
SPOCD1	SPOC domain containing 1	PPP1R146	http://www.genecards.org/cgi-bin/carddisp.pl?gene=SPOCD1
SRPX2	sushi repeat containing protein X-linked 2	BPP, CBPS, PMGX, RESDX, SRPUL	http://www.genecards.org/cgi-bin/carddisp.pl?gene=SRPX2
ST6GALNAC2	ST6 N-acetylgalactosaminide alpha-2,6-sialyltransferase 2	SAITL1, SIAT7, SIAT7B, SIATL1, ST6GalNAII, STHM	http://www.genecards.org/cgi-bin/carddisp.pl?gene=ST6GALNAC2
STAB1	stabilin 1	CLEVER-1, FEEL-1, FELE-1, FEX1, SCARH2, STAB-1	http://www.genecards.org/cgi-bin/carddisp.pl?gene=STAB1
SULT1C2	sulfotransferase family 1C member 2	ST1C1, ST1C2, SULT1C1, humSULTC2	http://www.genecards.org/cgi-bin/carddisp.pl?gene=SULT1C2
TBX2	T-box transcription factor 2	VETD	http://www.genecards.org/cgi-bin/carddisp.pl?gene=TBX2
TGM5	transglutaminase 5	PSS2, TGASE5, TGASEX, TGM6, TGMX, TGX	http://www.genecards.org/cgi-bin/carddisp.pl?gene=TGM5
TIMP1	TIMP metallopeptidase inhibitor 1	CLGI, EPA, EPO, HCI, TIMP, TIMP-1	http://www.genecards.org/cgi-bin/carddisp.pl?gene=TIMP1
TLR2	toll like receptor 2	CD282, TIL4	http://www.genecards.org/cgi-bin/carddisp.pl?gene=TLR2
TLR8	toll like receptor 8	CD288	http://www.genecards.org/cgi-bin/carddisp.pl?gene=TLR8
TMEM37	transmembrane protein 37	PR, PR1	http://www.genecards.org/cgi-bin/carddisp.pl?gene=TMEM37
TNC	tenascin C	150-225, DFNA56, GMEM, GP, HXB, JI, TN, TN-C	http://www.genecards.org/cgi-bin/carddisp.pl?gene=TNC
TNFRSF10C	TNF receptor superfamily member 10c	CD263, DCR1, DCR1-TNFR, LIT, TRAIL-R3, TRAILR3, TRID	http://www.genecards.org/cgi-bin/carddisp.pl?gene=TNFRSF10C
TNFRSF10D	TNF receptor superfamily member 10d	CD264, DCR2, TRAIL-R4, TRAILR4, TRUNDD	http://www.genecards.org/cgi-bin/carddisp.pl?gene=TNFRSF10D
TNFRSF12A	TNF receptor superfamily member 12A	CD266, FN14, TWEAKR	http://www.genecards.org/cgi-bin/carddisp.pl?gene=TNFRSF12A
TNFSF14	TNF superfamily member 14	CD258, HVEML, LIGHT, LTg	http://www.genecards.org/cgi-bin/carddisp.pl?gene=TNFSF14
TRPM8	transient receptor potential cation channel subfamily M member 8	LTRPC6, LTrpC-6, TRPP8, trp-p8	http://www.genecards.org/cgi-bin/carddisp.pl?gene=TRPM8
TYMP	thymidine phosphorylase	ECGF, ECGF1, MEDPS1, MNGIE, MTDPS1, PDECGF, TP, hPD-ECGF	http://www.genecards.org/cgi-bin/carddisp.pl?gene=TYMP
UBD	ubiquitin D	FAT10, GABBR1, UBD-3	http://www.genecards.org/cgi-bin/carddisp.pl?gene=UBD
VCAM1	vascular cell adhesion molecule 1	CD106, INCAM-100	http://www.genecards.org/cgi-bin/carddisp.pl?gene=VCAM1
VENTX	VENT homeobox	HPX42B, NA88A, VENTX2	http://www.genecards.org/cgi-bin/carddisp.pl?gene=VENTX
VIM	vimentin		http://www.genecards.org/cgi-bin/carddisp.pl?gene=VIM
VSIG4	V-set and immunoglobulin domain containing 4	CRIg, Z39IG	http://www.genecards.org/cgi-bin/carddisp.pl?gene=VSIG4
WDR38	WD repeat domain 38		http://www.genecards.org/cgi-bin/carddisp.pl?gene=WDR38
WEE1	WEE1 G2 checkpoint kinase	WEE1A, WEE1hu	http://www.genecards.org/cgi-bin/carddisp.pl?gene=WEE1

## Sheet: Tissues & Cells
GeneAnalytics - Tissue & Cell results			Prepared for: Darius McPhail (mcphaild@cardiff.ac.uk)
			Date: 4/27/2020
Copyright © LifeMap Sciences, Inc.
Statistics:
# Identified genes	297
Aboundant genes	AEBP1, ANXA1, CDCA7, CDKN1A, COL1A2, CTSH, CXCR4, EN1, FRZB, GBP2, MDK, MMP2, NPC2, NR5A2, PITX1, RASEF, SERPING1, SPARC, TBX2, TIMP1, VIM
HKG	ANXA2, ATF3, CD74, CD99, CTSH, EMP3, FXYD5, HLA-C, HLA-DPA1, HLA-DRB1, HLA-G, IFI30, LGALS3, LGALS3BP, NPC2, NUPR1, S100A10, TIMP1, VIM
# Matched genes	267
# Matched entities	1475
# In vivo entities	1028
# In vitro entities	447
# Cells	643
# Compartments	129
# Organs / Tissues	36
# HT Experiments	667
# Prenatal	1010
# Postnatal	847
Matching score statistics:
# High score matches	0
# Med score matches	1
# Low score matches	1474
Results
Score	Entity type	Name	In vivo / In vitro	Pre/Postnatal	Organ / Tissue	# Matched Genes	# Total Genes	Matched Genes (Symbols)	Entity URL (LifeMap Discovery)
6.92811	OrganSystem	Placenta	In vivo	Prenatal	Placenta	63	1871	SERPING1, C2, COL1A2, C1QB, CD44, ANXA1, IL1R1, PLIN2, AEBP1, CD68, FRZB, ATF3, GPNMB, P2RY2, PLP2, S100A10, VIM, FCGR2B, EFEMP1, CD74, MMP2, GDF15, LGALS3BP, EBI3, Procr, NPC2, C1QA, FXYD5, STAB1, Plbd1, MATN2, CTSS, MMP14, GPR1, LIPG, ADAMTSL4, SERINC2, CYP19A1, HMOX1, SPARC, C1QC, CTSH, TIMP1, LGALS3, CXCR6, MYOF, FCGR2A, CD99, VSIG4, GABRE, HPSE, CD36, COL1A1, Ang2, CPVL, MS4A4A, LYZ, Rnase2a…	http://discovery.lifemapsc.com/in-vivo-development/placenta
5.5505	OrganSystem	Lung	In vivo	Prenatal-PostNatal	Lung	70	2820	SERPING1, C2, COL1A2, NR0B1, C1QB, CD44, ANXA1, IL1R1, AEBP1, CD68, EMP3, FOXJ1, CFB, ITIH1, Mdk, GPNMB, PLP2, S100a10, VIM, EFEMP1, CD74, MMP2, GDF15, LGALS3BP, HLA-DMA, NPC2, MARCO, C1QA, FOLR1, FXYD5, LAMP3, GBP2, OSM, MS4A7, MLPH, MSR1, Card6, Irx1, TLR2, CTSS, P4ha3, SPARC, C1QC, CTSH, TIMP1, Rbm47, LGALS3, TBX2, FCGR2A, CD99, CCL18, PLAAT4, VSIG4, Cdca7, C3, CD36, COL1A1, SLC11A1, Pygl, DLE…	http://discovery.lifemapsc.com/in-vivo-development/lung
5.4271	OrganSystem	Gall Bladder	In vivo	Prenatal-PostNatal	Gall Bladder	50	1326	SERPING1, COL1A2, CDKN1A, C1QB, CD44, ANXA1, IL1R1, PLIN2, AEBP1, CD68, EMP3, ATF3, MDK, MMP19, GPNMB, VIM, EFEMP1, CD74, MMP2, LGALS3BP, NPC2, C1QA, FXYD5, TNFRSF12A, GBP2, MS4A7, MLPH, CXCR4, CTSS, ANXA13, MMP14, SERINC2, SPARC, WEE1, C1QC, CTSH, TIMP1, LGALS3, GEM, FCGR2A, CD99, PLAAT4, FCGBP, CD36, COL1A1, LYZ, GYPC, CD163, MS4A6A, ABI3BP	http://discovery.lifemapsc.com/in-vivo-development/gall-bladder
5.28286	AnatCompartment	Bone Marrow	In vivo	Prenatal-PostNatal	Bone	44	1541	COL1A2, CD44, ANXA1, PLIN2, CD68, EMP3, CD48, HLA-DOA, PLP2, RGS1, VIM, RAB27A, CD74, CSTA, LGALS3BP, NPC2, FXYD5, CLEC5A, STAB1, OSM, PLBD1, PTPN7, C5AR1, CXCR4, CTSS, COL8A1, ABCA13, GPR183, CTSH, TIMP1, LGALS3, C1orf162, CD99, CCL4, CLEC7A, GAPT, CLEC2B, CD36, PYGL, LYZ, RNASE2, GYPC, CD69, MS4A6A	http://discovery.lifemapsc.com/in-vivo-development/bone/bone-marrow
5.2646	OrganSystem	Spleen	In vivo	Prenatal-PostNatal	Spleen	49	1534	SERPING1, COL1A2, C1QB, CD44, ANXA1, CD3E, VCAM1, AEBP1, CD68, EMP3, FRZB, CD48, TYMP, MDK, VIM, CD74, LGALS3BP, Ubd, NPC2, C1QA, FXYD5, STAB1, FLVCR2, GBP2, MS4A7, DENND2D, PTPN7, JAML, CXCR4, CTSS, HMOX1, SPARC, C1QC, CTSH, TIMP1, C1orf162, IL2RB, CD99, PLAAT4, CD36, Slc11a1, CPVL, HLA-DRB5, LYZ, GYPC, CD163, HLA-DPB1, MS4A6A, HLA-C	http://discovery.lifemapsc.com/in-vivo-development/spleen
5.06322	Cell	Hematopoietic Stem Cells	In vivo	Prenatal	Lateral Plate Mesoderm, Blood	24	117	C1qb, Cd44, Anxa1, Cd68, Il18, Atf3, C1qa, Rnase4, Ms4a7, Msr1, Cxcr4, Ctss, Gpr183, Hmox1, C1qc, Ctsh, Lgals3, Ifi30, Ccl4, Clec7a, Cd36, Slc11a1, Ang, Ms4a6d	http://discovery.lifemapsc.com/in-vivo-development/lateral-plate-mesoderm/aorta-gonad-mesonephros/hematopoietic-stem-cells
4.68473	Cell	Monocytes	In vivo	Prenatal-PostNatal	Blood	26	340	C1QB, CD68, CSTA, MARCO, C1QA, STAB1, MS4A7, Msr1, C5AR1, TLR2, CTSS, HMOX1, CTSH, EMILIN2, LGALS3, IFI30, TLR8, SLC11A1, ANG, CPVL, MTMR11, PYGL, LYZ, CD163, VENTX, MS4A6A	http://discovery.lifemapsc.com/in-vivo-development/blood/peripheral-blood/monocytes
4.54659	OrganSystem	Blood	In vivo	Prenatal-PostNatal	Blood	31	544	IL2RA, CD3E, GPR65, FCGR2B, CSTA, PLBD1, PTPN7, JAML, C5AR1, TLR2, CTSS, CLEC4E, ABCA13, TLR8, FCGR2A, CCL4, TNFRSF10C, CLEC7A, CD300LF, LRRC25, GAPT, P2RY8, HPSE, CD36, SLC11A1, SIRPB2, PYGL, LYZ, RNASE2, CD69, MS4A6A	http://discovery.lifemapsc.com/in-vivo-development/blood
4.43573	Cell	Adult Retinal Pigmented Epithelium Cells	In vivo	PostNatal	Eye, Retinal Pigmented Epithelium (RPE), Epithelial Cells	23	113	C1QB, HPD, RGS1, SFRP4, GPR65, FCGR2B, CD74, RNASE6, C1QA, HLA-DRA, MS4A7, CTSS, C1QC, C3, MS4A4A, HSPA6, HLA-DPA1, SERPINA3, LYZ, CD69, CD163, MS4A6A, HLA-DRB1	http://discovery.lifemapsc.com/in-vivo-development/eye/retinal-pigmented-epithelium/adult-retinal-pigmented-epithelium-cells
4.30938	AnatCompartment	Duodenum	In vivo	Prenatal-PostNatal	Intestine	46	3186	SERPING1, COL1A2, ITGB4, CDKN1A, C1QB, CD44, ANXA1, PLIN2, CD68, IL18, MDK, PLP2, VIM, RAB27A, CD74, LGALS3BP, NPC2, C1QA, GALNT5, GBP2, SLC4A11, MATN2, PITX1, NR5A2, CTSS, ANXA13, SERINC2, RASEF, HMOX1, SPARC, C1QC, CTSH, RBM47, LGALS3, TBX2, CD99, PLAAT4, EN1, FCGBP, CD36, DPEP1, MTMR11, DLEC1, IQGAP2, LYZ, MS4A6A	http://discovery.lifemapsc.com/in-vivo-development/intestine/duodenum
4.25777	BIDiffExpSet	Appendix	In vivo	PostNatal	Colon	53	1299	SERPING1, COL1A2, CDKN1A, C1QB, CD44, ANXA1, IL1R1, AEBP1, CD68, EMP3, ATF3, CD48, TYMP, MMP19, PLP2, VIM, EFEMP1, CD74, MMP2, LGALS3BP, NPC2, MARCO, C1QA, FXYD5, STAB1, GBP2, MS4A7, DENND2D, JAML, CXCR4, CTSS, MMP14, GPR183, SPARC, C1QC, CTSH, TIMP1, LGALS3, C1orf162, FCGR2A, CD99, PLAAT4, CLEC7A, TNC, CD36, COL1A1, CHI3L2, CPVL, LYZ, CD69, CD163, MS4A6A, ABI3BP	http://discovery.lifemapsc.com/gene-expression-signals/high-throughput/large-scale-dataset-human-protein-atlas-rna-sequencing-data/appendix
4.13661	OrganSystem	Liver	In vivo	Prenatal-PostNatal	Liver	46	2256	SERPING1, C2, C6, CDKN1A, Nr0b1, C1QB, PLIN2, CD68, ATF3, CFB, Cd48, HPD, ITIH1, Mdk, S100a10, VIM, CD74, GDF15, LGALS3BP, NPC2, MARCO, C1QA, MOCOS, RNASE4, SERPINA5, NR5A2, CTSS, TRPM8, Hmox1, SPARC, C1QC, C4B, CTSH, TIMP1, CD99, CCL4, Cdca7, C3, CD36, ANG, CYP4F12, PYGL, IQGAP2, SERPINA3, LYZ, MS4A6A	http://discovery.lifemapsc.com/in-vivo-development/liver
3.89746	OrganSystem	Ovary	In vivo	Prenatal-PostNatal	Ovary	45	1725	SERPING1, COL1A2, CDKN1A, Cd44, ANXA1, AEBP1, ECM2, EMP3, ASIP, C1R, C1S, MDK, GPNMB, PLP2, SFRP4, VIM, PDLIM4, EFEMP1, CD74, MMP2, LGALS3BP, NPC2, FOLR1, GBP2, RNASE4, SLC4A11, GALNT10, Serpina5, MATN2, MMP14, HMOX1, SPARC, C4A, CTSH, TIMP1, LGALS3, CD99, Mmrn1, C3, COL1A1, ANG, SIGLEC1, GYPC, CD163, ABI3BP	http://discovery.lifemapsc.com/in-vivo-development/ovary
3.6822	AnatCompartment	Hematopoietic Bone Marrow	In vivo	Prenatal-PostNatal	Blood	31	2063	COL1A2, CD44, ANXA1, CD68, IL18, TYMP, VIM, RAB27A, CD74, CSTA, SLC4A11, PTPN7, PITX1, NR5A2, CTSS, RASEF, HMOX1, SPARC, WEE1, TBX2, FCGR2A, IL2RB, MMRN1, EN1, CD36, CPVL, PYGL, LYZ, RNASE2, SIGLEC1, CD163	http://discovery.lifemapsc.com/in-vivo-development/blood/hematopoietic-bone-marrow
3.65743	OrganSystem	Stomach	In vivo	Prenatal-PostNatal	Stomach	37	1346	SERPING1, COL1A2, ITGB4, C1QB, CD44, ANXA1, CD68, IL18, MDK, CXCL9, PLP2, VIM, RAB27A, CD74, MMP2, LGALS3BP, NPC2, C1QA, FXYD5, MLPH, CXCR4, CTSS, SERINC2, SPARC, C1QC, CTSH, TIMP1, RBM47, LGALS3, SULT1C2, CD99, PLAAT4, FCGBP, COL1A1, LYZ, MS4A6A, MUC1	http://discovery.lifemapsc.com/in-vivo-development/stomach
3.58863	BIDiffExpSet	Urinary Bladder	In vivo	PostNatal	Lower Urinary Tract	48	1440	SERPING1, COL1A2, CDKN1A, C1QB, CD44, ANXA1, IL1R1, AEBP1, CD68, EMP3, ATF3, MDK, GPNMB, PLP2, VIM, EFEMP1, CD74, MMP2, LGALS3BP, NPC2, C1QA, FXYD5, GBP2, PLBD1, MATN2, CXCR4, CTSS, MMP14, SERINC2, SPARC, C1QC, CTSH, TIMP1, LGALS3, GEM, MYOF, FCGR2A, CD99, PLAAT4, COL1A1, CHI3L2, CPVL, ACP5, LYZ, GYPC, CD163, MS4A6A, ABI3BP	http://discovery.lifemapsc.com/gene-expression-signals/high-throughput/large-scale-dataset-human-protein-atlas-rna-sequencing-data/urinary-bladder
3.54298	OrganSystem	Colon	In vivo	Prenatal-PostNatal	Colon	36	1666	SERPING1, COL1A2, CDKN1A, C1QB, CD44, ANXA1, CD68, MDK, PLP2, VIM, EFEMP1, RAB27A, CD74, MMP2, LGALS3BP, NPC2, C1QA, PLBD1, CTSS, ANXA13, SERINC2, Rasef, SPARC, C1QC, CTSH, RBM47, LGALS3, CD99, HOXB7, FCGBP, COL1A1, DPEP1, LYZ, HKDC1, MS4A6A, CD24	http://discovery.lifemapsc.com/in-vivo-development/colon
3.45051	BIDiffExpSet	Lymph Node	In vivo	PostNatal	Lymph	43	1406	SERPING1, COL1A2, C1QB, CD44, ANXA1, VCAM1, CD68, EMP3, IL18, CD2, CD48, GPNMB, VIM, CD74, LGALS3BP, RNASE6, NPC2, C1QA, FXYD5, GBP2, DENND2D, PTPN7, JAML, CXCR4, CTSS, GPR183, SPARC, C1QC, CTSH, TIMP1, LGALS3, C1orf162, CD99, PLAAT4, COL1A1, CHI3L2, CPVL, ACP5, LYZ, GYPC, CD69, CD163, MS4A6A	http://discovery.lifemapsc.com/gene-expression-signals/high-throughput/large-scale-dataset-human-protein-atlas-rna-sequencing-data/lymph-node
3.4353	AnatCompartment	Cerebellum	In vivo	Prenatal-PostNatal	Brain	36	3335	COL1A2, Cdkn1a, Nr0b1, Vcam1, Frzb, ITIH1, Mdk, S100a10, Sfrp4, Vim, EFEMP1, Mmp2, Eomes, Npc2, Tnfrsf12a, GALNT5, GBP2, Otx2, Ddit4l, SLC4A11, Card6, Cxcr4, NR5A2, Anxa2, Ntn1, RASEF, Lgals3, TBX2, Hmx3, EN1, Tnc, Gabre, CLEC2B, Col1a1, DLEC1, Serpina3c	http://discovery.lifemapsc.com/in-vivo-development/brain/cerebellum
3.41883	OrganSystem	Kidney	In vivo	Prenatal-PostNatal	Kidney	34	1947	SERPING1, VCAM1, PLIN2, ATF3, HPD, VIM, EFEMP1, CD74, GDF15, LGALS3BP, NPC2, FOLR1, TMEM37, MSR1, SERPINA5, GZMA, HMX2, HMOX1, SPARC, CTSH, TIMP1, RBM47, CUBN, LGALS3, SULT1C2, CCL4, PLAAT4, DPEP1, CPVL, FOLR3, ACP5, SLC47A2, DOCK8-AS1, CLEC18C	http://discovery.lifemapsc.com/in-vivo-development/kidney
3.3499	Cell	T Helper Cells	In vivo	Prenatal-PostNatal	Thymus, Blood	15	178	CD44, ANXA1, Cd2, RGS1, GPR65, CD74, HLA-DRA, GBP2, DENND2D, GPR183, IL2RB, HLA-DPA1, LYZ, HLA-DQA1, HLA-DPB1	http://discovery.lifemapsc.com/in-vivo-development/thymus/thymus/t-helper-cells
3.19789	OrganSystem	Testis	In vivo	Prenatal-PostNatal	Testis	40	3807	SERPING1, COL1A2, Cdkn1a, NR0B1, C1QB, Foxj1, Frzb, VIM, CD74, MMP2, LGALS3BP, NPC2, ST6GALNAC2, C1QA, LAMP3, CMTM3, Msr1, CFAP300, DNAAF3, PPP1R1C, SERPINA5, Tgm5, Gpr183, SPARC, C4b, TIMP1, Lhcgr, LGALS3, Gem, Tbx2, HORMAD2, CD99, Mmrn1, AKNAD1, COL1A1, ANG, DPEP1, IQGAP2, LINC00906, LINC00880	http://discovery.lifemapsc.com/in-vivo-development/testis
3.19152	OrganSystem	Esophagus	In vivo	Prenatal-PostNatal	Esophagus	33	1457	SERPING1, COL1A2, CDKN1A, C1QB, CD44, ANXA1, AEBP1, CD68, IL18, ATF3, GPNMB, PLP2, VIM, EFEMP1, CD74, MMP2, CSTA, LGALS3BP, NPC2, C1QA, PLBD1, PITX1, SERINC2, SPARC, WEE1, CTSH, TIMP1, LGALS3, GEM, CD99, COL1A1, CSRP2, LYZ	http://discovery.lifemapsc.com/in-vivo-development/esophagus
3.11081	AnatCompartment	Cerebral Cortex	In vivo	PostNatal	Brain	49	5055	COL1A2, ITGB4, Cdkn1a, Nr0b1, C1QB, CD44, ANXA1, Ecm2, Frzb, Mdk, S100a10, Sfrp4, VIM, EFEMP1, CD74, Mmp2, Eomes, PROCR, Npc2, OTX2, Ddit4l, SLC4A11, Card6, PITX1, Cxcr4, NR5A2, Anxa2, Lipg, COL8A1, P4ha3, RASEF, HMOX1, SPARC, C1QC, CTSH, TIMP1, Lgals3, TBX2, CD99, MMRN1, Cdca7, EN1, Tnc, Gabre, CLEC2B, Cyp4f14, DLEC1, Gpx8, Hs3st3a1	http://discovery.lifemapsc.com/in-vivo-development/brain/cerebral-cortex
3.10194	BIDiffExpSet	Peripheral Blood Immature Myeloid Dendritic Cells	In vitro	PostNatal	Blood	19	99	C1QB, GPNMB, CD74, RNASE6, HLA-DMA, HLA-DRA, CTSH, IFI30, C1orf162, HLA-DMB, HLA-DRB5, SIGLEC14, HLA-DPA1, ACP5, LYZ, HLA-DQA1, FPR3, MS4A6A, HLA-DRB1	http://discovery.lifemapsc.com/gene-expression-signals/high-throughput/large-scale-dataset-cultured-cell-collection/peripheral-blood-immature-myeloid-dendritic-cells
3.01321	OrganSystem	Adrenal Gland	In vivo	Prenatal-PostNatal	Adrenal Gland	38	1640	SERPING1, COL1A2, CDKN1A, Nr0b1, C1QB, ANXA1, IL1R1, PLIN2, AEBP1, CD68, Frzb, ATF3, PLP2, S100a10, VIM, EFEMP1, CD74, MMP2, LGALS3BP, NPC2, C1QA, STAB1, GBP2, SERPINA5, CXCR4, SPARC, C1QC, C4A, CTSH, TIMP1, LGALS3, GEM, CD99, VSIG4, CYP21A2, Gpx8, CD163, MS4A6A	http://discovery.lifemapsc.com/in-vivo-development/adrenal-gland
2.99343	BIDiffExpSet	Cord Blood CD133- Cells	In vitro	PostNatal	Umbilical Cord, Blood	16	100	CD3E, CD48, RGS1, CD74, HLA-DRA, CXCR4, GZMA, GPR183, HLA-DMB, CPVL, HLA-DRB5, HLA-DPA1, LYZ, CD69, MS4A6A, HLA-DRB1	http://discovery.lifemapsc.com/gene-expression-signals/high-throughput/large-scale-dataset-cultured-cell-collection/cord-blood-cd133-cells
2.94143	OrganSystem	Adipose	In vivo	Prenatal-PostNatal	Adipose	29	1215	SERPING1, COL1A2, C1QB, ANXA1, PLIN2, AEBP1, ECM2, GPNMB, VIM, EFEMP1, CD74, MMP2, LGALS3BP, NPC2, C1QA, STAB1, TMEM37, MATN2, SPARC, C1QC, CTSH, TIMP1, LGALS3, CD99, GABRE, CD36, COL1A1, PYGL, GYPC	http://discovery.lifemapsc.com/in-vivo-development/adipose
2.9403	AnatCompartment	Medulla Oblongata	In vivo	Prenatal-PostNatal	Brain	38	2179	Cdkn1a, Nr0b1, Anxa1, Ecm2, Frzb, H2-Oa, Mdk, S100a10, Sfrp4, Vim, Mmp2, Eomes, Npc2, Gbp2, Plekha4, Otx2, Ddit4l, Card6, Irx1, Matn2, Cxcr4, Anxa2, Ntn1, Lipg, Col8a1, P4ha3, Lhcgr, Lgals3, Hmx3, Cdca7, En1, Tnc, Gabre, Cyp4f14, Pygl, Gpx8, Serpina3n, Hkdc1	http://discovery.lifemapsc.com/in-vivo-development/brain/medulla-oblongata
2.9092	OrganSystem	Thyroid	In vivo	Prenatal-PostNatal	Thyroid	29	1710	SERPING1, COL1A2, CD44, ANXA1, ATF3, MMP19, VIM, EFEMP1, CD74, LGALS3BP, NPC2, MATN2, LIPG, COL8A1, SPARC, C4A, CTSH, TIMP1, EMILIN2, RBM47, CRYGS, CD99, FCGBP, CD36, COL1A1, CPVL, SFTA3, OR2A20P, CD24	http://discovery.lifemapsc.com/in-vivo-development/thyroid
2.87936	BIDiffExpSet	Peripheral Blood Monocytes (PB CD14+)	In vitro	PostNatal	Blood	21	100	CD48, CD74, HLA-DRA, PLBD1, JAML, CXCR4, GPR183, TLR8, C1orf162, LRRC25, HLA-DMB, CD36, CPVL, SIGLEC14, HLA-DPA1, LYZ, RNASE2, HLA-DQA1, CD163, MS4A6A, HLA-DRB1	http://discovery.lifemapsc.com/gene-expression-signals/high-throughput/large-scale-dataset-cultured-cell-collection/peripheral-blood-monocytes-pb-cd14
2.86727	TCCell	Bone marrow-derived mesenchymal stem cells (family)	In vitro	PostNatal	Bone, Mesenchymal Stem Cells	8	113	CD44, VCAM1, MDK, OSM, TIMP1, TNFRSF10C, EN1, TNFRSF10D	http://discovery.lifemapsc.com/stem-cell-differentiation/in-vitro-cells/bone-mesenchymal-stem-cells-homo-sapiens-bone-marrow-derived-mesenchymal-stem-cells-family
2.79365	OrganSystem	Tonsil	In vivo	Prenatal-PostNatal	Tonsil	18	230	ANXA1, CD48, CD74, CSTA, HLA-DMA, HLA-DRA, DENND2D, CXCR4, IFI30, CCL18, S100A2, CHI3L2, HLA-DPA1, LYZ, HLA-DQA1, APOBEC3C, HLA-DPB1, HLA-DRB1	http://discovery.lifemapsc.com/in-vivo-development/tonsil
2.78126	Cell	Hematopoietic Stem Cells	In vivo	Prenatal-PostNatal	Blood	17	642	Col1a2, Emp3, Il18, Atf3, Rgs1, Cd74, Mmp2, H2-DMa, Procr, Fxyd5, Ctss, ABCA13, Lhcgr, Mmrn1, H2-Eb1, Lyz2, H2-Aa	http://discovery.lifemapsc.com/in-vivo-development/blood/hematopoietic-bone-marrow/hematopoietic-stem-cells
2.74104	OrganSystem	Prostate	In vivo	Prenatal-PostNatal	Prostate	29	1439	SERPING1, COL1A2, IL2RA, CD44, ANXA1, IL1R1, AEBP1, ATF3, MDK, VIM, EFEMP1, RAB27A, CD74, MMP2, GDF15, CSTA, LGALS3BP, NPC2, MLPH, MATN2, TRPM8, SPARC, CTSH, TIMP1, EMILIN2, LGALS3, CD99, COL1A1, TNFRSF10D	http://discovery.lifemapsc.com/in-vivo-development/prostate
2.7229	BIDiffExpSet	Cord Blood Monocytes (CD14+)	In vitro	PostNatal	Umbilical Cord, Blood	17	100	CD48, CD74, HLA-DRA, JAML, CXCR4, GPR183, C1orf162, HLA-DMB, CD36, CPVL, HLA-DRB5, HLA-DPA1, LYZ, HLA-DQA1, CD163, MS4A6A, HLA-DRB1	http://discovery.lifemapsc.com/gene-expression-signals/high-throughput/large-scale-dataset-cultured-cell-collection/cord-blood-monocytes-cd14
2.71511	AnatCompartment	Visceral White Adipose	In vivo	Prenatal	Adipose	17	250	C2, C6, Anxa1, Aebp1, Cfb, Efemp1, Cd74, C1qa, Plbd1, Dennd2d, C4b, Vsig4, Mmrn1, Cd36, Serpina3c, Lyz1, H2-Aa	http://discovery.lifemapsc.com/in-vivo-development/adipose/visceral-white-adipose
2.71414	OrganSystem	Uterus	In vivo	Prenatal-PostNatal	Uterus	31	1296	SERPING1, COL1A2, CD44, ANXA1, AEBP1, ATF3, MDK, GPNMB, PLP2, SFRP4, VIM, EFEMP1, CD74, MMP2, LGALS3BP, NPC2, GBP2, DDIT4L, MATN2, MMP14, SPARC, CTSH, TIMP1, LGALS3, CAPS, GEM, CD99, TNC, COL1A1, SCGB1D2, LYZ	http://discovery.lifemapsc.com/in-vivo-development/uterus
2.67966	Cell	T Helper Cells	In vivo	Prenatal	Blood	5	81	IL2RA, CD3E, Cd2, LGALS3BP, HKDC1	http://discovery.lifemapsc.com/in-vivo-development/blood/peripheral-blood/t-helper-cells
2.66943	AnatCompartment	Metencephalic Basal Plate	In vivo	Prenatal	Neural Tube	25	1215	Cdkn1a, Frzb, H2-Oa, Mdk, S100a10, Vim, Eomes, Gbp2, Otx2, Galnt10, Irx1, Ntn1, Lipg, Col8a1, P4ha3, Cdca7, En1, Tnc, Gabre, Cyp4f14, Pygl, Gpx8, Hs3st3a1, Serpina3n, Hkdc1	http://discovery.lifemapsc.com/in-vivo-development/neural-tube/metencephalic-basal-plate
2.63651	BIDiffExpSet	Human Mesenchymal Stem Cells (hMSC)-1	In vitro	PostNatal	Mesenchymal Stem Cells	17	99	VCAM1, C1S, GPNMB, SFRP4, EFEMP1, CD74, HLA-DMA, HLA-DRA, GALNT5, FAM20A, DDIT4L, FNDC1, COL8A1, CHI3L2, HLA-DRB5, HLA-DPA1, HLA-DRB1	http://discovery.lifemapsc.com/gene-expression-signals/high-throughput/large-scale-dataset-cultured-cell-collection/human-mesenchymal-stem-cells-hmsc-1
2.59297	Cell	Double Negative 2 Thymocytes	In vivo	Prenatal	Thymus, Blood	5	141	Il2ra, Cd44, CD3E, CXCR4, LYZ	http://discovery.lifemapsc.com/in-vivo-development/thymus/thymus/double-negative-2-thymocytes
2.58853	Cell	Metanephric Mesenchyme Cells	In vivo	Prenatal	Kidney	15	199	Col1a2, C1qb, Vcam1, S100a10, Efemp1, Matn2, Ntn1, Col8a1, Gpr183, C1qc, Fcgr3, Mmrn1, Cd36, Col1a1, Lyz1	http://discovery.lifemapsc.com/in-vivo-development/kidney/metanephric-mesenchyme/metanephric-mesenchyme-cells
2.55394	PDCell	Primitive streak-like cells	In vitro	Prenatal	Primitive Streak	10	101	NR0B1, FRZB, CD48, EOMES, GSC, OTX2, CXCR4, SLC16A5, NTN1, TNC	http://discovery.lifemapsc.com/stem-cell-differentiation/protocols/endoderm-differentiation-generation-of-mesendoderm-and-definitive-endoderm-cells?TCCellID=a85f78c9-0c19-4dbd-a8da-edc3df2bc09a
2.52372	TCCell	Placenta-derived mesenchymal stem cells	In vitro	PostNatal	Placenta, Mesenchymal Stem Cells	2	6	CD44, VCAM1	http://discovery.lifemapsc.com/stem-cell-differentiation/in-vitro-cells/mesenchymal-stem-cells-placenta-homo-sapiens-placenta-derived-mesenchymal-stem-cells-jinan-university
2.52334	Cell	Mature Mesothelial Cells	In vivo	PostNatal	Liver	12	100	C2, C1ra, C1s1, Fcgr2b, Nupr1, Tgm5, C4b, Vsig4, C3, H2-Eb1, H2-Aa, Cd163	http://discovery.lifemapsc.com/in-vivo-development/liver/liver-lobule/mature-mesothelial-cells
2.51945	Cell	Dermal Fibroblasts	In vivo	Prenatal-PostNatal	Dermis, Fibroblasts	11	132	Col1a2, Cd44, Il1r1, Atf3, Procr, Stab1, Fndc1, En1, Tnc, Cd36, Col1a1	http://discovery.lifemapsc.com/in-vivo-development/dermis/dorsal-dermis/dermal-fibroblasts
2.50041	AnatCompartment	Conjunctival Epithelium	In vivo	Prenatal-PostNatal	Eye, Conjunctiva	13	109	COL1A2, IL1R1, CD74, HLA-DMA, HLA-DRA, LAMP3, Fndc1, C3, HLA-DPA1, LYZ, HLA-DPB1, MUC1, HLA-DRB1	http://discovery.lifemapsc.com/in-vivo-development/eye/conjunctival-epithelium
2.49897	AnatCompartment	Foregut	In vivo	Prenatal	Gut Tube	28	1576	Cdkn1a, Anxa1, Aebp1, Emp3, Foxj1, Frzb, Mdk, Plp2, S100a10, Sfrp4, Vim, Lgals3bp, Irf6, Npc2, Gsc, Plekha4, Ddit4l, Pitx1, Ntn1, Lipg, Col8a1, Rbm47, Gem, Cdca7, En1, Hoxb7, Hs3st3a1, Hkdc1	http://discovery.lifemapsc.com/in-vivo-development/gut-tube/foregut
2.48299	TCCell	Bone marrow-derived mesenchymal stem cells	In vitro	PostNatal	Bone, Mesenchymal Stem Cells	2	9	CD44, VCAM1	http://discovery.lifemapsc.com/stem-cell-differentiation/in-vitro-cells/bone-mesenchymal-stem-cells-homo-sapiens-bone-marrow-derived-mesenchymal-stem-cells-chinese-academy-of-sciences
2.47275	BIDiffExpSet	Small Intestine	In vivo	PostNatal	Intestine	33	1279	SERPING1, COL1A2, CDKN1A, C1QB, CD44, ANXA1, PLIN2, CD68, MDK, PLP2, VIM, CD74, MMP2, LGALS3BP, NPC2, C1QA, MATN2, CTSS, ANXA13, SERINC2, SPARC, C1QC, CTSH, RBM47, LGALS3, CD99, PLAAT4, FCGBP, CD36, DPEP1, MTMR11, LYZ, MS4A6A	http://discovery.lifemapsc.com/gene-expression-signals/high-throughput/large-scale-dataset-human-protein-atlas-rna-sequencing-data/small-intestine
2.43528	BIDiffExpSet	Cord Blood Natural Killer Cells (CD56+)	In vitro	PostNatal	Umbilical Cord, Blood	11	99	CD3E, CD48, CD74, EOMES, HLA-DRA, GZMA, GPR183, HLA-DRB5, HLA-DPA1, LYZ, CD69	http://discovery.lifemapsc.com/gene-expression-signals/high-throughput/large-scale-dataset-cultured-cell-collection/cord-blood-natural-killer-cells-cd56
2.43049	BIDiffExpSet	Bone Marrow CD33+ Cells	In vitro	PostNatal	Blood	18	100	CD48, CD74, HLA-DRA, PLBD1, JAML, CXCR4, GPR183, C1orf162, HLA-DMB, CD36, CPVL, SIGLEC14, HLA-DPA1, LYZ, RNASE2, HLA-DQA1, MS4A6A, HLA-DRB1	http://discovery.lifemapsc.com/gene-expression-signals/high-throughput/large-scale-dataset-cultured-cell-collection/bone-marrow-cd33-cells
2.40412	Cell	Granulocytes	In vivo	Prenatal-PostNatal	Blood	16	713	TNFSF14, ST6GALNAC2, OSM, JAML, C5AR1, SLC16A5, CLEC4E, Abca13, ANKRD22, RBM47, FCGR2A, TNFRSF10C, CYP4F12, PYGL, HSPA6, HLA-C	http://discovery.lifemapsc.com/in-vivo-development/blood/peripheral-blood/granulocytes
2.39882	AnatCompartment	Umbilical Veins	In vivo	Prenatal	Umbilical Cord	11	63	HLA-DOA, CD74, HLA-DMA, HLA-DRA, OSM, CXCR4, ADAMTSL4, IFI30, C3, HLA-DMB, HLA-DPA1	http://discovery.lifemapsc.com/in-vivo-development/umbilical-cord/umbilical-veins
2.3883	PDCell	Mature follicles	In vitro	PostNatal	Ovary	7	76	Vcam1, Gpnmb, Serpina5, Cyp19a1, Lhcgr, Aldh3b1, Lyz1	http://discovery.lifemapsc.com/stem-cell-differentiation/in-vitro-cells/ovary-mus-musculus-secondary-follicles-northwestern-university?TCCellID=3300bbd0-1da7-48b6-8acc-ad9be3865f1a
2.37888	TCCell	Bone marrow-derived mesenchymal stem cells	In vitro	PostNatal	Bone, Mesenchymal Stem Cells	2	8	CD44, VCAM1	http://discovery.lifemapsc.com/stem-cell-differentiation/in-vitro-cells/bone-mesenchymal-stem-cells-homo-sapiens-bone-marrow-derived-mesenchymal-stem-cells-osiris-therapeutics-inc
2.36697	AnatCompartment	Hypothalamus	In vivo	Prenatal-PostNatal	Brain	34	1736	Cdkn1a, Nr0b1, Vcam1, Frzb, Mdk, S100a10, Sfrp4, Vim, Mmp2, Six3, Eomes, Npc2, Gsc, Galnt5, Gbp2, Otx2, Ddit4l, Card6, Irx1, Cxcr4, Anxa2, Ntn1, Lipg, P4ha3, Cyp19a1, Hmox1, Lgals3, Hmx3, En1, Tnc, Gabre, Cyp4f14, Gpx8, Serpina3c	http://discovery.lifemapsc.com/in-vivo-development/brain/hypothalamus
2.3642	BIDiffExpSet	Bone Marrow CD133+ Cells	In vitro	PostNatal	Blood	17	100	C1QB, CD74, HLA-DRA, CXCR4, C1QC, GAPT, P2RY8, HLA-DMB, IQGAP2, HLA-DPA1, LYZ, RNASE2, HLA-DQA1, CD69, CD163, MS4A6A, HLA-DRB1	http://discovery.lifemapsc.com/gene-expression-signals/high-throughput/large-scale-dataset-cultured-cell-collection/bone-marrow-cd133-cells
2.35762	TCCell	PureStem™ MEL2, NCr-fac Progenitor	In vitro	Prenatal	Neural Crest	8	112	ECM2, FRZB, C1R, GPNMB, FAM20A, COL1A1, SERPINA3, CD24	http://discovery.lifemapsc.com/stem-cell-differentiation/in-vitro-cells/purestem-mel2-ncr-fac-progenitor
2.33333	TCCell	Facilitating cells	In vitro	PostNatal	Blood	2	7	CD3E, HLA-DRA	http://discovery.lifemapsc.com/stem-cell-differentiation/in-vitro-cells/blood-homo-sapiens-facilitating-cells-regenerix
2.30598	BIDiffExpSet	Peripheral Blood Pan-T Cells	In vitro	PostNatal	Blood	14	100	CD3E, CD2, CD48, RGS1, CD74, HLA-DRA, GZMK, CXCR4, GZMA, GPR183, C1orf162, P2RY8, FCGBP, CD69	http://discovery.lifemapsc.com/gene-expression-signals/high-throughput/large-scale-dataset-cultured-cell-collection/peripheral-blood-pan-t-cells
2.29399	Cell	Immature B-Cells	In vivo	Prenatal-PostNatal	Blood	3	21	Il2ra, Cd2, Cxcr4	http://discovery.lifemapsc.com/in-vivo-development/blood/peripheral-blood/immature-b-cells
2.27177	TCCell	Umbilical tissue-derived cells (CNTO2476)	In vitro	Prenatal	Umbilical Cord	3	23	CD44, VIM, HLA-C	http://discovery.lifemapsc.com/stem-cell-differentiation/in-vitro-cells/umbilical-cord-homo-sapiens-umbilical-tissue-derived-cells-cnto2476-janssen-biotech-inc
2.2704	TCCell	Bone marrow-derived mesenchymal stem cells	In vitro	PostNatal	Bone, Mesenchymal Stem Cells	2	8	CD44, VCAM1	http://discovery.lifemapsc.com/stem-cell-differentiation/in-vitro-cells/bone-mesenchymal-stem-cells-homo-sapiens-bone-marrow-derived-mesenchymal-stem-cells-national-institute-of-neuroscience-italy
2.2704	TCCell	Bone marrow-derived mesenchymal stem cells	In vitro	PostNatal	Bone, Mesenchymal Stem Cells	2	8	CD44, VCAM1	http://discovery.lifemapsc.com/stem-cell-differentiation/in-vitro-cells/bone-mesenchymal-stem-cells-homo-sapiens-bone-marrow-derived-mesenchymal-stem-cells-universit-degli-studi-del-piemonte-orientale
2.24701	AnatCompartment	Telencephalon	In vivo	Prenatal-PostNatal	Neural Tube	22	1836	Cdkn1a, Ecm2, Foxj1, Frzb, H2-Oa, Mdk, S100a10, Sfrp4, Vim, Six3, Eomes, Gbp2, OTX2, Ntn1, Lipg, Col8a1, P4ha3, Cdca7, Tnc, Cyp4f14, Gpx8, Hs3st3a1	http://discovery.lifemapsc.com/in-vivo-development/neural-tube/telencephalon
2.22135	Cell	T-Cytotoxic Cells	In vivo	Prenatal-PostNatal	Thymus, Blood	8	109	CD44, Cd2, GPR65, GBP2, DENND2D, GZMK, GZMA, CD69	http://discovery.lifemapsc.com/in-vivo-development/thymus/thymus/t-cytotoxic-cells
2.207	TCCell	Notch-transfected mesenchymal stromal cells (SB623)	In vitro	PostNatal	Bone, Mesenchymal Stem Cells	6	36	COL1A2, CD44, GDF15, TNC, COL1A1, ANG	http://discovery.lifemapsc.com/stem-cell-differentiation/in-vitro-cells/bone-mesenchymal-stem-cells-homo-sapiens-notch-transfected-mesenchymal-stromal-cells-sb623-sanbio
2.20687	TCCell	Detroit 551	In vitro	Prenatal	Dermis, Fibroblasts	15	199	SERPING1, COL1A2, CD44, ANXA1, IL1R1, EFEMP1, LOXL1, NUPR1, GALNT5, COL8A1, MYOF, EN1, TNC, COL1A1, HS3ST3A1	http://discovery.lifemapsc.com/stem-cell-differentiation/in-vitro-cells/ccl-110-dermis-fibroblasts-homo-sapiens-detroit-551-atcc
2.20469	TCCell	Umbilical cord blood-derived mesenchymal stem cells	In vitro	Prenatal	Umbilical Cord, Blood, Mesenchymal Stem Cells	2	10	CD44, VCAM1	http://discovery.lifemapsc.com/stem-cell-differentiation/in-vitro-cells/blood-mesenchymal-stem-cells-umbilical-cord-homo-sapiens-umbilical-cord-blood-derived-mesenchymal-stem-cells-vietnam-national-university-ho-chi-minh-city
2.20459	BIDiffExpSet	Human Mesenchymal Stem Cells (hMSC)-2	In vitro	PostNatal	Mesenchymal Stem Cells	15	95	SERPING1, VCAM1, C1R, C1S, GPNMB, SFRP4, CD74, HLA-DRA, GALNT5, FAM20A, DDIT4L, FNDC1, COL8A1, HLA-DPA1, ABI3BP	http://discovery.lifemapsc.com/gene-expression-signals/high-throughput/large-scale-dataset-cultured-cell-collection/human-mesenchymal-stem-cells-hmsc-2
2.2028	PDCell	Primitive streak-like cells	In vitro	Prenatal	Primitive Streak	3	21	EOMES, GSC, CXCR4	http://discovery.lifemapsc.com/stem-cell-differentiation/protocols/endoderm-pancreas-differentiation-generation-of-endoderm-cells-and-pancreatic-progenitors-from-human-embryonic-stem-cells?TCCellID=a793cdc9-a2bb-4dc6-a73b-27adda389d10
2.17722	BIDiffExpSet	Bone Marrow CD34+ Cells	In vitro	PostNatal	Blood	13	100	RGS1, CD74, HLA-DRA, CXCR4, GAPT, P2RY8, HLA-DMB, HLA-DRB5, HLA-DPA1, LYZ, RNASE2, HLA-DQA1, CD69	http://discovery.lifemapsc.com/gene-expression-signals/high-throughput/large-scale-dataset-cultured-cell-collection/bone-marrow-cd34-cells
2.14275	OrganSystem	Bone	In vivo	Prenatal-PostNatal	Bone	16	137	COL1A2, VCAM1, ECM2, EMP3, MMP2, LOXL1, MARCO, MSR1, FNDC1, COL8A1, VSIG4, TNC, COL1A1, CHI3L2, CD163, HLA-DRB1	http://discovery.lifemapsc.com/in-vivo-development/bone
2.13578	TCCell	Human embryonic stem cells (family)	In vitro	Prenatal	Inner Cell Mass	20	856	CDKN1A, CD44, ANXA1, EMP3, FRZB, HLA-DOA, VIM, HLA-DRA, STAB1, OTX2, PLBD1, CXCR4, NR5A2, HMX2, WEE1, RBM47, TNC, IQGAP2, HLA-DPA1, CD24	http://discovery.lifemapsc.com/stem-cell-differentiation/in-vitro-cells/inner-cell-mass-homo-sapiens-human-embryonic-stem-cells-family
2.11721	AnatCompartment	Thalamus	In vivo	Prenatal-PostNatal	Brain	32	1666	Cdkn1a, Nr0b1, Frzb, Mdk, S100a10, Sfrp4, Vim, Mmp2, Six3, Eomes, Npc2, Galnt5, Gbp2, Otx2, Ddit4l, Card6, Irx1, Cxcr4, Anxa2, Ntn1, Lipg, P4ha3, Hmox1, Lgals3, Hmx3, Cdca7, En1, Tnc, Gabre, Cyp4f14, Gpx8, Serpina3c	http://discovery.lifemapsc.com/in-vivo-development/brain/thalamus
2.08501	BIDiffExpSet	Human Mesenchymal Stem Cells (hMSC)	In vitro	PostNatal	Mesenchymal Stem Cells	15	94	SERPING1, VCAM1, CFB, C1R, C1S, SFRP4, CD74, MMP2, HLA-DRA, FAM20A, FNDC1, COL8A1, TNC, GABRE, HLA-DPA1	http://discovery.lifemapsc.com/gene-expression-signals/high-throughput/large-scale-dataset-cultured-cell-collection/human-mesenchymal-stem-cells-hmsc
2.07365	BIDiffExpSet	Cord Blood Pan-T Cells	In vitro	PostNatal	Umbilical Cord, Blood	12	97	CD3E, CD2, CD48, RGS1, CD74, CXCR4, GZMA, GPR183, P2RY8, FCGBP, LYZ, CD69	http://discovery.lifemapsc.com/gene-expression-signals/high-throughput/large-scale-dataset-cultured-cell-collection/cord-blood-pan-t-cells
2.05488	BIDiffExpSet	CD19+ B Cells	In vitro	PostNatal	Blood	12	99	CD48, HLA-DOA, CD74, HLA-DMA, HLA-DRA, CXCR4, HLA-DMB, HLA-DRB5, HLA-DPA1, HLA-DQA1, CD69, HLA-DRB1	http://discovery.lifemapsc.com/gene-expression-signals/high-throughput/large-scale-dataset-cultured-cell-collection/cd19-b-cells
2.05442	Cell	Mesenchymal Stem Cells	In vivo	Prenatal-PostNatal	Umbilical Cord, Mesenchymal Stem Cells	3	26	CD44, MMP2, HLA-G	http://discovery.lifemapsc.com/in-vivo-development/umbilical-cord/whartons-jelly/mesenchymal-stem-cells
2.03732	AnatCompartment	Diencephalon	In vivo	Prenatal-PostNatal	Neural Tube	20	981	Cdkn1a, Nr0b1, Frzb, Mdk, S100a10, Sfrp4, Vim, Six3, Eomes, Gsc, Gbp2, OTX2, Irx1, Cxcr4, Lipg, P4ha3, Hmox1, Cdca7, Cyp4f14, Gpx8	http://discovery.lifemapsc.com/in-vivo-development/neural-tube/diencephalon
2.03424	AnatCompartment	Midbrain tegmentum	In vivo	Prenatal-PostNatal	Brain	20	902	Cdkn1a, Foxj1, Mdk, S100a10, Vim, Eomes, Folr1, Gbp2, Otx2, Galnt10, Irx1, Pitx1, Lipg, P4ha3, Cdca7, En1, Cyp4f14, Pygl, Gpx8, Hkdc1	http://discovery.lifemapsc.com/in-vivo-development/brain/midbrain-tegmentum
2.02663	PDCell	Definitive endoderm-like cells	In vitro	Prenatal-PostNatal	Endoderm	11	101	NR0B1, FRZB, EOMES, GSC, OTX2, CXCR4, NTN1, COL8A1, MYOF, CD99, TNC	http://discovery.lifemapsc.com/stem-cell-differentiation/protocols/endoderm-differentiation-generation-of-mesendoderm-and-definitive-endoderm-cells?TCCellID=64df24b5-229f-4e52-8e15-c05f079a7e22
2.01917	BIDiffExpSet	Skin	In vivo	PostNatal	Skin	28	1062	SERPING1, COL1A2, ITGB4, CD44, ANXA1, IL18, GPNMB, PLP2, VIM, EFEMP1, CD74, MMP2, CSTA, LGALS3BP, NPC2, ST6GALNAC2, GBP2, MATN2, MMP14, SPARC, CTSH, TIMP1, LGALS3, MYOF, CD99, GABRE, CLEC2B, COL1A1	http://discovery.lifemapsc.com/gene-expression-signals/high-throughput/large-scale-dataset-human-protein-atlas-rna-sequencing-data/skin
2.01696	Cell	Endochondral Preosteoblasts	In vivo	Prenatal	Bone	4	18	Col1a2, Sparc, Tnc, Col1a1	http://discovery.lifemapsc.com/in-vivo-development/bone/endochondral-facial-bones/endochondral-preosteoblasts
2.0057	BIDiffExpSet	Lymphnode	In vivo	PostNatal	Lymph	14	97	VCAM1, CD2, CD48, CXCL9, GPNMB, RGS1, HLA-DMA, HLA-DRA, LAMP3, DENND2D, CXCR4, ACP5, LYZ, HLA-DQA1	http://discovery.lifemapsc.com/gene-expression-signals/high-throughput/large-scale-dataset-gnf-biogps/lymph-node
2	Cell	Intraembryonic Neural Ectoderm Cells	In vivo	Prenatal	Neural Ectoderm	2	5	Six3, Otx2	http://discovery.lifemapsc.com/in-vivo-development/neural-ectoderm/neural-plate/intraembryonic-neural-ectoderm-cells
1.99626	Cell	Bone Marrow Stromal Cells	In vivo	Prenatal-PostNatal	Bone, Cartilage, Mesenchymal Stem Cells	2	15	CD44, VCAM1	http://discovery.lifemapsc.com/in-vivo-development/bone/bone-marrow/bone-marrow-stromal-cells
1.99404	Cell	Endochondral Preosteoblasts	In vivo	Prenatal	Bone	4	19	Col1a2, Sparc, Tnc, Col1a1	http://discovery.lifemapsc.com/in-vivo-development/bone/caudal-facial-endochondral-bones/endochondral-preosteoblasts
1.99404	Cell	Endochondral Preosteoblasts	In vivo	Prenatal	Bone	4	19	Col1a2, Sparc, Tnc, Col1a1	http://discovery.lifemapsc.com/in-vivo-development/bone/rostral-endochondral-facial-bones/endochondral-preosteoblasts
1.98531	Cell	Intramembranous Preosteoblasts	In vivo	Prenatal	Bone	4	19	Col1a2, Sparc, Tnc, Col1a1	http://discovery.lifemapsc.com/in-vivo-development/bone/rostral-skull-membranous-bones/intramembranous-preosteoblasts
1.96097	BIDiffExpSet	Human Urothelial Cells (HUC)	In vitro	PostNatal	Lower Urinary Tract, Epithelial Cells	15	98	SERPING1, C6, ATF3, C1S, GPNMB, GDF15, NUPR1, LAMP3, MOCOS, PITX1, GPR1, ADAMTSL4, LGALS3, TBX2, SERPINA3	http://discovery.lifemapsc.com/gene-expression-signals/high-throughput/large-scale-dataset-cultured-cell-collection/human-urothelial-cells-huc
1.9553	PDCell	Primitive streak-like cells	In vitro	Prenatal	Primitive Streak	2	10	EOMES, GSC	http://discovery.lifemapsc.com/stem-cell-differentiation/protocols/endoderm-pancreas-differentiation-a-scalable-suspension-protocol-for-derivation-of-pancreatic-cells-from-embryonic-stem-cells?TCCellID=9605e785-4b93-461f-b48d-2c6e3dcb34d2
1.94397	Cell	Intramembranous Osteoblasts	In vivo	Prenatal	Bone	4	19	Col1a2, Sparc, Tnc, Col1a1	http://discovery.lifemapsc.com/in-vivo-development/bone/membranous-facial-bones/intramembranous-osteoblasts
1.93743	Cell	Primitive Streak Cells	In vivo	Prenatal	Epiblast, Primitive Streak	2	25	Eomes, Gsc	http://discovery.lifemapsc.com/in-vivo-development/primitive-streak/anterior-primitive-streak/primitive-streak-cells
1.91687	Cell	Intramembranous Osteoblasts	In vivo	Prenatal	Bone	4	24	Col1a2, Sparc, Tnc, Col1a1	http://discovery.lifemapsc.com/in-vivo-development/bone/rostral-skull-membranous-bones/intramembranous-osteoblasts
1.90834	Cell	Intramembranous Preosteoblasts	In vivo	Prenatal	Bone	4	23	Col1a2, Sparc, Tnc, Col1a1	http://discovery.lifemapsc.com/in-vivo-development/bone/membranous-facial-bones/intramembranous-preosteoblasts
1.88429	TCCell	PureStem™ 7SMOO32, NCr-fac & Meso Progenitor	In vitro	Prenatal	Mesoderm, Neural Crest	9	107	CFI, AEBP1, GPNMB, MMP2, NUPR1, DDIT4L, TNC, COL1A1, SERPINA3	http://discovery.lifemapsc.com/stem-cell-differentiation/in-vitro-cells/purestem-7smoo32-ncr-fac-meso-progenitor
1.88034	Cell	Natural Killer Cells	In vivo	Prenatal-PostNatal	Blood	4	156	CD2, IL2RB, CCL4, Gpx8	http://discovery.lifemapsc.com/in-vivo-development/blood/peripheral-blood/natural-killer-cells
1.87889	AnatCompartment	Metanephros	In vivo	Prenatal-PostNatal	Kidney	19	979	C2, Cdkn1a, Frzb, Mdk, S100a10, Vim, Folr1, Irx1, Tgm5, Lipg, Gpr183, Sparc, Tbx2, Mmrn1, Cdca7, Dpep1, Pygl, Hs3st3a1, Hkdc1	http://discovery.lifemapsc.com/in-vivo-development/kidney/metanephros
1.87662	TCCell	Bone marrow-derived hematopoietic stem cells (family)	In vitro	PostNatal	Blood	5	56	CD3E, CSTA, CXCR4, CD36, LYZ	http://discovery.lifemapsc.com/stem-cell-differentiation/in-vitro-cells/blood-homo-sapiens-bone-marrow-derived-hematopoietic-stem-cells-family
1.81616	TCCell	Ovalbumin speciﬁc type 1 regulatory T- cells (Ovasave®)	In vitro	PostNatal	Blood	2	20	IL2RA, HLA-G	http://discovery.lifemapsc.com/stem-cell-differentiation/in-vitro-cells/blood-homo-sapiens-ovalbumin-speci-c-type-1-regulatory-t-cells-ovasave-txcell
1.80822	TCCell	Bone marrow-derived adherent progenitor cells (MultiStem)	In vitro	PostNatal	Bone	2	19	CD44, HLA-G	http://discovery.lifemapsc.com/stem-cell-differentiation/in-vitro-cells/bone-homo-sapiens-bone-marrow-derived-adherent-progenitor-cells-multistem-athersys-inc
1.78416	TCCell	Regulatory T cells	In vitro	PostNatal	Blood	2	9	IL2RA, HLA-DRA	http://discovery.lifemapsc.com/stem-cell-differentiation/in-vitro-cells/blood-homo-sapiens-regulatory-t-cells-university-of-california-san-francisco
1.78185	Cell	Hofbauer Cells	In vivo	Prenatal-PostNatal	Chorion, Placenta	2	13	CD68, CD163	http://discovery.lifemapsc.com/in-vivo-development/placenta/chorionic-villus/hofbauer-cells
1.77616	Cell	Plasmacytoid Dendritic cells	In vivo	Prenatal-PostNatal	Blood	10	130	CD48, RGS1, RNASE6, HLA-DMA, HLA-DRA, CXCR4, CTSS, HLA-DPA1, HLA-DQA1, MS4A6A	http://discovery.lifemapsc.com/in-vivo-development/blood/peripheral-blood/plasmacytoid-dendritic-cells
1.77328	Cell	Early Tenocyte Cells	In vivo	Prenatal	Tendon &amp; Ligament	3	21	Col1a2, Tnc, Col1a1	http://discovery.lifemapsc.com/in-vivo-development/tendon-ligament/axial-tendon-primordia/early-tenocyte-cells
1.76372	Cell	Mesenchymal Stem Cells	In vivo	PostNatal	Adipose, Mesenchymal Stem Cells	3	112	CD44, ABI3BP, CD24	http://discovery.lifemapsc.com/in-vivo-development/adipose/subcutaneous-white-adipose/mesenchymal-stem-cells
1.75746	PDCell	Mesendoderm-like cells	In vitro	Prenatal	Primitive Streak	2	16	EOMES, GSC	http://discovery.lifemapsc.com/stem-cell-differentiation/protocols/intermediate-mesoderm-kidney-differentiation-differentiation-of-stem-cells-into-intermediate-mesoderm-and-proximal-tubule-cells?TCCellID=2491d124-45b2-4933-9371-b2ce244e94b8
1.74511	Cell	Myoblasts	In vivo	Prenatal	Skeletal Muscle	11	273	C1qb, Vcam1, Renbp, Mocos, Tmem37, Otx2, Nr5a2, Ctss, Lipg, C1qc, Lyz1	http://discovery.lifemapsc.com/in-vivo-development/skeletal-muscle/hyoid-arch-muscles/myoblasts
1.73987	Cell	Myoblasts	In vivo	Prenatal	Skeletal Muscle	11	276	C1qb, Vcam1, Renbp, Mocos, Tmem37, Otx2, Nr5a2, Ctss, Lipg, C1qc, Lyz1	http://discovery.lifemapsc.com/in-vivo-development/skeletal-muscle/mandibular-arch-muscles/myoblasts
1.737	AnatCompartment	Metencephalic Alar Plate	In vivo	Prenatal	Neural Tube	17	869	Cdkn1a, Mdk, S100a10, Vim, Eomes, Gbp2, Otx2, Irx1, Lipg, Col8a1, 4932438H23Rik, Cdca7, En1, Tnc, Cyp4f14, Gpx8, Hkdc1	http://discovery.lifemapsc.com/in-vivo-development/neural-tube/metencephalic-alar-plate
1.72204	AnatCompartment	Zeugopod Periosteum	In vivo	Prenatal-PostNatal	Bone	9	160	Cd68, Cd48, Gpnmb, Fam20a, Ddit4l, Clec4e, Tnc, Lyz1, Ms4a6d	http://discovery.lifemapsc.com/in-vivo-development/bone/zeugopod-periosteum
1.72184	TCCell	Umbilical cord-derived mesenchymal stem cells (family)	In vitro	Prenatal	Umbilical Cord, Mesenchymal Stem Cells	5	135	CD44, MDK, MATN2, PITX1, CSRP2	http://discovery.lifemapsc.com/stem-cell-differentiation/in-vitro-cells/mesenchymal-stem-cells-umbilical-cord-homo-sapiens-umbilical-cord-derived-mesenchymal-stem-cells-family
1.7028	TCCell	Adipose-derived mesenchymal stem cells	In vitro	PostNatal	Adipose, Mesenchymal Stem Cells	2	12	CD44, HLA-C	http://discovery.lifemapsc.com/stem-cell-differentiation/in-vitro-cells/adipose-mesenchymal-stem-cells-homo-sapiens-adipose-derived-mesenchymal-stem-cells-rnl-bio
1.70102	PDCell	Neural rosettes	In vitro	Prenatal	Neural Tube	2	13	SIX3, OTX2	http://discovery.lifemapsc.com/stem-cell-differentiation/protocols/eye-neural-ectoderm-retina-retinal-pigmented-epithelium-rpe-differentiation-generation-of-photoreceptors-and-retinal-epithelium-cells-from-embryonic-stem-cells?TCCellID=a820b56c-45d6-418e-94a4-ea1627a9aed2
1.70098	Cell	Dermal Fibroblasts	In vivo	Prenatal	Dermis, Fibroblasts	5	34	Col1a2, Cd44, En1, Tnc, Col1a1	http://discovery.lifemapsc.com/in-vivo-development/dermis/ventral-dermis/dermal-fibroblasts
1.70098	Cell	Dermal Fibroblasts	In vivo	Prenatal-PostNatal	Dermis, Fibroblasts	5	34	Col1a2, Cd44, En1, Tnc, Col1a1	http://discovery.lifemapsc.com/in-vivo-development/dermis/cranial-dermis/dermal-fibroblasts
1.69851	Cell	Early Tenocyte Cells	In vivo	Prenatal	Tendon &amp; Ligament	3	25	Col1a2, Tnc, Col1a1	http://discovery.lifemapsc.com/in-vivo-development/tendon-ligament/limb-tendon-primordia/early-tenocyte-cells
1.69318	OrganSystem	Pancreas	In vivo	Prenatal-PostNatal	Pancreas	22	1221	SERPING1, CDKN1A, C1qb, CD44, ASIP, Mdk, VIM, CD74, GDF15, NPC2, TNFRSF12A, Irx1, Nr5a2, SPARC, CTSH, CD99, CCL18, Cdca7, Ang, DPEP1, Hkdc1, CD24	http://discovery.lifemapsc.com/in-vivo-development/pancreas
1.69203	Cell	Tenocytes	In vivo	Prenatal-PostNatal	Tendon &amp; Ligament	3	22	Col1a2, Tnc, Col1a1	http://discovery.lifemapsc.com/in-vivo-development/tendon-ligament/axial-tendons-and-ligamnets/tenocytes
1.67826	PDCell	CD31, CD144 positive cells	In vitro	Prenatal	Uncategorized	8	101	EFEMP1, SRPX2, MLPH, CARD6, COL8A1, CLEC2B, CD69, ANXA2P3	http://discovery.lifemapsc.com/stem-cell-differentiation/protocols/endothelium-differentiation-two-step-protocol-for-endothelial-differentiation-by-embryoid-body-formation-and-sorting?TCCellID=4654a118-8782-4ad5-b0da-4605e70fa74d
1.67821	PDCell	Floor plate-like cells	In vitro	Prenatal-PostNatal	Neural Tube	9	204	FRZB, EFEMP1, SIX3, EOMES, HLA-DRA, OTX2, CXCR4, NTN1, MMRN1	http://discovery.lifemapsc.com/stem-cell-differentiation/protocols/neural-ectoderm-differentiation-generation-of-functional-floor-plate-or-neuroectoderm-cells-from-human-embryonic-stem-cells?TCCellID=06e43ec2-e017-4a36-8008-e2b239179d82
1.67802	TCCell	Wharton's jelly-derived mesenchymal stem cells	In vitro	Prenatal	Umbilical Cord, Mesenchymal Stem Cells	3	19	CD44, MDK, PITX1	http://discovery.lifemapsc.com/stem-cell-differentiation/in-vitro-cells/mesenchymal-stem-cells-umbilical-cord-homo-sapiens-whartons-jelly-derived-mesenchymal-stem-cells-national-defense-medical-center
1.675	Cell	Tenocytes	In vivo	Prenatal-PostNatal	Tendon &amp; Ligament	3	26	Col1a2, Tnc, Col1a1	http://discovery.lifemapsc.com/in-vivo-development/tendon-ligament/limb-tendons-and-ligaments/tenocytes
1.66667	TCCell	Bone marrow-derived mesenchymal stromal cells	In vitro	PostNatal	Bone, Mesenchymal Stem Cells	1	5	Cd44	http://discovery.lifemapsc.com/stem-cell-differentiation/in-vitro-cells/bone-mesenchymal-stem-cells-rattus-norvegicus-bone-marrow-derived-mesenchymal-stromal-cells-university-of-sao-paulo
1.66667	Cell	T-Regulatory Cells	In vivo	Prenatal-PostNatal	Blood	1	2	IL2RA	http://discovery.lifemapsc.com/in-vivo-development/blood/peripheral-blood/t-regulatory-cells
1.66667	Cell	T-Regulatory Cells	In vivo	Prenatal-PostNatal	Thymus, Blood	1	2	IL2RA	http://discovery.lifemapsc.com/in-vivo-development/thymus/thymus/t-regulatory-cells
1.65951	Cell	Double Positive Thymocytes	In vivo	Prenatal-PostNatal	Thymus, Blood	6	174	CD44, Cd2, RORC, IL2RB, CHI3L2, HLA-C	http://discovery.lifemapsc.com/in-vivo-development/thymus/thymus/double-positive-thymocytes
1.65888	TCCell	Human umbilical vein endothelial cells (HUVEC)	In vitro	PostNatal	Endothelium	9	192	CFI, EFEMP1, CARD6, LIPG, COL8A1, MMRN1, HOXB7, GPX8, ABI3BP	http://discovery.lifemapsc.com/stem-cell-differentiation/in-vitro-cells/endothelium-homo-sapiens-human-umbilical-vein-endothelial-cells-huvec-lonza
1.65352	PDCell	Rx-GFP+ cells	In vitro	Prenatal	Eye	2	9	Six3, Otx2	http://discovery.lifemapsc.com/stem-cell-differentiation/protocols/eye-retina-retinal-pigmented-epithelium-rpe-differentiation-retina-photoreceptors-from-mouse-embryonic-stem-cells?TCCellID=4f5e6ea4-bca3-420b-813d-266f214bd741
1.65106	TCCell	Bone marrow-derived mesenchymal stem cells	In vitro	PostNatal	Bone, Mesenchymal Stem Cells	5	43	OSM, TIMP1, CCL4, TNFRSF10C, TNFRSF10D	http://discovery.lifemapsc.com/stem-cell-differentiation/in-vitro-cells/bone-mesenchymal-stem-cells-homo-sapiens-bone-marrow-derived-mesenchymal-stem-cells-german-sport-university-cologne-cologne-germany
1.64881	Cell	Lens Vesicle Cells	In vivo	Prenatal	Eye, Lens	6	105	Anxa1, Cryba1, Six3, Nupr1, Adamtsl4, Crygs	http://discovery.lifemapsc.com/in-vivo-development/eye/lens-vesicle/lens-vesicle-cells
1.64567	Cell	Cumulus Cells	In vivo	PostNatal	Ovary	9	224	Il2ra, SFRP4, LIPG, Lgals3, TNC, Hpse, Slc11a1, Mtmr11, Rnase2a	http://discovery.lifemapsc.com/in-vivo-development/ovary/antral-follicle/cumulus-cells
1.64512	BIDiffExpSet	Heart Muscle	In vivo	PostNatal	Heart	25	1267	SERPING1, COL1A2, C1QB, ANXA1, AEBP1, GPNMB, VIM, EFEMP1, CD74, MMP2, LGALS3BP, LOXL1, NPC2, C1QA, TNFRSF12A, MATN2, SPARC, CTSH, TIMP1, LGALS3, CD99, CD36, COL1A1, CPVL, GYPC	http://discovery.lifemapsc.com/gene-expression-signals/high-throughput/large-scale-dataset-human-protein-atlas-rna-sequencing-data/heart-muscle
1.63932	BIDiffExpSet	Bone Marrow CD105+ Cells	In vitro	PostNatal	Blood	8	97	CD74, HLA-DRA, CD36, CPVL, HLA-DRB5, HLA-DPA1, LYZ, RNASE2	http://discovery.lifemapsc.com/gene-expression-signals/high-throughput/large-scale-dataset-cultured-cell-collection/bone-marrow-cd105-cells
1.63578	PDCell	Primitive streak-like cells	In vitro	Prenatal-PostNatal	Primitive Streak	1	5	Gsc	http://discovery.lifemapsc.com/stem-cell-differentiation/protocols/early-embryonic-tissues-primitive-streak-differentiation-primitive-streak-cells-from-human-and-mouse-embryonic-stem-cells?TCCellID=be89f40e-0dab-46ef-9036-7718eeb562e1
1.63578	TCCell	Bone marrow-derived hematopoietic stem cells	In vitro	PostNatal	Blood	1	4	CD3E	http://discovery.lifemapsc.com/stem-cell-differentiation/in-vitro-cells/blood-homo-sapiens-bone-marrow-derived-hematopoietic-stem-cells-johns-hopkins-university-school-of-medicine
1.6349	TCCell	Endothelial cells (family)	In vitro	PostNatal	Endothelium	9	200	CFI, EFEMP1, CARD6, LIPG, COL8A1, MMRN1, HOXB7, GPX8, ABI3BP	http://discovery.lifemapsc.com/stem-cell-differentiation/in-vitro-cells/endothelium-homo-sapiens-endothelial-cells-family
1.62874	TCCell	Line H9 (WA09)	In vitro	Prenatal	Inner Cell Mass	15	561	CD44, ANXA1, EMP3, FRZB, HLA-DOA, VIM, STAB1, PLBD1, CXCR4, NR5A2, HMX2, RBM47, TNC, IQGAP2, CD24	http://discovery.lifemapsc.com/stem-cell-differentiation/in-vitro-cells/inner-cell-mass-homo-sapiens-line-h9-wa09-wicell-research-institute-inc
1.62558	TCCell	Umbilical cord blood-derived mesenchymal stem cells	In vitro	Prenatal	Umbilical Cord, Blood, Mesenchymal Stem Cells	4	112	CD44, VCAM1, COL8A1, COL1A1	http://discovery.lifemapsc.com/stem-cell-differentiation/in-vitro-cells/blood-mesenchymal-stem-cells-umbilical-cord-homo-sapiens-umbilical-cord-blood-derived-mesenchymal-stem-cells-cedars-sinai-medical-center
1.61645	AnatCompartment	Oviduct	In vivo	Prenatal-PostNatal	Ovary	20	2106	COL1A2, ITGB4, ANXA1, IL18, VIM, CD74, LGALS3BP, GALNT5, GBP2, PITX1, NR5A2, CTSS, ANXA13, RASEF, WEE1, CTSH, LHCGR, TBX2, EN1, RNASE2	http://discovery.lifemapsc.com/in-vivo-development/ovary/oviduct
1.60516	TCCell	Human multipotent adipose-derived (hMAD) stem cells	In vitro	PostNatal	Adipose, Mesenchymal Stem Cells	1	11	CD44	http://discovery.lifemapsc.com/stem-cell-differentiation/in-vitro-cells/adipose-mesenchymal-stem-cells-homo-sapiens-human-multipotent-adipose-derived-hmad-stem-cells-centre-national-de-la-recherche-scientifique
1.60221	BIDiffExpSet	Normal Human Osteoblasts (NHOST)	In vitro	PostNatal	Bone	11	97	VCAM1, ECM2, C1S, SFRP4, EFEMP1, LOXL1, FNDC1, PITX1, COL8A1, TNC, ABI3BP	http://discovery.lifemapsc.com/gene-expression-signals/high-throughput/large-scale-dataset-cultured-cell-collection/normal-human-osteoblasts-nhost
1.59839	Cell	T-Cytotoxic Cells	In vivo	Prenatal-PostNatal	Blood	3	46	Cd2, FCGBP, CD69	http://discovery.lifemapsc.com/in-vivo-development/blood/peripheral-blood/t-cytotoxic-cells
1.58735	TCCell	Placenta-derived mesenchymal stem cells (family)	In vitro	PostNatal	Placenta, Mesenchymal Stem Cells	3	141	CD44, VCAM1, VIM	http://discovery.lifemapsc.com/stem-cell-differentiation/in-vitro-cells/mesenchymal-stem-cells-placenta-homo-sapiens-placenta-derived-mesenchymal-stem-cells-family
1.58301	BIDiffExpSet	Human Cardiac Fibroblasts-adult Ventrical (HCF-av)	In vitro	PostNatal	Heart, Fibroblasts	11	98	SERPING1, C6, IL1R1, ECM2, ASIP, CFB, C1S, EFEMP1, C3, CHI3L2, SERPINA3	http://discovery.lifemapsc.com/gene-expression-signals/high-throughput/large-scale-dataset-cultured-cell-collection/human-cardiac-fibroblasts-adult-ventrical-hcf-av
1.57777	BIDiffExpSet	Human Calvarial Osteoblasts (HCO)	In vitro	PostNatal	Bone	10	98	C6, IL1R1, VCAM1, ECM2, GPNMB, NUPR1, SRPX2, PLAAT4, FOLR3, SERPINA3	http://discovery.lifemapsc.com/gene-expression-signals/high-throughput/large-scale-dataset-cultured-cell-collection/human-calvarial-osteoblasts-hco
1.57732	TCCell	Bone marrow-derived mesenchymal stem cells	In vitro	PostNatal	Bone, Mesenchymal Stem Cells	1	7	CD44	http://discovery.lifemapsc.com/stem-cell-differentiation/in-vitro-cells/bone-mesenchymal-stem-cells-homo-sapiens-bone-marrow-derived-mesenchymal-stem-cells-lonza
1.57732	TCCell	Adipose-derived mesenchymal stem cells	In vitro	PostNatal	Adipose, Mesenchymal Stem Cells	1	6	Cd44	http://discovery.lifemapsc.com/stem-cell-differentiation/in-vitro-cells/adipose-mesenchymal-stem-cells-mus-musculus-adipose-derived-mesenchymal-stem-cells-kanazawa-university-hospital
1.57732	TCCell	Bone marrow-derived mesenchymal stem cells	In vitro	PostNatal	Bone, Mesenchymal Stem Cells	1	4	CD44	http://discovery.lifemapsc.com/stem-cell-differentiation/in-vitro-cells/bone-mesenchymal-stem-cells-homo-sapiens-bone-marrow-derived-mesenchymal-stem-cells-royan-institute
1.57732	Cell	Amniotic Mesenchymal Stromal Cells	In vivo	Prenatal-PostNatal	Amnion, Mesenchymal Stem Cells	1	7	CD44	http://discovery.lifemapsc.com/in-vivo-development/amnion/amniotic-membrane/amniotic-mesenchymal-stromal-cells
1.57088	Cell	Leydig Cells	In vivo	Prenatal-PostNatal	Testis	18	2089	C2, COL1A2, ITIH1, VIM, LGALS3BP, GALNT5, GBP2, SLC4A11, SERPINA5, NR5A2, CTSS, RASEF, SPARC, LHCGR, TBX2, EN1, DPEP1, DLEC1	http://discovery.lifemapsc.com/in-vivo-development/testis/testis-interstitium/leydig-cells
1.56947	BIDiffExpSet	Human Skeletal Muscle Cells (HSkMC)	In vitro	PostNatal	Skeletal Muscle	10	99	ECM2, C1R, GPNMB, NUPR1, LAMP3, MOCOS, GPR1, HMOX1, SERPINA3, ABI3BP	http://discovery.lifemapsc.com/gene-expression-signals/high-throughput/large-scale-dataset-cultured-cell-collection/human-skeletal-muscle-cells-hskmc
1.56841	BIDiffExpSet	Human Mesenchymal Stem Cell-adipose (HMSC-ad)	In vitro	PostNatal	Adipose, Mesenchymal Stem Cells	11	97	SERPING1, ECM2, C1R, C1S, GPNMB, RNASE4, ADAMTSL4, CYP19A1, C3, CD36, CHI3L2	http://discovery.lifemapsc.com/gene-expression-signals/high-throughput/large-scale-dataset-cultured-cell-collection/human-mesenchymal-stem-cell-adipose-hmsc-ad
1.56064	Cell	Amniotic Epithelial Cells	In vivo	Prenatal	Amnion, Epithelial Cells	2	29	HLA-G, CD24	http://discovery.lifemapsc.com/in-vivo-development/amnion/amniotic-membrane/amniotic-epithelial-cells
1.54944	TCCell	Umbilical cord-derived mesenchymal stem cells	In vitro	Prenatal	Umbilical Cord, Mesenchymal Stem Cells	1	9	CD44	http://discovery.lifemapsc.com/stem-cell-differentiation/in-vitro-cells/mesenchymal-stem-cells-umbilical-cord-homo-sapiens-umbilical-cord-derived-mesenchymal-stem-cells-jiangsu-university
1.54944	TCCell	Adipose tissue-derived stem cells	In vitro	PostNatal	Adipose, Mesenchymal Stem Cells	1	6	CD44	http://discovery.lifemapsc.com/stem-cell-differentiation/in-vitro-cells/adipose-mesenchymal-stem-cells-homo-sapiens-adipose-tissue-derived-stem-cells-hanyang-university-medical-center
1.54942	AnatCompartment	Stylopod Long Bone	In vivo	Prenatal-PostNatal	Bone	8	153	Emp3, Atf3, Tnfrsf12a, Lgals3, Tnc, Cd36, Col1a1, Hs3st3a1	http://discovery.lifemapsc.com/in-vivo-development/bone/stylopod-long-bone
1.54235	BIDiffExpSet	Salivary Gland	In vivo	PostNatal	Oral Cavity	11	99	CD48, CXCL9, GPNMB, RGS1, HLA-DMA, HLA-DRA, CXCR4, S100A2, LYZ, HLA-DQA1, CD24	http://discovery.lifemapsc.com/gene-expression-signals/high-throughput/large-scale-dataset-gnf-biogps/salivary-gland
1.53206	AnatCompartment	Spinal Ventral Columns	In vivo	Prenatal	Neural Tube	10	332	H2-Oa, S100a10, Pdlim4, Six3, Irx1, Nr5a2, Ntn1, Col8a1, Tnc, Hkdc1	http://discovery.lifemapsc.com/in-vivo-development/neural-tube/spinal-ventral-columns
1.52846	TCCell	Umbilical cord-derived mesenchymal stem cells	In vitro	Prenatal	Umbilical Cord, Mesenchymal Stem Cells	1	9	CD44	http://discovery.lifemapsc.com/stem-cell-differentiation/in-vitro-cells/mesenchymal-stem-cells-umbilical-cord-homo-sapiens-umbilical-cord-derived-mesenchymal-stem-cells-general-hospital-of-chinese-armed-police-forces
1.52846	TCCell	Wharton's jelly-derived mesenchymal stem cells	In vitro	Prenatal	Umbilical Cord, Mesenchymal Stem Cells	1	6	CD44	http://discovery.lifemapsc.com/stem-cell-differentiation/in-vitro-cells/mesenchymal-stem-cells-umbilical-cord-homo-sapiens-whartons-jelly-derived-mesenchymal-stem-cells-general-hospital-of-chinese-pla
1.52846	TCCell	Bone marrow-derived mesenchymal stem cells	In vitro	PostNatal	Bone, Mesenchymal Stem Cells	1	8	CD44	http://discovery.lifemapsc.com/stem-cell-differentiation/in-vitro-cells/bone-mesenchymal-stem-cells-homo-sapiens-bone-marrow-derived-mesenchymal-stem-cells-oslo-university-hospital
1.51203	AnatCompartment	Diencephalic Ventricular Zone	In vivo	Prenatal	Neural Tube	8	176	Ecm2, Otx2, Ddit4l, Irx1, Ntn1, Lipg, P4ha3, Tnc	http://discovery.lifemapsc.com/in-vivo-development/neural-tube/diencephalic-ventricular-zone
1.51178	BIDiffExpSet	Human Pulmonary Alveolar Epithelial Cells (HPAEpiC)	In vitro	PostNatal	Lung, Epithelial Cells	10	98	C1QB, C1QC, RBM47, HLA-DMB, CD36, CD163, MS4A6A, SFTA3, MUC1, CD24	http://discovery.lifemapsc.com/gene-expression-signals/high-throughput/large-scale-dataset-cultured-cell-collection/human-pulmonary-alveolar-epithelial-cells-hpaepic
1.50685	TCCell	Hair follicle-derived mesenchymal stem cells	In vitro	PostNatal	Hair, Mesenchymal Stem Cells	1	9	CD44	http://discovery.lifemapsc.com/stem-cell-differentiation/in-vitro-cells/hair-mesenchymal-stem-cells-homo-sapiens-hair-follicle-derived-mesenchymal-stem-cells-university-at-buffalo
1.49636	TCCell	Adipose-derived mesenchymal stem cells (family)	In vitro	PostNatal	Adipose, Mesenchymal Stem Cells	2	32	CD44, HLA-C	http://discovery.lifemapsc.com/stem-cell-differentiation/in-vitro-cells/adipose-mesenchymal-stem-cells-homo-sapiens-adipose-derived-mesenchymal-stem-cells-family
1.48826	Cell	Extraembryonic Angioblasts	In vivo	Prenatal	Extraembryonic Mesoderm, Endothelium	9	213	Col1a2, C1qb, Loxl1, C5ar1, Anxa2, Tnc, Cd36, Col1a1, Lyz1	http://discovery.lifemapsc.com/in-vivo-development/extraembryonic-mesoderm/extraembryonic-capillary-plexus/extraembryonic-angioblasts
1.48104	PDCell	Articular chondrocyte-like cells	In vitro	Prenatal	Bone, Cartilage	2	16	MATN2, CHI3L2	http://discovery.lifemapsc.com/stem-cell-differentiation/protocols/bone-cartilage-differentiation-hydrogel-chondrogenic-differentiation?TCCellID=a6bc9d04-d741-420a-b795-51d28d81bf8f
1.47678	BIDiffExpSet	Fetal Liver CD34+ Cells	In vitro	Prenatal	Liver, Blood	11	100	CD74, HLA-DRA, CXCR4, GAPT, P2RY8, HLA-DMB, CD36, HLA-DPA1, LYZ, RNASE2, CD69	http://discovery.lifemapsc.com/gene-expression-signals/high-throughput/large-scale-dataset-cultured-cell-collection/fetal-liver-cd34-cells
1.47115	BIDiffExpSet	Human Bronchial Smooth Muscle Cells (HBSM)	In vitro	PostNatal	Lung, Smooth Muscle	11	97	SERPING1, C6, C1S, GPNMB, GDF15, LOXL1, NUPR1, LAMP3, MMP14, TBX2, SERPINA3	http://discovery.lifemapsc.com/gene-expression-signals/high-throughput/large-scale-dataset-cultured-cell-collection/human-bronchial-smooth-muscle-cells-hbsm
1.46813	TCCell	Clonal bone marrow-derived mesenchymal stem cells (Homeo-GH)	In vitro	PostNatal	Bone, Mesenchymal Stem Cells	1	10	CD44	http://discovery.lifemapsc.com/stem-cell-differentiation/in-vitro-cells/bone-mesenchymal-stem-cells-homo-sapiens-clonal-bone-marrow-derived-mesenchymal-stem-cells-homeo-gh-homeotherapy-co
1.46493	Cell	Primitive Streak Cells	In vivo	Prenatal	Primitive Streak	3	60	Frzb, Eomes, Gsc	http://discovery.lifemapsc.com/in-vivo-development/primitive-streak/primitive-streak/primitive-streak-cells
1.45644	BIDiffExpSet	Normal Human Articular Chondrocytes (NHAC)	In vitro	PostNatal	Cartilage	12	96	VCAM1, AEBP1, ECM2, FRZB, CFB, GPNMB, EFEMP1, PITX1, TNC, CHI3L2, SLC47A2, ABI3BP	http://discovery.lifemapsc.com/gene-expression-signals/high-throughput/large-scale-dataset-cultured-cell-collection/normal-human-articular-chondrocytes-nhac
1.4507	TCCell	Bone marrow-derived mesenchymal stem cells (HYNR-CS inj)	In vitro	PostNatal	Bone, Mesenchymal Stem Cells	1	11	CD44	http://discovery.lifemapsc.com/stem-cell-differentiation/in-vitro-cells/bone-mesenchymal-stem-cells-homo-sapiens-bone-marrow-derived-mesenchymal-stem-cells-hynr-cs-inj-corestem
1.4423	Cell	Pre-Granulosa Cells	In vivo	Prenatal	Ovary	10	282	Serping1, Col1a2, Nr0b1, Ecm2, S100a10, Serpina5, Anxa2, Col1a1, Gpx8, Hs3st3a1	http://discovery.lifemapsc.com/in-vivo-development/ovary/primordial-follicle/pre-granulosa-cells
1.44124	TCCell	Umbilical cord blood-derived mesenchymal stem cells type 2	In vitro	Prenatal	Umbilical Cord, Mesenchymal Stem Cells	3	97	CD44, LIF, COL1A1	http://discovery.lifemapsc.com/stem-cell-differentiation/in-vitro-cells/mesenchymal-stem-cells-umbilical-cord-homo-sapiens-umbilical-cord-blood-derived-mesenchymal-stem-cells-type-2-corriel-institute
1.43905	AnatCompartment	Mesencephalic Floor Plate	In vivo	Prenatal	Neural Tube	7	112	Foxj1, C1s1, Folr1, P4ha3, Cubn, Hpse, Pygl	http://discovery.lifemapsc.com/in-vivo-development/neural-tube/mesencephalic-floor-plate
1.43844	TCCell	Umbilical cord blood-derived mesenchymal stem cells type 1	In vitro	Prenatal	Umbilical Cord, Mesenchymal Stem Cells	4	114	CD44, MDK, GEM, COL1A1	http://discovery.lifemapsc.com/stem-cell-differentiation/in-vitro-cells/mesenchymal-stem-cells-umbilical-cord-homo-sapiens-umbilical-cord-blood-derived-mesenchymal-stem-cells-type-1-corriel-institute
1.43784	Cell	Sertoli cells	In vivo	Prenatal-PostNatal	Testis	8	222	Nr0b1, Vcam1, Atf3, Cstdc4, Marco, Celsr1, Plbd1, Lhcgr	http://discovery.lifemapsc.com/in-vivo-development/testis/seminiferous-tubules/sertoli-cells
1.43436	TCCell	Umbilical cord-derived mesenchymal stem cells	In vitro	Prenatal	Umbilical Cord, Mesenchymal Stem Cells	1	8	CD44	http://discovery.lifemapsc.com/stem-cell-differentiation/in-vitro-cells/mesenchymal-stem-cells-umbilical-cord-homo-sapiens-umbilical-cord-derived-mesenchymal-stem-cells-302-military-hospital-of-china
1.43281	PDCell	human epithelial stem cells	In vitro	Prenatal	Hair, Epidermis	8	120	ITGB4, CD44, ANXA1, GPNMB, CSTA, MYOF, S100A2, FOLR3	http://discovery.lifemapsc.com/stem-cell-differentiation/protocols/epidermis-differentiation-generation-of-folliculogenic-hepscs-and-keratinocytes-from-pluripotent-stem-cells?TCCellID=ce747989-d2ef-4ca0-bb45-1f80acfa5193
1.42114	TCCell	PureStem™ SK11, NCr-fac & Meso-prx Progenitor	In vitro	Prenatal	Neural Crest, Paraxial Mesoderm	5	105	MATN2, PITX1, COL1A1, CHI3L2, SERPINA3	http://discovery.lifemapsc.com/stem-cell-differentiation/in-vitro-cells/purestem-sk11-ncr-fac-meso-prx-progenitor
1.419	TCCell	Bone marrow-derived mesenchymal stem cells	In vitro	PostNatal	Bone, Mesenchymal Stem Cells	1	9	CD44	http://discovery.lifemapsc.com/stem-cell-differentiation/in-vitro-cells/bone-mesenchymal-stem-cells-homo-sapiens-bone-marrow-derived-mesenchymal-stem-cells-nanfang-hospital-of-southern-medical-university
1.419	TCCell	Bone marrow-derived mesenchymal stem cells	In vitro	PostNatal	Bone, Mesenchymal Stem Cells	1	12	CD44	http://discovery.lifemapsc.com/stem-cell-differentiation/in-vitro-cells/bone-mesenchymal-stem-cells-homo-sapiens-bone-marrow-derived-mesenchymal-stem-cells-university-of-torino
1.41604	TCCell	Amnion-derived mesenchymal stem cells	In vitro	PostNatal	Amnion, Mesenchymal Stem Cells	1	15	CD44	http://discovery.lifemapsc.com/stem-cell-differentiation/in-vitro-cells/amnion-mesenchymal-stem-cells-homo-sapiens-amnion-derived-mesenchymal-stem-cells-korea-university
1.41604	TCCell	Decidua-derived mesenchymal stem cells	In vitro	PostNatal	Placenta, Mesenchymal Stem Cells	1	15	CD44	http://discovery.lifemapsc.com/stem-cell-differentiation/in-vitro-cells/mesenchymal-stem-cells-placenta-homo-sapiens-decidua-derived-mesenchymal-stem-cells-korea-university
1.41533	AnatCompartment	Mesencephalic Ventricular Zone	In vivo	Prenatal	Neural Tube	8	272	Ecm2, Otx2, Irx1, Ntn1, Lipg, P4ha3, Tnc, Hkdc1	http://discovery.lifemapsc.com/in-vivo-development/neural-tube/mesencephalic-ventricular-zone
1.41478	TCCell	Umbilical cord blood-derived mesenchymal stem cells (family)	In vitro	Prenatal	Umbilical Cord, Blood, Mesenchymal Stem Cells	3	122	CD44, COL8A1, COL1A1	http://discovery.lifemapsc.com/stem-cell-differentiation/in-vitro-cells/blood-mesenchymal-stem-cells-umbilical-cord-homo-sapiens-umbilical-cord-blood-derived-mesenchymal-stem-cells-family
1.41406	Cell	Conventional Dendritic Cells I	In vivo	Prenatal-PostNatal	Spleen, Blood	4	101	Plin2, Hmox1, Cd36, Slc11a1	http://discovery.lifemapsc.com/in-vivo-development/spleen/spleen/conventional-dendritic-cells-i
1.41358	TCCell	Wharton's jelly-derived mesenchymal stem cells	In vitro	Prenatal	Umbilical Cord, Mesenchymal Stem Cells	3	110	CD44, MATN2, CSRP2	http://discovery.lifemapsc.com/stem-cell-differentiation/in-vitro-cells/mesenchymal-stem-cells-umbilical-cord-homo-sapiens-whartons-jelly-derived-mesenchymal-stem-cells-national-yang-ming-university
1.40881	Cell	Basal Keratinocytes	In vivo	Prenatal-PostNatal	Hair, Epidermis, Epithelial Cells	9	149	ITGB4, C1R, C1S, S100a10, EFEMP1, Irf6, SPARC, S100A2, TNC	http://discovery.lifemapsc.com/in-vivo-development/epidermis/embryonic-epidermis/basal-keratinocytes
1.40308	BIDiffExpSet	Human Ovarian Fibroblasts (HOF)	In vitro	PostNatal	Ovary, Fibroblasts	9	97	CFI, VCAM1, C1R, C1S, SFRP4, EFEMP1, GEM, PLAAT4, HPSE	http://discovery.lifemapsc.com/gene-expression-signals/high-throughput/large-scale-dataset-cultured-cell-collection/human-ovarian-fibroblasts-hof
1.40293	TCCell	Placenta-derived mesenchymal stem cells	In vitro	PostNatal	Placenta, Mesenchymal Stem Cells	2	27	CD44, VIM	http://discovery.lifemapsc.com/stem-cell-differentiation/in-vitro-cells/mesenchymal-stem-cells-placenta-homo-sapiens-placenta-derived-mesenchymal-stem-cells-university-hospital-zurich
1.40085	Cell	Schwann Precursor Cells	In vivo	Prenatal	Peripheral Nervous System, Schwann Cells	10	176	Itgb4, Anxa1, Mdk, S100a10, Irf6, Matn2, Anxa2, Ctss, Sparc, Tnc	http://discovery.lifemapsc.com/in-vivo-development/peripheral-nervous-system/peripheral-nerve-domain/schwann-precursor-cells
1.3958	BIDiffExpSet	Salivary Gland	In vivo	PostNatal	Oral Cavity	21	954	SERPING1, ITGB4, CD44, ANXA1, MDK, VIM, CD74, LGALS3BP, NPC2, FAM20A, MLPH, PITX1, SERINC2, SPARC, CTSH, TIMP1, LGALS3, CD99, PLAAT4, CHI3L2, LYZ	http://discovery.lifemapsc.com/gene-expression-signals/high-throughput/large-scale-dataset-human-protein-atlas-rna-sequencing-data/salivary-gland
1.3912	BIDiffExpSet	Coronary Artery Smooth Muscle Cells (CASMC)	In vitro	PostNatal	Heart, Smooth Muscle	9	99	ECM2, CFB, C1R, C1S, GPNMB, EFEMP1, GPR1, CD36, ABI3BP	http://discovery.lifemapsc.com/gene-expression-signals/high-throughput/large-scale-dataset-cultured-cell-collection/coronary-artery-smooth-muscle-cells-casmc
1.39087	TCCell	Adipose-derived stem cells (StemGenex™)	In vitro	PostNatal	Adipose, Mesenchymal Stem Cells	1	11	CD44	http://discovery.lifemapsc.com/stem-cell-differentiation/in-vitro-cells/adipose-mesenchymal-stem-cells-homo-sapiens-adipose-derived-stem-cells-stemgenex-adistem-ltd
1.38954	TCCell	Adipose-derived stem cells (Adipoplus)	In vitro	PostNatal	Adipose, Mesenchymal Stem Cells	1	13	CD44	http://discovery.lifemapsc.com/stem-cell-differentiation/in-vitro-cells/adipose-mesenchymal-stem-cells-homo-sapiens-adipose-derived-stem-cells-adipoplus-anterogen
1.38431	Cell	Central Intermediate Lamina Cells	In vivo	Prenatal	Limb, Cartilage	3	26	Col1a2, Cd44, Col1a1	http://discovery.lifemapsc.com/in-vivo-development/limb/autopod-synovial-joint/central-intermediate-lamina-cells
1.38431	Cell	Central Intermediate Lamina Cells	In vivo	Prenatal	Limb, Cartilage	3	28	Col1a2, Cd44, Col1a1	http://discovery.lifemapsc.com/in-vivo-development/limb/zeugopod-synovial-joint/central-intermediate-lamina-cells
1.38431	Cell	Central Intermediate Lamina Cells	In vivo	Prenatal	Limb, Cartilage	3	28	Col1a2, Cd44, Col1a1	http://discovery.lifemapsc.com/in-vivo-development/limb/stylopod-synovial-joint/central-intermediate-lamina-cells
1.37762	PDCell	Mesenchymal stem cells	In vitro	Prenatal	Mesenchymal Stem Cells	2	16	CD44, VIM	http://discovery.lifemapsc.com/stem-cell-differentiation/protocols/smooth-muscle-differentiation-vascular-smooth-muscle-generation-via-mesenchymal-intermediates?TCCellID=db6af5ec-8350-4acb-acdf-94c7a05a740e
1.37686	AnatCompartment	Choroid Plexus	In vivo	Prenatal-PostNatal	Brain, Choroid Plexus	7	146	Ecm2, Foxj1, Plekha4, Matn2, Col8a1, Rbm47, Hkdc1	http://discovery.lifemapsc.com/in-vivo-development/brain/choroid-plexus
1.37667	TCCell	Placenta-derived mesenchymal stem cells	In vitro	PostNatal	Placenta, Mesenchymal Stem Cells	1	15	CD44	http://discovery.lifemapsc.com/stem-cell-differentiation/in-vitro-cells/mesenchymal-stem-cells-placenta-homo-sapiens-placenta-derived-mesenchymal-stem-cells-konkuk-university-hospital-school-of-medicine
1.37667	TCCell	Umbilical cord blood-derived mesenchymal stem/progenitor cells	In vitro	Prenatal	Umbilical Cord, Blood, Mesenchymal Stem Cells	1	19	CD44	http://discovery.lifemapsc.com/stem-cell-differentiation/in-vitro-cells/blood-mesenchymal-stem-cells-umbilical-cord-homo-sapiens-umbilical-cord-blood-derived-mesenchymal-stem-progenitor-cells-medipost
1.37201	Cell	Villous Cytotrophoblast Cells	In vivo	Prenatal-PostNatal	Placenta	5	36	ITGB4, IL1R1, MMP2, LHCGR, ANG	http://discovery.lifemapsc.com/in-vivo-development/placenta/chorionic-villus/villous-cytotrophoblast-cells
1.36667	PDCell	Midbrain neural progenitor-like cells	In vitro	Prenatal	Neural Tube	3	6	VIM, OTX2, EN1	http://discovery.lifemapsc.com/stem-cell-differentiation/protocols/brain-dopaminergic-neurons-differentiation-generation-of-dopaminergic-neurons-from-human-pluripotent-stem-cells?TCCellID=df3eed5f-7b42-4de4-a2e8-3cf4d8949d71
1.36566	TCCell	Adipose-derived stromal cells	In vitro	PostNatal	Adipose, Mesenchymal Stem Cells	1	15	CD44	http://discovery.lifemapsc.com/stem-cell-differentiation/in-vitro-cells/adipose-mesenchymal-stem-cells-homo-sapiens-adipose-derived-stromal-cells-rigshospitalet
1.36535	Cell	Mesenchymal Condensate Cells	In vivo	Prenatal	Limb, Bone, Cartilage	4	56	Cd44, Lgals3, Tnc, Col1a1	http://discovery.lifemapsc.com/in-vivo-development/limb/stylopod/mesenchymal-condensate-cells
1.35823	Cell	Hematopoietic Stem Cells	In vivo	Prenatal	Liver, Blood	3	119	CD44, Osm, Mmrn1	http://discovery.lifemapsc.com/in-vivo-development/liver/liver-bud/hematopoietic-stem-cells
1.34938	Cell	Medial Hinge Point Cells	In vivo	Prenatal	Neural Ectoderm, Neural Tube	2	10	CELSR1, En1	http://discovery.lifemapsc.com/in-vivo-development/neural-tube/rhombencephalon/medial-hinge-point-cells
1.34938	Cell	Medial Hinge Point Cells	In vivo	Prenatal	Neural Ectoderm, Neural Tube	2	10	CELSR1, En1	http://discovery.lifemapsc.com/in-vivo-development/neural-tube/mesencephalon/medial-hinge-point-cells
1.34734	AnatCompartment	Pons	In vivo	Prenatal-PostNatal	Brain	23	1033	Cdkn1a, Nr0b1, Vcam1, Frzb, Mdk, S100a10, Sfrp4, Vim, Mmp2, Eomes, Npc2, Otx2, Ddit4l, Card6, Cxcr4, Anxa2, Ntn1, Lgals3, Hmx3, En1, Tnc, Gabre, Serpina3c	http://discovery.lifemapsc.com/in-vivo-development/brain/pons
1.34196	AnatCompartment	S-shaped Body	In vivo	Prenatal	Kidney	12	263	Col1a2, Aebp1, Mdk, Vim, Efemp1, Irf6, Rnase4, Irx1, Sparc, Lgals3, Ang, Lyz1	http://discovery.lifemapsc.com/in-vivo-development/kidney/s-shaped-body
1.33582	BIDiffExpSet	Human Hepatocyte (HH)	In vitro	PostNatal	Liver	9	100	C6, CFB, HPD, UBD, SERPINA5, C3, SERPINA3, HKDC1, CD24	http://discovery.lifemapsc.com/gene-expression-signals/high-throughput/large-scale-dataset-cultured-cell-collection/human-hepatocyte-hh
1.33333	PDCell	Chondrogenic constructs	In vitro	Prenatal	Cartilage	2	3	COL1A2, COL1A1	http://discovery.lifemapsc.com/stem-cell-differentiation/protocols/cartilage-differentiation-generation-of-fibrocartilage-like-constructs?TCCellID=a2853e77-4e5a-4dbd-beb4-06010ac194ee
1.33333	PDCell	Primitive Streak Mesendoderm cells	In vitro	Prenatal	Primitive Streak	2	13	CD44, GSC	http://discovery.lifemapsc.com/stem-cell-differentiation/protocols/cartilage-differentiation-direct-differentiation-of-human-embryonic-stem-cells-into-chondrocytes?TCCellID=0c108288-9ff1-4cdb-93ad-08a3509e14be
1.33333	PDCell	Pelleted mesenchymal stem cells	In vitro	PostNatal	Bone, Cartilage	2	4	COL1A2, COL1A1	http://discovery.lifemapsc.com/stem-cell-differentiation/protocols/cartilage-differentiation-chondrogenic-differentiation-of-bone-marrow-derived-human-mesenchymal-stem-cells?TCCellID=ef355d4d-93aa-4946-9aa3-1a8e240a73c0
1.33333	PDCell	TGFbeta3- and IGF1-induced embryoid bodies	In vitro	Prenatal	Cartilage	2	3	COL1A2, COL1A1	http://discovery.lifemapsc.com/stem-cell-differentiation/protocols/cartilage-differentiation-generation-of-fibrocartilage-like-constructs?TCCellID=f742fb83-028f-4ac5-b18b-2a9b3a18dd51
1.33333	PDCell	BMP2-induced embryoid body constructs	In vitro	Prenatal-PostNatal	Cartilage	2	3	COL1A2, COL1A1	http://discovery.lifemapsc.com/stem-cell-differentiation/protocols/cartilage-differentiation-generation-of-fibrocartilage-like-constructs?TCCellID=5e57fa1e-db40-4f3a-9cd2-5f8d5eb39e9c
1.33333	TCCell	Tenocytes	In vitro	PostNatal	Tendon &amp; Ligament	2	9	CD44, COL1A1	http://discovery.lifemapsc.com/stem-cell-differentiation/in-vitro-cells/tendon-ligament-homo-sapiens-tenocytes-orthocell
1.33333	PDCell	BMP2 induced Embryoid Bodies	In vitro	Prenatal	Cartilage	2	3	COL1A2, COL1A1	http://discovery.lifemapsc.com/stem-cell-differentiation/protocols/cartilage-differentiation-generation-of-fibrocartilage-like-constructs?TCCellID=18d6d44b-6ab1-431f-bd49-cc364bb4380e
1.33333	PDCell	BMP2-induced constructs	In vitro	Prenatal-PostNatal	Cartilage	2	3	COL1A2, COL1A1	http://discovery.lifemapsc.com/stem-cell-differentiation/protocols/cartilage-differentiation-generation-of-fibrocartilage-like-constructs?TCCellID=a084771c-71a3-470d-bc2c-e1bfdd0c667e
1.33304	AnatCompartment	Lens	In vivo	Prenatal-PostNatal	Eye, Lens	5	440	Cryba1, Six3, Nupr1, Crygs, Gpx8	http://discovery.lifemapsc.com/in-vivo-development/eye/lens
1.3323	Cell	Mesenchymal Stem Cells	In vivo	Prenatal-PostNatal	Endothelium, Pericytes, Mesenchymal Stem Cells	1	15	CD44	http://discovery.lifemapsc.com/in-vivo-development/endothelium/microvessels/mesenchymal-stem-cells
1.3323	Cell	Early Caudal Floor Plate Cells	In vivo	Prenatal	Brain, Neural Tube, Dopaminergic Neurons	3	13	Otx2, Ntn1, En1	http://discovery.lifemapsc.com/in-vivo-development/neural-tube/diencephalic-floor-plate/early-caudal-floor-plate-cells
1.32219	TCCell	Wharton's jelly-derived mesenchymal stem cells	In vitro	Prenatal	Umbilical Cord, Mesenchymal Stem Cells	1	15	CD44	http://discovery.lifemapsc.com/stem-cell-differentiation/in-vitro-cells/mesenchymal-stem-cells-umbilical-cord-homo-sapiens-whartons-jelly-derived-mesenchymal-stem-cells-g-dannunzio-university-of-chieti-pescara
1.32219	Cell	Mesenchymal Stem Cells	In vivo	Prenatal	Blood, Mesenchymal Stem Cells	1	12	CD44	http://discovery.lifemapsc.com/in-vivo-development/blood/cord-blood/mesenchymal-stem-cells
1.31251	Cell	Dental Pulp Stem Cells	In vivo	Prenatal-PostNatal	Tooth, Mesenchymal Stem Cells	1	13	CD44	http://discovery.lifemapsc.com/in-vivo-development/tooth/dental-pulp/dental-pulp-stem-cells
1.31091	OrganSystem	Dermis	In vivo	Prenatal-PostNatal	Dermis	8	207	C1qb, Lif, Loxl1, Galnt10, Fndc1, Emilin2, Mmrn1, Cd163	http://discovery.lifemapsc.com/in-vivo-development/dermis
1.29976	TCCell	Bone marrow-derived mesenchymal stem cells	In vitro	PostNatal	Bone, Mesenchymal Stem Cells	3	34	CD44, MDK, EN1	http://discovery.lifemapsc.com/stem-cell-differentiation/in-vitro-cells/bone-mesenchymal-stem-cells-homo-sapiens-bone-marrow-derived-mesenchymal-stem-cells-tel-aviv-university
1.29809	BIDiffExpSet	Human Prostate Fibroblasts (HPrF)	In vitro	PostNatal	Prostate, Fibroblasts	11	98	SERPING1, COL1A2, C1R, C1S, NUPR1, SRPX2, PITX1, GPR1, COL8A1, SERPINA3, ABI3BP	http://discovery.lifemapsc.com/gene-expression-signals/high-throughput/large-scale-dataset-cultured-cell-collection/human-prostate-fibroblasts-hprf
1.29708	AnatCompartment	Retina	In vivo	Prenatal-PostNatal	Eye, Retina	14	1461	Mdk, S100a10, EFEMP1, SIX3, Eomes, OTX2, Irx1, Cxcr4, C4A, Crygs, Cdca7, CSRP2, SERPINA3, Hkdc1	http://discovery.lifemapsc.com/in-vivo-development/eye/retina
1.29447	BIDiffExpSet	Appendix	In vivo	PostNatal	Colon	9	99	FRZB, ATF3, C1R, C1S, GEM, C3, CLEC2B, CD36, CSRP2	http://discovery.lifemapsc.com/gene-expression-signals/high-throughput/large-scale-dataset-gnf-biogps/appendix
1.28413	TCCell	Cardiac stem cells	In vitro	PostNatal	Heart	2	16	VIM, COL1A1	http://discovery.lifemapsc.com/stem-cell-differentiation/in-vitro-cells/heart-homo-sapiens-cardiac-stem-cells-kyoto-university-hospital
1.27207	OrganSystem	Thymus	In vivo	Prenatal-PostNatal	Thymus	8	241	CD3E, CXCL9, CD74, LAMP3, DENND2D, PTPN7, RORC, CHI3L2	http://discovery.lifemapsc.com/in-vivo-development/thymus
1.2697	Cell	Zygote	In vivo	Prenatal	Inner Cell Mass, Trophoblast, Zygote	3	35	IL1R1, LIF, EOMES	http://discovery.lifemapsc.com/in-vivo-development/zygote/zygote/zygote
1.26186	TCCell	Human cardiac stem cells	In vitro	PostNatal	Heart	2	16	CD44, VCAM1	http://discovery.lifemapsc.com/stem-cell-differentiation/in-vitro-cells/heart-homo-sapiens-human-cardiac-stem-cells-kyoto-prefectural-university-of-medicine
1.26135	Cell	Chorionic Mesenchymal Stromal Cells	In vivo	Prenatal	Chorion, Placenta, Mesenchymal Stem Cells	1	18	CD44	http://discovery.lifemapsc.com/in-vivo-development/placenta/chorionic-villus/chorionic-mesenchymal-stromal-cells
1.25764	TCCell	Neural stem/progenitor cells (family)	In vitro	Prenatal-PostNatal	Central Nervous System, Neurons	2	19	CD44, CD24	http://discovery.lifemapsc.com/stem-cell-differentiation/in-vitro-cells/central-nervous-system-neurons-homo-sapiens-neural-stem-progenitor-cells-family
1.2569	TCCell	PureStem™ SM30, NCr-fac & Meso-latp Progenitor	In vitro	Prenatal	Lateral Plate Mesoderm, Neural Crest	7	102	ITGB4, ECM2, FRZB, GDF15, MATN2, PITX1, PLAAT4	http://discovery.lifemapsc.com/stem-cell-differentiation/in-vitro-cells/purestem-sm30-ncr-fac-meso-latp-progenitor
1.25146	Cell	Visceral Endoderm Cells	In vivo	Prenatal	Hypoblast, Yolk Sac	4	23	Eomes, Gsc, Otx2, Cubn	http://discovery.lifemapsc.com/in-vivo-development/hypoblast/visceral-endoderm/visceral-endoderm-cells
1.24968	Cell	Large Pre B-Cells	In vivo	Prenatal-PostNatal	Blood	2	20	Il2ra, Cxcr4	http://discovery.lifemapsc.com/in-vivo-development/blood/hematopoietic-bone-marrow/large-pre-b-cells
1.24943	Cell	Medial Hinge Point Cells	In vivo	Prenatal	Neural Ectoderm, Neural Tube	1	10	CELSR1	http://discovery.lifemapsc.com/in-vivo-development/neural-tube/prosencephalon/medial-hinge-point-cells
1.24916	BIDiffExpSet	Human Choroid Plexus Epithelial Cells (HCPEpiC)	In vitro	PostNatal	Brain, Choroid Plexus, Epithelial Cells	8	98	LIF, OTX2, LIPG, RBM47, SPOCD1, HS3ST3A1, SERPINA3, CD24	http://discovery.lifemapsc.com/gene-expression-signals/high-throughput/large-scale-dataset-cultured-cell-collection/human-choroid-plexus-epithelial-cells-hcpepic
1.24742	Cell	Isthmus Cells	In vivo	Prenatal	Neural Ectoderm, Neural Tube	2	17	Otx2, En1	http://discovery.lifemapsc.com/in-vivo-development/neural-ectoderm/neural-plate/isthmus-cells
1.23955	PDCell	Optic cup	In vitro	Prenatal	Eye	2	8	Six3, Otx2	http://discovery.lifemapsc.com/stem-cell-differentiation/protocols/eye-retina-differentiation-retinal-generation-from-three-dimensional-mouse-embryonic-stem-cells-culture?TCCellID=6950c0da-3e8c-4aaf-a8df-baeb25d10591
1.23955	Cell	Preplacodal Lens Ectoderm Cells	In vivo	Prenatal	Eye, Lens	2	10	Six3, Otx2	http://discovery.lifemapsc.com/in-vivo-development/eye/ocular-surface-ectoderm/preplacodal-lens-ectoderm-cells
1.23355	TCCell	Umbilical cord blood-derived mesenchymal stem cells	In vitro	Prenatal	Umbilical Cord, Blood, Mesenchymal Stem Cells	1	25	CD44	http://discovery.lifemapsc.com/stem-cell-differentiation/in-vitro-cells/blood-mesenchymal-stem-cells-umbilical-cord-homo-sapiens-umbilical-cord-blood-derived-mesenchymal-stem-cells-new-york-blood-center-inc
1.23292	BIDiffExpSet	Human Mammary Fibroblasts (HMF)	In vitro	PostNatal	Breast, Fibroblasts	8	96	ECM2, GDF15, NUPR1, LAMP3, GPR1, HOXB7, ALDH3B1, ABI3BP	http://discovery.lifemapsc.com/gene-expression-signals/high-throughput/large-scale-dataset-cultured-cell-collection/human-mammary-fibroblasts-hmf
1.22856	Cell	Muscle Progenitor Cells	In vivo	Prenatal	Skeletal Muscle	8	280	Vcam1, Cd48, Procr, Otx2, Cxcr4, Adamtsl4, Cd36, H2-Aa	http://discovery.lifemapsc.com/in-vivo-development/skeletal-muscle/mandibular-arch-muscles/muscle-progenitor-cells
1.21916	Cell	Double Negative 3 Thymocytes	In vivo	Prenatal-PostNatal	Thymus, Blood	1	37	Il2ra	http://discovery.lifemapsc.com/in-vivo-development/thymus/thymus/double-negative-3-thymocytes
1.21817	Cell	Muscle Progenitor Cells	In vivo	Prenatal	Skeletal Muscle	7	273	Vcam1, Cd48, Procr, Otx2, Adamtsl4, Cd36, H2-Aa	http://discovery.lifemapsc.com/in-vivo-development/skeletal-muscle/hyoid-arch-muscles/muscle-progenitor-cells
1.21558	Cell	Oligodendrocyte Precursor Cells	In vivo	Prenatal-PostNatal	Brain, Oligodendrocytes	6	107	NR0B1, GPNMB, RBM47, FCGR2A, CD36, Cd163	http://discovery.lifemapsc.com/in-vivo-development/brain/forebrain-white-matter/oligodendrocyte-precursor-cells
1.21466	AnatCompartment	Amygdala	In vivo	Prenatal-PostNatal	Brain	22	1003	Cdkn1a, Nr0b1, Frzb, Mdk, S100a10, Sfrp4, Vim, Mmp2, Eomes, Npc2, Otx2, Ddit4l, Card6, Cxcr4, Anxa2, Ntn1, Cyp19a1, Lgals3, Hmx3, En1, Tnc, Serpina3c	http://discovery.lifemapsc.com/in-vivo-development/brain/amygdala
1.21186	BIDiffExpSet	Human Lens Epithelial Cells (HLEpiC)	In vitro	PostNatal	Eye, Epithelial Cells	5	96	CFI, CRYBA1, SIX3, CRYGS, CD24	http://discovery.lifemapsc.com/gene-expression-signals/high-throughput/large-scale-dataset-cultured-cell-collection/human-lens-epithelial-cells-hlepic
1.21164	PDCell	TGFbeta3+BMP7-induced chondrocytes	In vitro	Prenatal-PostNatal	Bone, Cartilage	6	100	C6, ECM2, FNDC1, LCTL, SERPINA3, ANGPTL7	http://discovery.lifemapsc.com/stem-cell-differentiation/in-vitro-cells/purestem-7pend24-ncr-fac-meso-prx-progenitor?TCCellID=fc6e2f68-5f63-41b6-bb7c-2275b188ae32
1.20267	Cell	Atrioventricular Node Cells	In vivo	Prenatal	Heart, Myocardium	7	178	Gpnmb, Nupr1, Srpx2, Kcne4, Serinc2, Tbx2, Col1a1	http://discovery.lifemapsc.com/in-vivo-development/heart/atrioventricular-node/atrioventricular-node-cells
1.1977	BIDiffExpSet	Fetal Liver CD36+ Cells	In vitro	Prenatal	Liver, Blood	8	99	CD74, HLA-DRA, FCGR2A, CD36, HLA-DPA1, LYZ, HLA-DQA1, CD69	http://discovery.lifemapsc.com/gene-expression-signals/high-throughput/large-scale-dataset-cultured-cell-collection/fetal-liver-cd36-cells
1.19639	PDCell	Neural ectoderm cells	In vitro	Prenatal-PostNatal	Neural Ectoderm	9	168	ANXA1, FRZB, ATF3, EOMES, NUPR1, OTX2, CXCR4, MMRN1, HS3ST3A1	http://discovery.lifemapsc.com/stem-cell-differentiation/protocols/neural-ectoderm-differentiation-generation-of-functional-floor-plate-or-neuroectoderm-cells-from-human-embryonic-stem-cells?TCCellID=24da9910-b41f-4ff2-aab1-10d28a14f8a5
1.18966	TCCell	Epiblast Stem Cell line 5	In vitro	Prenatal	Epiblast	12	241	Frzb, Mdk, Plp2, Eomes, Gsc, Gbp2, Otx2, Cxcr4, Nr5a2, Timp1, Ifi30, Hkdc1	http://discovery.lifemapsc.com/stem-cell-differentiation/in-vitro-cells/epiblast-mus-musculus-epiblast-stem-cell-line-5-ninds-national-institute-of-health
1.18944	PDCell	Enriched erythrocyte-like cells	In vitro	Prenatal-PostNatal	Blood	2	12	CD44, CD36	http://discovery.lifemapsc.com/stem-cell-differentiation/protocols/blood-differentiation-generation-and-expansion-of-erythroid-cells?TCCellID=81edf64b-db19-4570-b5ef-f038e6b4d287
1.18247	OrganSystem	Eye	In vivo	Prenatal-PostNatal	Eye	15	1137	FRZB, Mdk, S100a10, CRYBA1, SIX3, Eomes, OTX2, Irx1, Hmox1, CRYGS, Cdca7, Gpx8, LYZ, Hkdc1, ANGPTL7	http://discovery.lifemapsc.com/in-vivo-development/eye
1.18189	Cell	Granulosa Cells	In vivo	Prenatal-PostNatal	Ovary	10	189	Col1a2, Nr0b1, Sfrp4, Serpina5, Cxcr4, Adamtsl4, Cyp19a1, Lhcgr, Col1a1, Slc11a1	http://discovery.lifemapsc.com/in-vivo-development/ovary/primary-follicle/granulosa-cells
1.1804	Cell	Chondrocytes	In vivo	Prenatal-PostNatal	Bone, Cartilage	8	134	Cdkn1a, Anxa1, P2ry2, Nupr1, Fndc1, Matn2, Lgals3, Col1a1	http://discovery.lifemapsc.com/in-vivo-development/bone/zeugopod-epiphyseal-end/chondrocytes
1.17678	AnatCompartment	Mesonephros	In vivo	Prenatal	Intermediate Mesoderm	9	210	Cdkn1a, Loxl1, C1qa, Gpr183, Sparc, C4b, Tbx2, Mmrn1, Iqgap2	http://discovery.lifemapsc.com/in-vivo-development/intermediate-mesoderm/mesonephros
1.17614	Cell	8-Cell Embryo	In vivo	Prenatal	Inner Cell Mass, Trophoblast, Zygote	3	38	IL1R1, LIF, EOMES	http://discovery.lifemapsc.com/in-vivo-development/zygote/morula/8-cell-embryo
1.16603	Cell	Mature Endothelial Cells	In vivo	Prenatal-PostNatal	Eye, Endothelium, Cornea	2	24	ITGB4, SLC4A11	http://discovery.lifemapsc.com/in-vivo-development/eye/corneal-endothelium/mature-endothelial-cells
1.16055	BIDiffExpSet	Bronchial Epithelial Cells	In vivo	PostNatal	Epithelial Cells, Respiratory System	10	304	FOXJ1, LRRC8E, CFAP300, SLC16A5, ABCA13, CAPS, ANKUB1, ALDH3B1, WDR38, DLEC1	http://discovery.lifemapsc.com/gene-expression-signals/high-throughput/large-scale-dataset-barcode-u133-plus-2-0/bronchial-epithelial-cells
1.15428	BIDiffExpSet	Human EpiDermal Melanocytes-dark (HEM-dark)	In vitro	PostNatal	Epidermis, Melanocytes	8	97	GPNMB, RENBP, RGS1, GDF15, ST6GALNAC2, CD36, ACP5, HLA-G	http://discovery.lifemapsc.com/gene-expression-signals/high-throughput/large-scale-dataset-cultured-cell-collection/human-epidermal-melanocytes-dark-hem-dark
1.15031	BIDiffExpSet	Airway Epithelial Cells	In vivo	PostNatal	Epithelial Cells, Respiratory System	9	286	FOXJ1, LRRC8E, CFAP300, SLC16A5, ABCA13, ANKUB1, ALDH3B1, WDR38, DLEC1	http://discovery.lifemapsc.com/gene-expression-signals/high-throughput/large-scale-dataset-barcode-u133-plus-2-0/airway-epithelial-cells
1.14908	Cell	Small Pre B-Cells	In vivo	Prenatal-PostNatal	Blood	3	55	Il2ra, Cd2, Cxcr4	http://discovery.lifemapsc.com/in-vivo-development/blood/hematopoietic-bone-marrow/small-pre-b-cells
1.14749	Cell	Fusing Suture Cells	In vivo	PostNatal	Bone	2	9	Col1a2, Col1a1	http://discovery.lifemapsc.com/in-vivo-development/bone/rostral-sutures/fusing-suture-cells
1.14749	Cell	Fusing Suture Cells	In vivo	Prenatal	Bone	2	9	Col1a2, Col1a1	http://discovery.lifemapsc.com/in-vivo-development/bone/facial-sutures/fusing-suture-cells
1.13401	Cell	Prechondrocytic Mesenchymal Cells	In vivo	Prenatal	Limb, Bone, Cartilage	2	25	Col1a2, Col1a1	http://discovery.lifemapsc.com/in-vivo-development/limb/stylopod/prechondrocytic-mesenchymal-cells
1.13345	BIDiffExpSet	Knee Normal Human Articular Chondrocytes (knNHAC)	In vitro	PostNatal	Cartilage	9	95	VCAM1, ECM2, FRZB, CFB, MATN2, PITX1, TNC, CHI3L2, ABI3BP	http://discovery.lifemapsc.com/gene-expression-signals/high-throughput/large-scale-dataset-cultured-cell-collection/knee-normal-human-articular-chondrocytes-knnhac
1.12832	AnatCompartment	Striatum	In vivo	Prenatal-PostNatal	Brain	18	1139	Nr0b1, Frzb, Mdk, S100a10, Vim, Six3, Npc2, Galnt5, OTX2, Card6, Cxcr4, Anxa2, Lipg, P4ha3, Lgals3, Cdca7, Tnc, Gabre	http://discovery.lifemapsc.com/in-vivo-development/brain/striatum
1.12518	Cell	Mature Cardiac Fibroblasts	In vivo	PostNatal	Heart, Epicardium, Fibroblasts	8	103	Serping1, Anxa1, C1s1, Gbp2, Clec4e, Tnc, C3, Col1a1	http://discovery.lifemapsc.com/in-vivo-development/heart/myocardium/mature-cardiac-fibroblasts
1.1238	OrganSystem	Smooth Muscle	In vivo	Prenatal-PostNatal	Smooth Muscle	7	99	COL1A2, EFEMP1, MMP2, LOXL1, MMP14, LIPG, COL1A1	http://discovery.lifemapsc.com/in-vivo-development/smooth-muscle
1.12293	OrganSystem	Spinal Cord	In vivo	Prenatal-PostNatal	Spinal Cord	25	1584	Cdkn1a, Foxj1, Frzb, Mdk, RGS1, S100a10, Sfrp4, VIM, Gbp2, Irx1, Cxcr4, Nr5a2, Anxa2, Ntn1, Lipg, P4ha3, Hmox1, Lgals3, Cdca7, Tnc, Cyp4f14, Pygl, Gpx8, H2-Aa, Hkdc1	http://discovery.lifemapsc.com/in-vivo-development/spinal-cord
1.12251	PDCell	Intermediate mesoderm derivatives	In vitro	Prenatal-PostNatal	Kidney	2	12	NR0B1, HOXB7	http://discovery.lifemapsc.com/stem-cell-differentiation/protocols/kidney-mesoderm-differentiation-generation-of-intermediate-mesoderm-from-human-pluripotent-stem-cells?TCCellID=0e11ff19-7300-495a-b395-c18368a1147a
1.12244	BIDiffExpSet	Pharynx	In vivo	PostNatal	Gastrointestinal Tract	8	100	CD2, CSTA, RNASE6, GPR183, MYOF, HLA-DMB, CPVL, LYZ	http://discovery.lifemapsc.com/gene-expression-signals/high-throughput/large-scale-dataset-homer/pharynx
1.1075	Cell	Primitive Node Cells	In vivo	Prenatal	Epiblast, Primitive Streak	3	24	Frzb, Eomes, GSC	http://discovery.lifemapsc.com/in-vivo-development/primitive-streak/primitive-node/primitive-node-cells
1.10715	Cell	Epiblast Cells	In vivo	Prenatal	Epiblast	7	212	P2ry2, Eomes, Ubd, Fxyd5, Gbp2, Otx2, Mtmr11	http://discovery.lifemapsc.com/in-vivo-development/epiblast/epiblast/epiblast-cells
1.10234	PDCell	Anterior astrospheres	In vitro	Prenatal	Brain, Astrocytes, Glial Cells	2	12	CD44, OTX2	http://discovery.lifemapsc.com/stem-cell-differentiation/protocols/astrocytes-brain-differentiation-directed-differentiation-of-functional-astroglial-subtypes-from-human-pluripotent-stem-cells?TCCellID=837e1b35-13a9-4fff-a080-4f0cb961d50a
1.0982	AnatCompartment	Body Subcutaneous White Adipose	In vivo	Prenatal	Adipose	6	205	Cd74, Dennd2d, H2-DMb2, Cd36, Serpina3c, H2-Aa	http://discovery.lifemapsc.com/in-vivo-development/adipose/body-subcutaneous-white-adipose
1.09416	PDCell	Definitive endoderm-like cells	In vitro	Prenatal	Uncategorized	7	106	FRZB, EOMES, ST6GALNAC2, FOLR1, GSC, OTX2, CXCR4	http://discovery.lifemapsc.com/stem-cell-differentiation/protocols/endoderm-differentiation-generation-and-expansion-of-endodermal-progenitor-cells?TCCellID=09ec282f-2028-4b9f-b379-293d04de425b
1.09253	Cell	Prechondrocytic Mesenchymal Cells	In vivo	Prenatal	Limb, Bone, Cartilage	2	26	Col1a2, Col1a1	http://discovery.lifemapsc.com/in-vivo-development/limb/autopod/prechondrocytic-mesenchymal-cells
1.09109	Cell	Primitive Heart Tube Cells	In vivo	Prenatal	Heart, Myocardium	7	118	Vcam1, Atf3, Rab27a, Procr, Rnase4, Ctsh, Tbx2	http://discovery.lifemapsc.com/in-vivo-development/heart/primitive-heart-tube/primitive-heart-tube-cells
1.08843	BIDiffExpSet	Human Renal Proximal Tubular Epithelial Cells (HRPTEpiC)	In vitro	PostNatal	Kidney, Epithelial Cells	7	99	CFI, VCAM1, RBM47, HLA-DMB, HKDC1, CLEC18C, CD24	http://discovery.lifemapsc.com/gene-expression-signals/high-throughput/large-scale-dataset-cultured-cell-collection/human-renal-proximal-tubular-epithelial-cells-hrptepic
1.0822	BIDiffExpSet	Human Oral Keritinocytes (HOK)	In vitro	PostNatal	Oral Cavity, Skin	8	99	ITGB4, CSTA, IRF6, ST6GALNAC2, PITX1, RHOD, S100A2, CD24	http://discovery.lifemapsc.com/gene-expression-signals/high-throughput/large-scale-dataset-cultured-cell-collection/human-oral-keritinocytes-hok
1.08139	Cell	Stromal Vascular Preadipocyte Progenitor Cells	In vivo	Prenatal-PostNatal	Adipose	2	20	Gsc, Stab1	http://discovery.lifemapsc.com/in-vivo-development/adipose/vascular-adipose/stromal-vascular-preadipocyte-progenitor-cells
1.08139	Cell	Late Floor Plate Cells	In vivo	Prenatal	Neural Tube	4	30	Gsc, Otx2, Ntn1, En1	http://discovery.lifemapsc.com/in-vivo-development/neural-tube/mesencephalic-floor-plate/late-floor-plate-cells
1.08039	OrganSystem	Heart	In vivo	Prenatal-PostNatal	Heart	14	1089	C1QB, Aebp1, Mdk, S100a10, Vim, CSTA, C1QA, ADAMTS14, P4ha3, MMRN1, Cdca7, CD36, Gpx8, ABI3BP	http://discovery.lifemapsc.com/in-vivo-development/heart
1.08026	Cell	Immature Schwann Cells	In vivo	Prenatal	Peripheral Nervous System, Schwann Cells	6	82	Anxa1, Plp2, Col8a1, Tnc, Col1a1, Iqgap2	http://discovery.lifemapsc.com/in-vivo-development/peripheral-nervous-system/peripheral-nerve-domain/immature-schwann-cells
1.07988	BIDiffExpSet	Human Non-Pigment Ciliary Epithelial Cells (HNPCEpiC)	In vitro	PostNatal	Eye, Epithelial Cells	7	97	CFI, ITGB4, RENBP, SIX3, CPVL, HKDC1, CD24	http://discovery.lifemapsc.com/gene-expression-signals/high-throughput/large-scale-dataset-cultured-cell-collection/human-non-pigment-ciliary-epithelial-cells-hnpcepic
1.0765	BIDiffExpSet	Trachea	In vivo	PostNatal	Lung	8	97	FRZB, FOLR1, RNASE4, S100A2, FCGBP, SERPINA3, LYZ, CD24	http://discovery.lifemapsc.com/gene-expression-signals/high-throughput/large-scale-dataset-gnf-biogps/trachea
1.07548	TCCell	mK3	In vitro	Prenatal	Kidney	3	42	Col1a2, Vim, Hoxb7	http://discovery.lifemapsc.com/stem-cell-differentiation/in-vitro-cells/kidney-mus-musculus-mk3-childrens-hospital-medical-center-cincinnati
1.07523	PDCell	Trophoblast-like cells	In vitro	Prenatal-PostNatal	Trophoblast	6	104	COL1A2, CFI, IL1R1, SRPX2, LIPG, HLA-G	http://discovery.lifemapsc.com/stem-cell-differentiation/protocols/early-embryonic-tissues-trophoblast-differentiation-generation-of-trophoblast-cells-from-human-embryonic-stem-cells?TCCellID=74481215-0f2a-4414-bb48-8123d06d9540
1.07227	TCCell	PureStem™ 7PEND24, NCr-fac & Meso-prx Progenitor	In vitro	Prenatal	Neural Crest, Paraxial Mesoderm	7	106	SERPING1, SRPX2, MLPH, TBX2, FAM183A, SERPINA3, ABI3BP	http://discovery.lifemapsc.com/stem-cell-differentiation/in-vitro-cells/purestem-7pend24-ncr-fac-meso-prx-progenitor
1.07166	TCCell	Limbal epithelial stem cells	In vitro	PostNatal	Eye, Epithelial Cells	5	40	ITGB4, CD44, VIM, CXCR4, SERPINA3	http://discovery.lifemapsc.com/stem-cell-differentiation/in-vitro-cells/epithelial-cells-eye-homo-sapiens-limbal-epithelial-stem-cells-university-of-debrecen
1.07099	BIDiffExpSet	Thymus	In vivo	PostNatal	Thymus	8	99	CD3E, CD2, DENND2D, CXCR4, CCL18, CHI3L2, LYZ, HLA-DQA1	http://discovery.lifemapsc.com/gene-expression-signals/high-throughput/large-scale-dataset-gnf-biogps/thymus
1.06956	AnatCompartment	Midgut	In vivo	Prenatal	Gut Tube	6	280	Lgals3bp, Rnase4, Anxa13, Lipg, Rbm47, Hkdc1	http://discovery.lifemapsc.com/in-vivo-development/gut-tube/midgut
1.06781	PDCell	White adipocyte-like cells	In vitro	Prenatal-PostNatal	Adipose	7	104	COL1A2, VCAM1, SRPX2, GBP2, C4A, CD36, CHI3L2	http://discovery.lifemapsc.com/stem-cell-differentiation/protocols/adipose-differentiation-generation-of-adipocytes-from-human-pluripotent-stem-cells-using-viral-transduction?TCCellID=b591bc6a-dae7-4a4b-aac3-a740540edd1c
1.06727	BIDiffExpSet	Pancreatic Islet	In vivo	PostNatal	Pancreas	8	100	C6, RGS1, SERPINA5, NR5A2, C4A, C3, SERPINA3, CD24	http://discovery.lifemapsc.com/gene-expression-signals/high-throughput/large-scale-dataset-gnf-biogps/pancreatic-islet
1.06111	BIDiffExpSet	Alveolar Macrophages	In vivo	PostNatal	Lung, Blood	9	143	C2, CXCL9, PDCD1LG2, MSR1, SLC11A1, SPOCD1, MS4A4A, SIGLEC1, OR2A20P	http://discovery.lifemapsc.com/gene-expression-signals/high-throughput/large-scale-dataset-barcode-u133-plus-2-0/alveolar-macrophages
1.05731	BIDiffExpSet	Human EpiDermal Keratinocytes-adult (HEK-a)	In vitro	PostNatal	Epidermis	7	99	ITGB4, CSTA, IRF6, ST6GALNAC2, S100A2, FOLR3, CD24	http://discovery.lifemapsc.com/gene-expression-signals/high-throughput/large-scale-dataset-cultured-cell-collection/human-epidermal-keratinocytes-adult-hek-a
1.05665	Cell	Mature Choroid Plexus Cells	In vivo	Prenatal-PostNatal	Brain, Brain Barriers, Choroid Plexus, Epithelial Cells	6	166	Il1r1, Foxj1, Cd74, St6galnac2, Sult1c2, H2-Aa	http://discovery.lifemapsc.com/in-vivo-development/brain/choroid-plexus/mature-choroid-plexus-cells
1.05623	Cell	Mesenchymal Condensate Cells	In vivo	Prenatal	Limb, Bone, Cartilage	5	284	Cd44, Anxa1, Gsc, Lgals3, Tnc	http://discovery.lifemapsc.com/in-vivo-development/limb/zeugopod/mesenchymal-condensate-cells
1.05592	Cell	GABAergic Amacrine Cells	In vivo	Prenatal-PostNatal	Eye, Amacrine, Retina, Neurons	6	270	Plp2, Efemp1, Eomes, Tnc, Pygl, Iqgap2	http://discovery.lifemapsc.com/in-vivo-development/eye/inner-nuclear-layer/gabaergic-amacrine-cells
1.04969	Cell	Myelinating Oligodendrocyte Cells	In vivo	PostNatal	Brain, Oligodendrocytes, Glial Cells	7	254	Itgb4, Foxj1, Mmp2, Adamtsl4, Emilin2, Ankub1, Aldh3b1	http://discovery.lifemapsc.com/in-vivo-development/brain/forebrain-white-matter/myelinating-oligodendrocyte-cells
1.047	BIDiffExpSet	Uterus Corpus	In vivo	PostNatal	Uterus	10	98	COL1A2, AEBP1, GPNMB, SFRP4, MMP2, MMP14, TIMP1, GEM, COL1A1, CD24	http://discovery.lifemapsc.com/gene-expression-signals/high-throughput/large-scale-dataset-gnf-biogps/uterus-corpus
1.04605	AnatCompartment	Thymus	In vivo	Prenatal-PostNatal	Thymus	10	547	Cd3e, Mdk, Vim, H2-DMa, Lipg, Il2rb, Cdca7, En1, Tnc, Serpina3k	http://discovery.lifemapsc.com/in-vivo-development/thymus/thymus
1.04209	BIDiffExpSet	Midbrain	In vivo	PostNatal	Brain	24	1036	Cdkn1a, Nr0b1, Vcam1, Frzb, Mdk, S100a10, Sfrp4, Vim, Mmp2, Eomes, Npc2, Otx2, Ddit4l, Card6, Cxcr4, Anxa2, Ntn1, Cyp19a1, Lgals3, Hmx3, En1, Tnc, Gabre, Serpina3c	http://discovery.lifemapsc.com/gene-expression-signals/high-throughput/large-scale-dataset-gensat/midbrain
1.03548	Cell	Early Floor Plate Cells	In vivo	Prenatal	Brain, Neural Tube, Dopaminergic Neurons	4	17	Gsc, Otx2, Ntn1, En1	http://discovery.lifemapsc.com/in-vivo-development/neural-tube/mesencephalic-floor-plate/early-floor-plate-cells
1.02799	TCCell	Decidua-derived mesenchymal cells	In vitro	PostNatal	Placenta, Mesenchymal Stem Cells	2	113	CD44, VIM	http://discovery.lifemapsc.com/stem-cell-differentiation/in-vitro-cells/mesenchymal-stem-cells-placenta-homo-sapiens-decidua-derived-mesenchymal-cells-osaka-national-hospital
1.01611	BIDiffExpSet	LYMPH NODE	In vivo	PostNatal	Lymph	9	287	CD48, HLA-DOA, CD74, HLA-DRA, PTPN7, P2RY8, HLA-DPA1, HLA-DQA1, HLA-DPB1	http://discovery.lifemapsc.com/gene-expression-signals/high-throughput/large-scale-dataset-tiger/lymph-node
1.0146	BIDiffExpSet	Bone Marrow-derived Macrophages	In vivo	PostNatal	Blood	4	136	Msr1, C5ar1, Ccl4, Slc11a1	http://discovery.lifemapsc.com/gene-expression-signals/high-throughput/large-scale-dataset-barcode-430-2-0/bone-marrow-derived-macrophages
1.0122	TCCell	Dental pulp stem cells	In vitro	PostNatal	Tooth	2	11	CD44, SPARC	http://discovery.lifemapsc.com/stem-cell-differentiation/in-vitro-cells/tooth-homo-sapiens-dental-pulp-stem-cells-nagoya-university-school-of-medicine
1.00967	Cell	Dopaminergic Progenitor Cells	In vivo	Prenatal	Brain, Dopaminergic Neurons, Neurons	2	15	Otx2, En1	http://discovery.lifemapsc.com/in-vivo-development/brain/ventral-tegmental-area/dopaminergic-progenitor-cells
1.00842	Cell	Testicular Interstitial Cells	In vivo	Prenatal	Testis	6	168	S100a10, Mmp2, Lhcgr, Gpx8, Hs3st3a1, Iqgap2	http://discovery.lifemapsc.com/in-vivo-development/testis/testis-interstitium/testicular-interstitial-cells
1.00829	PDCell	Connective tissue progenitor cells	In vitro	Prenatal	Uncategorized	4	20	CD44, SPARC, TNC, COL1A1	http://discovery.lifemapsc.com/stem-cell-differentiation/protocols/tendon-ligament-differentiation-connective-tissue-progenitors-from-human-embryonic-stem-cells?TCCellID=4cbda1af-9770-46ba-88f4-5ec3287f7d73
1.0073	Cell	Meso-diencephalic Dopaminergic Precursor Cells	In vivo	Prenatal	Brain, Neural Tube, Dopaminergic Neurons	2	21	Otx2, En1	http://discovery.lifemapsc.com/in-vivo-development/neural-tube/diencephalic-ventricular-zone/meso-diencephalic-dopaminergic-precursor-cells
1.00671	Cell	Meso-diencephalic Dopaminergic Precursor Cells	In vivo	Prenatal	Brain, Neural Tube, Dopaminergic Neurons	2	22	Otx2, En1	http://discovery.lifemapsc.com/in-vivo-development/neural-tube/mesencephalic-ventricular-zone/meso-diencephalic-dopaminergic-precursor-cells
1.00254	PDCell	HyStem+TGFbeta3+GDF5-induced 7PEND24 cells	In vitro	Prenatal-PostNatal	Bone	5	102	C6, ECM2, SERPINA5, LCTL, SERPINA3	http://discovery.lifemapsc.com/stem-cell-differentiation/in-vitro-cells/purestem-7pend24-ncr-fac-meso-prx-progenitor?TCCellID=ae02806d-2305-457b-8099-61e7b8cebb70
1.00204	AnatCompartment	Islets of Langerhans	In vivo	Prenatal-PostNatal	Pancreas	11	1577	C1qb, Cd44, RAB27A, SLC4A11, PITX1, NR5A2, RASEF, TBX2, EN1, Ang, DLEC1	http://discovery.lifemapsc.com/in-vivo-development/pancreas/islets-of-langerhans
1	TCCell	Human neural stem cells (HuCNS-SC®)	In vitro	Prenatal	Brain	1	4	CD24	http://discovery.lifemapsc.com/stem-cell-differentiation/in-vitro-cells/brain-homo-sapiens-human-neural-stem-cells-hucns-sc-stemcells
1	TCCell	Adipose-derived stem cells	In vitro	PostNatal	Adipose	1	2	CD44	http://discovery.lifemapsc.com/stem-cell-differentiation/in-vitro-cells/adipose-homo-sapiens-adipose-derived-stem-cells-nanjing-medical-university
1	TCCell	Articular chondrocyte spheroids (Chondrosphere®)	In vitro	PostNatal	Cartilage	1	3	COL1A1	http://discovery.lifemapsc.com/stem-cell-differentiation/in-vitro-cells/cartilage-homo-sapiens-articular-chondrocyte-spheroids-chondrosphere-co-don-ag
1	TCCell	Immortalized hair follicle stem cells	In vitro	PostNatal	Hair	1	5	TNC	http://discovery.lifemapsc.com/stem-cell-differentiation/in-vitro-cells/hair-homo-sapiens-immortalized-hair-follicle-stem-cells-university-of-massachusetts-medical-school
1	PDCell	Schwann-like cells	In vitro	PostNatal	Peripheral Nervous System, Schwann Cells, Glial Cells	1	6	Itgb4	http://discovery.lifemapsc.com/stem-cell-differentiation/protocols/peripheral-nervous-system-schwann-cells-differentiation-schwann-cell-differentiation-protocol-from-rat-mesenchymal-stem-cells?TCCellID=b1b3a09b-d80a-4aff-88d9-4592299d3b9b
1	PDCell	Ventral astrospheres	In vitro	Prenatal	Brain, Astrocytes, Glial Cells	1	3	CD44	http://discovery.lifemapsc.com/stem-cell-differentiation/protocols/astrocytes-brain-differentiation-directed-differentiation-of-functional-astroglial-subtypes-from-human-pluripotent-stem-cells?TCCellID=ffe70988-8659-4312-9203-4dd7a384b2fc
1	TCCell	Matrix-induced autologous cultured chondrocytes (MACI®)	In vitro	PostNatal	Cartilage	1	3	COL1A1	http://discovery.lifemapsc.com/stem-cell-differentiation/in-vitro-cells/cartilage-homo-sapiens-matrix-induced-autologous-cultured-chondrocytes-maci-aastrom
1	PDCell	Mesendoderm-like cells	In vitro	Prenatal	Primitive Streak	1	5	GSC	http://discovery.lifemapsc.com/stem-cell-differentiation/protocols/kidney-mesoderm-differentiation-generation-of-intermediate-mesoderm-from-human-pluripotent-stem-cells?TCCellID=50d03be6-8c35-4eac-bd4f-56a54b41451f
1	TCCell	Chondrocytes (Carticel®)	In vitro	PostNatal	Cartilage	1	3	COL1A1	http://discovery.lifemapsc.com/stem-cell-differentiation/in-vitro-cells/cartilage-homo-sapiens-chondrocytes-carticel-aastrom
1	PDCell	Macrophage-like cells	In vitro	Prenatal-PostNatal	Blood	1	2	CD68	http://discovery.lifemapsc.com/stem-cell-differentiation/protocols/blood-differentiation-generation-of-hematopoietic-progenitors-and-matured-blood-cells-under-hypoxic-conditions?TCCellID=39e24a8a-616d-4618-9776-71a8c7c6b6d7
1	TCCell	Stem cells from human exfoliated deciduous teeth	In vitro	PostNatal	Tooth	1	4	CD44	http://discovery.lifemapsc.com/stem-cell-differentiation/in-vitro-cells/tooth-homo-sapiens-stem-cells-from-human-exfoliated-deciduous-teeth-university-hospital-regensburg
1	TCCell	Chondrocytes (ChondroArt™)	In vitro	PostNatal	Cartilage	1	4	COL1A1	http://discovery.lifemapsc.com/stem-cell-differentiation/in-vitro-cells/cartilage-homo-sapiens-chondrocytes-chondroart-educell
1	PDCell	Astrocytes-like cells	In vitro	Prenatal-PostNatal	Spinal Cord, Astrocytes, Glial Cells	1	2	CD44	http://discovery.lifemapsc.com/stem-cell-differentiation/protocols/astrocytes-brain-neural-ectoderm-oligodendrocytes-spinal-cord-differentiation-derivation-of-oligodendrocyte-progenitor-cells-from-stem-cells-using-defined-medium?TCCellID=6980154d-5bb9-457b-8433-ac9c53b85a93
1	PDCell	Retinal progenitor spheres	In vitro	Prenatal	Eye	1	2	OTX2	http://discovery.lifemapsc.com/stem-cell-differentiation/protocols/eye-neural-ectoderm-retina-retinal-pigmented-epithelium-rpe-differentiation-generation-of-photoreceptors-and-retinal-epithelium-cells-from-embryonic-stem-cells?TCCellID=b6643bb4-d564-47d9-995f-b0a408b3d9a0
1	PDCell	Immature proximal lung cells	In vitro	Prenatal	Lung	1	7	FOXJ1	http://discovery.lifemapsc.com/stem-cell-differentiation/protocols/endoderm-lung-differentiation-directed-differentiation-of-human-embryonic-stem-cells-into-mature-airway-epithelias-cells?TCCellID=9029365f-d022-45df-9148-c4f3e9673fb1
1	PDCell	VCAM1+ cells	In vitro	Prenatal	Heart	1	2	VCAM1	http://discovery.lifemapsc.com/stem-cell-differentiation/protocols/heart-mesoderm-myocardium-differentiation-derivation-of-cardiomyocytes-from-pluripotent-stem-cells-and-sorting-for-vcam1-marker?TCCellID=9684dba9-6fbe-41d5-8606-c685457c1a9e
1	PDCell	Renal progenitor cells (Ureteric bud-like cells)	In vitro	Prenatal-PostNatal	Kidney	1	3	Hoxb7	http://discovery.lifemapsc.com/stem-cell-differentiation/protocols/intermediate-mesoderm-kidney-differentiation-stepwise-renal-lineage-differentiation-from-mouse-embryonic-stem-cells?TCCellID=757056b7-ccd7-47c1-a845-cae0b5ba3f1a
1	TCCell	Juvenile neocartilage (RevaFlex™)	In vitro	PostNatal	Cartilage	1	5	COL1A1	http://discovery.lifemapsc.com/stem-cell-differentiation/in-vitro-cells/cartilage-homo-sapiens-juvenile-neocartilage-revaflex-isto-technologies
1	TCCell	Parietal epithelial cells (PEC)	In vitro	PostNatal	Kidney, Epithelial Cells	3	17	CD44, VCAM1, CD24	http://discovery.lifemapsc.com/stem-cell-differentiation/in-vitro-cells/epithelial-cells-kidney-homo-sapiens-parietal-epithelial-cells-pec-university-of-torino
1	TCCell	Dental pulp stem cells	In vitro	PostNatal	Tooth	1	9	CD44	http://discovery.lifemapsc.com/stem-cell-differentiation/in-vitro-cells/tooth-homo-sapiens-dental-pulp-stem-cells-dayananda-sagar-college-of-dental-sciences
1	PDCell	Dorsal telencephalic astrospheres	In vitro	Prenatal	Brain, Astrocytes, Glial Cells	1	2	CD44	http://discovery.lifemapsc.com/stem-cell-differentiation/protocols/astrocytes-brain-differentiation-directed-differentiation-of-functional-astroglial-subtypes-from-human-pluripotent-stem-cells?TCCellID=320a11da-6726-4e90-92ee-f1be762a6197
1	Cell	Terminal Chondrocytes	In vivo	Prenatal	Bone, Cartilage	1	6	Mmp14	http://discovery.lifemapsc.com/in-vivo-development/bone/rostral-endochondral-facial-bones/terminal-chondrocytes
1	Cell	Early Photoreceptor Precursor Cells	In vivo	Prenatal	Eye, Photoreceptors, Retina, Neurons	1	5	Otx2	http://discovery.lifemapsc.com/in-vivo-development/eye/retinal-neuroblastic-layer/early-photoreceptor-precursor-cells
1	Cell	Chorionic Ectoderm Cells	In vivo	Prenatal	Chorion, Placenta	1	6	Eomes	http://discovery.lifemapsc.com/in-vivo-development/chorion/chorion-bilayer/chorionic-ectoderm-cells
1	Cell	Theca Cells	In vivo	Prenatal	Ovary	1	9	Lhcgr	http://discovery.lifemapsc.com/in-vivo-development/ovary/antral-follicle/theca-cells
1	Cell	Myeloid Dendritic Cells	In vivo	Prenatal-PostNatal	Blood	1	7	CD2	http://discovery.lifemapsc.com/in-vivo-development/blood/peripheral-blood/myeloid-dendritic-cells
1	Cell	Double Negative 1 Thymocytes	In vivo	Prenatal-PostNatal	Thymus, Blood	1	12	Cd44	http://discovery.lifemapsc.com/in-vivo-development/thymus/thymus/double-negative-1-thymocytes
1	Cell	Macrophages	In vivo	Prenatal-PostNatal	Blood	1	5	CD68	http://discovery.lifemapsc.com/in-vivo-development/blood/peripheral-blood/macrophages
1	Cell	Late Photoreceptor Precursor Cells	In vivo	Prenatal-PostNatal	Eye, Photoreceptors, Retina, Neurons	1	5	Otx2	http://discovery.lifemapsc.com/in-vivo-development/eye/retinal-neuroblastic-layer/late-photoreceptor-precursor-cells
0.99968	Cell	Prechordal Plate Cells	In vivo	Prenatal	Epiblast, Primitive Streak	1	11	GSC	http://discovery.lifemapsc.com/in-vivo-development/primitive-streak/prechordal-plate/prechordal-plate-cells
0.997441	AnatCompartment	Endochondral Facial Bones	In vivo	Prenatal	Bone	5	130	Emp3, Col8a1, P4ha3, Tnc, Cd36	http://discovery.lifemapsc.com/in-vivo-development/bone/endochondral-facial-bones
0.996661	Cell	Adult Dopaminergic Neurons	In vivo	PostNatal	Brain, Dopaminergic Neurons, Neurons	3	83	Cd44, Otx2, En1	http://discovery.lifemapsc.com/in-vivo-development/brain/ventral-tegmental-area/adult-dopaminergic-neurons
0.995482	Cell	Prechondrocytes	In vivo	Prenatal	Head Mesenchyme, Bone, Cartilage	1	12	Tnc	http://discovery.lifemapsc.com/in-vivo-development/head-mesenchyme/branchial-arch-2/prechondrocytes
0.98893	TCCell	Limbal epithelial stem cells (family)	In vitro	PostNatal	Eye, Epithelial Cells	4	55	ITGB4, CD44, VIM, SERPINA3	http://discovery.lifemapsc.com/stem-cell-differentiation/in-vitro-cells/epithelial-cells-eye-homo-sapiens-limbal-epithelial-stem-cells-family
0.981469	PDCell	Epithelial Podocyte-like cells	In vitro	PostNatal	Kidney, Epithelial Cells	1	8	CD44	http://discovery.lifemapsc.com/stem-cell-differentiation/protocols/kidney-differentiation-induction-of-mesenchymal-and-epithelial-like-cells-from-human-amniotic-fluid-stem-cells?TCCellID=c362558d-e16b-41a3-a9d7-2a2171f9ef1f
0.981469	Cell	Cap Mesenchyme Cells	In vivo	Prenatal	Kidney	1	19	MUC1	http://discovery.lifemapsc.com/in-vivo-development/kidney/cap-mesenchyme/cap-mesenchyme-cells
0.981469	Cell	Terminal Chondrocytes	In vivo	Prenatal	Bone, Cartilage	1	6	Mmp14	http://discovery.lifemapsc.com/in-vivo-development/bone/endochondral-facial-bones/terminal-chondrocytes
0.979549	Cell	Cementoblasts	In vivo	PostNatal	Tooth	1	9	Col1a1	http://discovery.lifemapsc.com/in-vivo-development/tooth/cementum/cementoblasts
0.97419	AnatCompartment	Renal Collecting Duct System	In vivo	Prenatal-PostNatal	Kidney	5	149	Efemp1, Irf6, Rnase4, Lgals3, Ang	http://discovery.lifemapsc.com/in-vivo-development/kidney/renal-collecting-duct-system
0.973664	PDCell	HyStem+TGFbeta3+GDF5-induced 4D20.8 cells	In vitro	Prenatal-PostNatal	Bone, Cartilage	5	106	FNDC1, CRYGS, SERPINA3, ANGPTL7, ABI3BP	http://discovery.lifemapsc.com/stem-cell-differentiation/in-vitro-cells/purestem-4d20-8-ncr-fac-progenitor?TCCellID=9b7724d8-05c9-4f07-89e4-6aa3cdb593e2
0.973266	Cell	Odontoblasts	In vivo	Prenatal-PostNatal	Tooth	5	64	Mdk, Mmp2, Mmp14, Timp1, Col1a1	http://discovery.lifemapsc.com/in-vivo-development/tooth/dentin/odontoblasts
0.971044	Cell	Endochondral Osteoblasts	In vivo	Prenatal	Bone	2	24	Col1a2, Col1a1	http://discovery.lifemapsc.com/in-vivo-development/bone/rostral-endochondral-facial-bones/endochondral-osteoblasts
0.971044	Cell	Endochondral Osteoblasts	In vivo	Prenatal	Bone	2	24	Col1a2, Col1a1	http://discovery.lifemapsc.com/in-vivo-development/bone/caudal-facial-endochondral-bones/endochondral-osteoblasts
0.971044	Cell	Endochondral Osteoblasts	In vivo	Prenatal	Bone	2	24	Col1a2, Col1a1	http://discovery.lifemapsc.com/in-vivo-development/bone/endochondral-facial-bones/endochondral-osteoblasts
0.969178	Cell	Morula Cells	In vivo	Prenatal	Inner Cell Mass, Trophoblast, Zygote	2	33	LIF, EOMES	http://discovery.lifemapsc.com/in-vivo-development/zygote/morula/morula-cells
0.96873	TCCell	Blimp1- mVenus and stella-ECFP genetically modified stem cells	In vitro	Prenatal	Inner Cell Mass	6	176	Gpnmb, Pdlim4, Ubd, Gsc, Rnase4, Nr5a2	http://discovery.lifemapsc.com/stem-cell-differentiation/in-vitro-cells/inner-cell-mass-mus-musculus-blimp1-mvenus-and-stella-ecfp-genetically-modified-stem-cells-rikken-kobe-institute
0.963097	PDCell	Podocalyxin+, CD24+, GCTM2-	In vitro	Prenatal-PostNatal	Kidney	1	7	CD24	http://discovery.lifemapsc.com/stem-cell-differentiation/protocols/kidney-differentiation-derivation-and-sorting-of-renal-cells-from-human-embryonic-stem-cells?TCCellID=65e42c20-48e7-46b2-b517-343ad5b62457
0.963097	PDCell	Podocalyxin+, CD24+, GCTM2 (low)	In vitro	Prenatal-PostNatal	Kidney	1	7	CD24	http://discovery.lifemapsc.com/stem-cell-differentiation/protocols/kidney-differentiation-derivation-and-sorting-of-renal-cells-from-human-embryonic-stem-cells?TCCellID=b5932cf5-950a-43eb-b33d-f327ff7773ea
0.962375	Cell	Mesenchymal Condensate Cells	In vivo	Prenatal	Limb, Bone, Cartilage	2	42	Cd44, Tnc	http://discovery.lifemapsc.com/in-vivo-development/limb/autopod/mesenchymal-condensate-cells
0.96137	AnatCompartment	Zeugopod Epiphyseal End	In vivo	Prenatal-PostNatal	Bone	6	181	Ecm2, Fam20a, Col8a1, P4ha3, Rasef, Serpina3n	http://discovery.lifemapsc.com/in-vivo-development/bone/zeugopod-epiphyseal-end
0.961356	Cell	Pericytes	In vivo	Prenatal	Brain, Pericytes	1	10	Ang2	http://discovery.lifemapsc.com/in-vivo-development/brain/blood-brain-barrier/pericytes
0.960934	Cell	Spinous Keratinocytes	In vivo	Prenatal-PostNatal	Epidermis, Epithelial Cells	5	54	Cdkn1a, S100a10, Irf6, Tgm5, Cdsn	http://discovery.lifemapsc.com/in-vivo-development/epidermis/stratified-epidermis/spinous-keratinocytes
0.957923	Cell	Prechondrocytes	In vivo	Prenatal	Bone, Cartilage	1	10	Tnc	http://discovery.lifemapsc.com/in-vivo-development/cartilage/rostral-synchondroses/prechondrocytes
0.956576	AnatCompartment	Hindgut	In vivo	Prenatal	Gut Tube	5	191	Lgals3bp, Anxa13, Lipg, Rbm47, Hkdc1	http://discovery.lifemapsc.com/in-vivo-development/gut-tube/hindgut
0.955257	Cell	Ovarian Mesenchymal Stroma Cells	In vivo	Prenatal	Ovary	11	1034	S100a10, VIM, Mmp2, GBP2, NR5A2, Anxa2, TBX2, EN1, CLEC2B, Gpx8, Csrp2	http://discovery.lifemapsc.com/in-vivo-development/ovary/ovary-interstitium/ovarian-mesenchymal-stroma-cells
0.952994	BIDiffExpSet	Human Preadipocyte-visceral (HPA-v)	In vitro	PostNatal	Adipose	7	94	VCAM1, EFEMP1, PROCR, NUPR1, PITX1, EMILIN2, CD36	http://discovery.lifemapsc.com/gene-expression-signals/high-throughput/large-scale-dataset-cultured-cell-collection/human-preadipocyte-visceral-hpa-v
0.946395	PDCell	Otx2+Corin+ cells	In vitro	Prenatal	Neural Tube	1	9	Otx2	http://discovery.lifemapsc.com/stem-cell-differentiation/protocols/brain-dopaminergic-neurons-differentiation-derivation-of-dopaminergic-neurons-by-isolation-of-stem-cells-derived-neural-progenitors?TCCellID=36fa016f-2d3c-43ea-a02f-4b0b93e106ee
0.946395	Cell	Terminal Chondrocytes	In vivo	Prenatal	Bone, Cartilage	1	6	Mmp14	http://discovery.lifemapsc.com/in-vivo-development/bone/caudal-facial-endochondral-bones/terminal-chondrocytes
0.946395	Cell	Terminal Chondrocytes	In vivo	Prenatal-PostNatal	Bone, Cartilage	1	6	Mmp14	http://discovery.lifemapsc.com/in-vivo-development/bone/stylopod-growth-plate/terminal-chondrocytes
0.946395	Cell	Terminal Chondrocytes	In vivo	Prenatal-PostNatal	Bone, Cartilage	1	6	Mmp14	http://discovery.lifemapsc.com/in-vivo-development/bone/autopod-growth-plate/terminal-chondrocytes
0.946395	Cell	Terminal Chondrocytes	In vivo	Prenatal-PostNatal	Bone, Cartilage	1	6	Mmp14	http://discovery.lifemapsc.com/in-vivo-development/bone/zeugopod-growth-plate/terminal-chondrocytes
0.946259	PDCell	Lung epithelial-like cells	In vitro	Prenatal-PostNatal	Lung, Epithelial Cells	2	9	FOXJ1, VIM	http://discovery.lifemapsc.com/stem-cell-differentiation/protocols/lung-differentiation-derivation-of-lung-epithelial-cells-from-human-embryonic-stem-cells-via-an-air-liquid-interface?TCCellID=8e7bd476-b59d-4aa3-af59-81ef090dc7aa
0.944808	Cell	Prechondrocytic Mesenchymal Cells	In vivo	Prenatal	Bone, Cartilage	2	35	Col1a2, Col1a1	http://discovery.lifemapsc.com/in-vivo-development/bone/central-neural-arch/prechondrocytic-mesenchymal-cells
0.943629	Cell	Prechondrocytic Mesenchymal Cells	In vivo	Prenatal	Bone, Cartilage	2	38	Col1a2, Col1a1	http://discovery.lifemapsc.com/in-vivo-development/bone/lateral-neural-arch/prechondrocytic-mesenchymal-cells
0.941943	BIDiffExpSet	Human Nucleus Pulposus Cells (HNPC)	In vitro	PostNatal	Cartilage	6	98	VCAM1, SFRP4, LAMP3, SRPX2, ABCA13, HOXB7	http://discovery.lifemapsc.com/gene-expression-signals/high-throughput/large-scale-dataset-cultured-cell-collection/human-nucleus-pulposus-cells-hnpc
0.941461	Cell	Cardiac Fibroblasts	In vivo	Prenatal	Heart, Epicardium, Fibroblasts	6	198	Anxa1, Il1r1, Vim, Msr1, Hmox1, Tnc	http://discovery.lifemapsc.com/in-vivo-development/heart/myocardium/cardiac-fibroblasts
0.940314	AnatCompartment	Hippocampus	In vivo	Prenatal-PostNatal	Brain	26	2609	COL1A2, Nr0b1, Frzb, Mdk, S100a10, Sfrp4, Vim, Mmp2, Eomes, Npc2, Galnt5, Otx2, Ddit4l, Card6, Cxcr4, NR5A2, Anxa2, RASEF, Lgals3, TBX2, EN1, Tnc, Gabre, CLEC2B, Col1a1, DLEC1	http://discovery.lifemapsc.com/in-vivo-development/brain/hippocampus
0.940148	Cell	Fetal Dopaminergic Neurons	In vivo	Prenatal-PostNatal	Brain, Dopaminergic Neurons, Neurons	2	23	Otx2, En1	http://discovery.lifemapsc.com/in-vivo-development/brain/ventral-tegmental-area/fetal-dopaminergic-neurons
0.936872	BIDiffExpSet	Human Iris Pigment Epithelial Cells (HIPEpiC)	In vitro	PostNatal	Eye, Epithelial Cells	6	98	CFI, ITGB4, DDIT4L, CPVL, HKDC1, ANGPTL7	http://discovery.lifemapsc.com/gene-expression-signals/high-throughput/large-scale-dataset-cultured-cell-collection/human-iris-pigment-epithelial-cells-hipepic
0.935748	BIDiffExpSet	Human Esophageal Epithelial Cells (HEEpiC)	In vitro	PostNatal	Esophagus, Epithelial Cells	7	99	ITGB4, CSTA, IRF6, ST6GALNAC2, PITX1, S100A2, CD24	http://discovery.lifemapsc.com/gene-expression-signals/high-throughput/large-scale-dataset-cultured-cell-collection/human-esophageal-epithelial-cells-heepic
0.935565	Cell	Fibrous Astrocyte Cells	In vivo	Prenatal-PostNatal	Brain, Astrocytes, Glial Cells	1	9	Cd44	http://discovery.lifemapsc.com/in-vivo-development/brain/forebrain-white-matter/fibrous-astrocyte-cells
0.932213	BIDiffExpSet	Human Choroid Plexus Fibroblasts (HCPF)	In vitro	PostNatal	Brain, Choroid Plexus, Fibroblasts	6	97	C1QB, OTX2, SERPINA5, LIPG, SERPINA3, CD163	http://discovery.lifemapsc.com/gene-expression-signals/high-throughput/large-scale-dataset-cultured-cell-collection/human-choroid-plexus-fibroblasts-hcpf
0.931739	BIDiffExpSet	Human Prostate Epithelial Cells (HPrEpiC)	In vitro	PostNatal	Prostate, Epithelial Cells	7	99	ITGB4, CSTA, IRF6, PITX1, S100A2, FOLR3, CD24	http://discovery.lifemapsc.com/gene-expression-signals/high-throughput/large-scale-dataset-cultured-cell-collection/human-prostate-epithelial-cells-hprepic
0.93152	BIDiffExpSet	Human Bronchial Epithelial Cells (HBEpiC)	In vitro	PostNatal	Lung, Epithelial Cells	7	100	ITGB4, CSTA, IRF6, ST6GALNAC2, PITX1, S100A2, CD24	http://discovery.lifemapsc.com/gene-expression-signals/high-throughput/large-scale-dataset-cultured-cell-collection/human-bronchial-epithelial-cells-hbepic
0.93112	PDCell	Early proximal lung progenitors	In vitro	Prenatal	Lung	1	10	FOXJ1	http://discovery.lifemapsc.com/stem-cell-differentiation/protocols/endoderm-lung-differentiation-directed-differentiation-of-human-embryonic-stem-cells-into-mature-airway-epithelias-cells?TCCellID=d7371b29-39a2-48b6-b5a0-0091c07bd0b9
0.929741	AnatCompartment	Membranous Facial Bones	In vivo	Prenatal-PostNatal	Bone	6	274	Aebp1, Otx2, P4ha3, Pygl, Gpx8, Hs3st3a1	http://discovery.lifemapsc.com/in-vivo-development/bone/membranous-facial-bones
0.926392	AnatCompartment	Autopod	In vivo	Prenatal	Limb	5	204	Pdlim4, Gsc, Irx1, Col8a1, Tnc	http://discovery.lifemapsc.com/in-vivo-development/limb/autopod
0.925611	Cell	Prechondrocytic Mesenchymal Cells	In vivo	Prenatal	Bone, Cartilage	2	38	Col1a2, Col1a1	http://discovery.lifemapsc.com/in-vivo-development/bone/dorsal-neural-arch/prechondrocytic-mesenchymal-cells
0.923165	BIDiffExpSet	Leukocytes	In vivo	PostNatal	Blood	8	148	TYMP, FCGR2B, CLEC4E, TLR8, FCGR2A, TNFRSF10C, SLC11A1, HSPA7	http://discovery.lifemapsc.com/gene-expression-signals/high-throughput/large-scale-dataset-barcode-u133a/leukocytes
0.922463	AnatCompartment	Rib	In vivo	Prenatal-PostNatal	Bone	6	229	Aebp1, Emp3, Srpx2, Col8a1, Tnc, Cd36	http://discovery.lifemapsc.com/in-vivo-development/bone/rib
0.918532	Cell	Prechondrocytic Mesenchymal Cells	In vivo	Prenatal	Bone, Cartilage	2	41	Col1a2, Col1a1	http://discovery.lifemapsc.com/in-vivo-development/bone/spinous-process-of-vertebrae/prechondrocytic-mesenchymal-cells
0.917078	PDCell	Lateral Ganglionic Eminence progenitors	In vitro	Prenatal	Neural Tube	1	6	OTX2	http://discovery.lifemapsc.com/stem-cell-differentiation/protocols/brain-neural-ectoderm-spinal-cord-differentiation-generation-of-forebrain-and-spinal-gamma-aminobutyric-acid-gaba-neurons?TCCellID=dc855a92-92cf-4c27-b077-ff7111b7cc05
0.914534	BIDiffExpSet	Human Lymphatic Fibroblasts (HLF)	In vitro	PostNatal	Lymph, Fibroblasts	6	99	VCAM1, GDF15, HOXB2, HOXB7, COL1A1, ABI3BP	http://discovery.lifemapsc.com/gene-expression-signals/high-throughput/large-scale-dataset-cultured-cell-collection/human-lymphatic-fibroblasts-hlf
0.914403	Cell	Extraembryonic Ectoderm Cells	In vivo	Prenatal	Trophoblast	1	23	Eomes	http://discovery.lifemapsc.com/in-vivo-development/trophoblast/extraembryonic-ectoderm/extraembryonic-ectoderm-cells
0.913081	Cell	Prechondrocytes	In vivo	Prenatal	Bone, Cartilage	1	13	Tnc	http://discovery.lifemapsc.com/in-vivo-development/cartilage/synchondroses/prechondrocytes
0.912001	BIDiffExpSet	Human EpiDermal Keratinocytes (HEK)	In vitro	PostNatal	Epidermis	6	98	ITGB4, CSTA, IRF6, ST6GALNAC2, S100A2, CD24	http://discovery.lifemapsc.com/gene-expression-signals/high-throughput/large-scale-dataset-cultured-cell-collection/human-epidermal-keratinocytes-hek
0.911895	Cell	Outer Enamel Epithelial Cells	In vivo	Prenatal-PostNatal	Tooth, Epithelial Cells	6	89	Itgb4, Cd44, Mdk, Mmp2, Mmp14, Col1a1	http://discovery.lifemapsc.com/in-vivo-development/tooth/dental-enamel/outer-enamel-epithelial-cells
0.905676	Cell	Intervertebral Disc Nucleus Pulposus Cells	In vivo	Prenatal-PostNatal	Cartilage	3	89	Vim, Mmp2, Lgals3	http://discovery.lifemapsc.com/in-vivo-development/cartilage/nucleus-pulposus/intervertebral-disc-nucleus-pulposus-cells
0.904108	PDCell	Smooth muscle-like cells	In vitro	Prenatal-PostNatal	Smooth Muscle	1	7	CSRP2	http://discovery.lifemapsc.com/stem-cell-differentiation/protocols/endothelium-smooth-muscle-differentiation-generation-of-endothelial-progenitor-cells-and-smooth-muscle-cells-from-embryonic-stem-cells?TCCellID=d55e3ef1-c9bd-4c59-9ff1-4ec085cdcad0
0.904108	Cell	Terminal Chondrocytes	In vivo	Prenatal	Bone, Cartilage	1	7	Mmp14	http://discovery.lifemapsc.com/in-vivo-development/bone/mandibular-condyle/terminal-chondrocytes
0.90095	Cell	Prechondrocytic Mesenchymal Cells	In vivo	Prenatal	Bone, Cartilage	2	42	Col1a2, Col1a1	http://discovery.lifemapsc.com/in-vivo-development/bone/vertebral-body/prechondrocytic-mesenchymal-cells
0.894745	BIDiffExpSet	Small Intestine	In vivo	PostNatal	Intestine	9	201	ITGB4, MOCOS, NR5A2, ANXA13, SULT1C2, ANG, DPEP1, CYP4F12, MTMR11	http://discovery.lifemapsc.com/gene-expression-signals/high-throughput/large-scale-dataset-barcode-u133a/small-intestine
0.893338	Cell	Adult Endothelial Cells	In vivo	PostNatal	Brain, Endothelium, Blood Brain Barrier, Brain Barriers	6	235	P2ry2, Lgals3bp, Irf6, Mocos, Gbp2, Adamtsl4	http://discovery.lifemapsc.com/in-vivo-development/brain/blood-brain-barrier/adult-endothelial-cells
0.893075	Cell	Intervertebral Disc Annulus Fibrosus Cells	In vivo	Prenatal-PostNatal	Cartilage	2	55	Col1a2, Col1a1	http://discovery.lifemapsc.com/in-vivo-development/cartilage/annulus-fibrosus/intervertebral-disc-annulus-fibrosus-cells
0.892079	TCCell	Hair follicle stem cells	In vitro	PostNatal	Hair	1	9	Cd44	http://discovery.lifemapsc.com/stem-cell-differentiation/in-vitro-cells/hair-rattus-norvegicus-hair-follicle-stem-cells-university-of-york
0.890763	Cell	nGnG Amacrine Cells	In vivo	PostNatal	Eye, Amacrine, Retina, Neurons	5	239	C1qa, Ctss, Gem, Clec7a, Lyz1	http://discovery.lifemapsc.com/in-vivo-development/eye/inner-nuclear-layer/ngng-amacrine-cells
0.888889	BIDiffExpSet	Cornea	In vivo	PostNatal	Eye	1	19	Crygs	http://discovery.lifemapsc.com/gene-expression-signals/high-throughput/large-scale-dataset-barcode-430-2-0/cornea
0.881885	AnatCompartment	Pituitary Gland	In vivo	Prenatal-PostNatal	Brain	9	514	Mdk, Vim, RAB27A, Six3, Otx2, Ddit4l, Pitx1, Cdca7, Gpx8	http://discovery.lifemapsc.com/in-vivo-development/brain/pituitary-gland
0.878732	Cell	Mesendoderm Cells	In vivo	Prenatal	Endoderm, Mesoderm, Primitive Streak	1	9	GSC	http://discovery.lifemapsc.com/in-vivo-development/primitive-streak/anterior-primitive-streak/mesendoderm-cells
0.87843	AnatCompartment	Atrioventricular Node	In vivo	Prenatal	Heart	5	98	SERPING1, ECM2, C1S, SFRP4, HSPA6	http://discovery.lifemapsc.com/in-vivo-development/heart/atrioventricular-node
0.878415	AnatCompartment	Parathyroid	In vivo	Prenatal-PostNatal	Thyroid	12	1723	COL1A2, GBP2, SLC4A11, PTPN7, NR5A2, RASEF, SPARC, WEE1, TBX2, EN1, DLEC1, SIGLEC1	http://discovery.lifemapsc.com/in-vivo-development/thyroid/parathyroid
0.870419	PDCell	Lung Epithelial Progenitors	In vitro	Prenatal-PostNatal	Lung	1	6	Foxj1	http://discovery.lifemapsc.com/stem-cell-differentiation/protocols/endoderm-lung-thyroid-differentiation-lung-and-thyroid-progenitor-cells-from-escs?TCCellID=3680b820-51d6-4544-88bb-130dc436bbf0
0.870419	Cell	Cartilage Cells	In vivo	Prenatal	Cartilage	1	6	Tnc	http://discovery.lifemapsc.com/in-vivo-development/cartilage/reicherts-cartilage/cartilage-cells
0.870419	Cell	Cartilage Cells	In vivo	Prenatal	Cartilage	1	6	Tnc	http://discovery.lifemapsc.com/in-vivo-development/cartilage/nasal-capsule/cartilage-cells
0.869761	BIDiffExpSet	Human EpiDermal Melanocytes-medium (HEM-m)	In vitro	PostNatal	Epidermis, Melanocytes	6	97	GPNMB, RENBP, RAB27A, ST6GALNAC2, HLA-DPA1, ACP5	http://discovery.lifemapsc.com/gene-expression-signals/high-throughput/large-scale-dataset-cultured-cell-collection/human-epidermal-melanocytes-medium-hem-m
0.863674	TCCell	Natal dental pulp stem cells	In vitro	PostNatal	Tooth	3	34	CD44, VIM, SPARC	http://discovery.lifemapsc.com/stem-cell-differentiation/in-vitro-cells/tooth-homo-sapiens-natal-dental-pulp-stem-cells-kocaeli-university
0.860615	Cell	Cartilage Cells	In vivo	Prenatal	Cartilage	1	7	Tnc	http://discovery.lifemapsc.com/in-vivo-development/cartilage/meckels-cartilage/cartilage-cells
0.85502	Cell	Fibrous Astrocyte Cells	In vivo	Prenatal-PostNatal	Spinal Cord, Astrocytes, Glial Cells	1	9	Cd44	http://discovery.lifemapsc.com/in-vivo-development/spinal-cord/spinal-cord-white-matter/fibrous-astrocyte-cells
0.854415	BIDiffExpSet	Ventral Striatum	In vivo	PostNatal	Brain	17	648	Nr0b1, Frzb, Mdk, S100a10, Vim, Mmp2, Galnt5, Otx2, Ddit4l, Card6, Cxcr4, Anxa2, Ntn1, Cyp19a1, Lgals3, Hmx3, Tnc	http://discovery.lifemapsc.com/gene-expression-signals/high-throughput/large-scale-dataset-gensat/ventral-striatum
0.854031	AnatCompartment	Meckel's Cartilage	In vivo	Prenatal	Cartilage	5	108	Emp3, Mmp2, Nupr1, Srpx2, Cd36	http://discovery.lifemapsc.com/in-vivo-development/cartilage/meckels-cartilage
0.853951	Cell	Hepatocytes	In vivo	Prenatal-PostNatal	Liver	10	1430	COL1A2, HPD, NR5A2, ANXA13, RASEF, CTSH, EN1, CLEC2B, PYGL, DLEC1	http://discovery.lifemapsc.com/in-vivo-development/liver/liver-lobule/hepatocytes
0.847868	PDCell	N2/LSB/S/F8/CHIR-induced cells	In vitro	Prenatal	Brain	1	22	OTX2	http://discovery.lifemapsc.com/stem-cell-differentiation/protocols/brain-dopaminergic-neurons-differentiation-generation-of-midbrain-dopaminergic-forebrain-and-hypothalamic-neural-progenitors?TCCellID=8d6d8b9f-2412-4925-850d-f8a464d9673a
0.847719	Cell	Inner Enamel Epithelial Cells	In vivo	Prenatal-PostNatal	Tooth, Epithelial Cells	6	118	Itgb4, Cd44, Mdk, Mmp2, Mmp14, Col1a1	http://discovery.lifemapsc.com/in-vivo-development/tooth/dental-enamel/inner-enamel-epithelial-cells
0.842818	PDCell	HyStem+BMP4-induced SK11 cells	In vitro	Prenatal-PostNatal	Bone, Cartilage	6	105	ECM2, FRZB, ST6GALNAC2, PITX1, COL8A1, EMILIN2	http://discovery.lifemapsc.com/stem-cell-differentiation/in-vitro-cells/purestem-sk11-ncr-fac-meso-prx-progenitor?TCCellID=8bfdf408-a8fc-46f0-8db6-3372ecfbf224
0.84272	PDCell	Mature airway epithelial cells	In vitro	Prenatal-PostNatal	Lung	1	11	FOXJ1	http://discovery.lifemapsc.com/stem-cell-differentiation/protocols/endoderm-lung-differentiation-directed-differentiation-of-human-embryonic-stem-cells-into-mature-airway-epithelias-cells?TCCellID=fbfa5424-8014-4e28-a7a2-d20816bdb690
0.842467	Cell	Definitive Endoderm Cells	In vivo	Prenatal	Endoderm	4	54	Eomes, Gsc, Otx2, Cxcr4	http://discovery.lifemapsc.com/in-vivo-development/endoderm/definitive-endoderm/definitive-endoderm-cells
0.84159	PDCell	HyStem+BMP4-induced SM30 cells	In vitro	Prenatal-PostNatal	Adipose, Bone, Cartilage	6	104	ECM2, FRZB, ST6GALNAC2, PITX1, EMILIN2, ANGPTL7	http://discovery.lifemapsc.com/stem-cell-differentiation/in-vitro-cells/purestem-sm30-ncr-fac-meso-latp-progenitor?TCCellID=75a695cd-c3f3-4d99-ab53-ebd453743dbb
0.840185	Cell	Dermal Condensate Cells	In vivo	Prenatal	Hair, Dermis	2	26	Vim, Col1a1	http://discovery.lifemapsc.com/in-vivo-development/hair/dermal-papilla/dermal-condensate-cells
0.839385	PDCell	N2/LSB induced-cells	In vitro	Prenatal	Brain	1	23	OTX2	http://discovery.lifemapsc.com/stem-cell-differentiation/protocols/brain-dopaminergic-neurons-differentiation-generation-of-midbrain-dopaminergic-forebrain-and-hypothalamic-neural-progenitors?TCCellID=a44317f7-b542-4407-9ddb-9372d00a79be
0.838044	PDCell	Alveolar type II cells	In vitro	Prenatal-PostNatal	Lung	5	102	LAMP3, MLPH, CXCR4, C3, ALDH3B1	http://discovery.lifemapsc.com/stem-cell-differentiation/in-vitro-cells/epithelial-cells-lung-homo-sapiens-epithelial-cells-fetal-lung-childrens-hospital-of-philadelphia?TCCellID=e422ecb3-a0ee-41cb-84e7-5ca2359cdc11
0.837377	TCCell	Dental pulp stem cells (family)	In vitro	PostNatal	Tooth	2	29	CD44, SPARC	http://discovery.lifemapsc.com/stem-cell-differentiation/in-vitro-cells/tooth-homo-sapiens-dental-pulp-stem-cells-family
0.835955	PDCell	Hepatocyte-like cells	In vitro	Prenatal-PostNatal	Liver	4	102	CFI, IL1R1, RGS1, KCNE4	http://discovery.lifemapsc.com/stem-cell-differentiation/protocols/liver-differentiation-generation-of-hepatocyte-like-cells-from-human-pluripotent-stem-cells?TCCellID=78353d46-86ae-446b-a524-38e925e2afd0
0.834624	Cell	Epicardial Progenitors Cells	In vivo	Prenatal	Heart, Epicardium	2	23	Vcam1, Vim	http://discovery.lifemapsc.com/in-vivo-development/heart/epicardium/epicardial-progenitors-cells
0.834521	Cell	Subepicardial Cells	In vivo	Prenatal	Heart, Epicardium	1	10	Col1a1	http://discovery.lifemapsc.com/in-vivo-development/heart/epicardium/subepicardial-cells
0.834521	Cell	Neutrophils	In vivo	Prenatal-PostNatal	Blood	1	11	CD24	http://discovery.lifemapsc.com/in-vivo-development/blood/peripheral-blood/neutrophils
0.833333	PDCell	Definitive endoderm-like cells	In vitro	Prenatal	Endoderm	3	8	EOMES, GSC, CXCR4	http://discovery.lifemapsc.com/stem-cell-differentiation/protocols/endoderm-pancreas-differentiation-a-scalable-suspension-protocol-for-derivation-of-pancreatic-cells-from-embryonic-stem-cells?TCCellID=878bd256-0d2e-4721-b70e-8887f966b0a0
0.832934	TCCell	Dental pulp stem cells	In vitro	PostNatal	Tooth	1	21	CD44	http://discovery.lifemapsc.com/stem-cell-differentiation/in-vitro-cells/tooth-homo-sapiens-dental-pulp-stem-cells-g-dannunzio-university
0.832934	Cell	Lateral Motor Neurons	In vivo	Prenatal	Spinal Cord, Motor Neurons, Neurons	1	15	HOXB7	http://discovery.lifemapsc.com/in-vivo-development/spinal-cord/rostral-brachial-lateral-motor-column/lateral-motor-neurons
0.832834	TCCell	hIPS1	In vitro	Prenatal	Inner Cell Mass	6	109	FRZB, OTX2, CXCR4, RBM47, IQGAP2, CD24	http://discovery.lifemapsc.com/stem-cell-differentiation/in-vitro-cells/inner-cell-mass-homo-sapiens-hips1-university-of-california-los-angeles
0.830285	BIDiffExpSet	Cd31+ Cells	In vivo	PostNatal	Blood, Endothelium	1	147	IL2RA	http://discovery.lifemapsc.com/gene-expression-signals/high-throughput/large-scale-dataset-barcode-u133-plus-2-0/cd31-cells
0.827832	BIDiffExpSet	Septum	In vivo	PostNatal	Brain	16	731	Nr0b1, Frzb, Mdk, S100a10, Vim, Eomes, Npc2, Ddit4l, Card6, Cxcr4, Anxa2, Ntn1, Lgals3, Hmx3, Tnc, Gabre	http://discovery.lifemapsc.com/gene-expression-signals/high-throughput/large-scale-dataset-gensat/septum
0.826759	PDCell	Pigmented epithelium cell clusters	In vitro	Prenatal	Eye, Retinal Pigmented Epithelium (RPE)	1	7	OTX2	http://discovery.lifemapsc.com/stem-cell-differentiation/protocols/eye-retinal-pigmented-epithelium-rpe-differentiation-direct-differentiation-of-human-embryonic-stem-cells-into-retinal-pigment-epithelium-cells?TCCellID=cade8e94-3077-400d-a3aa-01eae3bcc232
0.826759	Cell	Terminal Chondrocytes	In vivo	Prenatal-PostNatal	Bone, Cartilage	1	9	Mmp14	http://discovery.lifemapsc.com/in-vivo-development/bone/rib/terminal-chondrocytes
0.826759	Cell	Terminal Chondrocytes	In vivo	Prenatal-PostNatal	Bone, Cartilage	1	9	Mmp14	http://discovery.lifemapsc.com/in-vivo-development/bone/vertebrae/terminal-chondrocytes
0.825255	Cell	Lateral Motor Neurons	In vivo	Prenatal	Spinal Cord, Motor Neurons, Neurons	1	15	HOXB7	http://discovery.lifemapsc.com/in-vivo-development/spinal-cord/caudal-brachial-lateral-motor-column/lateral-motor-neurons
0.824756	Cell	Dental Placode Cells	In vivo	Prenatal	Tooth, Epithelial Cells	7	164	Itgb4, Cdkn1a, Cd44, Anxa1, Mdk, Irf6, Irx1	http://discovery.lifemapsc.com/in-vivo-development/tooth/dental-placode/dental-placode-cells
0.824509	Cell	Proepicardial Progenitor cells	In vivo	Prenatal	Heart, Lateral Plate Mesoderm, Epicardium	1	18	Vcam1	http://discovery.lifemapsc.com/in-vivo-development/lateral-plate-mesoderm/proepicardium/proepicardial-progenitor-cells
0.823767	Cell	Articular Cartilage Cells	In vivo	Prenatal-PostNatal	Cartilage	1	16	Tnc	http://discovery.lifemapsc.com/in-vivo-development/cartilage/zeugopod-articular-cartilage/articular-cartilage-cells
0.823767	Cell	Articular Cartilage Cells	In vivo	Prenatal-PostNatal	Cartilage	1	16	Tnc	http://discovery.lifemapsc.com/in-vivo-development/cartilage/autopod-articular-cartilage/articular-cartilage-cells
0.823767	Cell	Articular Cartilage Cells	In vivo	Prenatal-PostNatal	Cartilage	1	16	Tnc	http://discovery.lifemapsc.com/in-vivo-development/cartilage/stylopod-articular-cartilage/articular-cartilage-cells
0.823408	PDCell	Endoderm progenitor-like cells	In vitro	Prenatal-PostNatal	Uncategorized	4	114	EOMES, ST6GALNAC2, FOLR1, MSR1	http://discovery.lifemapsc.com/stem-cell-differentiation/protocols/endoderm-differentiation-generation-and-expansion-of-endodermal-progenitor-cells?TCCellID=8eb3b1e6-fb99-4da5-bd73-47df4f1fd460
0.822939	PDCell	Induced hepatocyte-like cells	In vitro	Prenatal-PostNatal	Liver, Epithelial Cells	4	103	Cfb, Mlph, C3, Cyp4f14	http://discovery.lifemapsc.com/stem-cell-differentiation/in-vitro-cells/fibroblasts-mus-musculus-mouse-embryonic-fibroblasts-kyushu-university?TCCellID=5c6c4389-faba-4c52-892d-c38189db4d1c
0.821236	TCCell	hIPS2	In vitro	Prenatal	Inner Cell Mass	6	108	FRZB, OTX2, CXCR4, RBM47, IQGAP2, CD24	http://discovery.lifemapsc.com/stem-cell-differentiation/in-vitro-cells/inner-cell-mass-homo-sapiens-hips2-university-of-california-los-angeles
0.819396	Cell	Lens Placode Cells	In vivo	Prenatal	Eye, Lens	1	29	Six3	http://discovery.lifemapsc.com/in-vivo-development/eye/lens-placode/lens-placode-cells
0.819396	PDCell	Caudal astrospheres	In vitro	Prenatal	Brain, Astrocytes, Glial Cells	1	14	CD44	http://discovery.lifemapsc.com/stem-cell-differentiation/protocols/astrocytes-brain-differentiation-directed-differentiation-of-functional-astroglial-subtypes-from-human-pluripotent-stem-cells?TCCellID=cc824b23-9f8b-4573-a17f-5390d7a58af5
0.81868	Cell	4-Cell Embryo	In vivo	Prenatal	Inner Cell Mass, Trophoblast, Zygote	1	17	EOMES	http://discovery.lifemapsc.com/in-vivo-development/zygote/zygote/4-cell-embryo
0.818052	TCCell	PureStem™ 4D20.8, NCr-fac Progenitor	In vitro	Prenatal	Neural Crest	4	108	ITGB4, NUPR1, SERPINA3, ABI3BP	http://discovery.lifemapsc.com/stem-cell-differentiation/in-vitro-cells/purestem-4d20-8-ncr-fac-progenitor
0.817901	Cell	Prechondrocytic Mesenchymal Cells	In vivo	Prenatal	Limb, Bone, Cartilage	3	127	Col1a2, Frzb, Col1a1	http://discovery.lifemapsc.com/in-vivo-development/limb/zeugopod/prechondrocytic-mesenchymal-cells
0.817767	BIDiffExpSet	Human Tracheal Smooth Muscle Cells (HTSMC)	In vitro	PostNatal	Lung, Smooth Muscle	6	97	C1R, GPNMB, ADAMTSL4, GEM, TBX2, PLAAT4	http://discovery.lifemapsc.com/gene-expression-signals/high-throughput/large-scale-dataset-cultured-cell-collection/human-tracheal-smooth-muscle-cells-htsmc
0.815114	TCCell	Stem cells from human exfoliated deciduous teeth (family)	In vitro	PostNatal	Tooth	3	42	CD44, VIM, SPARC	http://discovery.lifemapsc.com/stem-cell-differentiation/in-vitro-cells/tooth-homo-sapiens-stem-cells-from-human-exfoliated-deciduous-teeth-family
0.815016	BIDiffExpSet	Adipocyte	In vivo	PostNatal	Adipose	7	98	COL1A2, GPNMB, MMP2, LOXL1, CD36, COL1A1, CHI3L2	http://discovery.lifemapsc.com/gene-expression-signals/high-throughput/large-scale-dataset-gnf-biogps/adipocyte
0.810808	Cell	Choroid Plexus Progenitor Cells	In vivo	Prenatal	Brain, Brain Barriers, Choroid Plexus	2	113	Foxj1, Otx2	http://discovery.lifemapsc.com/in-vivo-development/brain/choroid-plexus/choroid-plexus-progenitor-cells
0.810668	PDCell	TGFbeta3+BMP7-induced chondrocytes	In vitro	Prenatal-PostNatal	Bone, Cartilage	4	100	ITGB4, FNDC1, SERPINA3, ANGPTL7	http://discovery.lifemapsc.com/stem-cell-differentiation/in-vitro-cells/purestem-4d20-8-ncr-fac-progenitor?TCCellID=89fd6b26-92f8-4c5b-ae1b-1fa00cdd7b8e
0.805735	PDCell	Retinal pigment epithelium-like cells	In vitro	Prenatal-PostNatal	Eye, Retinal Pigmented Epithelium (RPE), Epithelial Cells	1	8	SIX3	http://discovery.lifemapsc.com/stem-cell-differentiation/protocols/eye-retinal-pigmented-epithelium-rpe-differentiation-generation-of-retinal-pigment-epithelium-from-embryonic-stem-cells-via-spherical-neural-masses?TCCellID=2e872bbf-6e08-4b35-9d14-89221eb460e6
0.805735	Cell	2-Cell Embryo	In vivo	Prenatal	Inner Cell Mass, Trophoblast, Zygote	1	19	EOMES	http://discovery.lifemapsc.com/in-vivo-development/zygote/zygote/2-cell-embryo
0.803845	BIDiffExpSet	Central Nervous System	In vivo	Prenatal	Nervous System	31	1691	Cdkn1a, Nr0b1, Aebp1, Foxj1, Frzb, Mdk, S100a10, Sfrp4, Vim, Six3, Eomes, Folr1, Gsc, Gbp2, Otx2, Galnt10, Irx1, Pitx1, Nr5a2, Lipg, P4ha3, Hmox1, 4932438H23Rik, Cdca7, En1, Gabre, Cyp4f14, Pygl, Gpx8, Hs3st3a1, Hkdc1	http://discovery.lifemapsc.com/gene-expression-signals/high-throughput/large-scale-dataset-mgi/central-nervous-system
0.803469	BIDiffExpSet	Brain/hindbrain	In vivo	Prenatal	Brain	26	1368	Cdkn1a, Foxj1, Frzb, Mdk, S100a10, Vim, Eomes, Gbp2, Otx2, Galnt10, Irx1, Tlr2, Cxcr4, Ntn1, Lipg, P4ha3, 4932438H23Rik, Cdca7, En1, Tnc, Gabre, Cyp4f14, Pygl, Hs3st3a1, H2-Aa, Hkdc1	http://discovery.lifemapsc.com/gene-expression-signals/high-throughput/large-scale-dataset-mgi/brain/hindbrain
0.800651	BIDiffExpSet	Human Cerebellar Astrocytes	In vitro	PostNatal	Brain, Astrocytes	6	98	MLPH, PLAAT4, CDCA7, TNC, CPVL, CD24	http://discovery.lifemapsc.com/gene-expression-signals/high-throughput/large-scale-dataset-cultured-cell-collection/human-cerebellar-astrocytes
0.800622	BIDiffExpSet	Monocyte	In vivo	PostNatal	Blood	2	96	SLC11A1, MS4A6A	http://discovery.lifemapsc.com/gene-expression-signals/high-throughput/large-scale-dataset-barcode-u133-plus-2-0/monocyte
0.800101	PDCell	Endothelial-like cells	In vitro	Prenatal-PostNatal	Endothelium	4	109	STAB1, PDCD1LG2, CTSS, CLEC2B	http://discovery.lifemapsc.com/stem-cell-differentiation/protocols/endothelium-differentiation-derivation-and-purification-of-endothelial-precursor-cells-following-tgf-beta-inhibition?TCCellID=1d56ffc5-4325-43a8-8882-5638281a08aa
0.799381	PDCell	Mature retinal pigmented epithelium cells	In vitro	Prenatal-PostNatal	Eye, Retinal Pigmented Epithelium (RPE), Epithelial Cells	1	9	OTX2	http://discovery.lifemapsc.com/stem-cell-differentiation/protocols/eye-retinal-pigmented-epithelium-rpe-differentiation-generation-of-clinically-compliant-retinal-pigment-epithelium-cells-from-human-embryonic-stem-cells?TCCellID=c00ce520-15bb-415d-ba2e-d2d1949f2581
0.795355	TCCell	C2a	In vitro	Prenatal	Inner Cell Mass	4	100	OTX2, CPVL, IQGAP2, CD24	http://discovery.lifemapsc.com/stem-cell-differentiation/in-vitro-cells/inner-cell-mass-homo-sapiens-c2a-medical-college-of-wisconsin
0.79427	BIDiffExpSet	Human Tracheal Epithelial Cells (HTEpiC)	In vitro	PostNatal	Lung, Epithelial Cells	7	99	ITGB4, ST6GALNAC2, PITX1, CTSH, S100A2, MUC1, CD24	http://discovery.lifemapsc.com/gene-expression-signals/high-throughput/large-scale-dataset-cultured-cell-collection/human-tracheal-epithelial-cells-htepic
0.794126	Cell	Trophoblast Cells	In vivo	Prenatal	Trophoblast	2	34	EOMES, Lipg	http://discovery.lifemapsc.com/in-vivo-development/trophoblast/trophoblast/trophoblast-cells
0.793415	PDCell	HyStem+TGFbeta3+GDF5-induced E15 cells	In vitro	Prenatal-PostNatal	Bone, Cartilage	4	101	FNDC1, SERPINA3, ANGPTL7, ABI3BP	http://discovery.lifemapsc.com/stem-cell-differentiation/in-vitro-cells/purestem-e15-meso-prx-latp-progenitor?TCCellID=edfd6924-77ba-4931-ba3e-a4d909e87efc
0.79213	Cell	Cone Precursor Cells	In vivo	Prenatal-PostNatal	Eye, Photoreceptors, Retina, Neurons	1	13	Otx2	http://discovery.lifemapsc.com/in-vivo-development/eye/outer-nuclear-layer/cone-precursor-cells
0.790687	PDCell	HyStem+BMP4-induced E15 cells	In vitro	Prenatal-PostNatal	Adipose, Bone, Cartilage	4	108	IL1R1, GDF15, HMOX1, CD36	http://discovery.lifemapsc.com/stem-cell-differentiation/in-vitro-cells/purestem-e15-meso-prx-latp-progenitor?TCCellID=4c5af57c-b34f-4331-a41d-9d24284a3ee6
0.790549	BIDiffExpSet	Human Retinal Pigment Epithelial Cells (HRPEpiC)	In vitro	PostNatal	Eye, Retinal Pigmented Epithelium (RPE)	6	98	ITGB4, GPNMB, SIX3, OTX2, CTSH, HKDC1	http://discovery.lifemapsc.com/gene-expression-signals/high-throughput/large-scale-dataset-cultured-cell-collection/human-retinal-pigment-epithelial-cells-hrpepic
0.785406	BIDiffExpSet	Skin	In vivo	PostNatal	Skin	6	100	GPNMB, MMP2, CSTA, S100A2, COL1A1, SCGB1D2	http://discovery.lifemapsc.com/gene-expression-signals/high-throughput/large-scale-dataset-gnf-biogps/skin
0.785167	BIDiffExpSet	Dental Pulp Stem Cells (DPSC)	In vitro	PostNatal	Tooth, Mesenchymal Stem Cells	5	97	VCAM1, C1R, C1S, SFRP4, TNC	http://discovery.lifemapsc.com/gene-expression-signals/high-throughput/large-scale-dataset-cultured-cell-collection/dental-pulp-stem-cells-dpsc
0.783895	BIDiffExpSet	Male Reproductive System	In vivo	Prenatal-PostNatal	Reproductive System	7	106	Cdkn1a, C1qa, Tgm5, Gpr183, Sparc, Mmrn1, Iqgap2	http://discovery.lifemapsc.com/gene-expression-signals/high-throughput/large-scale-dataset-gudmap/male-reproductive-system
0.782347	BIDiffExpSet	Human Small Airway Epithelial Cells (HSAEpiC)	In vitro	PostNatal	Lung, Epithelial Cells	6	99	ITGB4, CSTA, IRF6, PITX1, S100A2, CD24	http://discovery.lifemapsc.com/gene-expression-signals/high-throughput/large-scale-dataset-cultured-cell-collection/human-small-airway-epithelial-cells-hsaepic
0.779606	BIDiffExpSet	Neutrophils	In vivo	PostNatal	Blood	5	400	OSM, RBM47, TNFRSF10C, CLEC7A, SLC11A1	http://discovery.lifemapsc.com/gene-expression-signals/high-throughput/large-scale-dataset-barcode-u133-plus-2-0/neutrophils
0.778717	Cell	VA1 Fibrous Astrocyte Cells	In vivo	Prenatal-PostNatal	Spinal Cord, Astrocytes, Glial Cells	1	16	Cd44	http://discovery.lifemapsc.com/in-vivo-development/spinal-cord/spinal-cord-white-matter/va1-fibrous-astrocyte-cells
0.778094	AnatCompartment	Epithelial Tubule	In vivo	Prenatal-PostNatal	Kidney	4	120	C2, Irx1, Mmrn1, Dpep1	http://discovery.lifemapsc.com/in-vivo-development/kidney/epithelial-tubule
0.776568	AnatCompartment	Spinal Dorsal Columns	In vivo	Prenatal	Neural Tube	5	163	Frzb, Ntn1, Col8a1, Gem, Tnc	http://discovery.lifemapsc.com/in-vivo-development/neural-tube/spinal-dorsal-columns
0.776088	Cell	Immature Endochondral Osteoblasts	In vivo	Prenatal	Bone	1	27	Col1a1	http://discovery.lifemapsc.com/in-vivo-development/bone/stylopod-periosteum/immature-endochondral-osteoblasts
0.776088	Cell	Immature Endochondral Osteoblasts	In vivo	Prenatal	Bone	1	27	Col1a1	http://discovery.lifemapsc.com/in-vivo-development/bone/zeugopod-periosteum/immature-endochondral-osteoblasts
0.775048	BIDiffExpSet	Human Brain Vascular Smooth Muscle Cells (HBVSMC)	In vitro	PostNatal	Brain, Smooth Muscle	5	96	VCAM1, SFRP4, LOXL1, COL8A1, CD24	http://discovery.lifemapsc.com/gene-expression-signals/high-throughput/large-scale-dataset-cultured-cell-collection/human-brain-vascular-smooth-muscle-cells-hbvsmc
0.774023	Cell	Endochondral Osteoblasts	In vivo	Prenatal-PostNatal	Bone	1	18	Col1a1	http://discovery.lifemapsc.com/in-vivo-development/bone/stylopod-periosteum/endochondral-osteoblasts
0.774023	Cell	Endochondral Osteoblasts	In vivo	Prenatal-PostNatal	Bone	1	18	Col1a1	http://discovery.lifemapsc.com/in-vivo-development/bone/autopod-periosteum/endochondral-osteoblasts
0.774023	Cell	Endochondral Osteoblasts	In vivo	Prenatal-PostNatal	Bone	1	18	Col1a1	http://discovery.lifemapsc.com/in-vivo-development/bone/zeugopod-periosteum/endochondral-osteoblasts
0.771487	Cell	Early Retinal Progenitor Cells	In vivo	Prenatal	Eye, Retina	1	34	Six3	http://discovery.lifemapsc.com/in-vivo-development/eye/retinal-neuroblastic-layer/early-retinal-progenitor-cells
0.771487	Cell	Cardiomyocytes	In vivo	Prenatal	Heart, Myocardium	1	15	Irx1	http://discovery.lifemapsc.com/in-vivo-development/heart/outer-curvature/cardiomyocytes
0.771487	Cell	Immature Endochondral Osteoblasts	In vivo	Prenatal	Bone	1	27	Col1a1	http://discovery.lifemapsc.com/in-vivo-development/bone/autopod-periosteum/immature-endochondral-osteoblasts
0.771041	TCCell	Line H1 (WA01)	In vitro	Prenatal	Inner Cell Mass	4	125	HLA-DRA, OTX2, RBM47, HLA-DPA1	http://discovery.lifemapsc.com/stem-cell-differentiation/in-vitro-cells/inner-cell-mass-homo-sapiens-line-h1-wa01-wicell-research-institute-inc
0.769001	Cell	Late Retinal Progenitor Cells	In vivo	Prenatal-PostNatal	Eye, Retina	1	21	Six3	http://discovery.lifemapsc.com/in-vivo-development/eye/retinal-neuroblastic-layer/late-retinal-progenitor-cells
0.768509	Cell	Mature Granulosa Cells	In vivo	PostNatal	Ovary	3	47	MOCOS, Cyp19a1, ANKRD22	http://discovery.lifemapsc.com/in-vivo-development/ovary/antral-follicle/mature-granulosa-cells
0.768509	Cell	VA3 Fibrous Astrocyte Cells	In vivo	Prenatal-PostNatal	Spinal Cord, Astrocytes, Glial Cells	1	16	Cd44	http://discovery.lifemapsc.com/in-vivo-development/spinal-cord/spinal-cord-white-matter/va3-fibrous-astrocyte-cells
0.767749	BIDiffExpSet	Human Conjunctival Fibroblasts (HConF)	In vitro	PostNatal	Fibroblasts	5	98	C1R, C1S, GPNMB, RNASE4, ANGPTL7	http://discovery.lifemapsc.com/gene-expression-signals/high-throughput/large-scale-dataset-cultured-cell-collection/human-conjunctival-fibroblasts-hconf
0.766562	Cell	Immature Endochondral Osteoblasts	In vivo	Prenatal	Bone	1	35	Col1a1	http://discovery.lifemapsc.com/in-vivo-development/bone/vertebrae/immature-endochondral-osteoblasts
0.76608	Cell	Rod Precursor Cells	In vivo	Prenatal-PostNatal	Eye, Photoreceptors, Retina, Neurons	1	15	Otx2	http://discovery.lifemapsc.com/in-vivo-development/eye/outer-nuclear-layer/rod-precursor-cells
0.765901	BIDiffExpSet	Human Renal Epithelial Cells (HREpiC)	In vitro	PostNatal	Kidney, Epithelial Cells	5	99	GDF15, LIPG, CD69, HKDC1, CD24	http://discovery.lifemapsc.com/gene-expression-signals/high-throughput/large-scale-dataset-cultured-cell-collection/human-renal-epithelial-cells-hrepic
0.764399	Cell	Pro-myelinating Schwann Cells	In vivo	Prenatal-PostNatal	Peripheral Nervous System, Schwann Cells	4	48	Itgb4, Cdkn1a, Col8a1, Col1a1	http://discovery.lifemapsc.com/in-vivo-development/peripheral-nervous-system/peripheral-nerve-domain/pro-myelinating-schwann-cells
0.762913	BIDiffExpSet	Pons+Medulla	In vivo	Prenatal	Brain	20	877	Cdkn1a, Nr0b1, Frzb, Mdk, S100a10, Sfrp4, Vim, Mmp2, Eomes, Npc2, Otx2, Card6, Cxcr4, Anxa2, Ntn1, Lgals3, Hmx3, En1, Tnc, Col1a1	http://discovery.lifemapsc.com/gene-expression-signals/high-throughput/large-scale-dataset-gensat/pons-medulla
0.762692	Cell	Pre-Sertoli Cells	In vivo	Prenatal-PostNatal	Testis	6	224	Nr0b1, S100a10, Sfrp4, Vim, Ctsh, Gpx8	http://discovery.lifemapsc.com/in-vivo-development/testis/testis-cord/pre-sertoli-cells
0.761358	Cell	Primary Hair Placode Cells	In vivo	Prenatal	Hair, Epithelial Cells	3	56	Itgb4, S100a10, Irf6	http://discovery.lifemapsc.com/in-vivo-development/hair/hair-follicle/primary-hair-placode-cells
0.759858	BIDiffExpSet	Cd4+ Cells	In vivo	PostNatal	Blood	2	133	IL2RA, OR2A20P	http://discovery.lifemapsc.com/gene-expression-signals/high-throughput/large-scale-dataset-barcode-u133-plus-2-0/cd4-cells
0.756808	Cell	Mature Ganglion Cells	In vivo	Prenatal-PostNatal	Eye, Ganglion, Retina, Neurons	1	22	Eomes	http://discovery.lifemapsc.com/in-vivo-development/eye/ganglion-cell-layer/mature-ganglion-cells
0.754156	Cell	Immature Endochondral Osteoblasts	In vivo	Prenatal	Bone	1	33	Col1a1	http://discovery.lifemapsc.com/in-vivo-development/bone/rib/immature-endochondral-osteoblasts
0.751149	Cell	Primordial Germ Cells	In vivo	Prenatal	Gonad, Placenta, Germ Cells	6	234	Cd2, Pdlim4, Flvcr2, Cxcr4, Nr5a2, Pygl	http://discovery.lifemapsc.com/in-vivo-development/placenta/allantois/primordial-germ-cells
0.751132	Cell	Cranial Neural Crest Cells	In vivo	Prenatal	Neural Crest, Head Mesenchyme	1	24	Hoxb2	http://discovery.lifemapsc.com/in-vivo-development/head-mesenchyme/branchial-arch-2/cranial-neural-crest-cells
0.750282	Cell	Prechondrocytes	In vivo	Prenatal	Bone, Cartilage	1	25	Tnc	http://discovery.lifemapsc.com/in-vivo-development/bone/autopod-epiphyseal-end/prechondrocytes
0.750282	Cell	Prechondrocytes	In vivo	Prenatal	Bone, Cartilage	1	25	Tnc	http://discovery.lifemapsc.com/in-vivo-development/bone/zeugopod-epiphyseal-end/prechondrocytes
0.749438	AnatCompartment	Diencephalic Roof Plate	In vivo	Prenatal	Neural Tube	3	47	Plekha4, Matn2, Col8a1	http://discovery.lifemapsc.com/in-vivo-development/neural-tube/diencephalic-roof-plate
0.748877	BIDiffExpSet	Human Dermal Fibroblasts-adult (HDF-a)	In vitro	PostNatal	Dermis, Fibroblasts	5	98	C1R, GPNMB, RNASE4, CYP19A1, CAPS	http://discovery.lifemapsc.com/gene-expression-signals/high-throughput/large-scale-dataset-cultured-cell-collection/human-dermal-fibroblasts-adult-hdf-a
0.747766	Cell	Presumptive Suture Cells	In vivo	Prenatal	Bone	1	20	Col1a1	http://discovery.lifemapsc.com/in-vivo-development/bone/facial-sutures/presumptive-suture-cells
0.74653	Cell	Corneocytes	In vivo	Prenatal-PostNatal	Epidermis, Epithelial Cells	2	33	Tgm5, Cdsn	http://discovery.lifemapsc.com/in-vivo-development/epidermis/stratified-epidermis/corneocytes
0.742887	Cell	Endochondral Osteoblasts	In vivo	Prenatal-PostNatal	Bone	1	30	Col1a1	http://discovery.lifemapsc.com/in-vivo-development/bone/rib/endochondral-osteoblasts
0.742092	Cell	Prechondrocytes	In vivo	Prenatal	Bone, Cartilage	1	25	Tnc	http://discovery.lifemapsc.com/in-vivo-development/bone/stylopod-epiphyseal-end/prechondrocytes
0.742092	Cell	VA2 Fibrous Astrocyte Cells	In vivo	Prenatal-PostNatal	Spinal Cord, Astrocytes, Glial Cells	1	17	Cd44	http://discovery.lifemapsc.com/in-vivo-development/spinal-cord/spinal-cord-white-matter/va2-fibrous-astrocyte-cells
0.741157	Cell	Ureteric Bud Cells	In vivo	Prenatal	Kidney	5	230	Col1a2, Vcam1, Irf6, Matn2, Col1a1	http://discovery.lifemapsc.com/in-vivo-development/kidney/ureteric-bud/ureteric-bud-cells
0.737839	AnatCompartment	Liver Lobule	In vivo	Prenatal-PostNatal	Liver	4	201	Cfb, Itih1, Lgals3bp, Hkdc1	http://discovery.lifemapsc.com/in-vivo-development/liver/liver-lobule
0.737627	Cell	Inner Cell Mass Cells	In vivo	Prenatal	Inner Cell Mass	6	286	Eomes, Npc2, Gsc, Flvcr2, Sparc, Fcgr3	http://discovery.lifemapsc.com/in-vivo-development/inner-cell-mass/inner-cell-mass/inner-cell-mass-cells
0.734428	TCCell	Adipose-derived stromal vascular fraction and adipocytes (HiQCell)	In vitro	PostNatal	Adipose	3	54	IL1R1, PLIN2, HMOX1	http://discovery.lifemapsc.com/stem-cell-differentiation/in-vitro-cells/adipose-homo-sapiens-adipose-derived-stromal-vascular-fraction-and-adipocytes-hiqcell-regeneus
0.72899	PDCell	Oligodendrocyte precursor cells	In vitro	Prenatal	Brain, Spinal Cord, Oligodendrocytes	1	26	CD44	http://discovery.lifemapsc.com/stem-cell-differentiation/protocols/brain-oligodendrocytes-spinal-cord-differentiation-generation-of-ng2-oligodendrocyte-precursor-cells-from-stem-cells-in-a-defined-medium?TCCellID=a80ea146-29dc-4f2e-8401-eaba7aa1a640
0.727446	PDCell	Syncytiotrophoblast-like cells	In vitro	Prenatal-PostNatal	Placenta	5	57	ANXA1, FOLR1, GBP2, HMOX1, HLA-G	http://discovery.lifemapsc.com/stem-cell-differentiation/protocols/early-embryonic-tissues-placenta-differentiation-generation-of-syncytiotrophoblast-cells-from-human-embryonic-stem-cells?TCCellID=97965f4e-72d9-47b5-aeb2-99ad55d2c7ef
0.725845	PDCell	Micromass-induced chondrocytes	In vitro	Prenatal-PostNatal	Bone, Cartilage	1	15	MATN2	http://discovery.lifemapsc.com/stem-cell-differentiation/in-vitro-cells/purestem-4d20-8-ncr-fac-progenitor?TCCellID=719014c6-11bd-4e36-9d03-91f0cb647d89
0.721944	BIDiffExpSet	Cd14+ Cells	In vivo	PostNatal	Blood	3	120	CLEC7A, SLC11A1, MS4A6A	http://discovery.lifemapsc.com/gene-expression-signals/high-throughput/large-scale-dataset-barcode-u133-plus-2-0/cd14-cells
0.719207	Cell	Mature B-Cells	In vivo	Prenatal-PostNatal	Blood	4	219	HLA-DOA, FCGR2B, EBI3, HLA-DQA1	http://discovery.lifemapsc.com/in-vivo-development/blood/peripheral-blood/mature-b-cells
0.714725	BIDiffExpSet	Tonsil ; Non-germinal Center Cells	In vivo	PostNatal	Tonsil	27	1643	COL1A2, CD44, ANXA1, CD68, IL18, CD2, CD48, TYMP, VIM, RAB27A, CD74, LAMP3, GBP2, PTPN7, PITX1, NR5A2, CTSS, HMOX1, CTSH, TBX2, FCGR2A, IL2RB, EN1, CLEC2B, CPVL, ACP5, CD69	http://discovery.lifemapsc.com/gene-expression-signals/high-throughput/large-scale-dataset-human-protein-atlas-protein-expression-data/tonsil-non-germinal-center-cells
0.710396	AnatCompartment	Stylopod	In vivo	Prenatal	Limb	3	61	Col8a1, Lgals3, Col1a1	http://discovery.lifemapsc.com/in-vivo-development/limb/stylopod
0.703465	Cell	Stellate Reticulum Cells	In vivo	Prenatal-PostNatal	Tooth	5	83	Itgb4, Mdk, Mmp2, Mmp14, Tnc	http://discovery.lifemapsc.com/in-vivo-development/tooth/dental-core/stellate-reticulum-cells
0.699795	Cell	Endochondral Osteoblasts	In vivo	Prenatal-PostNatal	Bone	1	37	Col1a1	http://discovery.lifemapsc.com/in-vivo-development/bone/vertebrae/endochondral-osteoblasts
0.695698	Cell	Atrioventricular Canal Cells	In vivo	Prenatal	Heart, Myocardium	4	281	Mmp14, Emilin2, Tbx2, Lyz1	http://discovery.lifemapsc.com/in-vivo-development/heart/atrioventricular-canal/atrioventricular-canal-cells
0.693961	PDCell	Mesenchyme-like progenitor cells	In vitro	Prenatal	Uncategorized	3	17	VIM, EOMES, GSC	http://discovery.lifemapsc.com/stem-cell-differentiation/protocols/smooth-muscle-differentiation-vascular-smooth-muscle-generation-via-mesenchymal-intermediates?TCCellID=a732e708-66b6-4835-8072-dad68e0aff94
0.693176	PDCell	Retinal progenitor-like cells	In vitro	Prenatal-PostNatal	Eye, Retina	1	14	SIX3	http://discovery.lifemapsc.com/stem-cell-differentiation/protocols/eye-retina-differentiation-retinal-progenitor-cells-from-human-embryobic-stem-cells?TCCellID=5d337466-dccb-48d6-975a-0dd84877db91
0.69064	PDCell	Long-time differentiated EBs	In vitro	Prenatal	Testis	1	20	Lhcgr	http://discovery.lifemapsc.com/stem-cell-differentiation/protocols/germ-cells-reproductive-system-differentiation-derivation-of-embryonic-germ-cells-and-male-gametes-from-mouse-embryonic-stem-cells?TCCellID=c27e11f0-f550-49f7-9d63-bd0943cfb584
0.684386	PDCell	Midbrain dopaminergic-like neurons	In vitro	Prenatal-PostNatal	Brain, Neurons	4	73	OTX2, CXCR4, RBM47, CPVL	http://discovery.lifemapsc.com/stem-cell-differentiation/protocols/brain-dopaminergic-neurons-differentiation-generation-of-midbrain-dopaminergic-forebrain-and-hypothalamic-neural-progenitors?TCCellID=984ef745-35d2-4f9a-aed6-ee1a755dd57f
0.673249	BIDiffExpSet	Human Mesenchymal Stem Cell-hepatic (HMSC-he)	In vitro	PostNatal	Liver, Mesenchymal Stem Cells	6	98	VCAM1, C1R, MDK, EFEMP1, NUPR1, PITX1	http://discovery.lifemapsc.com/gene-expression-signals/high-throughput/large-scale-dataset-cultured-cell-collection/human-mesenchymal-stem-cell-hepatic-hmsc-he
0.673139	Cell	Retinal Pigmented Epithelium Progenitor Cells	In vivo	Prenatal	Eye, Retinal Pigmented Epithelium (RPE)	1	30	Otx2	http://discovery.lifemapsc.com/in-vivo-development/eye/retinal-pigmented-epithelium/retinal-pigmented-epithelium-progenitor-cells
0.666667	PDCell	N2-induced embryoid bodies	In vitro	Prenatal	Neural Ectoderm	2	14	SIX3, OTX2	http://discovery.lifemapsc.com/stem-cell-differentiation/protocols/eye-neural-ectoderm-retina-retinal-pigmented-epithelium-rpe-differentiation-generation-of-photoreceptors-and-retinal-epithelium-cells-from-embryonic-stem-cells?TCCellID=9794dc15-a5e3-447f-8a7e-822c9e817b77
0.666667	PDCell	CD73-positive cells	In vitro	Prenatal	Uncategorized	2	6	CD44, VCAM1	http://discovery.lifemapsc.com/stem-cell-differentiation/protocols/skeletal-muscle-differentiation-skeletal-myoblasts-from-human-embryonic-stem-cells?TCCellID=3efe4cf8-7134-41b3-8d96-ea24db507f35
0.666667	Cell	Astrocyte Precursor Cells	In vivo	Prenatal-PostNatal	Neural Tube, Astrocytes	2	7	Cd44, Tnc	http://discovery.lifemapsc.com/in-vivo-development/neural-tube/cortical-sub-ventricular-zone/astrocyte-precursor-cells
0.666667	AnatCompartment	Metanephric Mesenchyme	In vivo	Prenatal	Kidney	2	12	Gpr183, Mmrn1	http://discovery.lifemapsc.com/in-vivo-development/kidney/metanephric-mesenchyme
0.666667	AnatCompartment	Right Ventricle	In vivo	Prenatal-PostNatal	Heart	2	17	Vcam1, 4932438H23Rik	http://discovery.lifemapsc.com/in-vivo-development/heart/right-ventricle
0.666667	Cell	Late Caudal Floor Plate Cells	In vivo	Prenatal	Neural Tube	2	8	Ntn1, En1	http://discovery.lifemapsc.com/in-vivo-development/neural-tube/diencephalic-floor-plate/late-caudal-floor-plate-cells
0.666667	Cell	Anterior Visceral Endoderm Cells	In vivo	Prenatal	Hypoblast, Yolk Sac	2	15	Eomes, Otx2	http://discovery.lifemapsc.com/in-vivo-development/hypoblast/extraembryonic-visceral-endoderm/anterior-visceral-endoderm-cells
0.666667	Cell	Bergmann Glia Precursor Cells	In vivo	Prenatal-PostNatal	Neural Tube, Astrocytes	2	6	Vim, Tnc	http://discovery.lifemapsc.com/in-vivo-development/neural-tube/cerebellar-ventricular-zone/bergmann-glia-precursor-cells
0.666667	AnatCompartment	Branchial Arch 2	In vivo	Prenatal	Head Mesenchyme	2	9	Gsc, Hoxb2	http://discovery.lifemapsc.com/in-vivo-development/head-mesenchyme/branchial-arch-2
0.666667	AnatCompartment	Left Ventricle	In vivo	Prenatal	Heart	2	14	Vcam1, 4932438H23Rik	http://discovery.lifemapsc.com/in-vivo-development/heart/left-ventricle
0.662278	TCCell	Hair follicle stem cells	In vitro	PostNatal	Hair, Epithelial Cells	2	23	Cd44, Vcam1	http://discovery.lifemapsc.com/stem-cell-differentiation/in-vitro-cells/epithelial-cells-hair-mus-musculus-hair-follicle-stem-cells-ludwig-maximilian-university-of-munich
0.661356	Cell	Dental Papilla Cells	In vivo	Prenatal-PostNatal	Tooth	6	131	Mdk, Mmp2, Mmp14, Timp1, Tnc, Col1a1	http://discovery.lifemapsc.com/in-vivo-development/tooth/dental-papilla/dental-papilla-cells
0.660561	PDCell	DKK1-induced cells	In vitro	Prenatal	Uncategorized	4	108	FRZB, HOXB2, MYOF, TNC	http://discovery.lifemapsc.com/stem-cell-differentiation/protocols/heart-mesoderm-myocardium-differentiation-derivation-of-cardiomyocytes-from-pluripotent-stem-cells-and-sorting-for-vcam1-marker?TCCellID=4b790c9b-fd70-4edc-9e4d-6e058180e004
0.659314	PDCell	Chondrocyte-like cells	In vitro	Prenatal-PostNatal	Bone, Cartilage	3	63	FNDC1, SERPINA3, ANGPTL7	http://discovery.lifemapsc.com/stem-cell-differentiation/protocols/bone-cartilage-differentiation-generation-of-chondrocytes-from-human-fetal-mesenchymal-stromal-cells?TCCellID=48ac82a2-9b9b-442e-92d7-bc1508e69682
0.654313	TCCell	Adult human kidney epithelial cells	In vitro	PostNatal	Kidney, Epithelial Cells	2	7	CD44, CD24	http://discovery.lifemapsc.com/stem-cell-differentiation/in-vitro-cells/epithelial-cells-kidney-homo-sapiens-adult-human-kidney-epithelial-cells-tel-aviv-university
0.64818	TCCell	mK4	In vitro	Prenatal	Kidney	1	42	Hoxb7	http://discovery.lifemapsc.com/stem-cell-differentiation/in-vitro-cells/kidney-mus-musculus-mk4-childrens-hospital-medical-center-cincinnati
0.647701	Cell	Visceral White Adipocytes	In vivo	Prenatal	Adipose	6	114	Serping1, C6, Col1a2, Timp1, Emilin2, Iqgap2	http://discovery.lifemapsc.com/in-vivo-development/adipose/visceral-white-adipose/visceral-white-adipocytes
0.646659	Cell	Dental Mesenchymal Cells	In vivo	Prenatal	Tooth, Head Mesenchyme	4	119	Tbx2, Tnc, Col1a1, Gypc	http://discovery.lifemapsc.com/in-vivo-development/head-mesenchyme/branchial-arch-1/dental-mesenchymal-cells
0.642444	TCCell	Bone marrow-derived hematopoietic stem cells	In vitro	PostNatal	Blood	3	52	CSTA, CD36, LYZ	http://discovery.lifemapsc.com/stem-cell-differentiation/in-vitro-cells/blood-homo-sapiens-bone-marrow-derived-hematopoietic-stem-cells-lonza
0.641857	TCCell	Line H9 (Naive)	In vitro	Prenatal	Inner Cell Mass	4	103	CD44, ANXA1, EBI3, EMILIN2	http://discovery.lifemapsc.com/stem-cell-differentiation/in-vitro-cells/inner-cell-mass-homo-sapiens-line-h9-naive-weizmann-institute-of-science
0.641857	TCCell	Naive human embryonic stem cells (family)	In vitro	Prenatal	Inner Cell Mass	4	103	CD44, ANXA1, EBI3, EMILIN2	http://discovery.lifemapsc.com/stem-cell-differentiation/in-vitro-cells/inner-cell-mass-homo-sapiens-naive-human-embryonic-stem-cells-family
0.641353	AnatCompartment	Ureter	In vivo	Prenatal-PostNatal	Lower Urinary Tract	4	162	Cdkn1a, Rnase4, Mmrn1, Hkdc1	http://discovery.lifemapsc.com/in-vivo-development/lower-urinary-tract/ureter
0.640976	Cell	Type1 Off Cone Bipolar Cells	In vivo	Prenatal-PostNatal	Eye, Bipolar, Retina, Neurons	4	102	Mmp2, Srpx2, Matn2, Gem	http://discovery.lifemapsc.com/in-vivo-development/eye/inner-nuclear-layer/type1-off-cone-bipolar-cells
0.638615	PDCell	Intermediate mesoderm derivatives	In vitro	Prenatal-PostNatal	Uncategorized	2	17	NR0B1, HOXB7	http://discovery.lifemapsc.com/stem-cell-differentiation/protocols/intermediate-mesoderm-kidney-differentiation-generation-of-nephrogenic-intermediate-mesoderm-from-human-embryonic-stem-cells?TCCellID=7d1d13e2-97a0-488d-9ed4-f82643b0f3f4
0.63834	BIDiffExpSet	Human Hippocampal Astrocytes	In vitro	PostNatal	Brain, Astrocytes	5	99	CD74, HLA-DRA, CXCR4, NTN1, CD24	http://discovery.lifemapsc.com/gene-expression-signals/high-throughput/large-scale-dataset-cultured-cell-collection/human-hippocampal-astrocytes
0.637185	TCCell	Wharton's jelly-derived stem cells	In vitro	Prenatal	Umbilical Cord	3	99	VCAM1, LIPG, MMRN1	http://discovery.lifemapsc.com/stem-cell-differentiation/in-vitro-cells/umbilical-cord-homo-sapiens-whartons-jelly-derived-stem-cells-national-university-of-singapore
0.636462	BIDiffExpSet	Ventral Horn	In vivo	PostNatal	Spinal Cord	20	835	Nr0b1, Frzb, Mdk, S100a10, Sfrp4, Vim, Mmp2, Eomes, Npc2, Otx2, Ddit4l, Card6, Cxcr4, Anxa2, Lgals3, Hmx3, Tnc, Gabre, Col1a1, Serpina3c	http://discovery.lifemapsc.com/gene-expression-signals/high-throughput/large-scale-dataset-gensat/ventral-horn
0.63454	BIDiffExpSet	Human Hepatic Stellate Cells (HHSteC)	In vitro	PostNatal	Liver	4	97	CFI, VCAM1, EFEMP1, GPR1	http://discovery.lifemapsc.com/gene-expression-signals/high-throughput/large-scale-dataset-cultured-cell-collection/human-hepatic-stellate-cells-hhstec
0.633853	Cell	Guard Dermal Papilla Cells	In vivo	Prenatal-PostNatal	Hair, Dermis	7	200	Frzb, a, Mdk, Mmp19, Vim, Cxcr4, Cubn	http://discovery.lifemapsc.com/in-vivo-development/hair/dermal-papilla/guard-dermal-papilla-cells
0.633744	AnatCompartment	Heart Tube	In vivo	Prenatal	Heart	3	100	Emp3, Anxa2, Tnc	http://discovery.lifemapsc.com/in-vivo-development/heart/heart-tube
0.632256	Cell	Zigzag Dermal Papilla Cells	In vivo	Prenatal-PostNatal	Hair, Dermis	7	201	Frzb, a, Mdk, Mmp19, Vim, Cxcr4, Cubn	http://discovery.lifemapsc.com/in-vivo-development/hair/dermal-papilla/zigzag-dermal-papilla-cells
0.631589	Cell	Outer Root Sheath Cells	In vivo	Prenatal-PostNatal	Hair, Epithelial Cells	4	120	Aebp1, Fndc1, Matn2, Tnc	http://discovery.lifemapsc.com/in-vivo-development/hair/outer-root-sheath/outer-root-sheath-cells
0.630021	Cell	Basal Cells	In vivo	Prenatal-PostNatal	Lung, Epithelial Cells	3	102	Vcam1, Procr, Aknad1	http://discovery.lifemapsc.com/in-vivo-development/lung/trachea/basal-cells
0.627885	AnatCompartment	Outflow Tract	In vivo	Prenatal	Heart	3	113	Gsc, Mmp14, Tnc	http://discovery.lifemapsc.com/in-vivo-development/heart/outflow-tract
0.627447	BIDiffExpSet	Human Preadipocyte-subcutaneous (HPA-s)	In vitro	PostNatal	Adipose	4	97	DDIT4L, HMOX1, CD36, ABI3BP	http://discovery.lifemapsc.com/gene-expression-signals/high-throughput/large-scale-dataset-cultured-cell-collection/human-preadipocyte-subcutaneous-hpa-s
0.626316	Cell	Primordial Germ Cell Precursors	In vivo	Prenatal	Epiblast, Gonad, Germ Cells	3	110	S100a10, Eomes, Rhod	http://discovery.lifemapsc.com/in-vivo-development/epiblast/epiblast/primordial-germ-cell-precursors
0.625248	BIDiffExpSet	Human Vertebral Mesenchymal Stem Cells (HVMSC)	In vitro	PostNatal	Bone, Mesenchymal Stem Cells	4	96	GALNT5, MLPH, ABCA13, HOXB7	http://discovery.lifemapsc.com/gene-expression-signals/high-throughput/large-scale-dataset-cultured-cell-collection/human-vertebral-mesenchymal-stem-cells-hvmsc
0.62359	BIDiffExpSet	Human Villous Capillary Endothelial Cells (HVCEC)	In vitro	PostNatal	Intestine, Endothelium	4	98	ITGB4, CAPS, CDSN, CD24	http://discovery.lifemapsc.com/gene-expression-signals/high-throughput/large-scale-dataset-cultured-cell-collection/human-villous-capillary-endothelial-cells-hvcec
0.622894	Cell	Podocytes	In vivo	Prenatal-PostNatal	Kidney, Epithelial Cells	4	125	Anxa1, Il18, Nupr1, Hs3st3a1	http://discovery.lifemapsc.com/in-vivo-development/kidney/podocyte-layer/podocytes
0.621959	BIDiffExpSet	Human Pulmonary Artery Fibroblasts (HPAF)	In vitro	PostNatal	Lung, Fibroblasts	4	96	SFRP4, EFEMP1, LIPG, COL8A1	http://discovery.lifemapsc.com/gene-expression-signals/high-throughput/large-scale-dataset-cultured-cell-collection/human-pulmonary-artery-fibroblasts-hpaf
0.621959	BIDiffExpSet	Human Renal Mesangial Cells (HRMC)	In vitro	PostNatal	Kidney	4	98	VCAM1, HOXB7, HKDC1, CD24	http://discovery.lifemapsc.com/gene-expression-signals/high-throughput/large-scale-dataset-cultured-cell-collection/human-renal-mesangial-cells-hrmc
0.620197	BIDiffExpSet	Human Perineurial Cells (HPC)	In vitro	PostNatal	Peripheral Nervous System	4	98	HOXB7, COL1A1, SPOCD1, TNFRSF10D	http://discovery.lifemapsc.com/gene-expression-signals/high-throughput/large-scale-dataset-cultured-cell-collection/human-perineurial-cells-hpc
0.619969	BIDiffExpSet	Human Hepatic Sinusoidal Endothelial Cells (HHSEC)	In vitro	PostNatal	Liver, Endothelium	5	98	EFEMP1, CXCR4, LIPG, ACP5, CD24	http://discovery.lifemapsc.com/gene-expression-signals/high-throughput/large-scale-dataset-cultured-cell-collection/human-hepatic-sinusoidal-endothelial-cells-hhsec
0.617857	Cell	Stromal Cells	In vivo	PostNatal	Adipose	2	30	CD44, VCAM1	http://discovery.lifemapsc.com/in-vivo-development/adipose/subcutaneous-white-adipose/stromal-cells
0.617857	AnatCompartment	Retinal Pigmented Epithelium	In vivo	Prenatal-PostNatal	Eye, Retinal Pigmented Epithelium (RPE)	2	20	Six3, OTX2	http://discovery.lifemapsc.com/in-vivo-development/eye/retinal-pigmented-epithelium
0.615098	BIDiffExpSet	Human Mammary Epithelial Cells (HMEpiC)	In vitro	PostNatal	Breast, Epithelial Cells	4	98	ITGB4, IRF6, S100A2, CD24	http://discovery.lifemapsc.com/gene-expression-signals/high-throughput/large-scale-dataset-cultured-cell-collection/human-mammary-epithelial-cells-hmepic
0.613457	BIDiffExpSet	Superior Cervical Ganglion	In vivo	PostNatal	Spinal Cord	4	99	ECM2, SFRP4, CLEC4E, CLEC7A	http://discovery.lifemapsc.com/gene-expression-signals/high-throughput/large-scale-dataset-gnf-biogps/superior-cervical-ganglion
0.613315	Cell	Ovarian Somatic Cells	In vivo	Prenatal	Ovary	3	111	Procr, Ppp1r1c, Lgals3	http://discovery.lifemapsc.com/in-vivo-development/ovary/ovigerous-cord/ovarian-somatic-cells
0.612574	BIDiffExpSet	Olfactory Bulb	In vivo	PostNatal	Brain	4	99	RGS1, SFRP4, ST6GALNAC2, PLEKHA4	http://discovery.lifemapsc.com/gene-expression-signals/high-throughput/large-scale-dataset-gnf-biogps/olfactory-bulb
0.611763	TCCell	PureStem™ E15, Meso-prx/latp Progenitor	In vitro	Prenatal	Lateral Plate Mesoderm, Paraxial Mesoderm	3	106	NUPR1, GPR1, COL8A1	http://discovery.lifemapsc.com/stem-cell-differentiation/in-vitro-cells/purestem-e15-meso-prx-latp-progenitor
0.611763	AnatCompartment	Ureteric Bud	In vivo	Prenatal	Kidney	3	115	Fcgr2b, Hs3st3a1, Hkdc1	http://discovery.lifemapsc.com/in-vivo-development/kidney/ureteric-bud
0.610819	BIDiffExpSet	Female Reproductive System	In vivo	Prenatal-PostNatal	Reproductive System	6	99	Cdkn1a, C1qa, Gpr183, Sparc, Mmrn1, Iqgap2	http://discovery.lifemapsc.com/gene-expression-signals/high-throughput/large-scale-dataset-gudmap/female-reproductive-system
0.610671	AnatCompartment	Cerebellar Ventricular Zone	In vivo	Prenatal-PostNatal	Neural Tube	3	125	Ecm2, Irx1, Tnc	http://discovery.lifemapsc.com/in-vivo-development/neural-tube/cerebellar-ventricular-zone
0.610454	TCCell	Trabecular meshwork-derived mesenchymal stem cells	In vitro	PostNatal	Eye, Mesenchymal Stem Cells	4	138	LIF, GALNT5, MATN2, TBX2	http://discovery.lifemapsc.com/stem-cell-differentiation/in-vitro-cells/eye-mesenchymal-stem-cells-homo-sapiens-trabecular-meshwork-derived-mesenchymal-stem-cells-genome-institute-of-singapore
0.609272	PDCell	Oligodendrocyte-like cells	In vitro	Prenatal-PostNatal	Brain, Spinal Cord, Oligodendrocytes, Glial Cells	3	100	Vcam1, P4ha3, Tnc	http://discovery.lifemapsc.com/stem-cell-differentiation/protocols/brain-neural-ectoderm-oligodendrocytes-spinal-cord-differentiation-generation-of-oligodendrocytes-from-epiblast-stem-cells?TCCellID=7f7c4b78-96dc-41be-bc6e-f8c55f83da6a
0.60727	BIDiffExpSet	Brain/midbrain	In vivo	Prenatal	Brain	26	1427	Cdkn1a, Vcam1, Foxj1, Mdk, S100a10, Vim, Six3, Eomes, Folr1, Gbp2, Otx2, Galnt10, Irx1, Pitx1, Cxcr4, Ntn1, Lipg, P4ha3, Cdca7, En1, Tnc, Cyp4f14, Pygl, Gpx8, Hs3st3a1, Hkdc1	http://discovery.lifemapsc.com/gene-expression-signals/high-throughput/large-scale-dataset-mgi/brain/midbrain
0.606892	BIDiffExpSet	Lens	In vivo	PostNatal	Eye	1	94	Crygs	http://discovery.lifemapsc.com/gene-expression-signals/high-throughput/large-scale-dataset-barcode-430-2-0/lens
0.605796	BIDiffExpSet	Human Corneal Epithelial Cells (HCEpiC)	In vitro	PostNatal	Eye, Epithelial Cells	4	99	ITGB4, CSTA, S100A2, CD24	http://discovery.lifemapsc.com/gene-expression-signals/high-throughput/large-scale-dataset-cultured-cell-collection/human-corneal-epithelial-cells-hcepic
0.604096	PDCell	Cardiomyocyte-like progenitor cells	In vitro	Prenatal	Heart	1	109	VCAM1	http://discovery.lifemapsc.com/stem-cell-differentiation/protocols/heart-mesoderm-myocardium-differentiation-derivation-of-cardiomyocytes-from-pluripotent-stem-cells-and-sorting-for-vcam1-marker?TCCellID=b43172ca-193f-4fcd-a3d8-c640e88193d8
0.603197	AnatCompartment	Proximal Tubule	In vivo	Prenatal-PostNatal	Kidney	3	98	C2, Mmrn1, Dpep1	http://discovery.lifemapsc.com/in-vivo-development/kidney/proximal-tubule
0.6028	TCCell	BG01V	In vitro	Prenatal	Inner Cell Mass	3	103	OTX2, IQGAP2, CD24	http://discovery.lifemapsc.com/stem-cell-differentiation/in-vitro-cells/inner-cell-mass-homo-sapiens-bg01v-atcc
0.602013	Cell	Protoplasmic Astrocyte Cells	In vivo	Prenatal-PostNatal	Brain, Astrocytes, Glial Cells	3	104	Vcam1, Tnc, Cyp4f14	http://discovery.lifemapsc.com/in-vivo-development/brain/neocortex/protoplasmic-astrocyte-cells
0.601799	BIDiffExpSet	Human Villous Mesenchymal Fibroblasts (HVMF)	In vitro	PostNatal	Intestine, Fibroblasts	4	100	GPNMB, MLPH, EMILIN2, SPOCD1	http://discovery.lifemapsc.com/gene-expression-signals/high-throughput/large-scale-dataset-cultured-cell-collection/human-villous-mesenchymal-fibroblasts-hvmf
0.601149	BIDiffExpSet	Human Lymphatic Endothelial Cells (HLEC)	In vitro	PostNatal	Endothelium, Lymph	4	99	EFEMP1, UBD, LAMP3, CD36	http://discovery.lifemapsc.com/gene-expression-signals/high-throughput/large-scale-dataset-cultured-cell-collection/human-lymphatic-endothelial-cells-hlec
0.601149	BIDiffExpSet	Human Dermal Fibroblasts-fetal (HDF-f)	In vitro	Prenatal	Dermis, Fibroblasts	4	98	EMILIN2, HOXB7, ABI3BP, CD24	http://discovery.lifemapsc.com/gene-expression-signals/high-throughput/large-scale-dataset-cultured-cell-collection/human-dermal-fibroblasts-fetal-hdf-f
0.596516	PDCell	HyStem+TGFbeta3+GDF5-induced MEL2 cells	In vitro	Prenatal-PostNatal	Bone, Cartilage	3	107	GPNMB, FNDC1, SERPINA3	http://discovery.lifemapsc.com/stem-cell-differentiation/in-vitro-cells/purestem-mel2-ncr-fac-progenitor?TCCellID=999cfe92-93b0-456c-8a07-facfe44181e2
0.596059	PDCell	HyStem+BMP4-induced 4D20.8 cells	In vitro	Prenatal-PostNatal	Bone, Cartilage	3	100	SERPINA3, ANGPTL7, ABI3BP	http://discovery.lifemapsc.com/stem-cell-differentiation/in-vitro-cells/purestem-4d20-8-ncr-fac-progenitor?TCCellID=0c3214e9-0988-4c8d-9baa-6ddf29b38566
0.594166	Cell	Mural Trophectoderm Cells	In vivo	Prenatal	Trophoblast	3	117	S100A10, CLIC1, CD24	http://discovery.lifemapsc.com/in-vivo-development/trophoblast/mural-trophectoderm/mural-trophectoderm-cells
0.593899	Cell	Apical Ectodermal Ridge Cells	In vivo	Prenatal	Ectoderm, Limb	3	110	Cd44, Irf6, Fam20a	http://discovery.lifemapsc.com/in-vivo-development/limb/limb-ectoderm/apical-ectodermal-ridge-cells
0.591104	AnatCompartment	Corneal Epithelium	In vivo	Prenatal-PostNatal	Eye, Cornea	3	134	Fndc1, ANGPTL7, CD24	http://discovery.lifemapsc.com/in-vivo-development/eye/corneal-epithelium
0.590506	PDCell	HyStem+TGFbeta3+GDF5-induced 7SMOO32 cells	In vitro	Prenatal-PostNatal	Bone, Cartilage	3	107	C6, SRPX2, SERPINA3	http://discovery.lifemapsc.com/stem-cell-differentiation/in-vitro-cells/purestem-7smoo32-ncr-fac-meso-progenitor?TCCellID=ae184170-fced-40a6-af40-be7695ed610f
0.590182	BIDiffExpSet	Lymph Node ; Non-germinal Center Cells	In vivo	PostNatal	Lymph	26	1594	COL1A2, CD44, ANXA1, CD68, IL18, CD2, CD48, TYMP, VIM, CD74, LAMP3, GBP2, PTPN7, PITX1, NR5A2, CTSS, HMOX1, CTSH, TBX2, IL2RB, EN1, CLEC2B, CPVL, LYZ, RNASE2, CD163	http://discovery.lifemapsc.com/gene-expression-signals/high-throughput/large-scale-dataset-human-protein-atlas-protein-expression-data/lymph-node-non-germinal-center-cells
0.585821	AnatCompartment	Prosencephalon	In vivo	Prenatal	Neural Tube	2	25	Six3, OTX2	http://discovery.lifemapsc.com/in-vivo-development/neural-tube/prosencephalon
0.581956	AnatCompartment	Branchial Arch 1	In vivo	Prenatal	Head Mesenchyme	3	30	Mmp2, Gsc, Irx1	http://discovery.lifemapsc.com/in-vivo-development/head-mesenchyme/branchial-arch-1
0.57386	AnatCompartment	Zeugopod Growth Plate	In vivo	Prenatal-PostNatal	Bone	4	184	Cdkn1a, Efemp1, Ddit4l, Lipg	http://discovery.lifemapsc.com/in-vivo-development/bone/zeugopod-growth-plate
0.571861	Cell	Neocortical Radial Glia Cells	In vivo	Prenatal-PostNatal	Brain, Neural Tube, Astrocytes, Oligodendrocytes	2	25	Vim, Tnc	http://discovery.lifemapsc.com/in-vivo-development/neural-tube/cortical-sub-ventricular-zone/neocortical-radial-glia-cells
0.571363	AnatCompartment	Zeugopod Long Bone	In vivo	Prenatal-PostNatal	Bone	3	163	Emp3, Cd36, Col1a1	http://discovery.lifemapsc.com/in-vivo-development/bone/zeugopod-long-bone
0.571242	Cell	Astrocyte Precursor Cells	In vivo	Prenatal-PostNatal	Neural Tube, Astrocytes	2	16	Cd44, Tnc	http://discovery.lifemapsc.com/in-vivo-development/neural-tube/pv1-neural-domain/astrocyte-precursor-cells
0.569853	AnatCompartment	Dentin	In vivo	Prenatal-PostNatal	Tooth	5	39	Mdk, Mmp2, Timp1, Tnc, Col1a1	http://discovery.lifemapsc.com/in-vivo-development/tooth/dentin
0.566786	Cell	Megakaryocytes	In vivo	Prenatal-PostNatal	Blood	3	24	SPARC, GABRE, HPSE	http://discovery.lifemapsc.com/in-vivo-development/blood/hematopoietic-bone-marrow/megakaryocytes
0.56248	Cell	Proximal Tubule Cells	In vivo	Prenatal-PostNatal	Kidney, Epithelial Cells	3	125	C2, Mmrn1, Dpep1	http://discovery.lifemapsc.com/in-vivo-development/kidney/proximal-tubule/proximal-tubule-cells
0.559832	Cell	Bulge Stem Cells	In vivo	Prenatal-PostNatal	Hair	4	210	Col1a2, Irf6, Tgm5, Adamtsl4	http://discovery.lifemapsc.com/in-vivo-development/hair/bulge/bulge-stem-cells
0.559282	BIDiffExpSet	Kidney ; Cells in Tubules	In vivo	PostNatal	Kidney	27	2287	COL1A2, IL18, HPD, ITIH1, RENBP, CD74, GALNT5, GBP2, SLC4A11, PTPN7, PITX1, NR5A2, CTSS, ANXA13, RASEF, CTSH, LHCGR, TBX2, EN1, CLEC2B, DPEP1, CPVL, DLEC1, ACP5, LYZ, RNASE2, SIGLEC1	http://discovery.lifemapsc.com/gene-expression-signals/high-throughput/large-scale-dataset-human-protein-atlas-protein-expression-data/kidney-cells-in-tubules
0.558941	AnatCompartment	Primitive Spinal Cord	In vivo	Prenatal	Neural Tube	3	206	S100a10, Otx2, H2-Aa	http://discovery.lifemapsc.com/in-vivo-development/neural-tube/primitive-spinal-cord
0.552858	AnatCompartment	Laryngeal Cartilage	In vivo	Prenatal-PostNatal	Cartilage	3	38	Anxa1, Plekha4, Col8a1	http://discovery.lifemapsc.com/in-vivo-development/cartilage/laryngeal-cartilage
0.545861	Cell	XY Germ Cells	In vivo	Prenatal	Gonad, Testis, Germ Cells, Male Gametocytes	4	238	COL1A2, NR0B1, SERPINA5, Hormad2	http://discovery.lifemapsc.com/in-vivo-development/testis/testis-cord/xy-germ-cells
0.544848	BIDiffExpSet	Olfactory Bulb	In vivo	PostNatal	Brain	20	1008	Cdkn1a, Frzb, Mdk, S100a10, Sfrp4, Vim, Mmp2, Eomes, Npc2, Galnt5, Otx2, Ddit4l, Card6, Cxcr4, Anxa2, Ntn1, Cyp19a1, Lgals3, Tnc, Gabre	http://discovery.lifemapsc.com/gene-expression-signals/high-throughput/large-scale-dataset-gensat/olfactory-bulb
0.541724	BIDiffExpSet	Bronchial Epithelia	In vivo	PostNatal	Epithelial Cells, Respiratory System	4	93	ITGB4, FOXJ1, ALDH3B1, DLEC1	http://discovery.lifemapsc.com/gene-expression-signals/high-throughput/large-scale-dataset-barcode-u133a/bronchial-epithelia
0.541524	Cell	Mature Endothelial Cells	In vivo	PostNatal	Brain, Endothelium, Blood Brain Barrier, Brain Barriers	5	294	Frzb, Celsr1, Fndc1, Cxcr4, Mmrn1	http://discovery.lifemapsc.com/in-vivo-development/brain/blood-brain-barrier/mature-endothelial-cells
0.541145	Cell	Basophils	In vivo	Prenatal-PostNatal	Blood	2	17	CD36, Cd69	http://discovery.lifemapsc.com/in-vivo-development/blood/peripheral-blood/basophils
0.539796	Cell	Astrocyte Precursor Cells	In vivo	Prenatal-PostNatal	Neural Tube, Astrocytes	2	17	Cd44, Tnc	http://discovery.lifemapsc.com/in-vivo-development/neural-tube/pv2-neural-domain/astrocyte-precursor-cells
0.538492	BIDiffExpSet	Dorsal Horn	In vivo	PostNatal	Spinal Cord	21	908	Cdkn1a, Nr0b1, Frzb, Mdk, S100a10, Sfrp4, Vim, Mmp2, Npc2, Otx2, Ddit4l, Card6, Cxcr4, Anxa2, Ntn1, Lgals3, En1, Tnc, Gabre, Col1a1, Serpina3c	http://discovery.lifemapsc.com/gene-expression-signals/high-throughput/large-scale-dataset-gensat/dorsal-horn
0.53363	Cell	Primary Enamel Knot Cells	In vivo	Prenatal	Tooth	5	69	Itgb4, Cdkn1a, Mdk, Mmp2, Mmp14	http://discovery.lifemapsc.com/in-vivo-development/tooth/enamel-knot/primary-enamel-knot-cells
0.531343	AnatCompartment	Dorsal Aorta	In vivo	Prenatal	Heart	3	53	Cd44, Aebp1, Col8a1	http://discovery.lifemapsc.com/in-vivo-development/heart/dorsal-aorta
0.530875	AnatCompartment	Spinal Floor Plate	In vivo	Prenatal	Neural Tube	2	39	Col8a1, P4ha3	http://discovery.lifemapsc.com/in-vivo-development/neural-tube/spinal-floor-plate
0.529142	Cell	Intermediate Keratinocytes	In vivo	Prenatal	Epidermis, Epithelial Cells	3	50	Itgb4, S100a10, Irf6	http://discovery.lifemapsc.com/in-vivo-development/epidermis/embryonic-epidermis/intermediate-keratinocytes
0.526057	Cell	Mononuclear Myocytes	In vivo	Prenatal	Skeletal Muscle	3	251	Kcne4, Ctss, Lyz1	http://discovery.lifemapsc.com/in-vivo-development/skeletal-muscle/hyoid-arch-muscles/mononuclear-myocytes
0.522945	Cell	Mononuclear Myocytes	In vivo	Prenatal	Skeletal Muscle	3	252	Kcne4, Ctss, Lyz1	http://discovery.lifemapsc.com/in-vivo-development/skeletal-muscle/mandibular-arch-muscles/mononuclear-myocytes
0.522392	AnatCompartment	Rectum	In vivo	Prenatal-PostNatal	Colon	2	42	CD74, ANG	http://discovery.lifemapsc.com/in-vivo-development/colon/rectum
0.520573	Cell	Bergmann Glia	In vivo	PostNatal	Brain, Astrocytes, Glial Cells	2	22	Vim, Tnc	http://discovery.lifemapsc.com/in-vivo-development/brain/purkinje-cell-layer/bergmann-glia
0.514378	BIDiffExpSet	Cardiac Myocytes	In vivo	PostNatal	Heart	5	98	COL1A2, EFEMP1, LOXL1, TIMP1, COL1A1	http://discovery.lifemapsc.com/gene-expression-signals/high-throughput/large-scale-dataset-gnf-biogps/cardiac-myocytes
0.513017	BIDiffExpSet	TONGUE	In vivo	PostNatal	Oral Cavity	4	298	EFEMP1, CSTA, IRF6, HLA-C	http://discovery.lifemapsc.com/gene-expression-signals/high-throughput/large-scale-dataset-tiger/tongue
0.513013	BIDiffExpSet	Lung ; Macrophages	In vivo	PostNatal	Lung, Blood	30	1827	COL1A2, CD44, ANXA1, CD68, TYMP, ITIH1, VIM, EFEMP1, CD74, CSTA, LGALS3BP, GALNT5, SLC4A11, NR5A2, CTSS, RASEF, HMOX1, SPARC, CTSH, TBX2, FCGR2A, VSIG4, EN1, CLEC2B, CPVL, DLEC1, ACP5, LYZ, SIGLEC1, CD163	http://discovery.lifemapsc.com/gene-expression-signals/high-throughput/large-scale-dataset-human-protein-atlas-protein-expression-data/lung-macrophages
0.510044	OrganSystem	Larynx	In vivo	Prenatal-PostNatal	Larynx	10	550	Cdkn1a, Foxj1, Vim, Irx1, MMP14, CDSN, S100A2, Cdca7, TNC, LYZ	http://discovery.lifemapsc.com/in-vivo-development/larynx
0.509116	BIDiffExpSet	Human Colonic Smooth Muscle Cells (HCoSMC)	In vitro	PostNatal	Colon, Smooth Muscle	5	96	VCAM1, MATN2, PITX1, TBX2, HOXB7	http://discovery.lifemapsc.com/gene-expression-signals/high-throughput/large-scale-dataset-cultured-cell-collection/human-colonic-smooth-muscle-cells-hcosmc
0.503937	OrganSystem	Umbilical Cord	In vivo	Prenatal	Umbilical Cord	4	75	VIM, EFEMP1, NPC2, ANXA2	http://discovery.lifemapsc.com/in-vivo-development/umbilical-cord
0.503356	Cell	Floor Plate Cells	In vivo	Prenatal	Neural Tube	2	42	Col8a1, P4ha3	http://discovery.lifemapsc.com/in-vivo-development/neural-tube/spinal-floor-plate/floor-plate-cells
0.503211	BIDiffExpSet	Placenta ; Trophoblastic Cells	In vivo	PostNatal	Placenta	22	2132	COL1A2, ITGB4, ANXA1, PLIN2, ITIH1, CD74, GDF15, CSTA, GBP2, SLC4A11, PITX1, NR5A2, RASEF, CYP19A1, HMOX1, SPARC, WEE1, TBX2, EN1, TNC, CLEC2B, DLEC1	http://discovery.lifemapsc.com/gene-expression-signals/high-throughput/large-scale-dataset-human-protein-atlas-protein-expression-data/placenta-trophoblastic-cells
0.502725	AnatCompartment	Extraocular Muscles	In vivo	Prenatal-PostNatal	Skeletal Muscle	3	54	Frzb, Irx1, Csrp2	http://discovery.lifemapsc.com/in-vivo-development/skeletal-muscle/extraocular-muscles
0.502563	OrganSystem	Fibroblasts	In vivo	Prenatal-PostNatal	Fibroblasts	5	143	TNFRSF12A, GALNT10, MMP14, EN1, HS3ST3A1	http://discovery.lifemapsc.com/in-vivo-development/fibroblasts
0.502519	BIDiffExpSet	Spleen ; Cells in Red Pulp	In vivo	PostNatal	Spleen	27	1253	CD44, ANXA1, CD68, IL18, CD2, TYMP, VIM, EFEMP1, RAB27A, CD74, CSTA, GBP2, PITX1, NR5A2, CTSS, HMOX1, SPARC, TBX2, FCGR2A, IL2RB, EN1, CLEC2B, CPVL, PYGL, LYZ, RNASE2, CD163	http://discovery.lifemapsc.com/gene-expression-signals/high-throughput/large-scale-dataset-human-protein-atlas-protein-expression-data/spleen-cells-in-red-pulp
0.500736	BIDiffExpSet	Human Umbilical Vein Smooth Muscle Cells (HUVSMC)	In vitro	PostNatal	Umbilical Cord, Endothelium	5	99	MDK, PITX1, COL8A1, HOXB7, ESPNL	http://discovery.lifemapsc.com/gene-expression-signals/high-throughput/large-scale-dataset-cultured-cell-collection/human-umbilical-vein-smooth-muscle-cells-huvsmc
0.49796	Cell	AII Amacrine Cells	In vivo	Prenatal-PostNatal	Eye, Amacrine, Retina, Neurons	2	43	Nupr1, Ifi30	http://discovery.lifemapsc.com/in-vivo-development/eye/inner-nuclear-layer/aii-amacrine-cells
0.496857	AnatCompartment	Umbilical Arteries	In vivo	Prenatal-PostNatal	Umbilical Cord	3	63	FRZB, Col8a1, GEM	http://discovery.lifemapsc.com/in-vivo-development/umbilical-cord/umbilical-arteries
0.495525	BIDiffExpSet	Human Chorionic Mesenchymal Stromal Cells (HCMSC)	In vitro	PostNatal	Chorion	5	96	MDK, MATN2, PITX1, DPEP1, IQGAP2	http://discovery.lifemapsc.com/gene-expression-signals/high-throughput/large-scale-dataset-cultured-cell-collection/human-chorionic-mesenchymal-stromal-cells-hcmsc
0.4954	BIDiffExpSet	Human Amniotic Mesenchymal Stromal Cells (HAmMSC)	In vitro	PostNatal	Amnion	5	97	MDK, MATN2, PITX1, DPEP1, IQGAP2	http://discovery.lifemapsc.com/gene-expression-signals/high-throughput/large-scale-dataset-cultured-cell-collection/human-amniotic-mesenchymal-stromal-cells-hammsc
0.49316	Cell	Mesonephric cells	In vivo	Prenatal	Gonad, Intermediate Mesoderm	2	56	Loxl1, C1qa	http://discovery.lifemapsc.com/in-vivo-development/intermediate-mesoderm/mesonephros/mesonephric-cells
0.491911	BIDiffExpSet	Human Bladder Smooth Muscle Cells (HBdSMC)	In vitro	PostNatal	Lower Urinary Tract, Smooth Muscle	4	96	C1R, C1S, MATN2, PITX1	http://discovery.lifemapsc.com/gene-expression-signals/high-throughput/large-scale-dataset-cultured-cell-collection/human-bladder-smooth-muscle-cells-hbdsmc
0.490497	BIDiffExpSet	Human Trabecular Meshwork Cells (HTMC)	In vitro	PostNatal	Eye	4	97	C1S, GPNMB, MMP2, ANGPTL7	http://discovery.lifemapsc.com/gene-expression-signals/high-throughput/large-scale-dataset-cultured-cell-collection/human-trabecular-meshwork-cells-htmc
0.489246	BIDiffExpSet	Human Astrocytes	In vitro	PostNatal	Astrocytes	4	97	FNDC1, CXCR4, LIPG, CD24	http://discovery.lifemapsc.com/gene-expression-signals/high-throughput/large-scale-dataset-cultured-cell-collection/human-astrocytes
0.489125	Cell	Granular Keratinocytes	In vivo	Prenatal-PostNatal	Epidermis, Epithelial Cells	2	39	Irf6, Cdsn	http://discovery.lifemapsc.com/in-vivo-development/epidermis/stratified-epidermis/granular-keratinocytes
0.485349	BIDiffExpSet	Placenta Pericyte	In vitro	PostNatal	Placenta, Pericytes	4	99	VCAM1, TYMP, PITX1, C3	http://discovery.lifemapsc.com/gene-expression-signals/high-throughput/large-scale-dataset-cultured-cell-collection/placenta-pericytes
0.484313	Cell	Early Ameloblasts	In vivo	Prenatal-PostNatal	Tooth, Epithelial Cells	4	69	Cd44, Mdk, Mmp2, Mmp14	http://discovery.lifemapsc.com/in-vivo-development/tooth/dental-enamel/early-ameloblasts
0.482756	PDCell	N2/LSB/S/F8-induced cells	In vitro	Prenatal	Brain	2	52	VCAM1, SIX3	http://discovery.lifemapsc.com/stem-cell-differentiation/protocols/brain-dopaminergic-neurons-differentiation-generation-of-midbrain-dopaminergic-forebrain-and-hypothalamic-neural-progenitors?TCCellID=486bf610-285a-4bb4-87d9-44d79bfddfe6
0.48004	BIDiffExpSet	Adrenal Cortex	In vivo	PostNatal	Adrenal Gland	4	100	SERPINA5, CXCR4, GEM, CYP21A2	http://discovery.lifemapsc.com/gene-expression-signals/high-throughput/large-scale-dataset-gnf-biogps/adrenal-cortex
0.470985	BIDiffExpSet	X-gene Foreskin Fibroblasts	In vitro	PostNatal	Fibroblasts	4	98	PITX1, COL8A1, TNC, ABI3BP	http://discovery.lifemapsc.com/gene-expression-signals/high-throughput/large-scale-dataset-cultured-cell-collection/x-gene-foreskin-fibroblasts
0.468436	BIDiffExpSet	Human Cardiac Myocytes-adult (HCM-a)	In vitro	PostNatal	Heart	3	100	EFEMP1, ANKRD22, SERPINA3	http://discovery.lifemapsc.com/gene-expression-signals/high-throughput/large-scale-dataset-cultured-cell-collection/human-cardiac-myocytes-adult-hcm-a
0.467692	BIDiffExpSet	Human Pulmonary Artery Smooth Muscle Cells (HPASMC)	In vitro	PostNatal	Lung, Smooth Muscle	3	97	GPR1, COL8A1, CD24	http://discovery.lifemapsc.com/gene-expression-signals/high-throughput/large-scale-dataset-cultured-cell-collection/human-pulmonary-artery-smooth-muscle-cells-hpasmc
0.466667	BIDiffExpSet	Urogenital Sinus/primitive Bladder	In vivo	Prenatal-PostNatal	Lower Urinary Tract	3	32	C1qa, Gpr183, Mmrn1	http://discovery.lifemapsc.com/gene-expression-signals/high-throughput/large-scale-dataset-gudmap/urogenital-sinus/primitive-bladder
0.466348	BIDiffExpSet	Human Hair Outer Root Sheath Cells (HHORSC)	In vitro	PostNatal	Hair, Epidermis	3	99	IL1R1, GPNMB, ABI3BP	http://discovery.lifemapsc.com/gene-expression-signals/high-throughput/large-scale-dataset-cultured-cell-collection/human-hair-outer-root-sheath-cells-hhorsc
0.465029	BIDiffExpSet	Human Brain Vascular Pericyte (HBVP)	In vitro	PostNatal	Brain, Pericytes	3	98	GPNMB, RENBP, MLPH	http://discovery.lifemapsc.com/gene-expression-signals/high-throughput/large-scale-dataset-cultured-cell-collection/human-brain-vascular-pericyte-hbvp
0.464987	BIDiffExpSet	Appendix ; Lymphoid Tissue	In vivo	PostNatal	Colon	24	1352	CD44, ANXA1, CD68, IL18, CD2, CD48, TYMP, VIM, RAB27A, CD74, CSTA, GBP2, PTPN7, PITX1, NR5A2, CTSS, HMOX1, CTSH, TBX2, EN1, CLEC2B, CPVL, CD69, CD163	http://discovery.lifemapsc.com/gene-expression-signals/high-throughput/large-scale-dataset-human-protein-atlas-protein-expression-data/appendix-lymphoid-tissue
0.464026	AnatCompartment	Notochord	In vivo	Prenatal	Primitive Streak	2	66	Cd44, Otx2	http://discovery.lifemapsc.com/in-vivo-development/primitive-streak/notochord
0.463718	BIDiffExpSet	BH2 Dermal Fibroblasts	In vitro	PostNatal	Dermis, Fibroblasts	4	100	AEBP1, ECM2, COL8A1, ABI3BP	http://discovery.lifemapsc.com/gene-expression-signals/high-throughput/large-scale-dataset-cultured-cell-collection/bh2-dermal-fibroblasts
0.463295	BIDiffExpSet	Prostate ; Glandular Cells	In vivo	PostNatal	Prostate	17	1800	COL1A2, IL2RA, CD44, ANXA1, TYMP, RAB27A, GDF15, CSTA, LGALS3BP, GBP2, NR5A2, RASEF, CTSH, LHCGR, TBX2, EN1, ACP5	http://discovery.lifemapsc.com/gene-expression-signals/high-throughput/large-scale-dataset-human-protein-atlas-protein-expression-data/prostate-glandular-cells
0.462118	AnatCompartment	Meninges	In vivo	Prenatal-PostNatal	Brain, Meninges	2	66	Hmox1, Mmrn1	http://discovery.lifemapsc.com/in-vivo-development/brain/meninges
0.460873	BIDiffExpSet	Human Hair Dermal Papilla Cells (HHDPC)	In vitro	PostNatal	Hair, Dermis	3	99	EMILIN2, DPEP1, ABI3BP	http://discovery.lifemapsc.com/gene-expression-signals/high-throughput/large-scale-dataset-cultured-cell-collection/human-hair-dermal-papilla-cells-hhdpc
0.459102	BIDiffExpSet	Parathyroid Gland	In vivo	PostNatal	Thyroid	3	106	NUPR1, TMEM37, RBM47	http://discovery.lifemapsc.com/gene-expression-signals/high-throughput/large-scale-dataset-homer/parathyroid-gland
0.458612	AnatCompartment	Mesencephalic Basal Plate	In vivo	Prenatal	Neural Tube	2	67	Six3, Hs3st3a1	http://discovery.lifemapsc.com/in-vivo-development/neural-tube/mesencephalic-basal-plate
0.45348	TCCell	Secondary follicles	In vitro	PostNatal	Ovary	4	100	Mmp2, Tnfrsf12a, Gbp2, Ccl4	http://discovery.lifemapsc.com/stem-cell-differentiation/in-vitro-cells/ovary-mus-musculus-secondary-follicles-northwestern-university
0.452384	TCCell	Epithelial cells (family)	In vitro	Prenatal-PostNatal	Epithelial Cells	2	39	CD44, CD24	http://discovery.lifemapsc.com/stem-cell-differentiation/in-vitro-cells/epithelial-cells-homo-sapiens-epithelial-cells-family
0.448477	BIDiffExpSet	Human Pulmonary Microvascular Endothelial Cells (HPMEC)	In vitro	PostNatal	Lung, Endothelium	3	99	CSTA, S100A2, CD24	http://discovery.lifemapsc.com/gene-expression-signals/high-throughput/large-scale-dataset-cultured-cell-collection/human-pulmonary-microvascular-endothelial-cells-hpmec
0.445588	AnatCompartment	Metencephalon	In vivo	Prenatal-PostNatal	Neural Tube	2	71	Otx2, Col8a1	http://discovery.lifemapsc.com/in-vivo-development/neural-tube/metencephalon
0.444444	BIDiffExpSet	Gallbladder	In vivo	PostNatal	Gall Bladder	2	11	C3, SERPINA3	http://discovery.lifemapsc.com/gene-expression-signals/high-throughput/large-scale-dataset-homer/gallbladder
0.442646	BIDiffExpSet	ESI-051	In vitro	Prenatal	Inner Cell Mass	3	98	OTX2, RBM47, CD24	http://discovery.lifemapsc.com/gene-expression-signals/high-throughput/large-scale-dataset-cultured-cell-collection/esi-051
0.44216	PDCell	Vascular endothelial growth factor-induced embryoid bodies	In vitro	Prenatal	Uncategorized	3	102	FRZB, RGS1, HOXB2	http://discovery.lifemapsc.com/stem-cell-differentiation/protocols/endothelium-differentiation-two-step-protocol-for-endothelial-differentiation-by-embryoid-body-formation-and-sorting?TCCellID=db05a9d8-2cd1-4bac-9a2b-817ac9ddfca2
0.441878	BIDiffExpSet	ESI-053	In vitro	Prenatal	Inner Cell Mass	3	98	OTX2, RBM47, CD24	http://discovery.lifemapsc.com/gene-expression-signals/high-throughput/large-scale-dataset-cultured-cell-collection/esi-053
0.439379	BIDiffExpSet	ESI-017	In vitro	Prenatal	Inner Cell Mass	3	98	OTX2, RBM47, CD24	http://discovery.lifemapsc.com/gene-expression-signals/high-throughput/large-scale-dataset-cultured-cell-collection/esi-017
0.439079	PDCell	Vascular endothelial growth factor-induced cells	In vitro	Prenatal	Uncategorized	5	185	COL1A2, FRZB, PITX1, GPX8, CD24	http://discovery.lifemapsc.com/stem-cell-differentiation/protocols/endothelium-differentiation-derivation-and-purification-of-endothelial-precursor-cells-following-tgf-beta-inhibition?TCCellID=47e623bd-4acd-4cd5-848c-0b4e8ee18772
0.438648	BIDiffExpSet	ESI-035	In vitro	Prenatal	Inner Cell Mass	3	98	OTX2, RBM47, CD24	http://discovery.lifemapsc.com/gene-expression-signals/high-throughput/large-scale-dataset-cultured-cell-collection/esi-035
0.438567	AnatCompartment	Autopod Long Bone	In vivo	Prenatal-PostNatal	Bone	2	87	Emp3, Irx1	http://discovery.lifemapsc.com/in-vivo-development/bone/autopod-long-bone
0.437012	AnatCompartment	Pelvic Girdle	In vivo	Prenatal-PostNatal	Limb, Bone	2	79	Emp3, Col8a1	http://discovery.lifemapsc.com/in-vivo-development/limb/pelvic-girdle
0.435756	Cell	Cranial Neural Crest Cells	In vivo	Prenatal	Neural Crest, Head Mesenchyme	3	76	Col1a2, Frzb, Pitx1	http://discovery.lifemapsc.com/in-vivo-development/head-mesenchyme/branchial-arch-1/cranial-neural-crest-cells
0.435609	Cell	Notochord Cells	In vivo	Prenatal	Primitive Streak, Cartilage	2	62	Cd44, Otx2	http://discovery.lifemapsc.com/in-vivo-development/primitive-streak/notochord/notochord-cells
0.432854	BIDiffExpSet	Human EpiDermal Melanocytes (HEM)	In vitro	PostNatal	Epidermis, Melanocytes	3	97	GPNMB, RENBP, ST6GALNAC2	http://discovery.lifemapsc.com/gene-expression-signals/high-throughput/large-scale-dataset-cultured-cell-collection/human-epidermal-melanocytes-hem
0.429164	Cell	Adult Dopaminergic Neurons	In vivo	PostNatal	Brain, Dopaminergic Neurons, Neurons	3	69	Anxa1, Srpx2, En1	http://discovery.lifemapsc.com/in-vivo-development/brain/substantia-nigra-pars-compacta/adult-dopaminergic-neurons
0.428388	PDCell	HyStem+BMP4-induced MEL2 cells	In vitro	Prenatal-PostNatal	Bone	3	107	FRZB, GPNMB, SERPINA3	http://discovery.lifemapsc.com/stem-cell-differentiation/in-vitro-cells/purestem-mel2-ncr-fac-progenitor?TCCellID=58e9a969-53d5-4ed5-8974-4b017b2752f1
0.427394	Cell	Intraembryonic Epiblast Cells	In vivo	Prenatal	Epiblast	3	147	Eomes, Otx2, Rhod	http://discovery.lifemapsc.com/in-vivo-development/epiblast/epiblast/intraembryonic-epiblast-cells
0.42463	AnatCompartment	Trachea	In vivo	Prenatal-PostNatal	Lung	6	353	Anxa1, Frzb, Mdk, Irx1, Cdca7, Hs3st3a1	http://discovery.lifemapsc.com/in-vivo-development/lung/trachea
0.424112	Cell	Mature Rod Bipolar Cells	In vivo	Prenatal-PostNatal	Eye, Bipolar, Retina, Neurons	2	83	Il18, Gem	http://discovery.lifemapsc.com/in-vivo-development/eye/inner-nuclear-layer/mature-rod-bipolar-cells
0.423441	Cell	Basal Cells	In vivo	Prenatal-PostNatal	Lung, Epithelial Cells	2	105	PROCR, LIPG	http://discovery.lifemapsc.com/in-vivo-development/lung/respiratory-bronchioles/basal-cells
0.42259	PDCell	Mesenchymal Progenitor Cells - Passage 2	In vitro	Prenatal	Uncategorized	2	105	CD44, CD24	http://discovery.lifemapsc.com/stem-cell-differentiation/protocols/adipose-differentiation-generation-of-adipocytes-from-human-pluripotent-stem-cells-using-viral-transduction?TCCellID=354e9104-2e38-4776-bd14-95425a956a09
0.415428	BIDiffExpSet	Sperm	In vivo	PostNatal	Testis	4	849	MATN2, CUBN, HORMAD2, CCDC197	http://discovery.lifemapsc.com/gene-expression-signals/high-throughput/large-scale-dataset-barcode-u133-plus-2-0/sperm
0.412492	TCCell	Line H7 (WA07)	In vitro	Prenatal	Inner Cell Mass	2	104	CD44, WEE1	http://discovery.lifemapsc.com/stem-cell-differentiation/in-vitro-cells/inner-cell-mass-homo-sapiens-line-h7-wa07-wicell-research-institute-inc
0.411515	PDCell	Dopaminergic-like neurons	In vitro	Prenatal-PostNatal	Brain, Dopaminergic Neurons, Neurons	2	11	OTX2, EN1	http://discovery.lifemapsc.com/stem-cell-differentiation/protocols/dopaminergic-neurons-neural-ectoderm-differentiation-generation-of-functional-dopaminergic-neurons-from-human-induced-pluripotent-stem-cells?TCCellID=1ddb1bd2-aa72-4d1e-a880-793c6425892b
0.409854	Cell	Muscle Progenitor Cells	In vivo	Prenatal	Somite, Skeletal Muscle	2	112	Atf3, Cd36	http://discovery.lifemapsc.com/in-vivo-development/somite/thoracic-ventrolateral-dermomyotome-lip/muscle-progenitor-cells
0.409424	BIDiffExpSet	Huvec	In vivo	PostNatal	Umbilical Cord, Endothelium	5	93	PROCR, SRPX2, MMP14, LIPG, MMRN1	http://discovery.lifemapsc.com/gene-expression-signals/high-throughput/large-scale-dataset-barcode-u133a/huvec
0.406825	Cell	Conventional Dendritic Cells II	In vivo	Prenatal-PostNatal	Spleen, Blood	2	102	Cd300lf, Pygl	http://discovery.lifemapsc.com/in-vivo-development/spleen/spleen/conventional-dendritic-cells-ii
0.405897	TCCell	ES03(HES-3)	In vitro	Prenatal	Inner Cell Mass	2	101	OTX2, CD24	http://discovery.lifemapsc.com/stem-cell-differentiation/in-vitro-cells/inner-cell-mass-homo-sapiens-es03-hes-3-wicell-research-institute-inc
0.403035	AnatCompartment	Stem Bronchi	In vivo	Prenatal-PostNatal	Lung	3	237	S100a10, Cdca7, Hkdc1	http://discovery.lifemapsc.com/in-vivo-development/lung/stem-bronchi
0.402731	PDCell	HyStem+BMP4-induced 7SMOO32 cells	In vitro	Prenatal-PostNatal	Adipose	2	106	TNC, CHI3L2	http://discovery.lifemapsc.com/stem-cell-differentiation/in-vitro-cells/purestem-7smoo32-ncr-fac-meso-progenitor?TCCellID=2e4503d4-a082-4e2e-9733-eda19488c736
0.4	TCCell	Hepatic stellate cells	In vitro	PostNatal	Liver	3	11	MMP2, TIMP1, COL1A1	http://discovery.lifemapsc.com/stem-cell-differentiation/in-vitro-cells/liver-homo-sapiens-hepatic-stellate-cells-mount-sinai-school-of-medicine
0.4	Cell	Distal Mesodermal Progenitor Cells	In vivo	Prenatal	Lung	3	22	Hoxb2, Tbx2, Tnc	http://discovery.lifemapsc.com/in-vivo-development/lung/lung-mesoderm/distal-mesodermal-progenitor-cells
0.399733	TCCell	Induced pluripotent stem cell line 1	In vitro	Prenatal	Inner Cell Mass	2	102	OTX2, CPVL	http://discovery.lifemapsc.com/stem-cell-differentiation/in-vitro-cells/inner-cell-mass-homo-sapiens-induced-pluripotent-stem-cell-line-1-university-of-pennsylvania-school-of-medicine
0.398664	Cell	Fetal Matrix Cells	In vivo	Prenatal-PostNatal	Hair, Epithelial Cells	2	120	Gpnmb, Mocos	http://discovery.lifemapsc.com/in-vivo-development/hair/hair-follicle/fetal-matrix-cells
0.394532	OrganSystem	Epidermis	In vivo	Prenatal-PostNatal	Epidermis	3	176	Anxa1, Csta1, Galnt10	http://discovery.lifemapsc.com/in-vivo-development/epidermis
0.393274	PDCell	HyStem+TGFbeta3+GDF5-induced SM30 cells	In vitro	Prenatal-PostNatal	Bone, Cartilage	2	102	SERPINA3, ANGPTL7	http://discovery.lifemapsc.com/stem-cell-differentiation/in-vitro-cells/purestem-sm30-ncr-fac-meso-latp-progenitor?TCCellID=d0e68e02-a929-4f37-bc12-b6b58a2f2048
0.39239	BIDiffExpSet	Tonsil ; Germinal Center Cells	In vivo	PostNatal	Tonsil	20	1557	CD44, CD68, IL18, CD2, VIM, RAB27A, CD74, CSTA, GBP2, PTPN7, PITX1, NR5A2, CTSS, HMOX1, WEE1, CTSH, TBX2, EN1, ACP5, CD69	http://discovery.lifemapsc.com/gene-expression-signals/high-throughput/large-scale-dataset-human-protein-atlas-protein-expression-data/tonsil-germinal-center-cells
0.39114	Cell	Glycinergic Amacrine Cells	In vivo	Prenatal-PostNatal	Eye, Amacrine, Retina, Neurons	3	191	Loxl1, Matn2, Tbx2	http://discovery.lifemapsc.com/in-vivo-development/eye/inner-nuclear-layer/glycinergic-amacrine-cells
0.385765	Cell	Mature Retinal Pigmented Epithelium Cells	In vivo	Prenatal-PostNatal	Eye, Retinal Pigmented Epithelium (RPE), Epithelial Cells	2	119	HORMAD2, ALDH3B1	http://discovery.lifemapsc.com/in-vivo-development/eye/retinal-pigmented-epithelium/mature-retinal-pigmented-epithelium-cells
0.384348	BIDiffExpSet	Bronchus ; Respiratory Epithelial Cells	In vivo	PostNatal	Lung, Epithelial Cells	21	2181	C2, COL1A2, CD44, ANXA1, CD74, PROCR, GALNT5, SLC4A11, PTPN7, PITX1, NR5A2, CTSS, COL8A1, RASEF, WEE1, CTSH, TBX2, EN1, FCGBP, DLEC1, RNASE2	http://discovery.lifemapsc.com/gene-expression-signals/high-throughput/large-scale-dataset-human-protein-atlas-protein-expression-data/bronchus-respiratory-epithelial-cells
0.383969	BIDiffExpSet	Urinary Bladder ; Urothelial Cells	In vivo	PostNatal	Lower Urinary Tract	21	2196	COL1A2, ITGB4, CD44, ANXA1, IL18, CD74, GDF15, CSTA, LGALS3BP, GALNT5, GBP2, SLC4A11, PTPN7, PITX1, NR5A2, RASEF, WEE1, CTSH, TBX2, EN1, PYGL	http://discovery.lifemapsc.com/gene-expression-signals/high-throughput/large-scale-dataset-human-protein-atlas-protein-expression-data/urinary-bladder-urothelial-cells
0.3831	AnatCompartment	Lateral Ventricle	In vivo	Prenatal-PostNatal	Brain	7	1550	COL1A2, ITIH1, NR5A2, RASEF, TBX2, EN1, DLEC1	http://discovery.lifemapsc.com/in-vivo-development/brain/lateral-ventricle
0.382309	OrganSystem	Lymph	In vivo	Prenatal-PostNatal	Lymph	2	185	CD48, P2RY8	http://discovery.lifemapsc.com/in-vivo-development/lymph
0.380937	BIDiffExpSet	Spleen ; Cells in White Pulp	In vivo	PostNatal	Spleen	17	1079	CD44, CD68, IL18, CD2, TYMP, VIM, RAB27A, CD74, CSTA, PITX1, NR5A2, CTSS, SPARC, TBX2, IL2RB, EN1, CLEC2B	http://discovery.lifemapsc.com/gene-expression-signals/high-throughput/large-scale-dataset-human-protein-atlas-protein-expression-data/spleen-cells-in-white-pulp
0.378388	Cell	XX Germ Cells	In vivo	Prenatal	Gonad, Ovary, Female Gametocytes, Germ Cells	2	151	Cubn, Hormad2	http://discovery.lifemapsc.com/in-vivo-development/ovary/ovigerous-cord/xx-germ-cells
0.37402	BIDiffExpSet	Brain/midbrain/lateral Wall/mantle Layer	In vivo	Prenatal	Brain, Neural Tube	10	243	H2-Oa, Six3, Otx2, Irx1, Pitx1, Ntn1, Mmp14, Col8a1, En1, Tnc	http://discovery.lifemapsc.com/gene-expression-signals/high-throughput/large-scale-dataset-eurexpress/brain/midbrain/lateral-wall/mantle-layer
0.366667	PDCell	Chondrogenic embryoid body constructs	In vitro	Prenatal	Uncategorized	2	3	COL1A2, COL1A1	http://discovery.lifemapsc.com/stem-cell-differentiation/protocols/cartilage-differentiation-generation-of-fibrocartilage-like-constructs?TCCellID=2fec8abe-8e1e-43ff-9a6d-27437aaac49c
0.366667	PDCell	Dopaminergic neuron-like cells	In vitro	Prenatal	Brain, Dopaminergic Neurons, Neurons	2	9	CXCR4, EN1	http://discovery.lifemapsc.com/stem-cell-differentiation/protocols/dopaminergic-neurons-differentiation-purification-of-stem-cell-derived-dopaminergic-neurons-by-isolation-of-ncam1-positive-cells?TCCellID=1c2db9a9-d6c5-468f-a00a-2a4ee457d578
0.366667	PDCell	Chondrogenic medium-induced embryoid bodies	In vitro	Prenatal	Uncategorized	2	3	COL1A2, COL1A1	http://discovery.lifemapsc.com/stem-cell-differentiation/protocols/cartilage-differentiation-generation-of-fibrocartilage-like-constructs?TCCellID=db50c5ba-9980-480d-b02f-68bd53563946
0.366667	PDCell	Mesenchymal and epithelial cell mixture	In vitro	Prenatal	Uncategorized	2	6	VIM, GSC	http://discovery.lifemapsc.com/stem-cell-differentiation/protocols/heart-myocardium-differentiation-extracellular-matrix-promotes-highly-efficient-cardiac-differentiation-of-stem-cells?TCCellID=2387b7a6-5c88-429c-a4a4-f198cc0373df
0.366667	Cell	Parietal Endoderm Cells	In vivo	Prenatal	Hypoblast	2	14	Gsc, Sparc	http://discovery.lifemapsc.com/in-vivo-development/hypoblast/hypoblast/parietal-endoderm-cells
0.366667	Cell	Early-Gastrula Organizer	In vivo	Prenatal	Epiblast	2	5	Frzb, Gsc	http://discovery.lifemapsc.com/in-vivo-development/epiblast/epiblast/early-gastrula-organizer
0.366667	Cell	Allantois Cells	In vivo	Prenatal-PostNatal	Placenta	2	8	Vcam1, Pitx1	http://discovery.lifemapsc.com/in-vivo-development/placenta/allantois/allantois-cells
0.366667	Cell	Early Distal Visceral Endoderm Cells	In vivo	Prenatal	Hypoblast, Yolk Sac	2	12	Eomes, Otx2	http://discovery.lifemapsc.com/in-vivo-development/hypoblast/visceral-endoderm/early-distal-visceral-endoderm-cells
0.366667	AnatCompartment	Coronary Vessels	In vivo	Prenatal-PostNatal	Heart	2	16	Cd44, Aebp1	http://discovery.lifemapsc.com/in-vivo-development/heart/coronary-vessels
0.363711	BIDiffExpSet	Heart/ventricle	In vivo	Prenatal	Heart	4	135	Atf3, Gpnmb, Card6, Tnc	http://discovery.lifemapsc.com/gene-expression-signals/high-throughput/large-scale-dataset-eurexpress/heart/ventricle
0.363686	Cell	Definitive Hematopoietic Stem Cells	In vivo	Prenatal	Yolk Sac, Blood	2	197	Tnfsf14, Mmrn1	http://discovery.lifemapsc.com/in-vivo-development/yolk-sac/definitive-yolk-sac/definitive-hematopoietic-stem-cells
0.363541	BIDiffExpSet	Saliva	In vivo	PostNatal	Oral Cavity	2	57	OSM, TNFRSF10C	http://discovery.lifemapsc.com/gene-expression-signals/high-throughput/large-scale-dataset-barcode-u133-plus-2-0/saliva
0.362762	Cell	Pericytes	In vivo	Prenatal	Lateral Plate Mesoderm, Pericytes	2	21	Vcam1, Vim	http://discovery.lifemapsc.com/in-vivo-development/lateral-plate-mesoderm/splanchnic-mesoderm/pericytes
0.355301	Cell	Endothelial Cells	In vivo	Prenatal	Brain, Endothelium, Blood Brain Barrier, Brain Barriers	3	301	Mdk, Fndc1, Rnase2a	http://discovery.lifemapsc.com/in-vivo-development/brain/blood-brain-barrier/endothelial-cells
0.351239	TCCell	Fibroblasts (family)	In vitro	Prenatal-PostNatal	Fibroblasts	2	17	VIM, SPARC	http://discovery.lifemapsc.com/stem-cell-differentiation/in-vitro-cells/fibroblasts-homo-sapiens-fibroblasts-family
0.346938	PDCell	Endoderm-like cells	In vitro	Prenatal	Endoderm	3	105	EOMES, NPC2, CXCR4	http://discovery.lifemapsc.com/stem-cell-differentiation/protocols/endoderm-liver-differentiation-generation-of-hepatocytes-from-human-pluripotent-stem-cells?TCCellID=35e536c6-a468-4dd0-9928-04be3c65e9f7
0.344713	PDCell	Mesoderm-like cells	In vitro	Prenatal	Mesoderm	2	26	CD44, CXCR4	http://discovery.lifemapsc.com/stem-cell-differentiation/protocols/cartilage-differentiation-direct-differentiation-of-human-embryonic-stem-cells-into-chondrocytes?TCCellID=41f5d410-d847-4ac9-843f-bd7d1d2541a2
0.343557	OrganSystem	Skeletal Muscle	In vivo	Prenatal-PostNatal	Skeletal Muscle	2	379	Ddit4l, Serinc2	http://discovery.lifemapsc.com/in-vivo-development/skeletal-muscle
0.340876	PDCell	Synthetic vascular smooth muscle-like cells	In vitro	Prenatal-PostNatal	Smooth Muscle	2	8	MMP2, MMP14	http://discovery.lifemapsc.com/stem-cell-differentiation/protocols/smooth-muscle-differentiation-derivation-of-contractile-vascular-smooth-muscle-cells-from-pluripotent-stem-cells?TCCellID=2419a5fc-9f6c-4d00-8214-17bb4c30f17f
0.338799	TCCell	MSC-containing human skin substitute (Grafix)	In vitro	PostNatal	Skin	3	29	LIF, MMP2, TIMP1	http://discovery.lifemapsc.com/stem-cell-differentiation/in-vitro-cells/skin-homo-sapiens-msc-containing-human-skin-substitute-grafix-osiris-therapeutics-inc
0.338271	Cell	Muscle Satellite Cells	In vivo	Prenatal-PostNatal	Skeletal Muscle	2	19	Vcam1, Cxcr4	http://discovery.lifemapsc.com/in-vivo-development/skeletal-muscle/sacral-muscle-satellite-pool/muscle-satellite-cells
0.338271	Cell	Muscle Satellite Cells	In vivo	Prenatal-PostNatal	Skeletal Muscle	2	19	Vcam1, Cxcr4	http://discovery.lifemapsc.com/in-vivo-development/skeletal-muscle/thoracic-muscle-satellite-pool/muscle-satellite-cells
0.338271	Cell	Muscle Satellite Cells	In vivo	Prenatal-PostNatal	Skeletal Muscle	2	19	Vcam1, Cxcr4	http://discovery.lifemapsc.com/in-vivo-development/skeletal-muscle/lumbar-muscle-satellite-pool/muscle-satellite-cells
0.337456	BIDiffExpSet	Fetal Liver Stromal Cells	In vitro	Prenatal	Liver	3	99	TBX2, TNC, CD24	http://discovery.lifemapsc.com/gene-expression-signals/high-throughput/large-scale-dataset-cultured-cell-collection/fetal-liver-stromal-cells
0.336595	BIDiffExpSet	Tongue	In vivo	PostNatal	Oral Cavity	4	100	ANXA1, CSTA, PITX1, S100A2	http://discovery.lifemapsc.com/gene-expression-signals/high-throughput/large-scale-dataset-gnf-biogps/tongue
0.335486	BIDiffExpSet	Human Dermal Fibroblasts-neonate (HDF-n)	In vitro	PostNatal	Dermis, Fibroblasts	4	98	ECM2, PITX1, TBX2, ALDH3B1	http://discovery.lifemapsc.com/gene-expression-signals/high-throughput/large-scale-dataset-cultured-cell-collection/human-dermal-fibroblasts-neonate-hdf-n
0.335329	BIDiffExpSet	Human Periodontal Ligament Fibroblasts (HPLF)	In vitro	PostNatal	Tendon &amp; Ligament, Fibroblasts	4	98	NR0B1, C1R, PITX1, NR5A2	http://discovery.lifemapsc.com/gene-expression-signals/high-throughput/large-scale-dataset-cultured-cell-collection/human-periodontal-ligament-fibroblasts-hplf
0.335281	Cell	Adult Neural Stem Cells	In vivo	PostNatal	Brain, Neural Tube, Oligodendrocytes	2	12	Vim, Tnc	http://discovery.lifemapsc.com/in-vivo-development/neural-tube/cortical-sub-ventricular-zone/adult-neural-stem-cells
0.333333	PDCell	Renal CD133+ cells	In vitro	PostNatal	Kidney	1	9	CD44	http://discovery.lifemapsc.com/stem-cell-differentiation/protocols/kidney-differentiation-renal-progenitor-cd133-isolation-from-human-adult-kidney?TCCellID=0c553036-c1ca-48eb-b4a7-08a6481a82d8
0.333333	PDCell	Neuroepithelial progenitor cells	In vitro	Prenatal	Uncategorized	1	3	OTX2	http://discovery.lifemapsc.com/stem-cell-differentiation/protocols/brain-motor-neurons-neural-ectoderm-oligodendrocytes-spinal-cord-differentiation-oligodendrocyte-and-motor-neuron-differentiation-from-embryonic-stem-cells?TCCellID=0a0d9ae2-85e0-481d-865e-15a8d0e5e002
0.333333	PDCell	Expanded PAX7 cells	In vitro	Prenatal	Uncategorized	1	20	CD44	http://discovery.lifemapsc.com/stem-cell-differentiation/protocols/skeletal-muscle-differentiation-myogenic-progenitors-derivation-from-pluripotent-cells-by-pax7-expression?TCCellID=539a34b1-b6b0-4129-9d6f-2b83c9650040
0.333333	PDCell	Neural rosettes	In vitro	Prenatal	Neural Ectoderm	1	11	OTX2	http://discovery.lifemapsc.com/stem-cell-differentiation/protocols/motor-neurons-spinal-cord-differentiation-generation-of-motoneurons-from-stem-cell-by-co-culture-with-ms5-cells-and-a-defined-medium?TCCellID=06271ff9-6aa7-4311-8731-40e960969c8a
0.333333	TCCell	Endometrial regenerative cells	In vitro	PostNatal	Uterus	1	16	CD44	http://discovery.lifemapsc.com/stem-cell-differentiation/in-vitro-cells/uterus-homo-sapiens-endometrial-regenerative-cells-medistem
0.333333	TCCell	Neural stem cells LewisX+ CXCR4+	In vitro	PostNatal	Brain	1	4	Cxcr4	http://discovery.lifemapsc.com/stem-cell-differentiation/in-vitro-cells/brain-mus-musculus-neural-stem-cells-lewisx-cxcr4-university-of-milan
0.333333	TCCell	Stem cells from human exfoliated deciduous teeth	In vitro	PostNatal	Tooth	1	8	VIM	http://discovery.lifemapsc.com/stem-cell-differentiation/in-vitro-cells/tooth-homo-sapiens-stem-cells-from-human-exfoliated-deciduous-teeth-capital-medical-university-school-of-stomatology
0.333333	PDCell	Renal embryonic cells (CD24+CD133+ REC)	In vitro	Prenatal	Kidney	1	5	CD24	http://discovery.lifemapsc.com/stem-cell-differentiation/in-vitro-cells/kidney-homo-sapiens-dissociated-embryonic-kidney-tissue-cells-ek-cells-university-of-florence?TCCellID=083c1b9a-8091-434e-947d-59a04a1e902c
0.333333	PDCell	Neuronal progenitor cells	In vitro	Prenatal	Uncategorized	1	2	Otx2	http://discovery.lifemapsc.com/stem-cell-differentiation/protocols/brain-dopaminergic-neurons-differentiation-derivation-of-dopaminergic-neurons-by-isolation-of-stem-cells-derived-neural-progenitors?TCCellID=22b2b332-7e8d-4065-bf85-5edc12d02afd
0.333333	TCCell	Bone marrow-derived autologous CD34+cells (AMR-001)	In vitro	PostNatal	Blood	1	2	CXCR4	http://discovery.lifemapsc.com/stem-cell-differentiation/in-vitro-cells/blood-homo-sapiens-bone-marrow-derived-autologous-cd34-cells-amr-001-amorcyte
0.333333	TCCell	Human corneal endothelial cells	In vitro	PostNatal	Eye, Endothelium	1	6	COL8A1	http://discovery.lifemapsc.com/stem-cell-differentiation/in-vitro-cells/endothelium-eye-homo-sapiens-human-corneal-endothelial-cells-harvard-university
0.333333	TCCell	Peripheral blood-derived early endothelial progenitor cells	In vitro	PostNatal	Endothelium	1	2	LYZ	http://discovery.lifemapsc.com/stem-cell-differentiation/in-vitro-cells/endothelium-homo-sapiens-peripheral-blood-derived-early-endothelial-progenitor-cells-queens-university-belfast
0.333333	PDCell	Cardiomyocyte-like cells	In vitro	Prenatal-PostNatal	Heart	1	3	VCAM1	http://discovery.lifemapsc.com/stem-cell-differentiation/protocols/heart-mesoderm-myocardium-differentiation-derivation-of-cardiomyocytes-from-pluripotent-stem-cells-and-sorting-for-vcam1-marker?TCCellID=a4a172ca-2c78-4298-bfdc-906c213a9db5
0.333333	TCCell	Conjunctival fibroblasts	In vitro	PostNatal	Eye, Fibroblasts	1	2	VIM	http://discovery.lifemapsc.com/stem-cell-differentiation/in-vitro-cells/eye-fibroblasts-homo-sapiens-conjunctival-fibroblasts-yamaguchi-university-school-of-medicine
0.333333	PDCell	Endoderm-like cell	In vitro	Prenatal	Endoderm	1	5	CXCR4	http://discovery.lifemapsc.com/stem-cell-differentiation/protocols/endoderm-pancreas-differentiation-derivation-of-beta-cells-including-an-expansion-step?TCCellID=b6e89427-200f-4882-b417-935d1322f95a
0.333333	TCCell	Cellular bone matrix containing mesenchymal stem cells (Osteocel Plus)	In vitro	PostNatal	Bone	1	2	VCAM1	http://discovery.lifemapsc.com/stem-cell-differentiation/in-vitro-cells/bone-homo-sapiens-cellular-bone-matrix-containing-mesenchymal-stem-cells-osteocel-plus-nuvasive
0.333333	TCCell	Neural stem cells	In vitro	Prenatal	Brain	1	16	CD44	http://discovery.lifemapsc.com/stem-cell-differentiation/in-vitro-cells/brain-homo-sapiens-neural-stem-cells-peking-university-beijing
0.333333	PDCell	Pancreatic endoderm-like cells	In vitro	Prenatal	Pancreas	1	5	CXCR4	http://discovery.lifemapsc.com/stem-cell-differentiation/protocols/endoderm-pancreas-differentiation-serum-free-protocol-to-generate-islet-clusters-from-embryonic-stem-cells?TCCellID=fbcb1500-ab2f-440a-b7f2-c59780101859
0.333333	TCCell	Bone marrow-derived CD34+/CXCR4+ cells	In vitro	PostNatal	Blood	1	2	CXCR4	http://discovery.lifemapsc.com/stem-cell-differentiation/in-vitro-cells/blood-homo-sapiens-bone-marrow-derived-cd34-cxcr4-cells-silesian-school-of-medicine
0.333333	TCCell	Bone marrow-derived lineage-negative cells	In vitro	PostNatal	Bone	1	13	Cxcr4	http://discovery.lifemapsc.com/stem-cell-differentiation/in-vitro-cells/bone-rattus-norvegicus-bone-marrow-derived-lineage-negative-cells-university-of-sao-paulo
0.333333	PDCell	Keratinocytes-like cells	In vitro	Prenatal-PostNatal	Epidermis	1	12	ITGB4	http://discovery.lifemapsc.com/stem-cell-differentiation/protocols/epidermis-differentiation-derivation-of-keratinocytes-from-stem-cells-using-bone-morphogenetic-protein-and-ascorbic-acid?TCCellID=13081734-10bf-44d5-a140-cfe627f037a4
0.333333	PDCell	Mesoderm-like cells	In vitro	Prenatal	Uncategorized	1	5	EOMES	http://discovery.lifemapsc.com/stem-cell-differentiation/protocols/heart-myocardium-differentiation-induction-of-mesoderm-formation-and-cardiomyogenesis-in-human-embryonic-stem-cells-using-wnt3a?TCCellID=ee025f1a-4d7e-4c16-b3ac-d01a8326b638
0.333333	PDCell	Dopaminergic neuron precursors cells	In vitro	Prenatal	Uncategorized	1	3	OTX2	http://discovery.lifemapsc.com/stem-cell-differentiation/protocols/dopaminergic-neurons-differentiation-purification-of-stem-cell-derived-dopaminergic-neurons-by-isolation-of-ncam1-positive-cells?TCCellID=847ecd2e-31a1-4996-a873-d0eb7720aeeb
0.333333	TCCell	Fetal Gonadal Stromal Cell	In vitro	Prenatal	Gonad	1	8	CYP19A1	http://discovery.lifemapsc.com/stem-cell-differentiation/in-vitro-cells/gonad-homo-sapiens-fetal-gonadal-stromal-cell-university-of-california-los-angeles
0.333333	TCCell	Bone marrow-derived stem cells	In vitro	PostNatal	Bone	1	8	CD44	http://discovery.lifemapsc.com/stem-cell-differentiation/in-vitro-cells/bone-homo-sapiens-bone-marrow-derived-stem-cells-tehran-university-of-medical-sciences
0.333333	PDCell	Mesenchymal progenitor cells	In vitro	Prenatal	Uncategorized	1	8	CD44	http://discovery.lifemapsc.com/stem-cell-differentiation/protocols/bone-differentiation-generation-of-bone-tissue-constructs-from-pluripotent-stem-cells?TCCellID=d09475e3-bbf4-4c4d-bf8d-dfdb7a888805
0.333333	TCCell	Adipose-derived stem cells	In vitro	PostNatal	Adipose	1	5	COL1A1	http://discovery.lifemapsc.com/stem-cell-differentiation/in-vitro-cells/adipose-homo-sapiens-adipose-derived-stem-cells-inst-investigaci-n-hospital-universitario-la-paz
0.333333	TCCell	Limbal epithelial stem cells	In vitro	PostNatal	Eye, Epithelial Cells	1	6	VIM	http://discovery.lifemapsc.com/stem-cell-differentiation/in-vitro-cells/epithelial-cells-eye-homo-sapiens-limbal-epithelial-stem-cells-centre-hospitalier-national-dophtalmologie
0.333333	PDCell	Schwann-like cells	In vitro	PostNatal	Peripheral Nervous System, Schwann Cells, Glial Cells	1	7	ITGB4	http://discovery.lifemapsc.com/stem-cell-differentiation/protocols/schwann-cells-differentiation-schwann-cell-differentiation-from-dental-pulp-stem-cells?TCCellID=053d5831-5168-4a3f-9c3a-e5bea5947f44
0.333333	PDCell	Mesenchymal-like cells	In vitro	PostNatal	Uncategorized	1	4	CD44	http://discovery.lifemapsc.com/stem-cell-differentiation/protocols/kidney-differentiation-induction-of-mesenchymal-and-epithelial-like-cells-from-human-amniotic-fluid-stem-cells?TCCellID=c8cc530b-e71c-4203-8278-f091f7460188
0.333333	TCCell	Neural stem cells	In vitro	Prenatal	Spinal Cord	1	8	Cxcr4	http://discovery.lifemapsc.com/stem-cell-differentiation/in-vitro-cells/spinal-cord-mus-musculus-neural-stem-cells-university-of-milan
0.333333	PDCell	Mesenchymal stem cells	In vitro	Prenatal	Uncategorized	1	8	CD44	http://discovery.lifemapsc.com/stem-cell-differentiation/protocols/tendon-ligament-differentiation-tendon-derivation-from-human-embryonic-stem-cells?TCCellID=e0a3a46d-1971-4347-94ab-fa4a71086ea8
0.333333	Cell	Anterior Neural Ridge Cells	In vivo	Prenatal	Neural Ectoderm, Neural Tube	1	4	Six3	http://discovery.lifemapsc.com/in-vivo-development/neural-ectoderm/neural-plate/anterior-neural-ridge-cells
0.333333	Cell	Developing Peritubular Myoid Cells	In vivo	Prenatal	Gonad, Testis	1	7	Col1a1	http://discovery.lifemapsc.com/in-vivo-development/testis/testis-cord/developing-peritubular-myoid-cells
0.333333	AnatCompartment	Lung Mesoderm	In vivo	Prenatal	Lung	1	9	Mmrn1	http://discovery.lifemapsc.com/in-vivo-development/lung/lung-mesoderm
0.333333	Cell	Dermal Mesenchyme Cells	In vivo	Prenatal	Dermis	1	5	En1	http://discovery.lifemapsc.com/in-vivo-development/dermis/ventral-subectodermal-mesenchyme/dermal-mesenchyme-cells
0.333333	Cell	Dermal Progenitor Cells	In vivo	Prenatal	Somite, Dermis	1	5	En1	http://discovery.lifemapsc.com/in-vivo-development/somite/thoracic-dorsomedial-dermomyotome-lip/dermal-progenitor-cells
0.333333	Cell	Alveolar Progenitor Cells	In vivo	Prenatal	Lung, Epithelial Cells	1	6	Irx1	http://discovery.lifemapsc.com/in-vivo-development/lung/terminal-sacs/alveolar-progenitor-cells
0.333333	Cell	Semilunar Valve Cells	In vivo	Prenatal	Heart, Endocardium	1	7	Tnc	http://discovery.lifemapsc.com/in-vivo-development/heart/semilunar-valves/semilunar-valve-cells
0.333333	Cell	Periocular Mesenchymal Cells	In vivo	Prenatal	Eye, Endothelium, Cornea	1	9	SIX3	http://discovery.lifemapsc.com/in-vivo-development/eye/periocular-mesenchyme/periocular-mesenchymal-cells
0.333333	Cell	Intraembryonic Ectoderm Cells	In vivo	Prenatal	Ectoderm	1	20	Otx2	http://discovery.lifemapsc.com/in-vivo-development/ectoderm/ectoderm/intraembryonic-ectoderm-cells
0.333333	Cell	Cementocytes	In vivo	PostNatal	Tooth	1	3	Col1a1	http://discovery.lifemapsc.com/in-vivo-development/tooth/cementum/cementocytes
0.333333	AnatCompartment	Myelencephalon	In vivo	Prenatal-PostNatal	Neural Tube	1	3	Otx2	http://discovery.lifemapsc.com/in-vivo-development/neural-tube/myelencephalon
0.333333	Cell	Lateral Plate Mesechymal Stem Cells	In vivo	Prenatal	Lateral Plate Mesoderm, Adipose	1	8	Cd44	http://discovery.lifemapsc.com/in-vivo-development/lateral-plate-mesoderm/lateral-plate-mesoderm/lateral-plate-mesechymal-stem-cells
0.333333	AnatCompartment	Optic Stalk	In vivo	Prenatal-PostNatal	Eye	1	7	OTX2	http://discovery.lifemapsc.com/in-vivo-development/eye/optic-stalk
0.333333	Cell	Perivascular Cells	In vivo	Prenatal	Gonad, Testis	1	2	Vcam1	http://discovery.lifemapsc.com/in-vivo-development/testis/testis-interstitium/perivascular-cells
0.333333	AnatCompartment	Hypoblast	In vivo	Prenatal	Hypoblast	1	4	Gsc	http://discovery.lifemapsc.com/in-vivo-development/hypoblast/hypoblast
0.333333	Cell	Extraembryonic Mesenchymal Stem Cells	In vivo	Prenatal-PostNatal	Chorion, Placenta	1	1	CD44	http://discovery.lifemapsc.com/in-vivo-development/placenta/chorionic-villus/extraembryonic-mesenchymal-stem-cells
0.333333	Cell	Dermal Progenitor Cells	In vivo	Prenatal	Lateral Plate Mesoderm, Dermis	1	4	En1	http://discovery.lifemapsc.com/in-vivo-development/lateral-plate-mesoderm/somatopleure/dermal-progenitor-cells
0.333333	Cell	Clara Cells	In vivo	Prenatal	Lung, Epithelial Cells	1	4	Foxj1	http://discovery.lifemapsc.com/in-vivo-development/lung/respiratory-bronchioles/clara-cells
0.333333	Cell	Dermal Progenitor Cells	In vivo	Prenatal	Somite, Dermis	1	5	En1	http://discovery.lifemapsc.com/in-vivo-development/somite/sacral-dorsomedial-dermomyotome-lip/dermal-progenitor-cells
0.333333	AnatCompartment	Optic Cup	In vivo	Prenatal-PostNatal	Eye	1	7	Six3	http://discovery.lifemapsc.com/in-vivo-development/eye/optic-cup
0.333333	Cell	Dermal Progenitor Cells	In vivo	Prenatal	Somite, Dermis	1	4	En1	http://discovery.lifemapsc.com/in-vivo-development/somite/lumbar-central-dermomyotome/dermal-progenitor-cells
0.333333	AnatCompartment	Corneal Stroma	In vivo	Prenatal-PostNatal	Eye, Cornea	1	15	Col1a1	http://discovery.lifemapsc.com/in-vivo-development/eye/corneal-stroma
0.333333	Cell	Cilliated Cells	In vivo	Prenatal	Lung, Epithelial Cells	1	3	Foxj1	http://discovery.lifemapsc.com/in-vivo-development/lung/respiratory-bronchioles/cilliated-cells
0.333333	Cell	Clara Cells	In vivo	Prenatal	Lung	1	4	Foxj1	http://discovery.lifemapsc.com/in-vivo-development/lung/trachea/clara-cells
0.333333	AnatCompartment	S-shaped Body Medial Segment	In vivo	Prenatal	Kidney	1	6	Irx1	http://discovery.lifemapsc.com/in-vivo-development/kidney/s-shaped-body-medial-segment
0.333333	Cell	Dermal Progenitor Cells	In vivo	Prenatal	Dermis	1	6	En1	http://discovery.lifemapsc.com/in-vivo-development/dermis/cranial-dermis/dermal-progenitor-cells
0.333333	AnatCompartment	Interventricular Septum	In vivo	Prenatal	Heart	1	3	Vcam1	http://discovery.lifemapsc.com/in-vivo-development/heart/interventricular-septum
0.333333	Cell	Distal Lung Progenitor Cells	In vivo	Prenatal	Lung	1	17	Irx1	http://discovery.lifemapsc.com/in-vivo-development/lung/lung-bud/distal-lung-progenitor-cells
0.333333	Cell	Mesenchymal Cells	In vivo	Prenatal	Heart, Epicardium	1	9	Vim	http://discovery.lifemapsc.com/in-vivo-development/heart/epicardium/mesenchymal-cells
0.333333	AnatCompartment	Periocular Mesenchyme	In vivo	Prenatal	Eye	1	11	Col1a1	http://discovery.lifemapsc.com/in-vivo-development/eye/periocular-mesenchyme
0.333333	Cell	Double Negative 4 Thymocytes	In vivo	Prenatal-PostNatal	Thymus, Blood	1	10	Cd2	http://discovery.lifemapsc.com/in-vivo-development/thymus/thymus/double-negative-4-thymocytes
0.333333	Cell	Dermal Progenitor Cells	In vivo	Prenatal	Somite, Dermis	1	4	En1	http://discovery.lifemapsc.com/in-vivo-development/somite/thoracic-central-dermomyotome/dermal-progenitor-cells
0.333333	Cell	Kupffer Cells	In vivo	Prenatal	Liver, Blood	1	4	CD68	http://discovery.lifemapsc.com/in-vivo-development/liver/sinusoids/kupffer-cells
0.333333	Cell	Zona Limitans Intrathalamica Cells	In vivo	Prenatal	Neural Ectoderm, Neural Tube	1	4	Six3	http://discovery.lifemapsc.com/in-vivo-development/neural-ectoderm/neural-plate/zona-limitans-intrathalamica-cells
0.333333	Cell	Dermal Progenitor Cells	In vivo	Prenatal	Somite, Dermis	1	4	En1	http://discovery.lifemapsc.com/in-vivo-development/somite/sacral-central-dermomyotome/dermal-progenitor-cells
0.333333	Cell	Cardiomyocytes	In vivo	Prenatal	Heart, Myocardium	1	3	Tbx2	http://discovery.lifemapsc.com/in-vivo-development/heart/atrioventricular-septum/cardiomyocytes
0.333333	Cell	Cerebellar Radial Glia Cells	In vivo	Prenatal	Neural Tube, Astrocytes	1	4	Vim	http://discovery.lifemapsc.com/in-vivo-development/neural-tube/cerebellar-ventricular-zone/cerebellar-radial-glia-cells
0.333333	Cell	Cilliated Cells	In vivo	Prenatal	Lung	1	3	Foxj1	http://discovery.lifemapsc.com/in-vivo-development/lung/trachea/cilliated-cells
0.333333	Cell	Gonad Somatic Cells	In vivo	Prenatal	Gonad, Ovary, Testis	1	12	Nr0b1	http://discovery.lifemapsc.com/in-vivo-development/gonad/primitive-gonad/gonad-somatic-cells
0.333333	Cell	Dermal Mesenchyme Cells	In vivo	Prenatal	Dermis	1	6	En1	http://discovery.lifemapsc.com/in-vivo-development/dermis/dorsal-subectodermal-mesenchyme/dermal-mesenchyme-cells
0.333333	AnatCompartment	Lens Vesicle	In vivo	Prenatal	Eye, Lens	1	10	OTX2	http://discovery.lifemapsc.com/in-vivo-development/eye/lens-vesicle
0.333333	Cell	Distal Visceral Endoderm Cells	In vivo	Prenatal	Hypoblast, Yolk Sac	1	10	Eomes	http://discovery.lifemapsc.com/in-vivo-development/hypoblast/extraembryonic-visceral-endoderm/distal-visceral-endoderm-cells
0.333333	Cell	Dermal Progenitor Cells	In vivo	Prenatal	Somite, Dermis	1	4	En1	http://discovery.lifemapsc.com/in-vivo-development/somite/cervical-central-dermomyotome/dermal-progenitor-cells
0.333333	Cell	Proximal Renal Vesicle Cells	In vivo	Prenatal	Kidney	1	12	MUC1	http://discovery.lifemapsc.com/in-vivo-development/kidney/renal-vesicle/proximal-renal-vesicle-cells
0.333333	Cell	Dermal Progenitor Cells	In vivo	Prenatal	Somite, Dermis	1	5	En1	http://discovery.lifemapsc.com/in-vivo-development/somite/lumbar-dorsomedial-dermomyotome-lip/dermal-progenitor-cells
0.333333	Cell	Ectoderm Cells	In vivo	Prenatal	Ectoderm, Head Mesenchyme	1	16	Irx1	http://discovery.lifemapsc.com/in-vivo-development/head-mesenchyme/branchial-arch-1/ectoderm-cells
0.333333	Cell	Dermal Progenitor Cells	In vivo	Prenatal	Somite, Dermis	1	5	En1	http://discovery.lifemapsc.com/in-vivo-development/somite/cervical-dorsomedial-dermomyotome-lip/dermal-progenitor-cells
0.333333	AnatCompartment	Glomerular Tuft	In vivo	Prenatal-PostNatal	Kidney	1	11	Dpep1	http://discovery.lifemapsc.com/in-vivo-development/kidney/glomerular-tuft
0.333333	AnatCompartment	Limb Ectoderm	In vivo	Prenatal	Limb	1	10	Cd44	http://discovery.lifemapsc.com/in-vivo-development/limb/limb-ectoderm
0.333333	AnatCompartment	Ectoderm	In vivo	Prenatal	Ectoderm	1	22	Cd44	http://discovery.lifemapsc.com/in-vivo-development/ectoderm/ectoderm
0.333333	Cell	Non-neuroendocrine Cells	In vivo	Prenatal	Lung, Epithelial Cells	1	3	Foxj1	http://discovery.lifemapsc.com/in-vivo-development/lung/stem-bronchi/non-neuroendocrine-cells
0.333333	Cell	Cardiomyocytes	In vivo	Prenatal	Heart, Myocardium	1	6	Tbx2	http://discovery.lifemapsc.com/in-vivo-development/heart/inner-curvature/cardiomyocytes
0.333333	Cell	Pretubular Aggregate Cells	In vivo	Prenatal	Kidney	1	6	MUC1	http://discovery.lifemapsc.com/in-vivo-development/kidney/pretubular-aggregates/pretubular-aggregate-cells
0.332959	BIDiffExpSet	Atrial Myocardium	In vivo	PostNatal	Heart, Muscle	2	75	C6, WEE1	http://discovery.lifemapsc.com/gene-expression-signals/high-throughput/large-scale-dataset-barcode-u133a/atrial-myocardium
0.332523	PDCell	Caudal astroglia-like cells	In vitro	Prenatal-PostNatal	Brain, Astrocytes, Glial Cells	1	14	CD74	http://discovery.lifemapsc.com/stem-cell-differentiation/protocols/astrocytes-brain-differentiation-directed-differentiation-of-functional-astroglial-subtypes-from-human-pluripotent-stem-cells?TCCellID=11b01422-b501-4e18-9196-f904cb838b75
0.329784	Cell	Neural Fold Cells	In vivo	Prenatal	Neural Ectoderm, Neural Tube	1	10	Six3	http://discovery.lifemapsc.com/in-vivo-development/neural-tube/prosencephalon/neural-fold-cells
0.329052	AnatCompartment	Head Mesenchyme	In vivo	Prenatal	Head Mesenchyme	5	98	Mdk, Pdlim4, Gsc, Ddit4l, Tbx2	http://discovery.lifemapsc.com/in-vivo-development/head-mesenchyme/head-mesenchyme
0.328821	Cell	Muscle Satellite Cells	In vivo	Prenatal-PostNatal	Skeletal Muscle	2	21	Vcam1, Cxcr4	http://discovery.lifemapsc.com/in-vivo-development/skeletal-muscle/cervical-muscle-satellite-pool/muscle-satellite-cells
0.328608	BIDiffExpSet	Human Umbillical Artery Smooth Muscle Cells (HUASMC)	In vitro	PostNatal	Umbilical Cord, Smooth Muscle	3	97	VCAM1, PITX1, HOXB7	http://discovery.lifemapsc.com/gene-expression-signals/high-throughput/large-scale-dataset-cultured-cell-collection/human-umbillical-artery-smooth-muscle-cells-huasmc
0.328541	BIDiffExpSet	Human Bladder Microvascular Endothelial Cells (HBdMEC)	In vitro	PostNatal	Lower Urinary Tract, Endothelium	4	99	EFEMP1, CXCR4, NR5A2, LIPG	http://discovery.lifemapsc.com/gene-expression-signals/high-throughput/large-scale-dataset-cultured-cell-collection/human-bladder-microvascular-endothelial-cells-hbdmec
0.327941	BIDiffExpSet	Skin 1 ; Fibroblasts	In vivo	PostNatal	Skin, Fibroblasts	14	1233	COL1A2, CD44, ANXA1, VIM, EFEMP1, SLC4A11, PITX1, NR5A2, RASEF, SPARC, LHCGR, TBX2, VSIG4, EN1	http://discovery.lifemapsc.com/gene-expression-signals/high-throughput/large-scale-dataset-human-protein-atlas-protein-expression-data/skin-1-fibroblasts
0.327471	BIDiffExpSet	Human Umbilical Smooth Muscle (HUSM)	In vitro	PostNatal	Umbilical Cord, Smooth Muscle	3	99	DDIT4L, PITX1, GPR1	http://discovery.lifemapsc.com/gene-expression-signals/high-throughput/large-scale-dataset-cultured-cell-collection/human-umbilical-smooth-muscle-husm
0.327156	Cell	Rod Bipolar Precursor Cells	In vivo	Prenatal-PostNatal	Eye, Bipolar, Retina, Neurons	1	5	Otx2	http://discovery.lifemapsc.com/in-vivo-development/eye/inner-nuclear-layer/rod-bipolar-precursor-cells
0.326863	BIDiffExpSet	Soft Tissue 2 ; Fibroblasts	In vivo	PostNatal	Fibroblasts	13	979	C2, COL1A2, ANXA1, HPD, VIM, EFEMP1, GBP2, SLC4A11, NR5A2, RASEF, SPARC, TBX2, EN1	http://discovery.lifemapsc.com/gene-expression-signals/high-throughput/large-scale-dataset-human-protein-atlas-protein-expression-data/soft-tissue-2-fibroblasts
0.325883	Cell	Astrocyte Precursor Cells	In vivo	Prenatal-PostNatal	Neural Tube, Astrocytes	1	10	Cd44	http://discovery.lifemapsc.com/in-vivo-development/neural-tube/dp5-neural-domain/astrocyte-precursor-cells
0.325883	AnatCompartment	Surface Ectoderm	In vivo	Prenatal	Surface Ectoderm	1	16	Otx2	http://discovery.lifemapsc.com/in-vivo-development/surface-ectoderm/surface-ectoderm
0.325883	Cell	Astrocyte Precursor Cells	In vivo	Prenatal-PostNatal	Neural Tube, Astrocytes	1	10	Cd44	http://discovery.lifemapsc.com/in-vivo-development/neural-tube/dp6-neural-domain/astrocyte-precursor-cells
0.324288	BIDiffExpSet	Human Neuron (HN)	In vitro	PostNatal	Neurons	3	98	EOMES, CXCR4, CD24	http://discovery.lifemapsc.com/gene-expression-signals/high-throughput/large-scale-dataset-cultured-cell-collection/human-neuron-1
0.32341	Cell	Cranial Neural Plate Cells	In vivo	Prenatal	Neural Ectoderm	1	9	Six3	http://discovery.lifemapsc.com/in-vivo-development/neural-ectoderm/neural-plate/cranial-neural-plate-cells
0.322455	BIDiffExpSet	Ciliary Ganglion	In vivo	PostNatal	Brain	3	100	ANXA1, ECM2, SFRP4	http://discovery.lifemapsc.com/gene-expression-signals/high-throughput/large-scale-dataset-gnf-biogps/ciliary-ganglion
0.32191	BIDiffExpSet	Human Skeletal Muscle Satellite Cells (HSkMSC)	In vitro	PostNatal	Skeletal Muscle	3	99	FAM20A, DDIT4L, PITX1	http://discovery.lifemapsc.com/gene-expression-signals/high-throughput/large-scale-dataset-cultured-cell-collection/human-skeletal-muscle-satellite-cells-hskmsc
0.321618	AnatCompartment	Glomerulus	In vivo	Prenatal-PostNatal	Kidney	1	25	Dpep1	http://discovery.lifemapsc.com/in-vivo-development/kidney/glomerulus
0.321032	TCCell	Bone marrow-derived mesenchymal stem cells and monocytes (Ixmyelocel-T)	In vitro	PostNatal	Blood, Bone	1	10	CD163	http://discovery.lifemapsc.com/stem-cell-differentiation/in-vitro-cells/blood-bone-homo-sapiens-bone-marrow-derived-mesenchymal-stem-cells-and-monocytes-ixmyelocel-t-aastrom
0.319941	BIDiffExpSet	Human Schwann Cells (HSC)	In vitro	PostNatal	Peripheral Nervous System, Schwann Cells	5	172	COL1A2, AEBP1, SFRP4, TBX2, HOXB7	http://discovery.lifemapsc.com/gene-expression-signals/high-throughput/large-scale-dataset-cultured-cell-collection/human-schwann-cells-hsc
0.318051	PDCell	Chondrocyte-like cells	In vitro	Prenatal-PostNatal	Cartilage	2	27	CD44, CXCR4	http://discovery.lifemapsc.com/stem-cell-differentiation/protocols/cartilage-differentiation-direct-differentiation-of-human-embryonic-stem-cells-into-chondrocytes?TCCellID=d345867c-6414-4909-a8b1-38b8af136b79
0.317052	BIDiffExpSet	Cerebral Cortex ; Endothelial Cells	In vivo	PostNatal	Epithelial Cells	12	951	COL1A2, ITGB4, ANXA1, VIM, PROCR, NR5A2, COL8A1, RASEF, SPARC, TBX2, MMRN1, EN1	http://discovery.lifemapsc.com/gene-expression-signals/high-throughput/large-scale-dataset-human-protein-atlas-protein-expression-data/cerebral-cortex-endothelial-cells
0.316843	BIDiffExpSet	Human Ovarian Microvascular Endothelial Cells (HOMEC)	In vitro	PostNatal	Ovary, Endothelium	3	99	EFEMP1, NR5A2, LIPG	http://discovery.lifemapsc.com/gene-expression-signals/high-throughput/large-scale-dataset-cultured-cell-collection/human-ovarian-microvascular-endothelial-cells-homec
0.31654	BIDiffExpSet	Human Keratocyte (HK)	In vitro	PostNatal	Eye	2	96	C1R, GPNMB	http://discovery.lifemapsc.com/gene-expression-signals/high-throughput/large-scale-dataset-cultured-cell-collection/human-keratocyte-hk
0.315536	BIDiffExpSet	Human Pulmonary Artery Endothelial Cells (HPAEC)	In vitro	PostNatal	Heart, Endothelium	3	100	EFEMP1, PROCR, CXCR4	http://discovery.lifemapsc.com/gene-expression-signals/high-throughput/large-scale-dataset-cultured-cell-collection/human-pulmonary-artery-endothelial-cells-hpaec
0.315465	PDCell	Chondrocyte-like cells	In vitro	Prenatal-PostNatal	Cartilage	1	6	COL1A1	http://discovery.lifemapsc.com/stem-cell-differentiation/protocols/bone-cartilage-differentiation-generation-of-cartilage-from-pluripotent-stem-cells-via-embryoid-bodies-formation?TCCellID=4330c31a-3856-4192-9394-ef200e9dc188
0.314936	BIDiffExpSet	Human Annulus Fibrosus Cells (HAFC)	In vitro	PostNatal	Cartilage	2	96	HOXB7, CHI3L2	http://discovery.lifemapsc.com/gene-expression-signals/high-throughput/large-scale-dataset-cultured-cell-collection/human-annulus-fibrosus-cells-hafc
0.313891	AnatCompartment	Fourth Ventricle	In vivo	Prenatal-PostNatal	Brain	1	21	Lipg	http://discovery.lifemapsc.com/in-vivo-development/brain/fourth-ventricle
0.313025	BIDiffExpSet	Human Dermal Lymphatic Endothelial Cells (HDLEC)	In vitro	PostNatal	Dermis, Endothelium, Lymph	3	99	EFEMP1, CXCR4, HOXB7	http://discovery.lifemapsc.com/gene-expression-signals/high-throughput/large-scale-dataset-cultured-cell-collection/human-dermal-lymphatic-endothelial-cells-hdlec
0.31296	BIDiffExpSet	Human Umbilical Artery Endothelial Cells (HUAEC)	In vitro	PostNatal	Umbilical Cord, Endothelium	3	100	EFEMP1, CXCR4, CUBN	http://discovery.lifemapsc.com/gene-expression-signals/high-throughput/large-scale-dataset-cultured-cell-collection/human-umbilical-artery-endothelial-cells-huaec
0.312864	Cell	Biliary Epithelial Cells	In vivo	Prenatal-PostNatal	Liver, Epithelial Cells	1	18	Itgb4	http://discovery.lifemapsc.com/in-vivo-development/liver/intrahepatic-biliary-tree/biliary-epithelial-cells
0.309406	AnatCompartment	Caudal Facial Endochondral Bones	In vivo	Prenatal	Bone	1	21	Emp3	http://discovery.lifemapsc.com/in-vivo-development/bone/caudal-facial-endochondral-bones
0.306877	BIDiffExpSet	Small Intestine	In vivo	PostNatal	Intestine	2	97	LYZ, HLA-DQA1	http://discovery.lifemapsc.com/gene-expression-signals/high-throughput/large-scale-dataset-gnf-biogps/small-intestine
0.306794	BIDiffExpSet	Colonic Mucosal (ibs)	In vivo	PostNatal	Colon	4	199	ITGB4, NR5A2, MTMR11, MUC1	http://discovery.lifemapsc.com/gene-expression-signals/high-throughput/large-scale-dataset-barcode-u133a/colonic-mucosal-ibs
0.306729	BIDiffExpSet	Human Mesenchymal Stem Cell-bone Marrow (HMSC-Bone Marrow)	In vitro	PostNatal	Blood, Bone, Mesenchymal Stem Cells	2	99	FOLR1, DDIT4L	http://discovery.lifemapsc.com/gene-expression-signals/high-throughput/large-scale-dataset-cultured-cell-collection/human-mesenchymal-stem-cell-bone-marrow-hmsc-bone-marrow
0.305693	Cell	Endochondral Osteocytes	In vivo	Prenatal	Bone	1	9	Sparc	http://discovery.lifemapsc.com/in-vivo-development/bone/endochondral-facial-bones/endochondral-osteocytes
0.305693	Cell	Endochondral Osteocytes	In vivo	Prenatal	Bone	1	9	Sparc	http://discovery.lifemapsc.com/in-vivo-development/bone/caudal-facial-endochondral-bones/endochondral-osteocytes
0.305693	AnatCompartment	Tracheal Cartilage	In vivo	Prenatal	Lung, Cartilage	1	20	Col8a1	http://discovery.lifemapsc.com/in-vivo-development/lung/tracheal-cartilage
0.30556	BIDiffExpSet	Human Neurons	In vitro	PostNatal	Neurons	2	97	EOMES, CD24	http://discovery.lifemapsc.com/gene-expression-signals/high-throughput/large-scale-dataset-cultured-cell-collection/human-neurons-2
0.302356	BIDiffExpSet	SKIN	In vivo	PostNatal	Skin	2	116	PLEKHA4, LBX2-AS1	http://discovery.lifemapsc.com/gene-expression-signals/high-throughput/large-scale-dataset-tiger/skin
0.302208	Cell	Endochondral Preosteoblasts	In vivo	Prenatal	Bone	1	25	Cd44	http://discovery.lifemapsc.com/in-vivo-development/bone/rib/endochondral-preosteoblasts
0.301688	BIDiffExpSet	Adrenal Cortex	In vivo	PostNatal	Adrenal Gland	2	121	NR0B1, C4A	http://discovery.lifemapsc.com/gene-expression-signals/high-throughput/large-scale-dataset-barcode-u133-plus-2-0/adrenal-cortex
0.301369	PDCell	Motor neuron-like cells	In vitro	Prenatal-PostNatal	Spinal Cord, Motor Neurons, Neurons	1	7	HOXB7	http://discovery.lifemapsc.com/stem-cell-differentiation/protocols/motor-neurons-spinal-cord-differentiation-generation-of-motor-neurons-from-human-pluripotent-stem-cells-by-gene-delivery?TCCellID=ce00847a-eff1-48f2-afd8-0be14c139907
0.301369	Cell	Endochondral Osteocytes	In vivo	Prenatal	Bone	1	10	Sparc	http://discovery.lifemapsc.com/in-vivo-development/bone/rostral-endochondral-facial-bones/endochondral-osteocytes
0.299425	BIDiffExpSet	Human Umbilical Vein Endothelial Cells (HUVEC) (ScienceCell)	In vitro	PostNatal	Umbilical Cord, Endothelium	2	99	STAB1, HOXB7	http://discovery.lifemapsc.com/gene-expression-signals/high-throughput/large-scale-dataset-cultured-cell-collection/human-umbilical-vein-endothelial-cells-huvec-sciencecell
0.299403	TCCell	Fetal liver cells	In vitro	Prenatal	Liver	2	23	CD68, VIM	http://discovery.lifemapsc.com/stem-cell-differentiation/in-vitro-cells/liver-homo-sapiens-fetal-liver-cells-university-of-pittsburgh
0.298674	BIDiffExpSet	SR1 Dermal Fibroblasts	In vitro	PostNatal	Dermis, Fibroblasts	2	99	ECM2, ABI3BP	http://discovery.lifemapsc.com/gene-expression-signals/high-throughput/large-scale-dataset-cultured-cell-collection/sr1-dermal-fibroblasts
0.298138	Cell	Endochondral Preosteoblasts	In vivo	Prenatal	Bone	1	26	Cd44	http://discovery.lifemapsc.com/in-vivo-development/bone/vertebrae/endochondral-preosteoblasts
0.297631	BIDiffExpSet	Human Gingival Fibroblasts (HGF)	In vitro	PostNatal	Fibroblasts	2	98	SERINC2, CAPS	http://discovery.lifemapsc.com/gene-expression-signals/high-throughput/large-scale-dataset-cultured-cell-collection/human-gingival-fibroblasts-hgf
0.29736	Cell	Chondrocytes	In vivo	Prenatal	Lung	1	22	Col8a1	http://discovery.lifemapsc.com/in-vivo-development/lung/tracheal-cartilage/chondrocytes
0.29736	Cell	Muscle satellite Cells	In vivo	Prenatal-PostNatal	Skeletal Muscle	1	10	Pitx1	http://discovery.lifemapsc.com/in-vivo-development/skeletal-muscle/extraocular-muscles/muscle-satellite-cells
0.296975	Cell	Extraembryonic Endoderm Cells	In vivo	Prenatal	Hypoblast, Yolk Sac	1	20	Otx2	http://discovery.lifemapsc.com/in-vivo-development/hypoblast/extraembryonic-endoderm/extraembryonic-endoderm-cells
0.296592	PDCell	Neurospheres	In vitro	Prenatal	Neural Crest	1	19	OTX2	http://discovery.lifemapsc.com/stem-cell-differentiation/protocols/neural-crest-schwann-cells-differentiation-schwann-cells-and-sensory-neurons-from-human-embryonic-stem-cells?TCCellID=cb2d6370-4371-4fb3-b671-564642a9b4fe
0.296592	PDCell	Ventral midbrain dopaminergic neurons-like cells	In vitro	Prenatal-PostNatal	Brain, Dopaminergic Neurons, Neurons	1	8	EN1	http://discovery.lifemapsc.com/stem-cell-differentiation/protocols/dopaminergic-neurons-differentiation-purification-of-stem-cell-derived-dopaminergic-neurons-by-isolation-of-ncam1-positive-cells?TCCellID=3d239141-ac94-4e58-bc13-a003a07b4e15
0.295846	BIDiffExpSet	Fetal Cartilage	In vivo	Prenatal	Cartilage	4	252	IL1R1, FRZB, MMP14, TNC	http://discovery.lifemapsc.com/gene-expression-signals/high-throughput/large-scale-dataset-barcode-u133-plus-2-0/fetal-cartilage
0.295835	Cell	Anterior Entopeduncular Progenitor Cells	In vivo	Prenatal	Brain, Neural Tube, Oligodendrocytes	1	17	Hmx3	http://discovery.lifemapsc.com/in-vivo-development/neural-tube/anterior-entopeduncular-area/anterior-entopeduncular-progenitor-cells
0.294585	BIDiffExpSet	H1-GFP	In vitro	Prenatal	Inner Cell Mass	2	98	RBM47, CD24	http://discovery.lifemapsc.com/gene-expression-signals/high-throughput/large-scale-dataset-cultured-cell-collection/h1-gfp
0.294472	BIDiffExpSet	Placenta	In vivo	Prenatal	Placenta	2	128	EBI3, CYP19A1	http://discovery.lifemapsc.com/gene-expression-signals/high-throughput/large-scale-dataset-barcode-u133-plus-2-0/placenta
0.293627	TCCell	Tubular cell-enriched subpopulation of renal cells	In vitro	PostNatal	Kidney, Epithelial Cells	1	9	Cubn	http://discovery.lifemapsc.com/stem-cell-differentiation/in-vitro-cells/epithelial-cells-kidney-rattus-norvegicus-tubular-cell-enriched-subpopulation-of-renal-cells-tengion
0.293627	PDCell	Midbrain dopaminergic-like neurons	In vitro	Prenatal-PostNatal	Brain, Dopaminergic Neurons, Neurons	1	11	En1	http://discovery.lifemapsc.com/stem-cell-differentiation/protocols/dopaminergic-neurons-differentiation-generation-and-purification-of-nurr1-positive-dopaminergic-neurons?TCCellID=86390f07-6786-4b6a-a193-e0e8bddb39c0
0.293627	Cell	Mesenchymal Stem Cells	In vivo	PostNatal	Bone, Cartilage, Mesenchymal Stem Cells	1	10	Vcam1	http://discovery.lifemapsc.com/in-vivo-development/bone/zeugopod-periosteum/mesenchymal-stem-cells
0.293578	BIDiffExpSet	ESI-049	In vitro	Prenatal	Inner Cell Mass	2	98	OTX2, CD24	http://discovery.lifemapsc.com/gene-expression-signals/high-throughput/large-scale-dataset-cultured-cell-collection/esi-049
0.292204	Cell	Astrocyte Precursor Cells	In vivo	Prenatal-PostNatal	Neural Tube, Astrocytes	1	16	Cd44	http://discovery.lifemapsc.com/in-vivo-development/neural-tube/pv3-neural-domain/astrocyte-precursor-cells
0.291854	Cell	Primitive Streak Cells	In vivo	Prenatal	Epiblast, Primitive Streak	1	14	Eomes	http://discovery.lifemapsc.com/in-vivo-development/primitive-streak/posterior-primitive-streak/primitive-streak-cells
0.291454	Cell	S-shaped Body Cells	In vivo	Prenatal	Kidney	3	67	Mdk, Irx1, Sparc	http://discovery.lifemapsc.com/in-vivo-development/kidney/s-shaped-body/s-shaped-body-cells
0.29014	PDCell	Extraembryonic endoderm-like cells	In vitro	Prenatal-PostNatal	Hypoblast	1	15	Sparc	http://discovery.lifemapsc.com/stem-cell-differentiation/protocols/extraembryonic-tissues-hypoblast-differentiation-generation-of-extraembrynic-endoderm-cells-from-mouse-embryonic-stem-cells?TCCellID=5fd56b11-b0d5-40a2-a5ab-91bf6354c6bd
0.289803	PDCell	Ureteric bud-like cells	In vitro	Prenatal-PostNatal	Kidney	1	9	HOXB7	http://discovery.lifemapsc.com/stem-cell-differentiation/protocols/kidney-differentiation-direct-differentiation-of-pluripotent-cells-to-ureteric-bud-kidney-progenitor-cells?TCCellID=a147334e-34f8-4bad-97e1-ccbfd6d63348
0.289803	Cell	Intramembrenous Osteocytes	In vivo	Prenatal-PostNatal	Bone	1	9	Sparc	http://discovery.lifemapsc.com/in-vivo-development/bone/membranous-facial-bones/intramembrenous-osteocytes
0.28848	Cell	Endochondral Preosteoblasts	In vivo	Prenatal	Bone	1	23	Cd44	http://discovery.lifemapsc.com/in-vivo-development/bone/stylopod-perichondrium/endochondral-preosteoblasts
0.28848	Cell	Endochondral Preosteoblasts	In vivo	Prenatal	Bone	1	23	Cd44	http://discovery.lifemapsc.com/in-vivo-development/bone/zeugopod-perichondrium/endochondral-preosteoblasts
0.28848	Cell	Endochondral Preosteoblasts	In vivo	Prenatal	Bone	1	23	Cd44	http://discovery.lifemapsc.com/in-vivo-development/bone/autopod-perichondrium/endochondral-preosteoblasts
0.287921	TCCell	Arterial smooth muscle cells	In vitro	PostNatal	Smooth Muscle	3	84	ANXA1, VIM, ANXA2	http://discovery.lifemapsc.com/stem-cell-differentiation/in-vitro-cells/smooth-muscle-homo-sapiens-arterial-smooth-muscle-cells-institut-pasteur-de-lille
0.286872	Cell	Cone Bipolar Precursor Cells	In vivo	Prenatal-PostNatal	Eye, Bipolar, Retina, Neurons	1	12	Otx2	http://discovery.lifemapsc.com/in-vivo-development/eye/inner-nuclear-layer/cone-bipolar-precursor-cells
0.286242	Cell	Hypertrophic Chondrocytes	In vivo	Prenatal	Bone, Cartilage	1	15	Mmp14	http://discovery.lifemapsc.com/in-vivo-development/bone/mandibular-condyle/hypertrophic-chondrocytes
0.285931	Cell	Sinusoidal Endothelial Cells	In vivo	Prenatal	Liver, Endothelium	1	17	Stab1	http://discovery.lifemapsc.com/in-vivo-development/liver/sinusoids/sinusoidal-endothelial-cells
0.285393	BIDiffExpSet	Lung ; Pneumocytes	In vivo	PostNatal	Lung	11	1153	COL1A2, CD44, ANXA1, VIM, LAMP3, GALNT5, SLC4A11, NR5A2, LHCGR, TBX2, EN1	http://discovery.lifemapsc.com/gene-expression-signals/high-throughput/large-scale-dataset-human-protein-atlas-protein-expression-data/lung-pneumocytes
0.285313	AnatCompartment	Mesencephalon	In vivo	Prenatal	Neural Tube	1	39	Cubn	http://discovery.lifemapsc.com/in-vivo-development/neural-tube/mesencephalon
0.283808	Cell	Pancreatic Progenitor Cells	In vivo	Prenatal-PostNatal	Pancreas, Epithelial Cells	2	29	Cxcr4, Nr5a2	http://discovery.lifemapsc.com/in-vivo-development/pancreas/dorsal-pancreatic-bud/pancreatic-progenitor-cells
0.283503	Cell	Intramembrenous Osteocytes	In vivo	Prenatal-PostNatal	Bone	1	13	Sparc	http://discovery.lifemapsc.com/in-vivo-development/bone/rostral-skull-membranous-bones/intramembrenous-osteocytes
0.282915	Cell	Adventitial Reticular Cells	In vivo	Prenatal-PostNatal	Bone, Pericytes, Mesenchymal Stem Cells	1	13	VCAM1	http://discovery.lifemapsc.com/in-vivo-development/bone/bone-marrow/adventitial-reticular-cells
0.282623	Cell	S-shaped Body Medial Cells	In vivo	Prenatal	Kidney	1	21	Irx1	http://discovery.lifemapsc.com/in-vivo-development/kidney/s-shaped-body-medial-segment/s-shaped-body-medial-cells
0.282333	Cell	Cardiac Neural Crest Cells	In vivo	Prenatal	Neural Crest, Head Mesenchyme	1	27	Hoxb2	http://discovery.lifemapsc.com/in-vivo-development/head-mesenchyme/branchial-arch-346/cardiac-neural-crest-cells
0.282044	Cell	Interzone Cells	In vivo	Prenatal	Limb, Cartilage	1	24	Cd44	http://discovery.lifemapsc.com/in-vivo-development/limb/zeugopod-synovial-joint/interzone-cells
0.280907	PDCell	Motor neuron-like cells	In vitro	Prenatal-PostNatal	Spinal Cord, Motor Neurons, Neurons	1	12	EN1	http://discovery.lifemapsc.com/stem-cell-differentiation/protocols/brain-motor-neurons-spinal-cord-differentiation-generation-of-motor-and-gamma-aminobutyric-acid-gaba-neurons?TCCellID=32ba506d-c8d1-4685-a689-b0d53aa51ddc
0.280626	PDCell	Contractile smooth muscle-like cells	In vitro	Prenatal-PostNatal	Smooth Muscle	1	12	COL1A1	http://discovery.lifemapsc.com/stem-cell-differentiation/protocols/smooth-muscle-differentiation-derivation-of-contractile-vascular-smooth-muscle-cells-from-pluripotent-stem-cells?TCCellID=7d8f61d6-3893-4671-b8df-6514b598ccd7
0.279249	Cell	Interzone Cells	In vivo	Prenatal	Limb, Cartilage	1	25	Cd44	http://discovery.lifemapsc.com/in-vivo-development/limb/autopod-synovial-joint/interzone-cells
0.278174	Cell	Muscle Progenitor Cells	In vivo	Prenatal	Somite, Skeletal Muscle	1	8	Cxcr4	http://discovery.lifemapsc.com/in-vivo-development/somite/tongue-muscles/muscle-progenitor-cells
0.277122	AnatCompartment	Distal Tubule	In vivo	Prenatal-PostNatal	Kidney	1	26	Irx1	http://discovery.lifemapsc.com/in-vivo-development/kidney/distal-tubule
0.276503	BIDiffExpSet	Small Intestine ; Glandular Cells	In vivo	PostNatal	Intestine	22	2269	COL1A2, ITGB4, PLIN2, IL18, RAB27A, LGALS3BP, GALNT5, GBP2, SLC4A11, PITX1, NR5A2, CTSS, ANXA13, COL8A1, RASEF, HMOX1, CTSH, TBX2, EN1, FCGBP, DPEP1, LYZ	http://discovery.lifemapsc.com/gene-expression-signals/high-throughput/large-scale-dataset-human-protein-atlas-protein-expression-data/small-intestine-glandular-cells
0.276093	BIDiffExpSet	Cd14+ Cells	In vivo	PostNatal	Blood	6	144	TYMP, MARCO, SLC16A5, TLR8, TNFRSF10C, ALDH3B1	http://discovery.lifemapsc.com/gene-expression-signals/high-throughput/large-scale-dataset-barcode-u133a/cd14-cells
0.275351	BIDiffExpSet	Skeleton/cranium/viscerocranium/orbito-sphenoid	In vivo	Prenatal	Neural Crest, Bone, Cartilage	8	238	Emp3, Frzb, Nupr1, Srpx2, Col8a1, P4ha3, Tnc, Cd36	http://discovery.lifemapsc.com/gene-expression-signals/high-throughput/large-scale-dataset-eurexpress/skeleton/cranium/viscerocranium/orbito-sphenoid
0.275335	PDCell	Retinal pigmented epithelial-like cells	In vitro	Prenatal-PostNatal	Eye, Retinal Pigmented Epithelium (RPE), Epithelial Cells	1	9	OTX2	http://discovery.lifemapsc.com/stem-cell-differentiation/protocols/retinal-pigmented-epithelium-rpe-differentiation-retinal-pigmented-epithelial-cells-from-highly-confluent-human-pluripotent-stem-cell-cultures?TCCellID=ac40e49e-e26b-47d6-a13a-b39c23e3af5c
0.273878	Cell	Pancreatic Progenitor Cells	In vivo	Prenatal	Pancreas, Epithelial Cells	2	30	Cxcr4, Nr5a2	http://discovery.lifemapsc.com/in-vivo-development/pancreas/ventral-pancreatic-bud/pancreatic-progenitor-cells
0.272893	Cell	Endochondral Osteocytes	In vivo	Prenatal-PostNatal	Bone	1	13	Sparc	http://discovery.lifemapsc.com/in-vivo-development/bone/autopod-periosteum/endochondral-osteocytes
0.272893	Cell	Endochondral Osteocytes	In vivo	Prenatal-PostNatal	Bone	1	13	Sparc	http://discovery.lifemapsc.com/in-vivo-development/bone/zeugopod-periosteum/endochondral-osteocytes
0.272893	Cell	Endochondral Osteocytes	In vivo	Prenatal-PostNatal	Bone	1	13	Sparc	http://discovery.lifemapsc.com/in-vivo-development/bone/stylopod-periosteum/endochondral-osteocytes
0.272058	BIDiffExpSet	Lymph Node	In vivo	PostNatal	Lymph	2	202	HLA-DOA, P2RY8	http://discovery.lifemapsc.com/gene-expression-signals/high-throughput/large-scale-dataset-homer/lymph-node
0.271951	Cell	Distal Renal Vesicle Cells	In vivo	Prenatal	Kidney	1	19	MUC1	http://discovery.lifemapsc.com/in-vivo-development/kidney/renal-vesicle/distal-renal-vesicle-cells
0.271104	BIDiffExpSet	Oral Region/upper Jaw/tooth/incisor	In vivo	Prenatal	Tooth	6	218	Frzb, Irf6, Nupr1, Srpx2, Irx1, Lipg	http://discovery.lifemapsc.com/gene-expression-signals/high-throughput/large-scale-dataset-eurexpress/oral-region/upper-jaw/tooth/incisor
0.270799	PDCell	Renal progenitor cells	In vitro	Prenatal-PostNatal	Kidney	1	12	HOXB7	http://discovery.lifemapsc.com/stem-cell-differentiation/protocols/kidney-differentiation-generation-of-kidney-progenitors-from-human-embryonic-stem-cells?TCCellID=73785cde-5cb9-479d-9565-45d6156a0ea6
0.270799	PDCell	Dopaminergic-like neurons	In vitro	Prenatal-PostNatal	Brain, Dopaminergic Neurons, Neurons	1	14	EN1	http://discovery.lifemapsc.com/stem-cell-differentiation/protocols/dopaminergic-neurons-neural-ectoderm-differentiation-highly-efficient-and-large-scale-generation-of-functional-dopaminergic-neurons-from-stem-cells?TCCellID=f3d1e9b8-2458-460e-9dcf-c3186b037d82
0.270346	BIDiffExpSet	Oral Region/lower Jaw/tooth/incisor	In vivo	Prenatal	Tooth	6	223	Frzb, Irf6, Nupr1, Srpx2, Irx1, Lipg	http://discovery.lifemapsc.com/gene-expression-signals/high-throughput/large-scale-dataset-eurexpress/oral-region/lower-jaw/tooth/incisor
0.268639	AnatCompartment	Renal Vesicle	In vivo	Prenatal	Kidney	4	116	Col1a2, Vcam1, Frzb, Mmp2	http://discovery.lifemapsc.com/in-vivo-development/kidney/renal-vesicle
0.268362	Cell	Prepancreatic Foregut Endoderm Cells	In vivo	Prenatal	Gut Tube, Pancreas, Epithelial Cells	1	20	Cxcr4	http://discovery.lifemapsc.com/in-vivo-development/gut-tube/prepancreatic-ventral-foregut-endoderm/prepancreatic-foregut-endoderm-cells
0.268083	Cell	Bone Marrow Stromal Cells	In vivo	Prenatal-PostNatal	Limb, Mesenchymal Stem Cells	2	36	VCAM1, FRZB	http://discovery.lifemapsc.com/in-vivo-development/limb/pelvic-girdle/bone-marrow-stromal-cells
0.267434	AnatCompartment	Mandibular Process	In vivo	Prenatal-PostNatal	Bone	3	78	Gsc, Pitx1, Nr5a2	http://discovery.lifemapsc.com/in-vivo-development/bone/mandibular-process
0.266668	Cell	Extravillous Cytotrophoblast Cells	In vivo	Prenatal-PostNatal	Placenta	1	32	ANG	http://discovery.lifemapsc.com/in-vivo-development/placenta/extravillous-cytotrophoblast-layer/extravillous-cytotrophoblast-cells
0.266667	BIDiffExpSet	Gingival Epithelium	In vivo	PostNatal	Oral Cavity, Epithelial Cells	3	40	LRRC8E, TGM5, SLC47A2	http://discovery.lifemapsc.com/gene-expression-signals/high-throughput/large-scale-dataset-barcode-u133-plus-2-0/gingival-epithelium
0.26646	TCCell	UTF1	In vitro	Prenatal	Inner Cell Mass	1	14	OTX2	http://discovery.lifemapsc.com/stem-cell-differentiation/in-vitro-cells/inner-cell-mass-homo-sapiens-utf1-peking-university-beijing
0.266397	Cell	Adult Corneal Basal Epithelial Cells	In vivo	PostNatal	Eye, Cornea, Epithelial Cells	2	55	ITGB4, CXCR4	http://discovery.lifemapsc.com/in-vivo-development/eye/corneal-epithelium/adult-corneal-basal-epithelial-cells
0.264539	BIDiffExpSet	Sensory Organ/ear	In vivo	Prenatal	Ear	17	809	Cdkn1a, Frzb, Mdk, S100a10, Vim, Gsc, Gbp2, Otx2, Irx1, Nr5a2, Lipg, P4ha3, Hmox1, Cdca7, Pygl, Gpx8, Hkdc1	http://discovery.lifemapsc.com/gene-expression-signals/high-throughput/large-scale-dataset-mgi/sensory-organ/ear
0.26424	PDCell	Dopaminergic neuron-like cells	In vitro	Prenatal-PostNatal	Brain, Dopaminergic Neurons, Neurons	1	13	EN1	http://discovery.lifemapsc.com/stem-cell-differentiation/protocols/dopaminergic-neurons-differentiation-differentiation-of-stem-cells-into-dopaminergic-neurons-using-defined-factors?TCCellID=1d8ea34b-1fc7-4239-9f50-b4bd8ff35eb3
0.264043	Cell	Hypoblast Cells	In vivo	Prenatal	Hypoblast	1	37	Gsc	http://discovery.lifemapsc.com/in-vivo-development/hypoblast/hypoblast/hypoblast-cells
0.262502	TCCell	Angiogenic cell precursors	In vitro	PostNatal	Blood, Endothelium	1	13	ANG	http://discovery.lifemapsc.com/stem-cell-differentiation/in-vitro-cells/blood-endothelium-homo-sapiens-angiogenic-cell-precursors-hemostemix
0.262313	Cell	Cardiomyocytes	In vivo	Prenatal	Heart, Myocardium	1	13	Tbx2	http://discovery.lifemapsc.com/in-vivo-development/heart/left-atrium/cardiomyocytes
0.262125	Cell	Surface Ectoderm Cells	In vivo	Prenatal	Ectoderm, Surface Ectoderm, Epidermis	1	40	Otx2	http://discovery.lifemapsc.com/in-vivo-development/surface-ectoderm/surface-ectoderm/surface-ectoderm-cells
0.261196	AnatCompartment	Rhombencephalon	In vivo	Prenatal	Neural Tube	1	45	Foxj1	http://discovery.lifemapsc.com/in-vivo-development/neural-tube/rhombencephalon
0.260974	BIDiffExpSet	Limb/hindlimb	In vivo	Prenatal	Limb	18	1022	Cdkn1a, Aebp1, Foxj1, Frzb, Tymp, Mdk, S100a10, Sfrp4, Vim, Eomes, Gsc, Galnt10, Irx1, Pitx1, P4ha3, Cdca7, Hs3st3a1, Hkdc1	http://discovery.lifemapsc.com/gene-expression-signals/high-throughput/large-scale-dataset-mgi/limb/hindlimb
0.260648	TCCell	Peripheral blood-derived hematopoietic stem cells	In vitro	PostNatal	Blood	1	16	CXCR4	http://discovery.lifemapsc.com/stem-cell-differentiation/in-vitro-cells/blood-homo-sapiens-peripheral-blood-derived-hematopoietic-stem-cells-imperial-college-london
0.260648	PDCell	Dopaminergic neuron-like cells	In vitro	Prenatal-PostNatal	Brain, Dopaminergic Neurons, Neurons	1	11	EN1	http://discovery.lifemapsc.com/stem-cell-differentiation/protocols/dopaminergic-neurons-differentiation-a-single-step-derivation-of-dopaminergic-neurons-from-pluripotent-cells?TCCellID=3a127ddf-163c-42e7-9aaa-90128a34d8d1
0.257668	Cell	Visceral White Preadipocytes	In vivo	Prenatal	Adipose	1	25	Lif	http://discovery.lifemapsc.com/in-vivo-development/adipose/visceral-white-adipose/visceral-white-preadipocytes
0.257299	Cell	Limbal Basal Epithelial Cells	In vivo	Prenatal-PostNatal	Eye, Cornea, Epithelial Cells	2	48	VIM, CXCR4	http://discovery.lifemapsc.com/in-vivo-development/eye/limbus-epithelium/limbal-basal-epithelial-cells
0.257162	Cell	Dopaminergic Progenitor Cells	In vivo	Prenatal	Brain, Dopaminergic Neurons, Neurons	1	14	En1	http://discovery.lifemapsc.com/in-vivo-development/brain/substantia-nigra-pars-compacta/dopaminergic-progenitor-cells
0.257162	Cell	Myelinating Schwann Cells	In vivo	Prenatal-PostNatal	Peripheral Nervous System, Schwann Cells, Glial Cells	1	24	Itgb4	http://discovery.lifemapsc.com/in-vivo-development/peripheral-nervous-system/peripheral-nerve-domain/myelinating-schwann-cells
0.257047	BIDiffExpSet	Lung/left Lung	In vivo	Prenatal	Lung	4	126	Anxa1, Cd48, Npc2, H2-M3	http://discovery.lifemapsc.com/gene-expression-signals/high-throughput/large-scale-dataset-eurexpress/lung/left-lung
0.256829	Cell	Limbal Superbasal Epithelial Cells	In vivo	Prenatal-PostNatal	Eye, Cornea, Epithelial Cells	1	27	ITGB4	http://discovery.lifemapsc.com/in-vivo-development/eye/limbus-epithelium/limbal-superbasal-epithelial-cells
0.25553	BIDiffExpSet	Lung/right Lung	In vivo	Prenatal	Lung	4	124	Anxa1, Cd48, Npc2, H2-M3	http://discovery.lifemapsc.com/gene-expression-signals/high-throughput/large-scale-dataset-eurexpress/lung/right-lung
0.253941	Cell	Osteochondro Mesenchymal Cells	In vivo	Prenatal	Bone, Cartilage	1	46	Tnc	http://discovery.lifemapsc.com/in-vivo-development/bone/vertebrae/osteochondro-mesenchymal-cells
0.252089	BIDiffExpSet	Nasal Epithelium	In vivo	PostNatal	Nose, Epithelial Cells	3	52	SIX3, DLEC1, MUC1	http://discovery.lifemapsc.com/gene-expression-signals/high-throughput/large-scale-dataset-barcode-u133a/nasal-epithelium
0.251095	Cell	Prepancreatic Foregut Endoderm Cells	In vivo	Prenatal	Gut Tube, Pancreas, Epithelial Cells	1	24	Cxcr4	http://discovery.lifemapsc.com/in-vivo-development/gut-tube/prepancreatic-dorsal-foregut-endoderm/prepancreatic-foregut-endoderm-cells
0.251014	BIDiffExpSet	Lymph Node ; Germinal Center Cells	In vivo	PostNatal	Lymph	18	1415	CD44, CD68, IL18, CD2, VIM, RAB27A, CD74, CSTA, PTPN7, PITX1, NR5A2, CTSS, HMOX1, WEE1, CTSH, TBX2, EN1, CLEC2B	http://discovery.lifemapsc.com/gene-expression-signals/high-throughput/large-scale-dataset-human-protein-atlas-protein-expression-data/lymph-node-germinal-center-cells
0.25052	Cell	Adult Corneal Superbasal Epithelial Cells	In vivo	PostNatal	Eye, Cornea, Epithelial Cells	1	42	ITGB4	http://discovery.lifemapsc.com/in-vivo-development/eye/corneal-epithelium/adult-corneal-superbasal-epithelial-cells
0.249975	PDCell	Ventral/hypothalamic-like neurons	In vitro	Prenatal-PostNatal	Brain, Neurons	2	58	PPP1R1C, NR5A2	http://discovery.lifemapsc.com/stem-cell-differentiation/protocols/brain-dopaminergic-neurons-differentiation-generation-of-midbrain-dopaminergic-forebrain-and-hypothalamic-neural-progenitors?TCCellID=6d9f27d7-9570-41d5-9f9b-74acd95015a6
0.249533	Cell	Anterior Lens Epithelial Cells	In vivo	Prenatal-PostNatal	Eye, Lens, Epithelial Cells	1	28	Six3	http://discovery.lifemapsc.com/in-vivo-development/eye/lens/anterior-lens-epithelial-cells
0.249394	OrganSystem	Breast	In vivo	Prenatal-PostNatal	Breast	1	54	ARHGEF35	http://discovery.lifemapsc.com/in-vivo-development/breast
0.248975	AnatCompartment	Frontonasal Process	In vivo	Prenatal-PostNatal	Head Mesenchyme	2	74	Otx2, Cxcr4	http://discovery.lifemapsc.com/in-vivo-development/head-mesenchyme/frontonasal-process
0.248706	Cell	Cortical Stroma Cells	In vivo	Prenatal-PostNatal	Kidney	1	51	Mmrn1	http://discovery.lifemapsc.com/in-vivo-development/kidney/interstitial-stroma/cortical-stroma-cells
0.248706	Cell	Distal Tubule Cells	In vivo	Prenatal-PostNatal	Kidney, Epithelial Cells	1	34	Irx1	http://discovery.lifemapsc.com/in-vivo-development/kidney/distal-tubule/distal-tubule-cells
0.246463	Cell	Limb Muscle Progenitor Cells	In vivo	Prenatal	Limb, Skeletal Muscle	3	113	C1qb, Anxa1, Cxcr4	http://discovery.lifemapsc.com/in-vivo-development/limb/forelimb-myotome/limb-muscle-progenitor-cells
0.244444	BIDiffExpSet	Clps	In vivo	PostNatal	Blood	2	33	Osm, Ccl4	http://discovery.lifemapsc.com/gene-expression-signals/high-throughput/large-scale-dataset-barcode-430-2-0/clps
0.244444	BIDiffExpSet	Urogenital Sinus	In vivo	Prenatal-PostNatal	Lower Urinary Tract	2	59	Tbx2, Iqgap2	http://discovery.lifemapsc.com/gene-expression-signals/high-throughput/large-scale-dataset-gudmap/urogenital-sinus
0.244444	BIDiffExpSet	Uterine Fibroid Tissue	In vivo	PostNatal	Uterus	2	39	SFRP4, KCNE4	http://discovery.lifemapsc.com/gene-expression-signals/high-throughput/large-scale-dataset-barcode-u133a/uterine-fibroid-tissue
0.244444	BIDiffExpSet	Myometrium	In vivo	PostNatal	Uterus	2	35	SFRP4, KCNE4	http://discovery.lifemapsc.com/gene-expression-signals/high-throughput/large-scale-dataset-barcode-u133a/myometrium
0.244318	Cell	Diencephalic Neural Crest Cells	In vivo	Prenatal	Neural Crest, Head Mesenchyme	1	28	Pitx1	http://discovery.lifemapsc.com/in-vivo-development/head-mesenchyme/prechordal-mesenchyme/diencephalic-neural-crest-cells
0.243479	Cell	Mesencephalic Neural Crest Cells	In vivo	Prenatal	Neural Crest, Head Mesenchyme	2	57	Frzb, Pitx1	http://discovery.lifemapsc.com/in-vivo-development/head-mesenchyme/prechordal-mesenchyme/mesencephalic-neural-crest-cells
0.242527	Cell	Cardiomyocytes	In vivo	Prenatal	Heart, Myocardium	1	26	Tbx2	http://discovery.lifemapsc.com/in-vivo-development/heart/outflow-tract/cardiomyocytes
0.241491	TCCell	Umbilical cord blood-derived hematopoietic stem cells	In vitro	Prenatal	Umbilical Cord, Blood	1	27	ITIH1	http://discovery.lifemapsc.com/stem-cell-differentiation/in-vitro-cells/blood-umbilical-cord-homo-sapiens-umbilical-cord-blood-derived-hematopoietic-stem-cells-universidade-de-s-o-paulo
0.239608	Cell	Interzone Cells	In vivo	Prenatal	Limb, Cartilage	1	53	Cd44	http://discovery.lifemapsc.com/in-vivo-development/limb/stylopod-synovial-joint/interzone-cells
0.237	Cell	Fetal Dopaminergic Neurons	In vivo	Prenatal-PostNatal	Brain, Dopaminergic Neurons, Neurons	1	23	En1	http://discovery.lifemapsc.com/in-vivo-development/brain/substantia-nigra-pars-compacta/fetal-dopaminergic-neurons
0.23545	PDCell	Mesoderm-like cells	In vitro	Prenatal	Uncategorized	2	111	MMP2, EOMES	http://discovery.lifemapsc.com/stem-cell-differentiation/protocols/heart-mesoderm-myocardium-differentiation-derivation-of-cardiomyocytes-from-pluripotent-stem-cells-and-sorting-for-vcam1-marker?TCCellID=f18f568f-744b-4493-9d46-ce988e7501db
0.234657	AnatCompartment	Interstitial Stroma	In vivo	Prenatal-PostNatal	Kidney	1	71	Mmrn1	http://discovery.lifemapsc.com/in-vivo-development/kidney/interstitial-stroma
0.234412	Cell	Ureteric Bud Tip Cells	In vivo	Prenatal	Kidney	3	149	Irf6, Cxcr4, Mmp14	http://discovery.lifemapsc.com/in-vivo-development/kidney/ureteric-bud/ureteric-bud-tip-cells
0.234021	BIDiffExpSet	Trigeminal Ganglia	In vivo	PostNatal	Nervous System	2	35	PLEKHA4, PPP1R1C	http://discovery.lifemapsc.com/gene-expression-signals/high-throughput/large-scale-dataset-barcode-u133-plus-2-0/trigeminal-ganglia
0.232993	Cell	Cholinergic Amacrine Cells	In vivo	Prenatal-PostNatal	Eye, Amacrine, Retina, Neurons	1	55	Nupr1	http://discovery.lifemapsc.com/in-vivo-development/eye/inner-nuclear-layer/cholinergic-amacrine-cells
0.232373	AnatCompartment	Mandibular Condyle	In vivo	Prenatal	Bone	2	100	Mmp2, Hs3st3a1	http://discovery.lifemapsc.com/in-vivo-development/bone/mandibular-condyle
0.232252	BIDiffExpSet	Nasopharynx ; Respiratory Epithelial Cells	In vivo	PostNatal	Nose, Epithelial Cells	18	2154	COL1A2, CD44, ANXA1, CD74, GALNT5, GBP2, SLC4A11, PTPN7, PITX1, NR5A2, CTSS, RASEF, WEE1, CTSH, TBX2, EN1, DLEC1, RNASE2	http://discovery.lifemapsc.com/gene-expression-signals/high-throughput/large-scale-dataset-human-protein-atlas-protein-expression-data/nasopharynx-respiratory-epithelial-cells
0.231952	BIDiffExpSet	Appendix ; Glandular Cells	In vivo	PostNatal	Colon	18	2115	COL1A2, CD44, IL18, RAB27A, LGALS3BP, GALNT5, GBP2, SLC4A11, PITX1, NR5A2, CTSS, ANXA13, RASEF, CTSH, LHCGR, TBX2, EN1, FCGBP	http://discovery.lifemapsc.com/gene-expression-signals/high-throughput/large-scale-dataset-human-protein-atlas-protein-expression-data/appendix-glandular-cells
0.231356	PDCell	Epiblast-like cells	In vitro	Prenatal	Epiblast	2	117	Cd44, Gbp2	http://discovery.lifemapsc.com/stem-cell-differentiation/protocols/epiblast-germ-cells-reproductive-system-differentiation-reconstitution-of-the-mouse-germ-cell-from-pluripotent-stem-cells?TCCellID=b1624397-7a5d-4377-99ec-ac6fc99d4df9
0.229697	TCCell	Epiblast Stem Cell line 7	In vitro	Prenatal	Epiblast	2	102	Frzb, Gsc	http://discovery.lifemapsc.com/stem-cell-differentiation/in-vitro-cells/epiblast-mus-musculus-epiblast-stem-cell-line-7-ninds-national-institute-of-health
0.229164	BIDiffExpSet	Basal Forebrain	In vivo	PostNatal	Brain	13	573	Cdkn1a, Nr0b1, Frzb, S100a10, Sfrp4, Eomes, Otx2, Ddit4l, Cxcr4, Ntn1, En1, Tnc, Gabre	http://discovery.lifemapsc.com/gene-expression-signals/high-throughput/large-scale-dataset-gensat/basal-forebrain
0.228545	Cell	Duct Cells	In vivo	Prenatal-PostNatal	Pancreas, Epithelial Cells	3	146	Anxa1, Anxa13, Rasef	http://discovery.lifemapsc.com/in-vivo-development/pancreas/pancreatic-ducts/duct-cells
0.228184	TCCell	Umbilical cord blood-derived hematopoietic stem cells (family)	In vitro	Prenatal	Umbilical Cord, Blood	1	37	ITIH1	http://discovery.lifemapsc.com/stem-cell-differentiation/in-vitro-cells/blood-umbilical-cord-homo-sapiens-umbilical-cord-blood-derived-hematopoietic-stem-cells-family
0.22736	BIDiffExpSet	Ear	In vivo	PostNatal	Ear	3	55	COL1A2, SPARC, COL1A1	http://discovery.lifemapsc.com/gene-expression-signals/high-throughput/large-scale-dataset-homer/ear
0.227135	BIDiffExpSet	Gallbladder ; Glandular Cells	In vivo	PostNatal	Gall Bladder	18	2359	COL1A2, PLIN2, GALNT5, GBP2, SLC4A11, PTPN7, NR5A2, CTSS, ANXA13, RASEF, WEE1, CTSH, TBX2, MMRN1, EN1, FCGBP, CPVL, DLEC1	http://discovery.lifemapsc.com/gene-expression-signals/high-throughput/large-scale-dataset-human-protein-atlas-protein-expression-data/gallbladder-glandular-cells
0.22709	AnatCompartment	Limb Bud	In vivo	Prenatal	Limb	2	132	Gsc, Pitx1	http://discovery.lifemapsc.com/in-vivo-development/limb/limb-bud
0.225803	BIDiffExpSet	Stomach 2 ; Glandular Cells	In vivo	PostNatal	Stomach	18	2274	COL1A2, ITGB4, RAB27A, CSTA, LGALS3BP, GALNT5, GBP2, SLC4A11, PITX1, NR5A2, CTSS, RASEF, CTSH, TBX2, EN1, FCGBP, DLEC1, LYZ	http://discovery.lifemapsc.com/gene-expression-signals/high-throughput/large-scale-dataset-human-protein-atlas-protein-expression-data/stomach-2-glandular-cells
0.224824	BIDiffExpSet	Breast ; Glandular Cells	In vivo	PostNatal	Breast	17	1872	C2, COL1A2, CD44, ANXA1, ITIH1, CD74, GBP2, SLC4A11, PITX1, NR5A2, WEE1, LHCGR, TBX2, FCGR2A, MMRN1, EN1, CLEC2B	http://discovery.lifemapsc.com/gene-expression-signals/high-throughput/large-scale-dataset-human-protein-atlas-protein-expression-data/breast-glandular-cells
0.22453	BIDiffExpSet	Uterus 1 ; Glandular Cells	In vivo	PostNatal	Uterus	17	1867	COL1A2, ITGB4, ANXA1, PLIN2, TYMP, VIM, CD74, LGALS3BP, GBP2, PITX1, NR5A2, COL8A1, WEE1, CTSH, LHCGR, TBX2, EN1	http://discovery.lifemapsc.com/gene-expression-signals/high-throughput/large-scale-dataset-human-protein-atlas-protein-expression-data/uterus-1-glandular-cells
0.223687	BIDiffExpSet	Tonsil ; Squamous Epithelial Cells	In vivo	PostNatal	Tonsil, Epithelial Cells	17	1837	CD44, ANXA1, TYMP, VIM, CSTA, GALNT5, GBP2, SLC4A11, PITX1, NR5A2, RASEF, HMOX1, WEE1, LHCGR, TBX2, EN1, TNC	http://discovery.lifemapsc.com/gene-expression-signals/high-throughput/large-scale-dataset-human-protein-atlas-protein-expression-data/tonsil-squamous-epithelial-cells
0.222665	BIDiffExpSet	Sigmoid Colon Mucosa	In vivo	PostNatal	Colon	2	37	GALNT5, NR5A2	http://discovery.lifemapsc.com/gene-expression-signals/high-throughput/large-scale-dataset-barcode-u133-plus-2-0/sigmoid-colon-mucosa
0.222222	BIDiffExpSet	Bone Marrow Mononuclear Cells	In vivo	PostNatal	Blood	1	26	CCL4	http://discovery.lifemapsc.com/gene-expression-signals/high-throughput/large-scale-dataset-barcode-u133a/bone-marrow-mononuclear-cells
0.222222	BIDiffExpSet	Cochlea	In vivo	PostNatal	Ear	1	8	Slc4a11	http://discovery.lifemapsc.com/gene-expression-signals/high-throughput/large-scale-dataset-barcode-430-2-0/cochlea
0.222222	BIDiffExpSet	Future Brain/future Rhombencephalon/rhombomere 06	In vivo	Prenatal	Brain	1	1	Hoxb2	http://discovery.lifemapsc.com/gene-expression-signals/high-throughput/large-scale-dataset-mgi/future-brain/future-rhombencephalon/rhombomere-06
0.222222	BIDiffExpSet	Mesonephros of Male/paramesonephric Duct of Male, Mesonephric Portion	In vivo	Prenatal-PostNatal	Reproductive System	1	9	C1qa	http://discovery.lifemapsc.com/gene-expression-signals/high-throughput/large-scale-dataset-gudmap/mesonephros-of-male/paramesonephric-duct-of-male-mesonephric-portion
0.222222	BIDiffExpSet	Mesonephros of Female/mesonephric Mesenchyme of Female Mesonephros	In vivo	Prenatal-PostNatal	Reproductive System	1	40	C1qa	http://discovery.lifemapsc.com/gene-expression-signals/high-throughput/large-scale-dataset-gudmap/mesonephros-of-female/mesonephric-mesenchyme-of-female-mesonephros
0.222222	BIDiffExpSet	Future Brain/future Rhombencephalon/rhombomere 04	In vivo	Prenatal	Brain	1	4	Hoxb2	http://discovery.lifemapsc.com/gene-expression-signals/high-throughput/large-scale-dataset-mgi/future-brain/future-rhombencephalon/rhombomere-04
0.222222	BIDiffExpSet	Mesonephros of Female/paramesonephric Duct of Female, Mesonephric Portion	In vivo	Prenatal-PostNatal	Reproductive System	1	8	C1qa	http://discovery.lifemapsc.com/gene-expression-signals/high-throughput/large-scale-dataset-gudmap/mesonephros-of-female/paramesonephric-duct-of-female-mesonephric-portion
0.222222	BIDiffExpSet	Hair Follicle Bulge	In vivo	PostNatal	Hair, Dermis	1	41	ANGPTL7	http://discovery.lifemapsc.com/gene-expression-signals/high-throughput/large-scale-dataset-barcode-u133a/hair-follicle-bulge
0.222222	BIDiffExpSet	Cd8+ T Cell	In vivo	PostNatal	Blood	1	67	CCL4	http://discovery.lifemapsc.com/gene-expression-signals/high-throughput/large-scale-dataset-barcode-u133a/cd8-t-cell
0.2206	BIDiffExpSet	Breast Stroma	In vivo	PostNatal	Breast	2	56	ATF3, MMP14	http://discovery.lifemapsc.com/gene-expression-signals/high-throughput/large-scale-dataset-barcode-u133-plus-2-0/breast-stroma
0.219037	BIDiffExpSet	Skin 1 ; Keratinocytes	In vivo	PostNatal	Skin	16	1528	COL1A2, ITGB4, CD44, ANXA1, PLIN2, TYMP, EFEMP1, CSTA, LGALS3BP, GALNT5, PITX1, NR5A2, RASEF, LHCGR, TBX2, EN1	http://discovery.lifemapsc.com/gene-expression-signals/high-throughput/large-scale-dataset-human-protein-atlas-protein-expression-data/skin-1-keratinocytes
0.217568	Cell	Mature Horizontal Cells	In vivo	PostNatal	Eye, Horizontal, Retina, Neurons	2	142	Il18, Vim	http://discovery.lifemapsc.com/in-vivo-development/eye/inner-nuclear-layer/mature-horizontal-cells
0.217471	PDCell	Primordial germ cell-like cells	In vitro	Prenatal-PostNatal	Gonad, Germ Cells	2	117	Col1a2, Lgals3bp	http://discovery.lifemapsc.com/stem-cell-differentiation/protocols/epiblast-germ-cells-reproductive-system-differentiation-reconstitution-of-the-mouse-germ-cell-from-pluripotent-stem-cells?TCCellID=a556265e-9ffd-45e2-b67f-e69f95f5567b
0.217315	BIDiffExpSet	Dorsal Root Ganglia	In vivo	PostNatal	Peripheral Nervous System	2	46	PLEKHA4, PPP1R1C	http://discovery.lifemapsc.com/gene-expression-signals/high-throughput/large-scale-dataset-barcode-u133-plus-2-0/dorsal-root-ganglia
0.217076	BIDiffExpSet	Metanephros/renal Cortex	In vivo	Prenatal-PostNatal	Kidney	4	110	C2, Tgm5, Mmrn1, Dpep1	http://discovery.lifemapsc.com/gene-expression-signals/high-throughput/large-scale-dataset-gudmap/metanephros/renal-cortex
0.215463	AnatCompartment	Zeugopod	In vivo	Prenatal	Limb	1	93	Col8a1	http://discovery.lifemapsc.com/in-vivo-development/limb/zeugopod
0.215397	BIDiffExpSet	Colon ; Glandular Cells	In vivo	PostNatal	Colon	17	2269	COL1A2, ITGB4, PLIN2, IL18, RAB27A, GALNT5, GBP2, SLC4A11, PITX1, NR5A2, CTSS, ANXA13, RASEF, TBX2, EN1, FCGBP, DPEP1	http://discovery.lifemapsc.com/gene-expression-signals/high-throughput/large-scale-dataset-human-protein-atlas-protein-expression-data/colon-glandular-cells
0.215151	BIDiffExpSet	Aorta	In vivo	PostNatal	Endothelium	2	49	Loxl1, Kcne4	http://discovery.lifemapsc.com/gene-expression-signals/high-throughput/large-scale-dataset-barcode-430-2-0/aorta
0.215072	BIDiffExpSet	Nk Cells	In vivo	PostNatal	Blood	1	79	Ccl4	http://discovery.lifemapsc.com/gene-expression-signals/high-throughput/large-scale-dataset-barcode-430-2-0/nk-cells
0.21476	PDCell	HyStem+TGFbeta3+GDF5-induced SK11 cells	In vitro	Prenatal-PostNatal	Bone, Cartilage	2	104	FNDC1, PITX1	http://discovery.lifemapsc.com/stem-cell-differentiation/in-vitro-cells/purestem-sk11-ncr-fac-meso-prx-progenitor?TCCellID=6e35cfff-18cd-4942-a16b-aca737740601
0.211864	Cell	Secondary Spermatocyte	In vivo	PostNatal	Gonad, Testis, Germ Cells, Male Gametocytes	1	99	Gem	http://discovery.lifemapsc.com/in-vivo-development/testis/seminiferous-tubules/secondary-spermatocyte
0.211513	BIDiffExpSet	Skin 2 ; Epidermal Cells	In vivo	PostNatal	Skin, Epidermis	16	1752	COL1A2, CD44, ANXA1, IL18, TYMP, EFEMP1, CSTA, GALNT5, GBP2, SLC4A11, PITX1, NR5A2, SPARC, TBX2, EN1, CLEC2B	http://discovery.lifemapsc.com/gene-expression-signals/high-throughput/large-scale-dataset-human-protein-atlas-protein-expression-data/skin-2-epidermal-cells
0.211462	BIDiffExpSet	Reproductive System	In vivo	Prenatal	Reproductive System	14	872	Aebp1, Frzb, Mdk, S100a10, Vim, Gsc, Otx2, Irx1, Pitx1, Lipg, P4ha3, Hmox1, Cdca7, Hs3st3a1	http://discovery.lifemapsc.com/gene-expression-signals/high-throughput/large-scale-dataset-mgi/reproductive-system
0.210767	BIDiffExpSet	Cervix, Uterine ; Squamous Epithelial Cells	In vivo	PostNatal	Uterus, Epithelial Cells	15	1362	SERPING1, COL1A2, ITGB4, CD44, ANXA1, VIM, CSTA, LGALS3BP, GALNT5, GBP2, PITX1, NR5A2, RASEF, TBX2, EN1	http://discovery.lifemapsc.com/gene-expression-signals/high-throughput/large-scale-dataset-human-protein-atlas-protein-expression-data/cervix-uterine-squamous-epithelial-cells
0.209649	Cell	Cardiomyocytes	In vivo	Prenatal	Heart, Myocardium	1	47	Vcam1	http://discovery.lifemapsc.com/in-vivo-development/heart/myocardium/cardiomyocytes
0.207627	PDCell	Neural rosettes	In vitro	Prenatal	Uncategorized	1	103	Hoxb2	http://discovery.lifemapsc.com/stem-cell-differentiation/protocols/brain-neural-ectoderm-oligodendrocytes-spinal-cord-differentiation-generation-of-oligodendrocytes-from-epiblast-stem-cells?TCCellID=4ec98b80-c04a-48a0-a970-78f0dd06d6d4
0.207571	BIDiffExpSet	Prostate Gland	In vivo	PostNatal	Prostate	1	39	TRPM8	http://discovery.lifemapsc.com/gene-expression-signals/high-throughput/large-scale-dataset-barcode-u133-plus-2-0/prostate-gland
0.207503	Cell	Perivenous Hepatocytes	In vivo	Prenatal-PostNatal	Liver	1	91	Rnase4	http://discovery.lifemapsc.com/in-vivo-development/liver/liver-lobule/perivenous-hepatocytes
0.206646	Cell	Periportal Hepatocytes	In vivo	Prenatal-PostNatal	Liver	1	98	Msr1	http://discovery.lifemapsc.com/in-vivo-development/liver/liver-lobule/periportal-hepatocytes
0.206536	BIDiffExpSet	Epididymis ; Glandular Cells	In vivo	PostNatal	Testis	16	2056	COL1A2, CD44, ANXA1, VIM, LGALS3BP, GALNT5, SLC4A11, NR5A2, RASEF, WEE1, LHCGR, TBX2, EN1, TNC, CLEC2B, CPVL	http://discovery.lifemapsc.com/gene-expression-signals/high-throughput/large-scale-dataset-human-protein-atlas-protein-expression-data/epididymis-glandular-cells
0.206088	Cell	Cardiac Crescent Cells	In vivo	Prenatal	Heart, Myocardium	1	101	Cubn	http://discovery.lifemapsc.com/in-vivo-development/heart/cardiac-crescent/cardiac-crescent-cells
0.206058	BIDiffExpSet	Small Intestine	In vivo	PostNatal	Intestine	1	37	C1S	http://discovery.lifemapsc.com/gene-expression-signals/high-throughput/large-scale-dataset-homer/small-intestine
0.205861	BIDiffExpSet	Omental Adipose Tissue	In vivo	PostNatal	Adipose	2	59	PROCR, VSIG4	http://discovery.lifemapsc.com/gene-expression-signals/high-throughput/large-scale-dataset-barcode-u133a/omental-adipose-tissue
0.205502	AnatCompartment	Thoracic Perivascular Adipose	In vivo	Prenatal-PostNatal	Adipose	1	126	Pygl	http://discovery.lifemapsc.com/in-vivo-development/adipose/thoracic-perivascular-adipose
0.204849	BIDiffExpSet	Sensory Organ/ear/inner Ear/labyrinth	In vivo	Prenatal	Bone	12	526	Cdkn1a, Frzb, Mdk, S100a10, Vim, Gsc, Gbp2, Otx2, Irx1, P4ha3, Hmox1, Cdca7	http://discovery.lifemapsc.com/gene-expression-signals/high-throughput/large-scale-dataset-mgi/sensory-organ/ear/inner-ear/labyrinth
0.204665	BIDiffExpSet	Limb/forelimb	In vivo	Prenatal	Limb	14	951	Cdkn1a, Aebp1, Frzb, Mdk, S100a10, Sfrp4, Vim, Galnt10, Irx1, Pitx1, P4ha3, Cdca7, Hs3st3a1, Hkdc1	http://discovery.lifemapsc.com/gene-expression-signals/high-throughput/large-scale-dataset-mgi/limb/forelimb
0.20455	Cell	Spermatid	In vivo	PostNatal	Gonad, Testis, Germ Cells, Male Gametocytes	1	106	Cpvl	http://discovery.lifemapsc.com/in-vivo-development/testis/seminiferous-tubules/spermatid
0.204031	AnatCompartment	Seminiferous Tubules	In vivo	Prenatal-PostNatal	Testis	1	99	SERPINA5	http://discovery.lifemapsc.com/in-vivo-development/testis/seminiferous-tubules
0.203596	BIDiffExpSet	Salivary Gland	In vivo	PostNatal	Oral Cavity	1	40	RBM47	http://discovery.lifemapsc.com/gene-expression-signals/high-throughput/large-scale-dataset-barcode-u133-plus-2-0/salivary-gland
0.203269	BIDiffExpSet	Spinal/ganglion/dorsal Root Ganglion	In vivo	Prenatal	Spinal Cord, Peripheral Nervous System	6	559	S100a10, Six3, Plekha4, Ppp1r1c, Tnc, Serpina3n	http://discovery.lifemapsc.com/gene-expression-signals/high-throughput/large-scale-dataset-eurexpress/spinal/ganglion/dorsal-root-ganglion
0.20293	BIDiffExpSet	Rectum ; Glandular Cells	In vivo	PostNatal	Colon	16	2283	COL1A2, ITGB4, IL18, RAB27A, LGALS3BP, GALNT5, GBP2, SLC4A11, PITX1, NR5A2, CTSS, ANXA13, RASEF, TBX2, EN1, FCGBP	http://discovery.lifemapsc.com/gene-expression-signals/high-throughput/large-scale-dataset-human-protein-atlas-protein-expression-data/rectum-glandular-cells
0.20218	AnatCompartment	Testis Interstitium	In vivo	Prenatal-PostNatal	Testis	1	106	SERPINA5	http://discovery.lifemapsc.com/in-vivo-development/testis/testis-interstitium
0.202146	PDCell	Oligodendrocyte progenitor cells	In vitro	Prenatal	Brain, Spinal Cord, Oligodendrocytes	1	102	Tnc	http://discovery.lifemapsc.com/stem-cell-differentiation/protocols/brain-neural-ectoderm-oligodendrocytes-spinal-cord-differentiation-generation-of-oligodendrocytes-from-epiblast-stem-cells?TCCellID=d85355e6-aade-484b-a83c-8c9d1085286d
0.200901	TCCell	Peripheral blood-derived hematopoietic stem cells (family)	In vitro	PostNatal	Blood	1	68	CXCR4	http://discovery.lifemapsc.com/stem-cell-differentiation/in-vitro-cells/blood-homo-sapiens-peripheral-blood-derived-hematopoietic-stem-cells-family
0.200649	BIDiffExpSet	Epididymal Fat Pads	In vivo	PostNatal	Adipose	2	66	Cdsn, Rnase2a	http://discovery.lifemapsc.com/gene-expression-signals/high-throughput/large-scale-dataset-barcode-430-2-0/epididymal-fat-pads
0.200014	BIDiffExpSet	Stomach 1 ; Glandular Cells	In vivo	PostNatal	Stomach	16	2323	COL1A2, RAB27A, CSTA, GALNT5, GBP2, SLC4A11, PITX1, NR5A2, CTSS, RASEF, CTSH, TBX2, EN1, CLEC2B, DLEC1, LYZ	http://discovery.lifemapsc.com/gene-expression-signals/high-throughput/large-scale-dataset-human-protein-atlas-protein-expression-data/stomach-1-glandular-cells
0.199457	Cell	Erythroblasts	In vivo	Prenatal-PostNatal	Blood	1	115	CD36	http://discovery.lifemapsc.com/in-vivo-development/blood/hematopoietic-bone-marrow/erythroblasts
0.199043	BIDiffExpSet	Uterus 2 ; Glandular Cells	In vivo	PostNatal	Uterus	15	1812	ANXA1, VIM, CD74, LGALS3BP, GALNT5, GBP2, PITX1, NR5A2, RASEF, WEE1, CTSH, LHCGR, TBX2, EN1, DLEC1	http://discovery.lifemapsc.com/gene-expression-signals/high-throughput/large-scale-dataset-human-protein-atlas-protein-expression-data/uterus-2-glandular-cells
0.198717	BIDiffExpSet	Salivary Gland ; Glandular Cells	In vivo	PostNatal	Oral Cavity	15	1765	COL1A2, CD44, ANXA1, TYMP, CD74, GALNT5, GBP2, NR5A2, CTSS, RASEF, CTSH, TBX2, EN1, DLEC1, LYZ	http://discovery.lifemapsc.com/gene-expression-signals/high-throughput/large-scale-dataset-human-protein-atlas-protein-expression-data/salivary-gland-glandular-cells
0.198698	BIDiffExpSet	Metanephros/renal Medulla	In vivo	Prenatal-PostNatal	Kidney	2	67	Tgm5, Mmrn1	http://discovery.lifemapsc.com/gene-expression-signals/high-throughput/large-scale-dataset-gudmap/metanephros/renal-medulla
0.196525	AnatCompartment	Loop of Henle	In vivo	Prenatal-PostNatal	Kidney	1	108	Irx1	http://discovery.lifemapsc.com/in-vivo-development/kidney/loop-of-henle
0.1955	BIDiffExpSet	Sensory Organ/nose	In vivo	Prenatal	Nose	13	694	Cdkn1a, Foxj1, Frzb, Mdk, S100a10, Six3, Gsc, Otx2, Pitx1, Lipg, Cdca7, En1, Hs3st3a1	http://discovery.lifemapsc.com/gene-expression-signals/high-throughput/large-scale-dataset-mgi/sensory-organ/nose
0.194492	BIDiffExpSet	Hair Follicle Sub-bulge	In vivo	PostNatal	Hair, Dermis	1	52	ANGPTL7	http://discovery.lifemapsc.com/gene-expression-signals/high-throughput/large-scale-dataset-barcode-u133a/hair-follicle-sub-bulge
0.193362	BIDiffExpSet	Forebrain/diencephalon/lateral Wall/mantle Layer	In vivo	Prenatal	Brain	5	207	H2-Oa, Six3, Irx1, Col8a1, En1	http://discovery.lifemapsc.com/gene-expression-signals/high-throughput/large-scale-dataset-eurexpress/forebrain/diencephalon/lateral-wall/mantle-layer
0.192982	BIDiffExpSet	Colon ; Endothelial Cells	In vivo	PostNatal	Colon, Endothelium	14	1445	C2, COL1A2, ITGB4, ANXA1, ITIH1, VIM, CD74, GBP2, SLC4A11, NR5A2, RASEF, TBX2, EN1, CD36	http://discovery.lifemapsc.com/gene-expression-signals/high-throughput/large-scale-dataset-human-protein-atlas-protein-expression-data/colon-endothelial-cells
0.192445	Cell	Secondary Oocyte	In vivo	PostNatal	Gonad, Ovary, Female Gametocytes, Germ Cells	1	123	OTX2	http://discovery.lifemapsc.com/in-vivo-development/ovary/antral-follicle/secondary-oocyte
0.191947	BIDiffExpSet	Human Umbilical Mesenchymal Stem Cells (HUMSC)	In vitro	PostNatal	Umbilical Cord, Mesenchymal Stem Cells	3	96	PITX1, COL8A1, CDCA7	http://discovery.lifemapsc.com/gene-expression-signals/high-throughput/large-scale-dataset-cultured-cell-collection/human-umbilical-mesenchymal-stem-cells-humsc
0.191258	BIDiffExpSet	Brain Pericytes	In vitro	PostNatal	Brain, Pericytes	3	99	SERPING1, C1S, TBX2	http://discovery.lifemapsc.com/gene-expression-signals/high-throughput/large-scale-dataset-cultured-cell-collection/brain-pericytes
0.190862	BIDiffExpSet	Human Skeletal Muscle Myoblast (HSkMM)	In vitro	PostNatal	Skeletal Muscle	3	97	MOCOS, PITX1, CDCA7	http://discovery.lifemapsc.com/gene-expression-signals/high-throughput/large-scale-dataset-cultured-cell-collection/human-skeletal-muscle-myoblast-hskmm
0.190614	BIDiffExpSet	SMALL INTESTINE	In vivo	PostNatal	Intestine	2	78	MMRN1, TNFRSF10D	http://discovery.lifemapsc.com/gene-expression-signals/high-throughput/large-scale-dataset-tiger/small-intestine
0.19013	BIDiffExpSet	Adrenal Gland ; Glandular Cells	In vivo	PostNatal	Adrenal Gland	15	2125	PLIN2, CD74, GALNT5, GBP2, SLC4A11, PITX1, NR5A2, RASEF, SPARC, CTSH, TBX2, EN1, CLEC2B, CPVL, DLEC1	http://discovery.lifemapsc.com/gene-expression-signals/high-throughput/large-scale-dataset-human-protein-atlas-protein-expression-data/adrenal-gland-glandular-cells
0.189622	Cell	Loop of Henle Cells	In vivo	Prenatal-PostNatal	Kidney, Epithelial Cells	1	124	Irx1	http://discovery.lifemapsc.com/in-vivo-development/kidney/loop-of-henle/loop-of-henle-cells
0.187396	BIDiffExpSet	Lymph Node	In vivo	PostNatal	Lymph	1	53	Ubd	http://discovery.lifemapsc.com/gene-expression-signals/high-throughput/large-scale-dataset-barcode-430-2-0/lymph-node
0.186005	BIDiffExpSet	Skin 1 ; Melanocytes	In vivo	PostNatal	Skin, Melanocytes	14	1484	COL1A2, ITGB4, CD44, ANXA1, TYMP, VIM, LGALS3BP, GALNT5, SLC4A11, NR5A2, RASEF, TBX2, EN1, CD36	http://discovery.lifemapsc.com/gene-expression-signals/high-throughput/large-scale-dataset-human-protein-atlas-protein-expression-data/skin-1-melanocytes
0.185774	BIDiffExpSet	Skin 1 ; Langerhans	In vivo	PostNatal	Skin	13	1204	COL1A2, CD44, ANXA1, VIM, LGALS3BP, GBP2, SLC4A11, NR5A2, COL8A1, RASEF, CTSH, TBX2, EN1	http://discovery.lifemapsc.com/gene-expression-signals/high-throughput/large-scale-dataset-human-protein-atlas-protein-expression-data/skin-1-langerhans
0.18554	BIDiffExpSet	Skin	In vivo	PostNatal	Skin	3	120	H2-Ea, Tgm5, Cdsn	http://discovery.lifemapsc.com/gene-expression-signals/high-throughput/large-scale-dataset-barcode-430-2-0/skin
0.184688	Cell	Presumptive Podocytes	In vivo	Prenatal	Kidney, Epithelial Cells	1	209	Anxa13	http://discovery.lifemapsc.com/in-vivo-development/kidney/podocyte-layer/presumptive-podocytes
0.184344	BIDiffExpSet	Respiratory System	In vivo	Prenatal	Respiratory System	13	1021	Cdkn1a, Foxj1, Frzb, Mdk, S100a10, Vim, Irx1, P4ha3, Hmox1, Cdca7, Pygl, Gpx8, Hkdc1	http://discovery.lifemapsc.com/gene-expression-signals/high-throughput/large-scale-dataset-mgi/respiratory-system
0.184171	BIDiffExpSet	Uterus 1 ; Cells in Endometrial Stroma	In vivo	PostNatal	Uterus	12	889	COL1A2, ITIH1, GBP2, PITX1, NR5A2, SPARC, LHCGR, TBX2, EN1, CLEC2B, CPVL, ACP5	http://discovery.lifemapsc.com/gene-expression-signals/high-throughput/large-scale-dataset-human-protein-atlas-protein-expression-data/uterus-1-cells-in-endometrial-stroma
0.184062	BIDiffExpSet	Left Ventricular Apex Samples	In vivo	PostNatal	Heart	1	46	C6	http://discovery.lifemapsc.com/gene-expression-signals/high-throughput/large-scale-dataset-barcode-u133a/left-ventricular-apex-samples
0.181535	BIDiffExpSet	Nose/nasal Cavity/epithelium/olfactory	In vivo	Prenatal	Nose	12	685	Cdkn1a, Foxj1, Frzb, Mdk, S100a10, Six3, Otx2, Pitx1, Lipg, Cdca7, En1, Hs3st3a1	http://discovery.lifemapsc.com/gene-expression-signals/high-throughput/large-scale-dataset-mgi/nose/nasal-cavity/epithelium/olfactory
0.180472	BIDiffExpSet	Testis ; Cells in Seminiferous Ducts	In vivo	PostNatal	Testis	15	2117	COL1A2, PLIN2, VIM, LGALS3BP, GBP2, PTPN7, NR5A2, RASEF, SPARC, WEE1, TBX2, EN1, CLEC2B, CPVL, DLEC1	http://discovery.lifemapsc.com/gene-expression-signals/high-throughput/large-scale-dataset-human-protein-atlas-protein-expression-data/testis-cells-in-seminiferous-ducts
0.180432	BIDiffExpSet	Splenocytes	In vivo	PostNatal	Spleen	1	53	Cxcr6	http://discovery.lifemapsc.com/gene-expression-signals/high-throughput/large-scale-dataset-barcode-430-2-0/splenocytes
0.179734	BIDiffExpSet	Bladder	In vivo	PostNatal	Lower Urinary Tract	1	68	CD24	http://discovery.lifemapsc.com/gene-expression-signals/high-throughput/large-scale-dataset-homer/bladder
0.17961	BIDiffExpSet	Anterior Olfactory Nucleus	In vivo	PostNatal	Brain	8	557	Frzb, Mdk, Sfrp4, Vim, Eomes, Npc2, Otx2, Lgals3	http://discovery.lifemapsc.com/gene-expression-signals/high-throughput/large-scale-dataset-gensat/anterior-olfactory-nucleus
0.179035	BIDiffExpSet	Breast ; Myoepithelial Cells	In vivo	PostNatal	Breast	13	1508	C2, COL1A2, ANXA1, ITIH1, VIM, GBP2, SLC4A11, PITX1, NR5A2, LHCGR, TBX2, EN1, CLEC2B	http://discovery.lifemapsc.com/gene-expression-signals/high-throughput/large-scale-dataset-human-protein-atlas-protein-expression-data/breast-myoepithelial-cells
0.177689	AnatCompartment	Interscapular Brown Adipose Depot	In vivo	Prenatal-PostNatal	Adipose	1	250	Pygl	http://discovery.lifemapsc.com/in-vivo-development/adipose/interscapular-brown-adipose-depot
0.177094	BIDiffExpSet	Cervix, Uterine ; Glandular Cells	In vivo	PostNatal	Uterus	13	1586	COL1A2, ITGB4, CD44, ANXA1, VIM, CD74, GALNT5, GBP2, NR5A2, SPARC, CTSH, TBX2, EN1	http://discovery.lifemapsc.com/gene-expression-signals/high-throughput/large-scale-dataset-human-protein-atlas-protein-expression-data/cervix-uterine-glandular-cells
0.175695	BIDiffExpSet	Oral Mucosa ; Squamous Epithelial Cells	In vivo	PostNatal	Oral Cavity, Epithelial Cells	13	1671	COL1A2, CD44, ANXA1, IL18, TYMP, CSTA, GALNT5, GBP2, PITX1, NR5A2, RASEF, TBX2, EN1	http://discovery.lifemapsc.com/gene-expression-signals/high-throughput/large-scale-dataset-human-protein-atlas-protein-expression-data/oral-mucosa-squamous-epithelial-cells
0.174747	BIDiffExpSet	Ganglion/cranial/trigeminal V	In vivo	Prenatal	Brain	6	609	S100a10, Six3, Plekha4, Ppp1r1c, Tnc, Serpina3m	http://discovery.lifemapsc.com/gene-expression-signals/high-throughput/large-scale-dataset-eurexpress/ganglion/cranial/trigeminal-v
0.174383	BIDiffExpSet	Kidney ; Cells in Glomeruli	In vivo	PostNatal	Kidney	12	1144	ANXA1, VIM, CD74, GBP2, SLC4A11, NR5A2, COL8A1, SPARC, LHCGR, TBX2, EN1, CLEC2B	http://discovery.lifemapsc.com/gene-expression-signals/high-throughput/large-scale-dataset-human-protein-atlas-protein-expression-data/kidney-cells-in-glomeruli
0.173672	Cell	Proerythroblasts	In vivo	Prenatal-PostNatal	Blood	1	284	Galnt10	http://discovery.lifemapsc.com/in-vivo-development/blood/hematopoietic-bone-marrow/proerythroblasts
0.170926	BIDiffExpSet	Parotid Gland	In vivo	PostNatal	Oral Cavity, Gastrointestinal Tract	1	73	LRRC8E	http://discovery.lifemapsc.com/gene-expression-signals/high-throughput/large-scale-dataset-barcode-u133-plus-2-0/parotid-gland
0.170635	BIDiffExpSet	Pituitary Gland	In vivo	PostNatal	Endocrine System	1	66	Rab27a	http://discovery.lifemapsc.com/gene-expression-signals/high-throughput/large-scale-dataset-barcode-430-2-0/pituitary-gland
0.17046	BIDiffExpSet	Seminal Vesicle ; Glandular Cells	In vivo	PostNatal	Testis	13	1902	C2, ANXA1, VIM, LGALS3BP, GBP2, SLC4A11, PITX1, NR5A2, LHCGR, TBX2, EN1, FCGBP, DLEC1	http://discovery.lifemapsc.com/gene-expression-signals/high-throughput/large-scale-dataset-human-protein-atlas-protein-expression-data/seminal-vesicle-glandular-cells
0.169276	BIDiffExpSet	Trigeminal Ganglion	In vivo	PostNatal	Brain	2	100	SFRP4, VIM	http://discovery.lifemapsc.com/gene-expression-signals/high-throughput/large-scale-dataset-gnf-biogps/trigeminal-ganglion
0.166667	PDCell	Definitive endoderm	In vitro	Prenatal	Endoderm	1	3	CXCR4	http://discovery.lifemapsc.com/stem-cell-differentiation/protocols/pancreas-differentiation-generation-of-pancreatic-progenitor-cells-from-clinical-grade-human-embryonic-stem-cells?TCCellID=4cdf9865-ae4c-4e94-9689-0d5ca4e0f42b
0.166667	PDCell	Definitive endoderm	In vitro	Prenatal	Endoderm	1	20	CXCR4	http://discovery.lifemapsc.com/stem-cell-differentiation/protocols/pancreas-differentiation-generation-of-stem-cells-derived-functional-pancreatic-islets?TCCellID=e998e341-f300-4a6f-bfc2-21f41cfcc9de
0.166667	PDCell	Definitive endoderm-like cells	In vitro	Prenatal	Endoderm	1	6	CXCR4	http://discovery.lifemapsc.com/stem-cell-differentiation/protocols/endoderm-pancreas-differentiation-serum-free-protocol-to-generate-islet-clusters-from-embryonic-stem-cells?TCCellID=738dd459-dd9f-4498-9554-4fff30a21057
0.166667	PDCell	Definitive endoderm	In vitro	Prenatal	Endoderm	1	4	CXCR4	http://discovery.lifemapsc.com/stem-cell-differentiation/protocols/endoderm-lung-differentiation-directed-differentiation-of-human-embryonic-stem-cells-into-mature-airway-epithelias-cells?TCCellID=03b067fd-4324-4645-8d6e-5a05e61bfecd
0.166667	PDCell	Definitive endoderm-like cells	In vitro	Prenatal	Endoderm	1	4	Cxcr4	http://discovery.lifemapsc.com/stem-cell-differentiation/protocols/pancreas-differentiation-small-molecules-facilitate-the-reprogramming-of-mouse-fibroblasts-into-pancreatic-lineages?TCCellID=7c35d95b-1e61-4434-b183-b1d0bcba7031
0.166667	PDCell	Definitive endoderm-like cells	In vitro	Prenatal	Endoderm	1	4	CXCR4	http://discovery.lifemapsc.com/stem-cell-differentiation/protocols/endoderm-pancreas-differentiation-generation-of-endoderm-cells-and-pancreatic-progenitors-from-human-embryonic-stem-cells?TCCellID=09bc3b49-277c-4806-b2a2-b5df0ac495f2
0.166667	PDCell	Definitive Endoderm	In vitro	Prenatal	Endoderm	1	4	CXCR4	http://discovery.lifemapsc.com/stem-cell-differentiation/protocols/endoderm-pancreas-differentiation-generation-of-beta-cells-through-a-definitive-endoderm-stage?TCCellID=24d3ba2b-7cf0-4395-aff4-e75112062310
0.166667	PDCell	Endoderm-like cells	In vitro	Prenatal	Endoderm	1	6	CXCR4	http://discovery.lifemapsc.com/stem-cell-differentiation/protocols/liver-differentiation-functional-hepatocyte-generation-from-human-embryonic-stem-cells?TCCellID=cf802226-e270-4258-8813-e9d375a90a63
0.166667	Cell	Sinoatrial Node Cells	In vivo	Prenatal	Heart, Myocardium	1	8	Tbx2	http://discovery.lifemapsc.com/in-vivo-development/heart/sinoatrial-node/sinoatrial-node-cells
0.166002	BIDiffExpSet	Human Brain Microvascular Endothelial Cells (HBMEC)	In vitro	PostNatal	Brain, Endothelium	2	98	EFEMP1, NR5A2	http://discovery.lifemapsc.com/gene-expression-signals/high-throughput/large-scale-dataset-cultured-cell-collection/human-brain-microvascular-endothelial-cells-hbmec
0.165316	BIDiffExpSet	Human Intestinal Microvascular Endothelial Cells (HIMEC)	In vitro	PostNatal	Intestine, Endothelium	2	99	UBD, CXCR4	http://discovery.lifemapsc.com/gene-expression-signals/high-throughput/large-scale-dataset-cultured-cell-collection/human-intestinal-microvascular-endothelial-cells-himec
0.164614	BIDiffExpSet	Human Cardiac Microvascular Endothelial Cells (HCMEC)	In vitro	PostNatal	Heart, Endothelium	2	99	STAB1, NR5A2	http://discovery.lifemapsc.com/gene-expression-signals/high-throughput/large-scale-dataset-cultured-cell-collection/human-cardiac-microvascular-endothelial-cells-hcmec
0.163965	BIDiffExpSet	Human Choroid Plexus Endothelial Cells (HCPEC)	In vitro	PostNatal	Brain, Endothelium, Choroid Plexus	2	100	NR5A2, LIPG	http://discovery.lifemapsc.com/gene-expression-signals/high-throughput/large-scale-dataset-cultured-cell-collection/human-choroid-plexus-endothelial-cells-hcpec
0.163333	BIDiffExpSet	Human Dermal Microvascular Endothelial Cells (HDMEC)	In vitro	PostNatal	Dermis, Endothelium	2	100	EFEMP1, CXCR4	http://discovery.lifemapsc.com/gene-expression-signals/high-throughput/large-scale-dataset-cultured-cell-collection/human-dermal-microvascular-endothelial-cells-hdmec
0.160747	BIDiffExpSet	Esophagus ; Squamous Epithelial Cells	In vivo	PostNatal	Esophagus, Epithelial Cells	12	1768	COL1A2, CD44, ANXA1, IL18, CSTA, GALNT5, GBP2, PITX1, NR5A2, RASEF, TBX2, EN1	http://discovery.lifemapsc.com/gene-expression-signals/high-throughput/large-scale-dataset-human-protein-atlas-protein-expression-data/esophagus-squamous-epithelial-cells
0.160693	BIDiffExpSet	Breast Ductal Cells	In vivo	PostNatal	Breast	1	99	MYOF	http://discovery.lifemapsc.com/gene-expression-signals/high-throughput/large-scale-dataset-barcode-u133-plus-2-0/breast-ductal-cells
0.160637	BIDiffExpSet	Ganglion/cranial/facial VII	In vivo	Prenatal	Brain	4	438	S100a10, Plekha4, Ppp1r1c, Serpina3m	http://discovery.lifemapsc.com/gene-expression-signals/high-throughput/large-scale-dataset-eurexpress/ganglion/cranial/facial-vii
0.159334	BIDiffExpSet	Salivary Gland	In vivo	PostNatal	Oral Cavity	1	109	CLIC1	http://discovery.lifemapsc.com/gene-expression-signals/high-throughput/large-scale-dataset-homer/salivary-gland
0.159099	BIDiffExpSet	Skin	In vivo	PostNatal	Skin	1	87	SCGB1D2	http://discovery.lifemapsc.com/gene-expression-signals/high-throughput/large-scale-dataset-homer/skin
0.158204	BIDiffExpSet	Integumental System	In vivo	Prenatal	Hair, Tooth, Skin	11	1038	Cdkn1a, Mdk, S100a10, Vim, Otx2, Galnt10, Irx1, Pitx1, Lipg, Cdca7, En1	http://discovery.lifemapsc.com/gene-expression-signals/high-throughput/large-scale-dataset-mgi/integumental-system
0.156089	BIDiffExpSet	Ganglion/cranial/vagus X	In vivo	Prenatal	Brain	3	334	S100a10, Plekha4, Ppp1r1c	http://discovery.lifemapsc.com/gene-expression-signals/high-throughput/large-scale-dataset-eurexpress/ganglion/cranial/vagus-x
0.155129	BIDiffExpSet	Dorsal Root Ganglion	In vivo	PostNatal	Spinal Cord	1	98	SFRP4	http://discovery.lifemapsc.com/gene-expression-signals/high-throughput/large-scale-dataset-gnf-biogps/dorsal-root-ganglion
0.155045	BIDiffExpSet	Skeleton/axial Skeleton	In vivo	Prenatal	Lateral Plate Mesoderm, Mesoderm, Somite, Paraxial Mesoderm	9	516	Cdkn1a, Aebp1, Frzb, Tymp, S100a10, Vim, Pitx1, P4ha3, Cdca7	http://discovery.lifemapsc.com/gene-expression-signals/high-throughput/large-scale-dataset-mgi/skeleton/axial-skeleton
0.154529	BIDiffExpSet	Pancreas ; Exocrine Glandular Cells	In vivo	PostNatal	Pancreas	12	1959	COL1A2, CD44, VIM, NR5A2, CTSS, RASEF, CTSH, TBX2, EN1, DPEP1, CPVL, DLEC1	http://discovery.lifemapsc.com/gene-expression-signals/high-throughput/large-scale-dataset-human-protein-atlas-protein-expression-data/pancreas-exocrine-glandular-cells
0.153691	BIDiffExpSet	Mesenchyme	In vivo	Prenatal	Mesoderm, Neural Crest	7	100	Cd68, Mdk, Fndc1, Matn2, Hmox1, Mmrn1, Lyz1	http://discovery.lifemapsc.com/gene-expression-signals/high-throughput/large-scale-dataset-eurexpress/mesenchyme
0.153624	BIDiffExpSet	Soft Tissue 2 ; Adipocytes	In vivo	PostNatal	Adipose	10	806	COL1A2, ITIH1, VIM, GBP2, SLC4A11, NR5A2, RASEF, TBX2, EN1, CD36	http://discovery.lifemapsc.com/gene-expression-signals/high-throughput/large-scale-dataset-human-protein-atlas-protein-expression-data/soft-tissue-2-adipocytes
0.153078	BIDiffExpSet	Vagina ; Squamous Epithelial Cells	In vivo	PostNatal	Uterus, Epithelial Cells	11	1448	COL1A2, CD44, ANXA1, CSTA, GALNT5, GBP2, PITX1, NR5A2, RASEF, TBX2, EN1	http://discovery.lifemapsc.com/gene-expression-signals/high-throughput/large-scale-dataset-human-protein-atlas-protein-expression-data/vagina-squamous-epithelial-cells
0.151145	BIDiffExpSet	Fetal Neuronal Stem Cells (NSC)	In vitro	Prenatal	Brain	1	99	C21orf62	http://discovery.lifemapsc.com/gene-expression-signals/high-throughput/large-scale-dataset-cultured-cell-collection/fetal-neuronal-stem-cells-nsc
0.150287	BIDiffExpSet	Human Umbilical Vein Endothelial Cells (HUVEC) (BioTime)	In vitro	PostNatal	Umbilical Cord, Endothelium	1	99	EFEMP1	http://discovery.lifemapsc.com/gene-expression-signals/high-throughput/large-scale-dataset-cultured-cell-collection/human-umbilical-vein-endothelial-cells-huvec-biotime
0.149399	BIDiffExpSet	Human Renal Glomerular Endothelial Cells (HRGEC)	In vitro	PostNatal	Kidney, Endothelium	1	100	LIPG	http://discovery.lifemapsc.com/gene-expression-signals/high-throughput/large-scale-dataset-cultured-cell-collection/human-renal-glomerular-endothelial-cells-hrgec
0.148755	BIDiffExpSet	Human Aortic Endothelial Cells (HAEC)	In vitro	PostNatal	Endothelium	1	100	EFEMP1	http://discovery.lifemapsc.com/gene-expression-signals/high-throughput/large-scale-dataset-cultured-cell-collection/human-aortic-endothelial-cells-haec
0.148247	BIDiffExpSet	Soft Tissue 1 ; Fibroblasts	In vivo	PostNatal	Fibroblasts	10	1028	C2, ANXA1, VIM, EFEMP1, SLC4A11, NR5A2, RASEF, SPARC, TBX2, EN1	http://discovery.lifemapsc.com/gene-expression-signals/high-throughput/large-scale-dataset-human-protein-atlas-protein-expression-data/soft-tissue-1-fibroblasts
0.148188	BIDiffExpSet	Mouth	In vivo	PostNatal	Oral Cavity	1	158	GPNMB	http://discovery.lifemapsc.com/gene-expression-signals/high-throughput/large-scale-dataset-homer/mouth
0.147493	BIDiffExpSet	Ganglion/cranial/glossopharyngeal IX	In vivo	Prenatal	Brain	3	464	S100a10, Plekha4, Ppp1r1c	http://discovery.lifemapsc.com/gene-expression-signals/high-throughput/large-scale-dataset-eurexpress/ganglion/cranial/glossopharyngeal-ix
0.143299	BIDiffExpSet	Amniotic Fluid	In vivo	Prenatal	Amnion	1	199	CXCR6	http://discovery.lifemapsc.com/gene-expression-signals/high-throughput/large-scale-dataset-barcode-u133-plus-2-0/amniotic-fluid
0.142759	BIDiffExpSet	Thyroid Gland ; Glandular Cells	In vivo	PostNatal	Thyroid	11	1996	COL1A2, CD44, VIM, GALNT5, GBP2, NR5A2, RASEF, TBX2, EN1, CPVL, DLEC1	http://discovery.lifemapsc.com/gene-expression-signals/high-throughput/large-scale-dataset-human-protein-atlas-protein-expression-data/thyroid-gland-glandular-cells
0.142156	BIDiffExpSet	Lateral Ventricle ; Glial Cells	In vivo	PostNatal	Brain, Glial Cells	10	1000	COL1A2, CD68, VIM, CD74, NR5A2, RASEF, SPARC, TBX2, EN1, DLEC1	http://discovery.lifemapsc.com/gene-expression-signals/high-throughput/large-scale-dataset-human-protein-atlas-protein-expression-data/lateral-ventricle-glial-cells
0.136967	BIDiffExpSet	Placenta ; Decidual Cells	In vivo	PostNatal	Placenta	10	1466	ANXA1, LGALS3BP, SLC4A11, NR5A2, RASEF, HMOX1, SPARC, WEE1, TBX2, EN1	http://discovery.lifemapsc.com/gene-expression-signals/high-throughput/large-scale-dataset-human-protein-atlas-protein-expression-data/placenta-decidual-cells
0.135882	BIDiffExpSet	Skeletal Muscle ; Myocytes	In vivo	PostNatal	Skeletal Muscle	10	1395	PLIN2, GALNT5, GBP2, SLC4A11, NR5A2, COL8A1, RASEF, TBX2, EN1, CLEC2B	http://discovery.lifemapsc.com/gene-expression-signals/high-throughput/large-scale-dataset-human-protein-atlas-protein-expression-data/skeletal-muscle-myocytes
0.133912	BIDiffExpSet	Heart Muscle ; Myocytes	In vivo	PostNatal	Heart	10	1538	COL1A2, GBP2, SLC4A11, NR5A2, RASEF, TBX2, EN1, CLEC2B, CD36, CPVL	http://discovery.lifemapsc.com/gene-expression-signals/high-throughput/large-scale-dataset-human-protein-atlas-protein-expression-data/heart-muscle-myocytes
0.133333	BIDiffExpSet	Skeleton/axial Skeleton	In vivo	Prenatal	Lateral Plate Mesoderm, Mesoderm, Somite, Paraxial Mesoderm	6	144	Emp3, Ntn1, Col8a1, Tnc, Cd36, Serpina3k	http://discovery.lifemapsc.com/gene-expression-signals/high-throughput/large-scale-dataset-eurexpress/skeleton/axial-skeleton
0.130522	BIDiffExpSet	Trachea	In vivo	PostNatal	Lung	6	206	RGS1, IRF6, ABCA13, IL2RB, GPX8, HSPA6	http://discovery.lifemapsc.com/gene-expression-signals/high-throughput/large-scale-dataset-homer/trachea
0.130148	BIDiffExpSet	Oral Region/upper Jaw/tooth/molar	In vivo	Prenatal	Tooth	7	189	Frzb, Irf6, Nupr1, Irx1, Lipg, Gem, Tnc	http://discovery.lifemapsc.com/gene-expression-signals/high-throughput/large-scale-dataset-eurexpress/oral-region/upper-jaw/tooth/molar
0.129324	BIDiffExpSet	Oral Region/lower Jaw/tooth/molar	In vivo	Prenatal	Tooth	7	190	Frzb, Irf6, Nupr1, Irx1, Lipg, Gem, Tnc	http://discovery.lifemapsc.com/gene-expression-signals/high-throughput/large-scale-dataset-eurexpress/oral-region/lower-jaw/tooth/molar
0.128919	Cell	Cardiomyocytes	In vivo	Prenatal	Heart, Myocardium	1	14	Tbx2	http://discovery.lifemapsc.com/in-vivo-development/heart/right-atrium/cardiomyocytes
0.128042	BIDiffExpSet	Breast ; Adipocytes	In vivo	PostNatal	Breast, Adipose	8	664	COL1A2, ITIH1, VIM, NR5A2, LHCGR, TBX2, EN1, CD36	http://discovery.lifemapsc.com/gene-expression-signals/high-throughput/large-scale-dataset-human-protein-atlas-protein-expression-data/breast-adipocytes
0.125133	BIDiffExpSet	Blood Vessel	In vivo	PostNatal	Endothelium	1	304	GZMA	http://discovery.lifemapsc.com/gene-expression-signals/high-throughput/large-scale-dataset-homer/blood-vessel
0.118449	Cell	Heart Tube Cells	In vivo	Prenatal	Heart, Myocardium	1	22	Tbx2	http://discovery.lifemapsc.com/in-vivo-development/heart/heart-tube/heart-tube-cells
0.11707	BIDiffExpSet	Bladder	In vivo	Prenatal	Lower Urinary Tract	6	287	Frzb, S100a10, P4ha3, Hmox1, Cdca7, Pygl	http://discovery.lifemapsc.com/gene-expression-signals/high-throughput/large-scale-dataset-mgi/bladder
0.116976	BIDiffExpSet	Oral Region/gland/salivary Gland	In vivo	Prenatal	Gastrointestinal Tract	7	546	S100a10, Irx1, Pitx1, Lipg, Cdca7, En1, Hs3st3a1	http://discovery.lifemapsc.com/gene-expression-signals/high-throughput/large-scale-dataset-mgi/oral-region/gland/salivary-gland
0.11581	BIDiffExpSet	Cardiovascular System	In vivo	Prenatal	Heart, Blood	7	566	Aebp1, Mdk, S100a10, Vim, P4ha3, Cdca7, Gpx8	http://discovery.lifemapsc.com/gene-expression-signals/high-throughput/large-scale-dataset-mgi/cardiovascular-system
0.112071	BIDiffExpSet	Uterus 2 ; Cells in Endometrial Stroma	In vivo	PostNatal	Uterus	7	742	GBP2, PITX1, NR5A2, TBX2, EN1, CPVL, ACP5	http://discovery.lifemapsc.com/gene-expression-signals/high-throughput/large-scale-dataset-human-protein-atlas-protein-expression-data/uterus-2-cells-in-endometrial-stroma
0.110995	BIDiffExpSet	Colon ; Peripheral Nerve/ganglion	In vivo	PostNatal	Colon, Peripheral Nervous System	8	1414	SERPING1, VIM, NR5A2, RASEF, SPARC, TBX2, EN1, DLEC1	http://discovery.lifemapsc.com/gene-expression-signals/high-throughput/large-scale-dataset-human-protein-atlas-protein-expression-data/colon-peripheral-nerve/ganglion
0.10934	BIDiffExpSet	Bronchoalveolar Lavage Cells	In vivo	PostNatal	Lung	5	109	Mmp19, H2-Ea, Msr1, C5ar1, Siglec1	http://discovery.lifemapsc.com/gene-expression-signals/high-throughput/large-scale-dataset-barcode-430-2-0/bronchoalveolar-lavage-cells
0.1089	BIDiffExpSet	Soft Tissue 1 ; Adipocytes	In vivo	PostNatal	Adipose	7	765	ANXA1, ITIH1, VIM, SLC4A11, NR5A2, RASEF, EN1	http://discovery.lifemapsc.com/gene-expression-signals/high-throughput/large-scale-dataset-human-protein-atlas-protein-expression-data/soft-tissue-1-adipocytes
0.108768	BIDiffExpSet	Skeleton/cranium/chondrocranium/basisphenoid Bone	In vivo	Prenatal	Neural Crest, Bone, Cartilage	5	100	Emp3, Col8a1, P4ha3, Tnc, Cd36	http://discovery.lifemapsc.com/gene-expression-signals/high-throughput/large-scale-dataset-eurexpress/skeleton/cranium/chondrocranium/basisphenoid-bone
0.106946	BIDiffExpSet	Ovary ; Follicle Cells	In vivo	PostNatal	Ovary	7	916	CD44, CD74, SLC4A11, NR5A2, CTSH, EN1, CLEC2B	http://discovery.lifemapsc.com/gene-expression-signals/high-throughput/large-scale-dataset-human-protein-atlas-protein-expression-data/ovary-follicle-cells
0.105987	BIDiffExpSet	Heart/atrium	In vivo	Prenatal	Heart	6	421	Aebp1, Mdk, S100a10, Vim, P4ha3, Gpx8	http://discovery.lifemapsc.com/gene-expression-signals/high-throughput/large-scale-dataset-mgi/heart/atrium
0.105971	BIDiffExpSet	Forebrain/telencephalon/olfactory Lobe/olfactory Cortex	In vivo	Prenatal	Brain	8	854	Vim, Eomes, Otx2, Lipg, P4ha3, Cdca7, Gpx8, Hs3st3a1	http://discovery.lifemapsc.com/gene-expression-signals/high-throughput/large-scale-dataset-mgi/forebrain/telencephalon/olfactory-lobe/olfactory-cortex
0.104573	BIDiffExpSet	Cervix	In vivo	PostNatal	Uterus	5	95	C2, HPD, FOLR1, SERPINA5, ANG	http://discovery.lifemapsc.com/gene-expression-signals/high-throughput/large-scale-dataset-homer/cervix
0.104503	BIDiffExpSet	Skeleton/cranium	In vivo	Prenatal	Neural Crest, Bone, Cartilage	6	419	Cdkn1a, Vim, Pitx1, P4ha3, En1, Gpx8	http://discovery.lifemapsc.com/gene-expression-signals/high-throughput/large-scale-dataset-mgi/skeleton/cranium
0.101687	BIDiffExpSet	Hippocampus ; Glial Cells	In vivo	PostNatal	Brain, Glial Cells	7	873	CD68, CD74, NR5A2, RASEF, SPARC, TBX2, EN1	http://discovery.lifemapsc.com/gene-expression-signals/high-throughput/large-scale-dataset-human-protein-atlas-protein-expression-data/hippocampus-glial-cells
0.100675	BIDiffExpSet	Smooth Muscle ; Smooth Muscle Cells	In vivo	PostNatal	Smooth Muscle	7	1079	GBP2, NR5A2, COL8A1, RASEF, TBX2, EN1, CLEC2B	http://discovery.lifemapsc.com/gene-expression-signals/high-throughput/large-scale-dataset-human-protein-atlas-protein-expression-data/smooth-muscle-smooth-muscle-cells
0.0998251	BIDiffExpSet	Nose/nasal Cavity/epithelium/olfactory	In vivo	Prenatal	Nose	8	561	Foxj1, Six3, Irf6, Otx2, Pitx1, Lipg, Col8a1, Rbm47	http://discovery.lifemapsc.com/gene-expression-signals/high-throughput/large-scale-dataset-eurexpress/nose/nasal-cavity/epithelium/olfactory
0.0992655	BIDiffExpSet	Gut/foregut-midgut Junction/gland/pancreas	In vivo	Prenatal	Pancreas	6	142	Nupr1, Rnase4, Irx1, Nr5a2, Rbm47, Hkdc1	http://discovery.lifemapsc.com/gene-expression-signals/high-throughput/large-scale-dataset-eurexpress/gut/foregut-midgut-junction/gland/pancreas
0.0989445	BIDiffExpSet	Cerebral Cortex ; Glial Cells	In vivo	PostNatal	Brain, Glial Cells	7	1093	COL1A2, CD68, CD74, NR5A2, TBX2, EN1, DLEC1	http://discovery.lifemapsc.com/gene-expression-signals/high-throughput/large-scale-dataset-human-protein-atlas-protein-expression-data/cerebral-cortex-glial-cells
0.0966474	BIDiffExpSet	Entorhinal Cortex	In vivo	PostNatal	Brain	9	486	Cdkn1a, Mdk, Sfrp4, Mmp2, Eomes, Npc2, Otx2, Cxcr4, En1	http://discovery.lifemapsc.com/gene-expression-signals/high-throughput/large-scale-dataset-gensat/entorhinal-cortex
0.0944027	BIDiffExpSet	Heart/ventricle	In vivo	Prenatal	Heart	5	322	Aebp1, Mdk, S100a10, Vim, Cdca7	http://discovery.lifemapsc.com/gene-expression-signals/high-throughput/large-scale-dataset-mgi/heart/ventricle
0.0942724	BIDiffExpSet	Monocytes	In vivo	PostNatal	Blood	5	74	TYMP, CLEC4E, TLR8, FCGR2A, MTMR11	http://discovery.lifemapsc.com/gene-expression-signals/high-throughput/large-scale-dataset-barcode-u133a/monocytes
0.0923099	BIDiffExpSet	Oral Region/gland/salivary Gland/submandibular Gland Primordium	In vivo	Prenatal	Gastrointestinal Tract	6	275	Anxa1, Irf6, Irx1, Fndc1, Lipg, Rnase2a	http://discovery.lifemapsc.com/gene-expression-signals/high-throughput/large-scale-dataset-eurexpress/oral-region/gland/salivary-gland/submandibular-gland-primordium
0.090153	OrganSystem	Peripheral Nervous System	In vivo	Prenatal-PostNatal	Peripheral Nervous System	4	606	S100a10, Vim, Plekha4, Cdca7	http://discovery.lifemapsc.com/in-vivo-development/peripheral-nervous-system
0.0888889	BIDiffExpSet	Blood Outgrowth Endothelial Cell	In vivo	PostNatal	Blood, Endothelium	4	87	PROCR, SRPX2, STAB1, MMRN1	http://discovery.lifemapsc.com/gene-expression-signals/high-throughput/large-scale-dataset-barcode-u133a/blood-outgrowth-endothelial-cell
0.0888889	BIDiffExpSet	Lymph Node	In vivo	PostNatal	Lymph	4	22	CXCL9, MARCO, CCL18, SIGLEC1	http://discovery.lifemapsc.com/gene-expression-signals/high-throughput/large-scale-dataset-barcode-u133a/lymph-node
0.0888889	BIDiffExpSet	Optic Nerve Head Astrocytes	In vivo	PostNatal	Brain, Eye, Glial Cells	4	95	TNFRSF12A, KCNE4, GALNT10, COL8A1	http://discovery.lifemapsc.com/gene-expression-signals/high-throughput/large-scale-dataset-barcode-u133a/optic-nerve-head-astrocytes
0.0888889	BIDiffExpSet	Sensory Organ/nose/nasal Septum	In vivo	Prenatal	Nose, Cartilage	4	80	Lipg, Col8a1, P4ha3, Tnc	http://discovery.lifemapsc.com/gene-expression-signals/high-throughput/large-scale-dataset-eurexpress/sensory-organ/nose/nasal-septum
0.0888889	BIDiffExpSet	Sensory Organ/nose/naris	In vivo	Prenatal	Nose	4	117	Plekha4, Otx2, Lipg, Col8a1	http://discovery.lifemapsc.com/gene-expression-signals/high-throughput/large-scale-dataset-eurexpress/sensory-organ/nose/naris
0.0888889	BIDiffExpSet	Monocyte-derived Macrophage	In vivo	PostNatal	Blood	4	176	MSR1, GPR82, SPOCD1, MS4A4A	http://discovery.lifemapsc.com/gene-expression-signals/high-throughput/large-scale-dataset-barcode-u133-plus-2-0/monocyte-derived-macrophage
0.086941	AnatCompartment	Stratified Epidermis	In vivo	Prenatal-PostNatal	Epidermis	3	84	Anxa1, Irf6, Irx1	http://discovery.lifemapsc.com/in-vivo-development/epidermis/stratified-epidermis
0.0833725	Cell	Myoblasts	In vivo	Prenatal	Limb, Skeletal Muscle	3	19	Cdkn1a, Vim, Cxcr4	http://discovery.lifemapsc.com/in-vivo-development/limb/forelimb-ventral-muscles/myoblasts
0.0833725	Cell	Myoblasts	In vivo	Prenatal	Limb, Skeletal Muscle	3	19	Cdkn1a, Vim, Cxcr4	http://discovery.lifemapsc.com/in-vivo-development/limb/forelimb-dorsal-muscles/myoblasts
0.0813082	Cell	Vascular Smooth Muscle Cells	In vivo	Prenatal	Lateral Plate Mesoderm, Smooth Muscle	3	19	Aebp1, Mmp2, Timp1	http://discovery.lifemapsc.com/in-vivo-development/lateral-plate-mesoderm/splanchnic-mesoderm/vascular-smooth-muscle-cells
0.0813082	Cell	Vascular Smooth Muscle Cells	In vivo	Prenatal	Endothelium, Smooth Muscle	3	19	Aebp1, Mmp2, Timp1	http://discovery.lifemapsc.com/in-vivo-development/endothelium/veins/vascular-smooth-muscle-cells
0.0805086	Cell	Vascular Smooth Muscle Cells	In vivo	Prenatal	Heart, Smooth Muscle	3	25	Aebp1, Mmp2, Timp1	http://discovery.lifemapsc.com/in-vivo-development/heart/aortic-arch-arteries/vascular-smooth-muscle-cells
0.0768411	BIDiffExpSet	CERVIX	In vivo	PostNatal	Uterus	4	162	FOLR1, MOCOS, PITX1, ALDH3B1	http://discovery.lifemapsc.com/gene-expression-signals/high-throughput/large-scale-dataset-tiger/cervix
0.0753329	BIDiffExpSet	Piriform Cortex	In vivo	PostNatal	Brain	7	479	Cdkn1a, Mdk, Mmp2, Eomes, Npc2, Otx2, Col1a1	http://discovery.lifemapsc.com/gene-expression-signals/high-throughput/large-scale-dataset-gensat/piriform-cortex
0.0735345	BIDiffExpSet	Metanephros/calyx	In vivo	Prenatal	Kidney	4	110	Rnase4, Anxa13, Rbm47, Hkdc1	http://discovery.lifemapsc.com/gene-expression-signals/high-throughput/large-scale-dataset-eurexpress/metanephros/calyx
0.0718544	BIDiffExpSet	Spinal Cord/lateral Wall/ventricular Layer	In vivo	Prenatal	Neural Tube, Spinal Cord	4	103	Pdlim4, Ntn1, Lipg, P4ha3	http://discovery.lifemapsc.com/gene-expression-signals/high-throughput/large-scale-dataset-eurexpress/spinal-cord/lateral-wall/ventricular-layer
0.0693159	BIDiffExpSet	Olfactory Epithelium	In vivo	Prenatal	Brain	5	137	Sfrp4, Vim, Mmp2, Galnt5, Otx2	http://discovery.lifemapsc.com/gene-expression-signals/high-throughput/large-scale-dataset-gensat/olfactory-epithelium
0.0685173	BIDiffExpSet	Pituitary Gland	In vivo	Prenatal	Endocrine System	4	140	Mdk, Eomes, Npc2, Ntn1	http://discovery.lifemapsc.com/gene-expression-signals/high-throughput/large-scale-dataset-gensat/pituitary-gland
0.0681291	Cell	Mononuclear Myocytes	In vivo	Prenatal	Somite, Skeletal Muscle	3	51	Vim, Mmp2, Cxcr4	http://discovery.lifemapsc.com/in-vivo-development/somite/sacral-primary-hypaxial-myotome/mononuclear-myocytes
0.0681291	Cell	Mononuclear Myocytes	In vivo	Prenatal	Somite, Skeletal Muscle	3	51	Vim, Mmp2, Cxcr4	http://discovery.lifemapsc.com/in-vivo-development/somite/thoracic-primary-hypaxial-myotome/mononuclear-myocytes
0.0681291	Cell	Mononuclear Myocytes	In vivo	Prenatal	Somite, Skeletal Muscle	3	51	Vim, Mmp2, Cxcr4	http://discovery.lifemapsc.com/in-vivo-development/somite/cervical-primary-hypaxial-myotome/mononuclear-myocytes
0.0681291	Cell	Mononuclear Myocytes	In vivo	Prenatal	Somite, Skeletal Muscle	3	51	Vim, Mmp2, Cxcr4	http://discovery.lifemapsc.com/in-vivo-development/somite/lumbar-primary-hypaxial-myotome/mononuclear-myocytes
0.0679023	Cell	Mononuclear Myocytes	In vivo	Prenatal	Somite, Skeletal Muscle	3	52	Vim, Mmp2, Cxcr4	http://discovery.lifemapsc.com/in-vivo-development/somite/thoracic-primary-epaxial-myotome/mononuclear-myocytes
0.0679023	Cell	Mononuclear Myocytes	In vivo	Prenatal	Somite, Skeletal Muscle	3	52	Vim, Mmp2, Cxcr4	http://discovery.lifemapsc.com/in-vivo-development/somite/cervical-primary-epaxial-myotome/mononuclear-myocytes
0.0679023	Cell	Mononuclear Myocytes	In vivo	Prenatal	Somite, Skeletal Muscle	3	52	Vim, Mmp2, Cxcr4	http://discovery.lifemapsc.com/in-vivo-development/somite/sacral-primary-epaxial-myotome/mononuclear-myocytes
0.0679023	Cell	Mononuclear Myocytes	In vivo	Prenatal-PostNatal	Limb, Skeletal Muscle	3	52	Vim, Mmp2, Cxcr4	http://discovery.lifemapsc.com/in-vivo-development/limb/forelimb-ventral-muscles/mononuclear-myocytes
0.0679023	Cell	Mononuclear Myocytes	In vivo	Prenatal	Somite, Skeletal Muscle	3	52	Vim, Mmp2, Cxcr4	http://discovery.lifemapsc.com/in-vivo-development/somite/lumbar-primary-epaxial-myotome/mononuclear-myocytes
0.0672506	Cell	Mononuclear Myocytes	In vivo	Prenatal	Somite, Skeletal Muscle	3	52	Vim, Mmp2, Cxcr4	http://discovery.lifemapsc.com/in-vivo-development/somite/sacral-hypaxial-myotome/mononuclear-myocytes
0.0672506	Cell	Mononuclear Myocytes	In vivo	Prenatal	Somite, Skeletal Muscle	3	52	Vim, Mmp2, Cxcr4	http://discovery.lifemapsc.com/in-vivo-development/somite/lumbar-hypaxial-myotome/mononuclear-myocytes
0.0672506	Cell	Mononuclear Myocytes	In vivo	Prenatal	Somite, Skeletal Muscle	3	52	Vim, Mmp2, Cxcr4	http://discovery.lifemapsc.com/in-vivo-development/somite/sacral-epaxial-myotome/mononuclear-myocytes
0.0672506	Cell	Mononuclear Myocytes	In vivo	Prenatal	Somite, Skeletal Muscle	3	52	Vim, Mmp2, Cxcr4	http://discovery.lifemapsc.com/in-vivo-development/somite/thoracic-epaxial-myotome/mononuclear-myocytes
0.0672506	Cell	Mononuclear Myocytes	In vivo	Prenatal	Somite, Skeletal Muscle	3	52	Vim, Mmp2, Cxcr4	http://discovery.lifemapsc.com/in-vivo-development/somite/thoracic-hypaxial-myotome/mononuclear-myocytes
0.0672506	Cell	Mononuclear Myocytes	In vivo	Prenatal	Somite, Skeletal Muscle	3	52	Vim, Mmp2, Cxcr4	http://discovery.lifemapsc.com/in-vivo-development/somite/lumbar-epaxial-myotome/mononuclear-myocytes
0.0670423	Cell	Mononuclear Myocytes	In vivo	Prenatal-PostNatal	Limb, Skeletal Muscle	3	53	Vim, Mmp2, Cxcr4	http://discovery.lifemapsc.com/in-vivo-development/limb/hindlimb-ventral-muscle/mononuclear-myocytes
0.0670423	Cell	Mononuclear Myocytes	In vivo	Prenatal-PostNatal	Limb, Skeletal Muscle	3	53	Vim, Mmp2, Cxcr4	http://discovery.lifemapsc.com/in-vivo-development/limb/forelimb-dorsal-muscles/mononuclear-myocytes
0.0670423	Cell	Mononuclear Myocytes	In vivo	Prenatal-PostNatal	Limb, Skeletal Muscle	3	53	Vim, Mmp2, Cxcr4	http://discovery.lifemapsc.com/in-vivo-development/limb/hindlimb-dorsal-muscle/mononuclear-myocytes
0.0666667	BIDiffExpSet	Metanephros/renal Cortex	In vivo	Prenatal	Kidney	3	60	Frzb, Ntn1, Hs3st3a1	http://discovery.lifemapsc.com/gene-expression-signals/high-throughput/large-scale-dataset-eurexpress/metanephros/renal-cortex
0.0666667	BIDiffExpSet	Sensory Organ/ear/inner Ear/otic Capsule	In vivo	Prenatal	Bone, Cartilage	3	85	Emp3, Col8a1, P4ha3	http://discovery.lifemapsc.com/gene-expression-signals/high-throughput/large-scale-dataset-eurexpress/sensory-organ/ear/inner-ear/otic-capsule
0.0666667	BIDiffExpSet	Skeleton/pectoral Girdle and Thoracic Body Wall/sternum	In vivo	Prenatal	Bone	3	48	Frzb, Col8a1, Tnc	http://discovery.lifemapsc.com/gene-expression-signals/high-throughput/large-scale-dataset-eurexpress/skeleton/pectoral-girdle-and-thoracic-body-wall/sternum
0.0666667	BIDiffExpSet	Bladder	In vivo	Prenatal	Lower Urinary Tract	3	101	Irf6, Col8a1, Rbm47	http://discovery.lifemapsc.com/gene-expression-signals/high-throughput/large-scale-dataset-eurexpress/bladder
0.0666667	BIDiffExpSet	Brain/hindbrain/4th Ventricle/lateral Recess	In vivo	Prenatal	Brain	3	38	Lgals3bp, Rbm47, Hkdc1	http://discovery.lifemapsc.com/gene-expression-signals/high-throughput/large-scale-dataset-eurexpress/brain/hindbrain/4th-ventricle/lateral-recess
0.0666667	BIDiffExpSet	Skeleton/cranium/vault of Skull	In vivo	Prenatal	Neural Crest, Bone, Cartilage	3	53	Emp3, Col8a1, Tnc	http://discovery.lifemapsc.com/gene-expression-signals/high-throughput/large-scale-dataset-eurexpress/skeleton/cranium/vault-of-skull
0.0666667	BIDiffExpSet	Brain/forebrain/telencephalon/choroid Invagination	In vivo	Prenatal	Brain	3	49	Plekha4, Matn2, Col8a1	http://discovery.lifemapsc.com/gene-expression-signals/high-throughput/large-scale-dataset-eurexpress/brain/forebrain/telencephalon/choroid-invagination
0.0661368	BIDiffExpSet	Skeleton/pectoral Girdle and Thoracic Body Wall/scapula	In vivo	Prenatal	Bone	3	92	Emp3, Tnc, Cd36	http://discovery.lifemapsc.com/gene-expression-signals/high-throughput/large-scale-dataset-eurexpress/skeleton/pectoral-girdle-and-thoracic-body-wall/scapula
0.0656946	Cell	Mononuclear Myocytes	In vivo	Prenatal	Somite, Skeletal Muscle	3	57	Vim, Mmp2, Cxcr4	http://discovery.lifemapsc.com/in-vivo-development/somite/cervical-hypaxial-myotome/mononuclear-myocytes
0.0655164	Cell	Mononuclear Myocytes	In vivo	Prenatal	Somite, Skeletal Muscle	3	58	Vim, Mmp2, Cxcr4	http://discovery.lifemapsc.com/in-vivo-development/somite/cervical-epaxial-myotome/mononuclear-myocytes
0.0645605	BIDiffExpSet	Soft Tissue 2 ; Peripheral Nerve	In vivo	PostNatal	Peripheral Nervous System	4	687	VIM, NR5A2, SPARC, EN1	http://discovery.lifemapsc.com/gene-expression-signals/high-throughput/large-scale-dataset-human-protein-atlas-protein-expression-data/soft-tissue-2-peripheral-nerve
0.0624415	BIDiffExpSet	Liver ; Bile Duct Cells	In vivo	PostNatal	Liver	4	849	IL18, ANXA13, CTSH, EN1	http://discovery.lifemapsc.com/gene-expression-signals/high-throughput/large-scale-dataset-human-protein-atlas-protein-expression-data/liver-bile-duct-cells
0.0556347	Cell	Myoblasts	In vivo	Prenatal	Limb, Skeletal Muscle	2	18	Cdkn1a, Vim	http://discovery.lifemapsc.com/in-vivo-development/limb/hindlimb-ventral-muscle/myoblasts
0.0556347	Cell	Myoblasts	In vivo	Prenatal	Limb, Skeletal Muscle	2	18	Cdkn1a, Vim	http://discovery.lifemapsc.com/in-vivo-development/limb/hindlimb-dorsal-muscle/myoblasts
0.0530203	BIDiffExpSet	Spinal/ganglion/dorsal Root Ganglion	In vivo	Prenatal	Spinal Cord, Peripheral Nervous System	3	474	S100a10, Vim, Cdca7	http://discovery.lifemapsc.com/gene-expression-signals/high-throughput/large-scale-dataset-mgi/spinal/ganglion/dorsal-root-ganglion
0.0511688	Cell	Angioblasts	In vivo	Prenatal	Lateral Plate Mesoderm, Endothelium	2	33	Mdk, CXCR4	http://discovery.lifemapsc.com/in-vivo-development/lateral-plate-mesoderm/embryonic-capillary-plexus/angioblasts
0.0497685	Cell	Myoblasts	In vivo	Prenatal	Somite, Skeletal Muscle	2	16	Cdkn1a, Vim	http://discovery.lifemapsc.com/in-vivo-development/somite/lumbar-primary-hypaxial-myotome/myoblasts
0.0497685	Cell	Myoblasts	In vivo	Prenatal	Somite, Skeletal Muscle	2	16	Cdkn1a, Vim	http://discovery.lifemapsc.com/in-vivo-development/somite/sacral-primary-hypaxial-myotome/myoblasts
0.0497685	Cell	Myoblasts	In vivo	Prenatal	Somite, Skeletal Muscle	2	16	Cdkn1a, Vim	http://discovery.lifemapsc.com/in-vivo-development/somite/thoracic-primary-hypaxial-myotome/myoblasts
0.0497685	Cell	Myoblasts	In vivo	Prenatal	Somite, Skeletal Muscle	2	16	Cdkn1a, Vim	http://discovery.lifemapsc.com/in-vivo-development/somite/thoracic-hypaxial-myotome/myoblasts
0.0497685	Cell	Myoblasts	In vivo	Prenatal	Somite, Skeletal Muscle	2	16	Cdkn1a, Vim	http://discovery.lifemapsc.com/in-vivo-development/somite/cervical-primary-hypaxial-myotome/myoblasts
0.0497685	Cell	Myoblasts	In vivo	Prenatal	Somite, Skeletal Muscle	2	16	Cdkn1a, Vim	http://discovery.lifemapsc.com/in-vivo-development/somite/sacral-hypaxial-myotome/myoblasts
0.0497685	Cell	Myoblasts	In vivo	Prenatal	Somite, Skeletal Muscle	2	16	Cdkn1a, Vim	http://discovery.lifemapsc.com/in-vivo-development/somite/cervical-hypaxial-myotome/myoblasts
0.0497685	Cell	Myoblasts	In vivo	Prenatal	Somite, Skeletal Muscle	2	16	Cdkn1a, Vim	http://discovery.lifemapsc.com/in-vivo-development/somite/lumbar-hypaxial-myotome/myoblasts
0.0485288	BIDiffExpSet	Soft Tissue 1 ; Peripheral Nerve	In vivo	PostNatal	Peripheral Nervous System	3	653	ITIH1, NR5A2, EN1	http://discovery.lifemapsc.com/gene-expression-signals/high-throughput/large-scale-dataset-human-protein-atlas-protein-expression-data/soft-tissue-1-peripheral-nerve
0.0484977	BIDiffExpSet	Ganglion/cranial	In vivo	Prenatal	Brain	3	431	S100a10, Vim, Cdca7	http://discovery.lifemapsc.com/gene-expression-signals/high-throughput/large-scale-dataset-mgi/ganglion/cranial
0.0481894	BIDiffExpSet	Subicular Cortex	In vivo	PostNatal	Brain	4	234	Mdk, Otx2, Cxcr4, En1	http://discovery.lifemapsc.com/gene-expression-signals/high-throughput/large-scale-dataset-gensat/subicular-cortex
0.0481632	Cell	Myoblasts	In vivo	Prenatal	Somite, Skeletal Muscle	2	25	Cdkn1a, Vim	http://discovery.lifemapsc.com/in-vivo-development/somite/thoracic-epaxial-myotome/myoblasts
0.0481632	Cell	Myoblasts	In vivo	Prenatal	Somite, Skeletal Muscle	2	25	Cdkn1a, Vim	http://discovery.lifemapsc.com/in-vivo-development/somite/sacral-epaxial-myotome/myoblasts
0.0481632	Cell	Myoblasts	In vivo	Prenatal	Somite, Skeletal Muscle	2	25	Cdkn1a, Vim	http://discovery.lifemapsc.com/in-vivo-development/somite/lumbar-epaxial-myotome/myoblasts
0.0481632	Cell	Myoblasts	In vivo	Prenatal	Somite, Skeletal Muscle	2	25	Cdkn1a, Vim	http://discovery.lifemapsc.com/in-vivo-development/somite/cervical-epaxial-myotome/myoblasts
0.047965	AnatCompartment	Globus Pallidus	In vivo	Prenatal-PostNatal	Brain	2	47	Cxcr4, Ntn1	http://discovery.lifemapsc.com/in-vivo-development/brain/globus-pallidus
0.0475219	Cell	Myoblasts	In vivo	Prenatal	Somite, Skeletal Muscle	2	28	Cdkn1a, Vim	http://discovery.lifemapsc.com/in-vivo-development/somite/thoracic-primary-epaxial-myotome/myoblasts
0.0475219	Cell	Myoblasts	In vivo	Prenatal	Somite, Skeletal Muscle	2	28	Cdkn1a, Vim	http://discovery.lifemapsc.com/in-vivo-development/somite/cervical-primary-epaxial-myotome/myoblasts
0.0475219	Cell	Myoblasts	In vivo	Prenatal	Somite, Skeletal Muscle	2	28	Cdkn1a, Vim	http://discovery.lifemapsc.com/in-vivo-development/somite/lumbar-primary-epaxial-myotome/myoblasts
0.0475219	Cell	Myoblasts	In vivo	Prenatal	Somite, Skeletal Muscle	2	28	Cdkn1a, Vim	http://discovery.lifemapsc.com/in-vivo-development/somite/sacral-primary-epaxial-myotome/myoblasts
0.0474269	BIDiffExpSet	Human Intestinal Smooth Muscle Cells (HISMC)	In vitro	PostNatal	Intestine, Smooth Muscle	3	100	PITX1, NR5A2, CDCA7	http://discovery.lifemapsc.com/gene-expression-signals/high-throughput/large-scale-dataset-cultured-cell-collection/human-intestinal-smooth-muscle-cells-hismc
0.0444444	BIDiffExpSet	Nose/nasal Cavity/epithelium/respiratory	In vivo	Prenatal	Nose	2	60	Lipg, Rbm47	http://discovery.lifemapsc.com/gene-expression-signals/high-throughput/large-scale-dataset-eurexpress/nose/nasal-cavity/epithelium/respiratory
0.0444444	BIDiffExpSet	Metanephros/nephrogenic Zone	In vivo	Prenatal-PostNatal	Kidney	2	49	Cdkn1a, Tbx2	http://discovery.lifemapsc.com/gene-expression-signals/high-throughput/large-scale-dataset-gudmap/metanephros/nephrogenic-zone
0.0444444	BIDiffExpSet	Extraembryonic Component	In vivo	Prenatal	Extraembryonic Tissues	2	35	Il18, Tbx2	http://discovery.lifemapsc.com/gene-expression-signals/high-throughput/large-scale-dataset-mgi/extraembryonic-component
0.0444444	BIDiffExpSet	Cranium/chondrocranium/temporal Bone/petrous Part	In vivo	Prenatal	Neural Crest, Bone, Cartilage	2	68	Emp3, Frzb	http://discovery.lifemapsc.com/gene-expression-signals/high-throughput/large-scale-dataset-eurexpress/cranium/chondrocranium/temporal-bone/petrous-part
0.0444444	BIDiffExpSet	Oral Region/oral Epithelium	In vivo	Prenatal	Oral Cavity	2	8	Irx1, Pitx1	http://discovery.lifemapsc.com/gene-expression-signals/high-throughput/large-scale-dataset-mgi/oral-region/oral-epithelium
0.0444444	BIDiffExpSet	Telencephalon/olfactory Lobe/olfactory Cortex/ventricular Layer	In vivo	Prenatal	Brain	2	39	Otx2, Tnc	http://discovery.lifemapsc.com/gene-expression-signals/high-throughput/large-scale-dataset-eurexpress/telencephalon/olfactory-lobe/olfactory-cortex/ventricular-layer
0.0444444	BIDiffExpSet	Genital Tubercle of Male	In vivo	Prenatal	Reproductive System	2	6	Ddit4l, Col8a1	http://discovery.lifemapsc.com/gene-expression-signals/high-throughput/large-scale-dataset-eurexpress/genital-tubercle-of-male
0.0444444	BIDiffExpSet	Gut/foregut-midgut Junction	In vivo	Prenatal	Gastrointestinal Tract	2	35	Lgals3bp, Rbm47	http://discovery.lifemapsc.com/gene-expression-signals/high-throughput/large-scale-dataset-eurexpress/gut/foregut-midgut-junction
0.0444444	BIDiffExpSet	Genital Tubercle of Male/glans of Male Genital Tubercle	In vivo	Prenatal	Reproductive System	2	31	Frzb, Mdk	http://discovery.lifemapsc.com/gene-expression-signals/high-throughput/large-scale-dataset-eurexpress/genital-tubercle-of-male/glans-of-male-genital-tubercle
0.0444444	BIDiffExpSet	Brain/hindbrain	In vivo	Prenatal	Brain	2	54	VIM, OTX2	http://discovery.lifemapsc.com/gene-expression-signals/high-throughput/large-scale-dataset-hudsen/brain/hindbrain1
0.0444444	BIDiffExpSet	Brain/forebrain	In vivo	Prenatal	Brain	2	28	VIM, OTX2	http://discovery.lifemapsc.com/gene-expression-signals/high-throughput/large-scale-dataset-hudsen/brain/forebrain
0.0440912	BIDiffExpSet	Breast Epithelium	In vivo	PostNatal	Breast, Epithelial Cells	2	214	MYOF, SCGB1D2	http://discovery.lifemapsc.com/gene-expression-signals/high-throughput/large-scale-dataset-barcode-u133a/breast-epithelium
0.0427527	BIDiffExpSet	Cd4+ T Cells	In vivo	PostNatal	Blood	2	82	H2-Ea, Cxcr6	http://discovery.lifemapsc.com/gene-expression-signals/high-throughput/large-scale-dataset-barcode-430-2-0/cd4-t-cells
0.0415588	Cell	Mesothelial Cells	In vivo	Prenatal	Liver, Mesoderm	2	105	Mdk, Cdca7	http://discovery.lifemapsc.com/in-vivo-development/mesoderm/hepatic-mesenchyme/mesothelial-cells
0.0404078	BIDiffExpSet	Endometrial Endothelial Cell	In vivo	PostNatal	Uterus	2	228	MMP14, COL8A1	http://discovery.lifemapsc.com/gene-expression-signals/high-throughput/large-scale-dataset-barcode-u133-plus-2-0/endometrial-endothelial-cell
0.04	BIDiffExpSet	Vertebral Axis Muscle System	In vivo	Prenatal	Muscle	2	168	Pdlim4, Card6	http://discovery.lifemapsc.com/gene-expression-signals/high-throughput/large-scale-dataset-eurexpress/vertebral-axis-muscle-system
0.0399282	BIDiffExpSet	Reticulocytes	In vivo	PostNatal	Blood	2	208	CFB, ITIH1	http://discovery.lifemapsc.com/gene-expression-signals/high-throughput/large-scale-dataset-barcode-u133a/reticulocytes
0.0393274	TCCell	CyT49	In vitro	Prenatal	Inner Cell Mass	2	127	CDKN1A, ANXA1	http://discovery.lifemapsc.com/stem-cell-differentiation/in-vitro-cells/inner-cell-mass-homo-sapiens-cyt49-viacyte-novocell-san-diego-ca
0.0379028	Cell	Limb Bud Mesenchyme Cells	In vivo	Prenatal	Mesoderm, Limb	2	122	Pitx1, Tbx2	http://discovery.lifemapsc.com/in-vivo-development/limb/limb-bud/limb-bud-mesenchyme-cells
0.0337903	BIDiffExpSet	Gastrocnemius Muscle	In vivo	PostNatal	Skeletal Muscle	2	213	St6galnac2, En1	http://discovery.lifemapsc.com/gene-expression-signals/high-throughput/large-scale-dataset-barcode-430-2-0/gastrocnemius-muscle
0.0333333	PDCell	Definitive endoderm	In vitro	Prenatal	Uncategorized	1	2	CXCR4	http://discovery.lifemapsc.com/stem-cell-differentiation/protocols/pancreas-differentiation-stepwise-generation-of-polyhormonal-insulin-producing-cells-from-stem-cells?TCCellID=caac981c-48f6-4607-912f-0a53082ae0bb
0.0333333	TCCell	Human fetal bone marrow-derived mesenchymal stromal cells	In vitro	Prenatal	Bone	1	3	FRZB	http://discovery.lifemapsc.com/stem-cell-differentiation/in-vitro-cells/bone-homo-sapiens-human-fetal-bone-marrow-derived-mesenchymal-stromal-cells-leiden-university-medical-center
0.0333333	PDCell	HNK1+p75+ cells	In vitro	Prenatal-PostNatal	Neural Crest	1	9	CXCR4	http://discovery.lifemapsc.com/stem-cell-differentiation/protocols/neural-crest-neural-ectoderm-differentiation-derivation-of-neural-crest-cells-and-their-progeny-ms-5-feeder-cells-feeder-free?TCCellID=952c4747-9c80-4937-a605-28f54fdb8fe2
0.0333333	PDCell	Smooth muscle cells	In vitro	Prenatal-PostNatal	Smooth Muscle	1	6	Aebp1	http://discovery.lifemapsc.com/stem-cell-differentiation/protocols/smooth-muscle-differentiation-generation-of-smooth-muscle-cells-using-feeder-cells?TCCellID=9f83b9c5-fa11-4a0f-b744-46e3746e3934
0.0333333	TCCell	Adipose-derived spheroid cells	In vitro	PostNatal	Adipose	1	4	Vim	http://discovery.lifemapsc.com/stem-cell-differentiation/in-vitro-cells/adipose-rattus-norvegicus-adipose-derived-spheroid-cells-kyung-hee-university
0.0333333	TCCell	Adult liver progenitor cells	In vitro	PostNatal	Liver, Epithelial Cells	1	4	VIM	http://discovery.lifemapsc.com/stem-cell-differentiation/in-vitro-cells/epithelial-cells-liver-homo-sapiens-adult-liver-progenitor-cells-promethera-biosciences
0.0333333	PDCell	Nucleus pulposus-like cells	In vitro	Prenatal-PostNatal	Cartilage	1	6	Vim	http://discovery.lifemapsc.com/stem-cell-differentiation/protocols/cartilage-differentiation-derivation-of-nucleus-pulposus-like-cells-from-stem-cells?TCCellID=354fb32b-3baa-4163-bae3-6a4b06ede7ad
0.0333333	PDCell	Blast colony cells	In vitro	Prenatal	Uncategorized	1	17	CXCR4	http://discovery.lifemapsc.com/stem-cell-differentiation/protocols/blood-differentiation-generation-and-expansion-of-erythroid-cells?TCCellID=5554b949-46f9-4edd-9eaf-7396ea13feff
0.0333333	PDCell	Primitive gut tube	In vitro	Prenatal	Uncategorized	1	20	CXCR4	http://discovery.lifemapsc.com/stem-cell-differentiation/protocols/pancreas-differentiation-generation-of-stem-cells-derived-functional-pancreatic-islets?TCCellID=e081ee54-1fff-473a-85b5-7b30bc693874
0.0333333	PDCell	Neural stem cells	In vitro	Prenatal	Uncategorized	1	4	VIM	http://discovery.lifemapsc.com/stem-cell-differentiation/protocols/dopaminergic-neurons-differentiation-generation-of-neural-stem-cells-and-dopaminergic-neurons-via-neurospheres-formation?TCCellID=227a3ce4-0a2c-4c0a-b7d4-7c8b9c97f56d
0.0333333	PDCell	Embryoid bodies	In vitro	Prenatal	Uncategorized	1	16	CXCR4	http://discovery.lifemapsc.com/stem-cell-differentiation/protocols/blood-differentiation-generation-and-expansion-of-erythroid-cells?TCCellID=cf09a3bd-340e-458a-92e0-7cbb0829bb45
0.0333333	TCCell	Human neonatal dermal fibroblasts (Dermagraft)	In vitro	PostNatal	Dermis, Fibroblasts	1	9	SPARC	http://discovery.lifemapsc.com/stem-cell-differentiation/in-vitro-cells/dermis-fibroblasts-homo-sapiens-human-neonatal-dermal-fibroblasts-dermagraft-organogenesis
0.0333333	PDCell	Specified dopaminergic neuron precursors cells	In vitro	Prenatal	Uncategorized	1	4	CXCR4	http://discovery.lifemapsc.com/stem-cell-differentiation/protocols/dopaminergic-neurons-differentiation-purification-of-stem-cell-derived-dopaminergic-neurons-by-isolation-of-ncam1-positive-cells?TCCellID=c39e6913-eee2-4a8e-b7e0-8d18e39c909c
0.0333333	PDCell	CXCR4+CD117+ cells	In vitro	Prenatal	Uncategorized	1	2	CXCR4	http://discovery.lifemapsc.com/stem-cell-differentiation/protocols/endoderm-differentiation-generation-and-expansion-of-endodermal-progenitor-cells?TCCellID=14a2f39d-b593-4f89-b034-abbb0be1a517
0.0333333	PDCell	Dorsal forebrain-like neurons	In vitro	Prenatal-PostNatal	Brain, Neurons	1	8	ANXA1	http://discovery.lifemapsc.com/stem-cell-differentiation/protocols/brain-dopaminergic-neurons-differentiation-generation-of-midbrain-dopaminergic-forebrain-and-hypothalamic-neural-progenitors?TCCellID=51cff50f-acd2-4f16-92d4-b6da084db21c
0.0333333	PDCell	Primitive gut tube	In vitro	Prenatal	Uncategorized	1	3	CXCR4	http://discovery.lifemapsc.com/stem-cell-differentiation/protocols/pancreas-differentiation-generation-of-pancreatic-progenitor-cells-from-clinical-grade-human-embryonic-stem-cells?TCCellID=418d3e5e-3c4d-4c9f-bc50-cfab9e20e18c
0.0333333	PDCell	HNK1+p75+ neural crest cells	In vitro	Prenatal	Neural Crest	1	9	CXCR4	http://discovery.lifemapsc.com/stem-cell-differentiation/protocols/neural-crest-neural-ectoderm-differentiation-derivation-of-neural-crest-cells-and-their-progeny-ms-5-feeder-cells-feeder-free?TCCellID=76c85515-d345-4ea2-acbf-fadffa342de4
0.0333333	AnatCompartment	Atrioventricular Valves	In vivo	Prenatal	Heart	1	5	Cxcr4	http://discovery.lifemapsc.com/in-vivo-development/heart/atrioventricular-valves
0.0333333	Cell	Secondary Enamel Knot Cells	In vivo	Prenatal	Tooth	1	17	Cdkn1a	http://discovery.lifemapsc.com/in-vivo-development/tooth/enamel-knot/secondary-enamel-knot-cells
0.0333333	AnatCompartment	Mandibular Fossa	In vivo	Prenatal	Bone	1	11	Col1a2	http://discovery.lifemapsc.com/in-vivo-development/bone/mandibular-fossa
0.0333333	Cell	Villous Stromal Cells	In vivo	Prenatal-PostNatal	Chorion, Placenta	1	8	VIM	http://discovery.lifemapsc.com/in-vivo-development/placenta/chorionic-villus/villous-stromal-cells
0.0333333	AnatCompartment	Allantois	In vivo	Prenatal-PostNatal	Placenta	1	7	Pitx1	http://discovery.lifemapsc.com/in-vivo-development/placenta/allantois
0.0333333	Cell	Corneal Transient Amplifying Cells	In vivo	PostNatal	Eye, Cornea, Epithelial Cells	1	6	Vim	http://discovery.lifemapsc.com/in-vivo-development/eye/corneal-epithelium/corneal-transient-amplifying-cells
0.0333333	Cell	Mural Granulosa Cells	In vivo	PostNatal	Ovary	1	9	Lhcgr	http://discovery.lifemapsc.com/in-vivo-development/ovary/antral-follicle/mural-granulosa-cells
0.0333333	Cell	Neural Fold Cells	In vivo	Prenatal	Neural Ectoderm, Neural Tube	1	10	En1	http://discovery.lifemapsc.com/in-vivo-development/neural-tube/rhombencephalon/neural-fold-cells
0.0333333	Cell	Septum Transversum Mesenchyme Cells	In vivo	Prenatal	Mesoderm	1	14	Mmp2	http://discovery.lifemapsc.com/in-vivo-development/mesoderm/septum-transversum/septum-transversum-mesenchyme-cells
0.0333333	Cell	Dorsolateral Hinge Point Cells	In vivo	Prenatal	Neural Ectoderm, Neural Tube	1	5	En1	http://discovery.lifemapsc.com/in-vivo-development/neural-tube/mesencephalon/dorsolateral-hinge-point-cells
0.0333333	Cell	Dorsolateral Hinge Point Cells	In vivo	Prenatal	Neural Ectoderm, Neural Tube	1	5	En1	http://discovery.lifemapsc.com/in-vivo-development/neural-tube/rhombencephalon/dorsolateral-hinge-point-cells
0.0333333	AnatCompartment	Trophoblast	In vivo	Prenatal	Trophoblast	1	6	Lipg	http://discovery.lifemapsc.com/in-vivo-development/trophoblast/trophoblast
0.0333333	AnatCompartment	Mesoderm	In vivo	Prenatal	Mesoderm	1	16	Gsc	http://discovery.lifemapsc.com/in-vivo-development/mesoderm/mesoderm
0.0333333	Cell	Mesenchyme Cells Surrounding Mullerian Duct	In vivo	Prenatal	Mesoderm, Intermediate Mesoderm	1	3	Mmp2	http://discovery.lifemapsc.com/in-vivo-development/intermediate-mesoderm/mesonephros/mesenchyme-cells-surrounding-mullerian-duct
0.0333333	Cell	Neural Fold Cells	In vivo	Prenatal	Neural Ectoderm, Neural Tube	1	10	En1	http://discovery.lifemapsc.com/in-vivo-development/neural-tube/mesencephalon/neural-fold-cells
0.0333333	Cell	Periderm Cells	In vivo	Prenatal	Epidermis, Epithelial Cells	1	9	Irf6	http://discovery.lifemapsc.com/in-vivo-development/epidermis/embryonic-epidermis/periderm-cells
0.0328456	TCCell	Extra-embryonic endoderm cells	In vitro	Prenatal	Extraembryonic Tissues	1	31	Sparc	http://discovery.lifemapsc.com/stem-cell-differentiation/in-vitro-cells/extraembryonic-tissues-mus-musculus-extra-embryonic-endoderm-cells-mount-sinai-hospital
0.0326516	Cell	Angioblasts	In vivo	Prenatal	Gut Tube, Endothelium	1	6	CXCR4	http://discovery.lifemapsc.com/in-vivo-development/gut-tube/foregut/angioblasts
0.0325883	TCCell	Pulmonary mesenchymal stem cells	In vitro	PostNatal	Lung, Mesenchymal Stem Cells	1	11	VIM	http://discovery.lifemapsc.com/stem-cell-differentiation/in-vitro-cells/lung-mesenchymal-stem-cells-homo-sapiens-pulmonary-mesenchymal-stem-cells-university-of-michigan-health-system
0.0319877	TCCell	Stem cells from human exfoliated deciduous teeth	In vitro	PostNatal	Tooth	1	11	VIM	http://discovery.lifemapsc.com/stem-cell-differentiation/in-vitro-cells/tooth-homo-sapiens-stem-cells-from-human-exfoliated-deciduous-teeth-university-of-regensburg
0.0319308	Cell	Limb Muscle Progenitor Cells	In vivo	Prenatal	Limb, Skeletal Muscle	1	16	Cxcr4	http://discovery.lifemapsc.com/in-vivo-development/limb/hindlimb-myotome/limb-muscle-progenitor-cells
0.0317082	Cell	Immature Ganglion Cells	In vivo	Prenatal-PostNatal	Eye, Ganglion, Retina, Neurons	1	13	Eomes	http://discovery.lifemapsc.com/in-vivo-development/eye/ganglion-cell-layer/immature-ganglion-cells
0.0314936	BIDiffExpSet	Chorion Villus Cells	In vivo	Prenatal	Chorion	2	132	GALNT10, COL8A1	http://discovery.lifemapsc.com/gene-expression-signals/high-throughput/large-scale-dataset-barcode-u133-plus-2-0/chorion-villus-cells
0.0310863	TCCell	HSF-1 (UC01)	In vitro	Prenatal	Inner Cell Mass	1	27	CXCR4	http://discovery.lifemapsc.com/stem-cell-differentiation/in-vitro-cells/inner-cell-mass-homo-sapiens-hsf-1-uc01-wicell-research-institute-inc
0.0300955	TCCell	Peripheral blood-derived endothelial progenitor cells	In vitro	PostNatal	Endothelium	1	10	CXCR4	http://discovery.lifemapsc.com/stem-cell-differentiation/in-vitro-cells/endothelium-homo-sapiens-peripheral-blood-derived-endothelial-progenitor-cells-weill-medical-college-of-cornell-university
0.0300544	Cell	Occipital Dermomyotome Cells	In vivo	Prenatal	Somite, Skeletal Muscle	1	7	Cxcr4	http://discovery.lifemapsc.com/in-vivo-development/somite/occipital-myotome/occipital-dermomyotome-cells
0.0294247	BIDiffExpSet	Nerve/cranial/trigeminal V	In vivo	Prenatal	Brain	2	200	S100a10, Plekha4	http://discovery.lifemapsc.com/gene-expression-signals/high-throughput/large-scale-dataset-eurexpress/nerve/cranial/trigeminal-v
0.0293989	Cell	Smooth Muscle Cells	In vivo	Prenatal	Head Mesenchyme, Smooth Muscle	1	21	Mmp2	http://discovery.lifemapsc.com/in-vivo-development/head-mesenchyme/prechordal-mesenchyme/smooth-muscle-cells
0.0289469	Cell	Mature Muller Glia Cells	In vivo	PostNatal	Eye, Muller Glia, Retina, Glial Cells	1	13	Vim	http://discovery.lifemapsc.com/in-vivo-development/eye/inner-nuclear-layer/mature-muller-glia-cells
0.0278708	Cell	Subcutaneous White Preadipocytes	In vivo	Prenatal	Adipose	1	18	Frzb	http://discovery.lifemapsc.com/in-vivo-development/adipose/body-subcutaneous-white-adipose/subcutaneous-white-preadipocytes
0.0277908	Cell	Muscle Progenitor Cells	In vivo	Prenatal	Skeletal Muscle	1	10	Pitx1	http://discovery.lifemapsc.com/in-vivo-development/skeletal-muscle/extraocular-muscles/muscle-progenitor-cells
0.0277645	Cell	Hypertrophic Chondrocytes	In vivo	Prenatal	Bone, Cartilage	1	16	Mmp14	http://discovery.lifemapsc.com/in-vivo-development/bone/rostral-endochondral-facial-bones/hypertrophic-chondrocytes
0.0276862	TCCell	Schwann cells	In vitro	PostNatal	Peripheral Nervous System, Schwann Cells, Glial Cells	1	18	Vim	http://discovery.lifemapsc.com/stem-cell-differentiation/in-vitro-cells/glial-cells-schwann-cells-mus-musculus-schwann-cells-university-of-bielefeld
0.0276604	OrganSystem	Amnion	In vivo	Prenatal	Amnion	1	52	CDKN1A	http://discovery.lifemapsc.com/in-vivo-development/amnion
0.0275839	Cell	Subcutaneous White Preadipocytes	In vivo	Prenatal	Adipose	1	16	Frzb	http://discovery.lifemapsc.com/in-vivo-development/adipose/subcutaneous-white-adipose/subcutaneous-white-preadipocytes
0.0275839	Cell	Subcutaneous White Preadipocytes	In vivo	Prenatal	Adipose	1	16	Frzb	http://discovery.lifemapsc.com/in-vivo-development/adipose/facial-subcutaneous-white-adipose/subcutaneous-white-preadipocytes
0.0272656	Cell	Hypertrophic Chondrocytes	In vivo	Prenatal	Bone, Cartilage	1	16	Mmp14	http://discovery.lifemapsc.com/in-vivo-development/bone/endochondral-facial-bones/hypertrophic-chondrocytes
0.0272656	Cell	Hypertrophic Chondrocytes	In vivo	Prenatal	Bone, Cartilage	1	16	Mmp14	http://discovery.lifemapsc.com/in-vivo-development/bone/caudal-facial-endochondral-bones/hypertrophic-chondrocytes
0.0272185	Cell	Acinar Progenitor Cells	In vivo	Prenatal	Pancreas, Epithelial Cells	1	18	Nr5a2	http://discovery.lifemapsc.com/in-vivo-development/pancreas/dorsal-pancreatic-bud/acinar-progenitor-cells
0.0269454	Cell	Hepatoblasts	In vivo	Prenatal	Liver, Epithelial Cells	1	38	Mmp14	http://discovery.lifemapsc.com/in-vivo-development/liver/liver-bud/hepatoblasts
0.0267085	Cell	Subcutaneous White Preadipocytes	In vivo	Prenatal	Adipose	1	16	Frzb	http://discovery.lifemapsc.com/in-vivo-development/adipose/cranial-subcutaneous-white-adipose/subcutaneous-white-preadipocytes
0.0263459	Cell	Mesoderm Cells	In vivo	Prenatal	Mesoderm	1	39	Gsc	http://discovery.lifemapsc.com/in-vivo-development/mesoderm/mesoderm/mesoderm-cells
0.0260506	BIDiffExpSet	Ganglion/cranial/vestibulocochlear VIII	In vivo	Prenatal	Brain	2	358	S100a10, Plekha4	http://discovery.lifemapsc.com/gene-expression-signals/high-throughput/large-scale-dataset-eurexpress/ganglion/cranial/vestibulocochlear-viii
0.0258696	Cell	Acinar Cells	In vivo	Prenatal	Pancreas, Epithelial Cells	1	15	Nr5a2	http://discovery.lifemapsc.com/in-vivo-development/pancreas/pancreatic-acini/acinar-cells
0.0251385	Cell	Angioblasts	In vivo	Prenatal	Lateral Plate Mesoderm, Endothelium	1	30	Mdk	http://discovery.lifemapsc.com/in-vivo-development/lateral-plate-mesoderm/embryonic-blood-islands/angioblasts
0.0243953	Cell	Chondrocytes	In vivo	Prenatal-PostNatal	Bone, Cartilage	1	40	Cdkn1a	http://discovery.lifemapsc.com/in-vivo-development/bone/rib/chondrocytes
0.0238859	Cell	Primary Oocyte	In vivo	Prenatal	Gonad, Ovary, Female Gametocytes, Germ Cells	1	27	Cxcr4	http://discovery.lifemapsc.com/in-vivo-development/ovary/primordial-follicle/primary-oocyte
0.0234468	Cell	Chondrocytes	In vivo	Prenatal-PostNatal	Bone, Cartilage	1	44	Cdkn1a	http://discovery.lifemapsc.com/in-vivo-development/bone/vertebrae/chondrocytes
0.0227097	Cell	Chondrocytes	In vivo	Prenatal-PostNatal	Bone, Cartilage	1	36	Cdkn1a	http://discovery.lifemapsc.com/in-vivo-development/bone/stylopod-epiphyseal-end/chondrocytes
0.0227097	Cell	Chondrocytes	In vivo	Prenatal-PostNatal	Bone, Cartilage	1	36	Cdkn1a	http://discovery.lifemapsc.com/in-vivo-development/bone/autopod-epiphyseal-end/chondrocytes
0.0222222	BIDiffExpSet	Sensory Organ/nose/nasal Cavity	In vivo	Prenatal	Nose	1	3	OTX2	http://discovery.lifemapsc.com/gene-expression-signals/high-throughput/large-scale-dataset-hudsen/sensory-organ/nose/nasal-cavity
0.0222222	BIDiffExpSet	Cervix	In vivo	PostNatal	Uterus	1	34	PITX1	http://discovery.lifemapsc.com/gene-expression-signals/high-throughput/large-scale-dataset-barcode-u133a/cervix
0.0222222	BIDiffExpSet	Pelvic Urethra of Female/urothelium of Pelvic Urethra of Female/urothelium of Ventral Pelvic Urethra of Female/basal Cell Layer of Ventral Pelvic Urethra of Female	In vivo	Prenatal-PostNatal	Lower Urinary Tract	1	13	Cd44	http://discovery.lifemapsc.com/gene-expression-signals/high-throughput/large-scale-dataset-gudmap/pelvic-urethra-of-female/urothelium-of-pelvic-urethra-of-female/urothelium-of-ventral-pelvic-urethra-of-female/basal-cell-layer-of-ventral-pelvic-urethra-of-female
0.0222222	BIDiffExpSet	Pelvic Urethra of Male/mesenchymal Layer of Pelvic Urethra of Male/mesenchymal Layer of Dorsal Pelvic Urethra of Male/submucosa of Dorsal Pelvic Urethra of Male	In vivo	Prenatal-PostNatal	Lower Urinary Tract	1	12	Frzb	http://discovery.lifemapsc.com/gene-expression-signals/high-throughput/large-scale-dataset-gudmap/pelvic-urethra-of-male/mesenchymal-layer-of-pelvic-urethra-of-male/mesenchymal-layer-of-dorsal-pelvic-urethra-of-male/submucosa-of-dorsal-pelvic-urethra-of-male
0.0222222	BIDiffExpSet	Male Accessory Gland/prostate Gland/epithelial Layer of Prostate Gland	In vivo	Prenatal-PostNatal	Reproductive System	1	13	Cd44	http://discovery.lifemapsc.com/gene-expression-signals/high-throughput/large-scale-dataset-gudmap/male-accessory-gland/prostate-gland/epithelial-layer-of-prostate-gland
0.0222222	BIDiffExpSet	Limb/hindlimb/leg	In vivo	Prenatal	Limb	1	10	Pdlim4	http://discovery.lifemapsc.com/gene-expression-signals/high-throughput/large-scale-dataset-eurexpress/limb/hindlimb/leg
0.0222222	BIDiffExpSet	Cartilage/laryngeal	In vivo	Prenatal	Respiratory System	1	6	Plekha4	http://discovery.lifemapsc.com/gene-expression-signals/high-throughput/large-scale-dataset-eurexpress/cartilage/laryngeal
0.0222222	BIDiffExpSet	Plasma Cells	In vivo	PostNatal	Blood	1	70	FCGR2B	http://discovery.lifemapsc.com/gene-expression-signals/high-throughput/large-scale-dataset-barcode-u133a/plasma-cells
0.0222222	BIDiffExpSet	Mesenchyme	In vivo	Prenatal	Mesoderm, Neural Crest	1	21	Col1a1	http://discovery.lifemapsc.com/gene-expression-signals/high-throughput/large-scale-dataset-mgi/mesenchyme
0.0222222	BIDiffExpSet	Pelvic Urethra of Male/mesenchymal Layer of Pelvic Urethra of Male/mesenchymal Layer of Ventral Pelvic Urethra of Male/lamina Propria of Ventral Pelvic Urethra of Male	In vivo	Prenatal-PostNatal	Lower Urinary Tract	1	12	Frzb	http://discovery.lifemapsc.com/gene-expression-signals/high-throughput/large-scale-dataset-gudmap/pelvic-urethra-of-male/mesenchymal-layer-of-pelvic-urethra-of-male/mesenchymal-layer-of-ventral-pelvic-urethra-of-male/lamina-propria-of-ventral-pelvic-urethra-of-male
0.0222222	BIDiffExpSet	Renal Cortical Venous System	In vivo	Prenatal-PostNatal	Kidney	1	1	Mmrn1	http://discovery.lifemapsc.com/gene-expression-signals/high-throughput/large-scale-dataset-gudmap/renal-cortical-venous-system
0.0222222	BIDiffExpSet	Urethra of Male/pelvic Urethra of Male/muscle Layer of Pelvic Urethra of Male/muscle Layer of Ventral Pelvic Urethra of Male	In vivo	Prenatal-PostNatal	Lower Urinary Tract	1	18	Cd44	http://discovery.lifemapsc.com/gene-expression-signals/high-throughput/large-scale-dataset-gudmap/urethra-of-male/pelvic-urethra-of-male/muscle-layer-of-pelvic-urethra-of-male/muscle-layer-of-ventral-pelvic-urethra-of-male
0.0222222	BIDiffExpSet	Leg/upper Leg/mesenchyme/skeletal Muscle	In vivo	Prenatal	Limb, Skeletal Muscle	1	58	Card6	http://discovery.lifemapsc.com/gene-expression-signals/high-throughput/large-scale-dataset-eurexpress/leg/upper-leg/mesenchyme/skeletal-muscle
0.0222222	BIDiffExpSet	Pelvic Urethra of Female/mesenchymal Layer of Pelvic Urethra of Female/mesenchymal Layer of Ventral Pelvic Urethra of Female/lamina Propria of Ventral Pelvic Urethra of Female	In vivo	Prenatal-PostNatal	Lower Urinary Tract	1	10	Frzb	http://discovery.lifemapsc.com/gene-expression-signals/high-throughput/large-scale-dataset-gudmap/pelvic-urethra-of-female/mesenchymal-layer-of-pelvic-urethra-of-female/mesenchymal-layer-of-ventral-pelvic-urethra-of-female/lamina-propria-of-ventral-pelvic-urethra-of-female
0.0222222	BIDiffExpSet	Bronchus	In vivo	PostNatal	Lung	1	7	ATF3	http://discovery.lifemapsc.com/gene-expression-signals/high-throughput/large-scale-dataset-barcode-u133-plus-2-0/bronchus
0.0222222	BIDiffExpSet	Arterial System	In vivo	Prenatal	Endothelium	1	8	Cd44	http://discovery.lifemapsc.com/gene-expression-signals/high-throughput/large-scale-dataset-mgi/arterial-system
0.0222222	BIDiffExpSet	Sensory Organ/eye/skeletal Muscle	In vivo	Prenatal	Eye, Skeletal Muscle	1	27	Ddit4l	http://discovery.lifemapsc.com/gene-expression-signals/high-throughput/large-scale-dataset-eurexpress/sensory-organ/eye/skeletal-muscle
0.0222222	BIDiffExpSet	Brain/forebrain/telencephalon/choroid Invagination	In vivo	Prenatal	Brain	1	5	OTX2	http://discovery.lifemapsc.com/gene-expression-signals/high-throughput/large-scale-dataset-hudsen/brain/forebrain/telencephalon/choroid-invagination
0.0222222	BIDiffExpSet	Ganglia	In vivo	PostNatal	Peripheral Nervous System	1	16	SERPING1	http://discovery.lifemapsc.com/gene-expression-signals/high-throughput/large-scale-dataset-homer/ganglia
0.0222222	BIDiffExpSet	Hepatic Duct	In vivo	Prenatal	Liver	1	3	Lyz1	http://discovery.lifemapsc.com/gene-expression-signals/high-throughput/large-scale-dataset-eurexpress/hepatic-duct
0.0222222	BIDiffExpSet	Metanephros/renal Cortex/renal Cortical Vasculature	In vivo	Prenatal-PostNatal	Kidney	1	10	Mmrn1	http://discovery.lifemapsc.com/gene-expression-signals/high-throughput/large-scale-dataset-gudmap/metanephros/renal-cortex/renal-cortical-vasculature
0.0222222	BIDiffExpSet	Metanephros/renal Medulla/renal Medullary Vasculature	In vivo	Prenatal-PostNatal	Kidney	1	2	Mmrn1	http://discovery.lifemapsc.com/gene-expression-signals/high-throughput/large-scale-dataset-gudmap/metanephros/renal-medulla/renal-medullary-vasculature
0.0222222	BIDiffExpSet	Genital Tubercle of Female	In vivo	Prenatal-PostNatal	Reproductive System	1	1	Frzb	http://discovery.lifemapsc.com/gene-expression-signals/high-throughput/large-scale-dataset-gudmap/genital-tubercle-of-female
0.0222222	BIDiffExpSet	Limb/hindlimb/leg/hip	In vivo	Prenatal	Limb	1	4	Cd36	http://discovery.lifemapsc.com/gene-expression-signals/high-throughput/large-scale-dataset-eurexpress/limb/hindlimb/leg/hip
0.0222222	BIDiffExpSet	Metanephros/pelvis	In vivo	Prenatal	Kidney	1	42	Rbm47	http://discovery.lifemapsc.com/gene-expression-signals/high-throughput/large-scale-dataset-eurexpress/metanephros/pelvis
0.0222222	BIDiffExpSet	B Cells	In vivo	PostNatal	Blood	1	66	FCGR2B	http://discovery.lifemapsc.com/gene-expression-signals/high-throughput/large-scale-dataset-barcode-u133a/b-cells
0.0222222	BIDiffExpSet	Sensory Organ/eye/cornea	In vivo	Prenatal	Eye	1	14	Ddit4l	http://discovery.lifemapsc.com/gene-expression-signals/high-throughput/large-scale-dataset-eurexpress/sensory-organ/eye/cornea
0.0222222	BIDiffExpSet	Urethra of Female/pelvic Urethra of Female/muscle Layer of Pelvic Urethra of Female	In vivo	Prenatal-PostNatal	Lower Urinary Tract	1	3	Cd44	http://discovery.lifemapsc.com/gene-expression-signals/high-throughput/large-scale-dataset-gudmap/urethra-of-female/pelvic-urethra-of-female/muscle-layer-of-pelvic-urethra-of-female
0.0222222	BIDiffExpSet	Spinal/nerve Plexus/lumbo-sacral Plexus	In vivo	Prenatal	Spinal Cord, Peripheral Nervous System	1	4	Plekha4	http://discovery.lifemapsc.com/gene-expression-signals/high-throughput/large-scale-dataset-eurexpress/spinal/nerve-plexus/lumbo-sacral-plexus
0.0222222	BIDiffExpSet	Skeleton/cranium/vault of Skull	In vivo	Prenatal	Neural Crest, Bone, Cartilage	1	3	Col1a1	http://discovery.lifemapsc.com/gene-expression-signals/high-throughput/large-scale-dataset-mgi/skeleton/cranium/vault-of-skull
0.0222222	BIDiffExpSet	Urethra of Male/pelvic Urethra of Male/neural Crest Derivative of Pelvic Urethra of Male	In vivo	Prenatal-PostNatal	Lower Urinary Tract	1	1	Frzb	http://discovery.lifemapsc.com/gene-expression-signals/high-throughput/large-scale-dataset-gudmap/urethra-of-male/pelvic-urethra-of-male/neural-crest-derivative-of-pelvic-urethra-of-male
0.0222222	BIDiffExpSet	Gland/mammary Gland/mesenchyme	In vivo	Prenatal	Breast	1	2	Tnc	http://discovery.lifemapsc.com/gene-expression-signals/high-throughput/large-scale-dataset-mgi/gland/mammary-gland/mesenchyme
0.0222222	BIDiffExpSet	Male Accessory Gland/prostate Gland/peri-prostatic Mesenchyme of Prostate Gland	In vivo	Prenatal-PostNatal	Reproductive System	1	4	Frzb	http://discovery.lifemapsc.com/gene-expression-signals/high-throughput/large-scale-dataset-gudmap/male-accessory-gland/prostate-gland/peri-prostatic-mesenchyme-of-prostate-gland
0.0222222	BIDiffExpSet	Heart/valve	In vivo	Prenatal	Heart	1	31	Col8a1	http://discovery.lifemapsc.com/gene-expression-signals/high-throughput/large-scale-dataset-eurexpress/heart/valve
0.0222222	BIDiffExpSet	Lateral Substantia Nigra	In vivo	PostNatal	Brain	1	27	EN1	http://discovery.lifemapsc.com/gene-expression-signals/high-throughput/large-scale-dataset-barcode-u133a/lateral-substantia-nigra
0.0222222	BIDiffExpSet	Distal Colon	In vivo	PostNatal	Colon	1	19	Ang2	http://discovery.lifemapsc.com/gene-expression-signals/high-throughput/large-scale-dataset-barcode-430-2-0/distal-colon
0.0222222	BIDiffExpSet	Mesenchyme/trunk Mesenchyme/body-wall Mesenchyme	In vivo	Prenatal	Mesoderm	1	17	Pdlim4	http://discovery.lifemapsc.com/gene-expression-signals/high-throughput/large-scale-dataset-eurexpress/mesenchyme/trunk-mesenchyme/body-wall-mesenchyme
0.0222222	BIDiffExpSet	Cavities and Their Linings/intraembryonic Coelom/diaphragm	In vivo	Prenatal	Skeletal Muscle	1	111	Tnc	http://discovery.lifemapsc.com/gene-expression-signals/high-throughput/large-scale-dataset-eurexpress/cavities-and-their-linings/intraembryonic-coelom/diaphragm
0.0222222	BIDiffExpSet	Monocyte-derived Dendritic Cells	In vivo	PostNatal	Blood	1	62	PDCD1LG2	http://discovery.lifemapsc.com/gene-expression-signals/high-throughput/large-scale-dataset-barcode-u133-plus-2-0/monocyte-derived-dendritic-cells
0.0222222	BIDiffExpSet	Ganglion	In vivo	Prenatal	Brain, Peripheral Nervous System	1	5	Hmox1	http://discovery.lifemapsc.com/gene-expression-signals/high-throughput/large-scale-dataset-eurexpress/ganglion
0.0222222	BIDiffExpSet	Putamen	In vivo	PostNatal	Brain	1	35	SIX3	http://discovery.lifemapsc.com/gene-expression-signals/high-throughput/large-scale-dataset-barcode-u133-plus-2-0/putamen
0.0222222	BIDiffExpSet	Sensory Organ/nose/nasal Cavity/epithelium	In vivo	Prenatal	Nose	1	12	OTX2	http://discovery.lifemapsc.com/gene-expression-signals/high-throughput/large-scale-dataset-hudsen/sensory-organ/nose/nasal-cavity/epithelium
0.0222222	BIDiffExpSet	Arm/upper Arm/mesenchyme/skeletal Muscle	In vivo	Prenatal	Limb, Skeletal Muscle	1	57	Card6	http://discovery.lifemapsc.com/gene-expression-signals/high-throughput/large-scale-dataset-eurexpress/arm/upper-arm/mesenchyme/skeletal-muscle
0.0222222	BIDiffExpSet	Endometrium	In vivo	PostNatal	Uterus	1	46	CDCA7	http://discovery.lifemapsc.com/gene-expression-signals/high-throughput/large-scale-dataset-barcode-u133-plus-2-0/endometrium
0.0222222	BIDiffExpSet	Lymphocytes	In vivo	PostNatal	Blood	1	43	MS4A6A	http://discovery.lifemapsc.com/gene-expression-signals/high-throughput/large-scale-dataset-barcode-u133-plus-2-0/lymphocytes
0.0222222	BIDiffExpSet	Mesenchyme/trunk Mesenchyme	In vivo	Prenatal	Mesoderm, Neural Crest	1	8	Mdk	http://discovery.lifemapsc.com/gene-expression-signals/high-throughput/large-scale-dataset-eurexpress/mesenchyme/trunk-mesenchyme
0.0222222	BIDiffExpSet	Pelvic Urethra of Male/mesenchymal Layer of Pelvic Urethra of Male/mesenchymal Layer of Dorsal Pelvic Urethra of Male/lamina Propria of Dorsal Pelvic Urethra of Male	In vivo	Prenatal-PostNatal	Lower Urinary Tract	1	11	Frzb	http://discovery.lifemapsc.com/gene-expression-signals/high-throughput/large-scale-dataset-gudmap/pelvic-urethra-of-male/mesenchymal-layer-of-pelvic-urethra-of-male/mesenchymal-layer-of-dorsal-pelvic-urethra-of-male/lamina-propria-of-dorsal-pelvic-urethra-of-male
0.0222222	BIDiffExpSet	White Adipose Tissue	In vivo	PostNatal	Adipose	1	20	Cdsn	http://discovery.lifemapsc.com/gene-expression-signals/high-throughput/large-scale-dataset-barcode-430-2-0/white-adipose-tissue
0.0222222	BIDiffExpSet	Vomeronasal Organ	In vivo	Prenatal	Brain	1	17	Sfrp4	http://discovery.lifemapsc.com/gene-expression-signals/high-throughput/large-scale-dataset-gensat/vomeronasal-organ
0.0222222	BIDiffExpSet	Spinal/nerve Plexus/brachial Plexus	In vivo	Prenatal	Spinal Cord, Peripheral Nervous System	1	6	Plekha4	http://discovery.lifemapsc.com/gene-expression-signals/high-throughput/large-scale-dataset-eurexpress/spinal/nerve-plexus/brachial-plexus
0.0222222	BIDiffExpSet	Renal Medullary Venous System	In vivo	Prenatal-PostNatal	Kidney	1	1	Mmrn1	http://discovery.lifemapsc.com/gene-expression-signals/high-throughput/large-scale-dataset-gudmap/renal-medullary-venous-system
0.0222222	BIDiffExpSet	Pelvic Urethra of Female/mesenchymal Layer of Pelvic Urethra of Female/mesenchymal Layer of Dorsal Pelvic Urethra of Female/submucosa of Dorsal Pelvic Urethra of Female	In vivo	Prenatal-PostNatal	Lower Urinary Tract	1	6	Frzb	http://discovery.lifemapsc.com/gene-expression-signals/high-throughput/large-scale-dataset-gudmap/pelvic-urethra-of-female/mesenchymal-layer-of-pelvic-urethra-of-female/mesenchymal-layer-of-dorsal-pelvic-urethra-of-female/submucosa-of-dorsal-pelvic-urethra-of-female
0.0222222	BIDiffExpSet	Stria Terminalis	In vivo	PostNatal	Brain	1	1	Eomes	http://discovery.lifemapsc.com/gene-expression-signals/high-throughput/large-scale-dataset-gensat/stria-terminalis
0.0222222	BIDiffExpSet	Oral Region/gland/salivary Gland/sublingual Gland Primordium	In vivo	Prenatal	Gastrointestinal Tract	1	34	Fndc1	http://discovery.lifemapsc.com/gene-expression-signals/high-throughput/large-scale-dataset-eurexpress/oral-region/gland/salivary-gland/sublingual-gland-primordium
0.0222222	BIDiffExpSet	Urethra of Female/pelvic Urethra of Female/muscle Layer of Pelvic Urethra of Female/muscle Layer of Ventral Pelvic Urethra of Female	In vivo	Prenatal-PostNatal	Lower Urinary Tract	1	18	Cd44	http://discovery.lifemapsc.com/gene-expression-signals/high-throughput/large-scale-dataset-gudmap/urethra-of-female/pelvic-urethra-of-female/muscle-layer-of-pelvic-urethra-of-female/muscle-layer-of-ventral-pelvic-urethra-of-female
0.0222222	BIDiffExpSet	Gut/oesophagus	In vivo	Prenatal	Esophagus	1	3	Tnc	http://discovery.lifemapsc.com/gene-expression-signals/high-throughput/large-scale-dataset-mgi/gut/oesophagus
0.0222222	BIDiffExpSet	Branchial Arch Artery	In vivo	Prenatal	Endothelium	1	2	Cd44	http://discovery.lifemapsc.com/gene-expression-signals/high-throughput/large-scale-dataset-mgi/branchial-arch-artery
0.0222222	BIDiffExpSet	Urethra of Male/pelvic Urethra of Male/muscle Layer of Pelvic Urethra of Male/muscle Layer of Dorsal Pelvic Urethra of Male	In vivo	Prenatal-PostNatal	Lower Urinary Tract	1	19	Cd44	http://discovery.lifemapsc.com/gene-expression-signals/high-throughput/large-scale-dataset-gudmap/urethra-of-male/pelvic-urethra-of-male/muscle-layer-of-pelvic-urethra-of-male/muscle-layer-of-dorsal-pelvic-urethra-of-male
0.0222222	BIDiffExpSet	Oral Region/oral Cavity	In vivo	Prenatal	Oral Cavity	1	3	Rnase4	http://discovery.lifemapsc.com/gene-expression-signals/high-throughput/large-scale-dataset-eurexpress/oral-region/oral-cavity
0.0222222	BIDiffExpSet	Pelvic Urethra of Female/mesenchymal Layer of Pelvic Urethra of Female/mesenchymal Layer of Dorsal Pelvic Urethra of Female/lamina Propria of Dorsal Pelvic Urethra of Female	In vivo	Prenatal-PostNatal	Lower Urinary Tract	1	10	Frzb	http://discovery.lifemapsc.com/gene-expression-signals/high-throughput/large-scale-dataset-gudmap/pelvic-urethra-of-female/mesenchymal-layer-of-pelvic-urethra-of-female/mesenchymal-layer-of-dorsal-pelvic-urethra-of-female/lamina-propria-of-dorsal-pelvic-urethra-of-female
0.0222222	BIDiffExpSet	Sensory Organ/nose	In vivo	Prenatal	Nose	1	4	OTX2	http://discovery.lifemapsc.com/gene-expression-signals/high-throughput/large-scale-dataset-hudsen/sensory-organ/nose
0.0222222	BIDiffExpSet	Brain/midbrain/lateral Wall/marginal Layer	In vivo	Prenatal	Brain, Neural Tube	1	28	Otx2	http://discovery.lifemapsc.com/gene-expression-signals/high-throughput/large-scale-dataset-eurexpress/brain/midbrain/lateral-wall/marginal-layer
0.0222222	BIDiffExpSet	Mesenchyme/trunk Mesenchyme/body-wall Mesenchyme	In vivo	Prenatal	Mesoderm	1	7	Pitx1	http://discovery.lifemapsc.com/gene-expression-signals/high-throughput/large-scale-dataset-mgi/mesenchyme/trunk-mesenchyme/body-wall-mesenchyme
0.0222222	BIDiffExpSet	Skeleton/axial Skeleton/lumbar Region	In vivo	Prenatal	Somite, Paraxial Mesoderm	1	7	Serpina3n	http://discovery.lifemapsc.com/gene-expression-signals/high-throughput/large-scale-dataset-eurexpress/skeleton/axial-skeleton/lumbar-region
0.0222222	BIDiffExpSet	Urethra of Female/pelvic Urethra of Female/muscle Layer of Pelvic Urethra of Female/muscle Layer of Dorsal Pelvic Urethra of Female	In vivo	Prenatal-PostNatal	Lower Urinary Tract	1	18	Cd44	http://discovery.lifemapsc.com/gene-expression-signals/high-throughput/large-scale-dataset-gudmap/urethra-of-female/pelvic-urethra-of-female/muscle-layer-of-pelvic-urethra-of-female/muscle-layer-of-dorsal-pelvic-urethra-of-female
0.0222222	BIDiffExpSet	Brain/midbrain	In vivo	Prenatal	Brain	1	49	OTX2	http://discovery.lifemapsc.com/gene-expression-signals/high-throughput/large-scale-dataset-hudsen/brain/midbrain
0.0222222	BIDiffExpSet	Thalamus	In vivo	PostNatal	Brain	1	9	OTX2	http://discovery.lifemapsc.com/gene-expression-signals/high-throughput/large-scale-dataset-barcode-u133-plus-2-0/thalamus
0.0222222	BIDiffExpSet	Skeleton	In vivo	Prenatal	Bone, Cartilage	1	18	Col1a1	http://discovery.lifemapsc.com/gene-expression-signals/high-throughput/large-scale-dataset-mgi/skeleton
0.0222222	BIDiffExpSet	Skeleton/axial Skeleton/sacral Region	In vivo	Prenatal	Somite, Paraxial Mesoderm	1	7	Serpina3n	http://discovery.lifemapsc.com/gene-expression-signals/high-throughput/large-scale-dataset-eurexpress/skeleton/axial-skeleton/sacral-region
0.0222222	BIDiffExpSet	Ganglion/cranial/trigeminal V	In vivo	Prenatal	Brain	1	13	OTX2	http://discovery.lifemapsc.com/gene-expression-signals/high-throughput/large-scale-dataset-hudsen/ganglion/cranial/trigeminal-v
0.0222222	BIDiffExpSet	Myometrium	In vivo	PostNatal	Uterus	1	31	KCNE4	http://discovery.lifemapsc.com/gene-expression-signals/high-throughput/large-scale-dataset-barcode-u133-plus-2-0/myometrium
0.0222222	BIDiffExpSet	Genital Tubercle of Female/proximal Genital Tubercle of Female	In vivo	Prenatal-PostNatal	Reproductive System	1	7	Frzb	http://discovery.lifemapsc.com/gene-expression-signals/high-throughput/large-scale-dataset-gudmap/genital-tubercle-of-female/proximal-genital-tubercle-of-female
0.0222222	BIDiffExpSet	Genital Tubercle of Male	In vivo	Prenatal-PostNatal	Reproductive System	1	3	Frzb	http://discovery.lifemapsc.com/gene-expression-signals/high-throughput/large-scale-dataset-gudmap/genital-tubercle-of-male
0.0222222	BIDiffExpSet	Genital Tubercle of Male/proximal Genital Tubercle of Male	In vivo	Prenatal-PostNatal	Reproductive System	1	7	Frzb	http://discovery.lifemapsc.com/gene-expression-signals/high-throughput/large-scale-dataset-gudmap/genital-tubercle-of-male/proximal-genital-tubercle-of-male
0.0222222	BIDiffExpSet	Cartilage/arytenoid	In vivo	Prenatal	Respiratory System	1	7	Col8a1	http://discovery.lifemapsc.com/gene-expression-signals/high-throughput/large-scale-dataset-eurexpress/cartilage/arytenoid
0.0222222	BIDiffExpSet	Esophageal Epithelium	In vivo	PostNatal	Esophagus, Epithelial Cells	1	72	PITX1	http://discovery.lifemapsc.com/gene-expression-signals/high-throughput/large-scale-dataset-barcode-u133a/esophageal-epithelium
0.0222222	BIDiffExpSet	Pelvic Urethra of Female/urothelium of Pelvic Urethra of Female/urothelium of Dorsal Pelvic Urethra of Female/basal Cell Layer of Dorsal Pelvic Urethra of Female	In vivo	Prenatal-PostNatal	Lower Urinary Tract	1	12	Cd44	http://discovery.lifemapsc.com/gene-expression-signals/high-throughput/large-scale-dataset-gudmap/pelvic-urethra-of-female/urothelium-of-pelvic-urethra-of-female/urothelium-of-dorsal-pelvic-urethra-of-female/basal-cell-layer-of-dorsal-pelvic-urethra-of-female
0.0222222	BIDiffExpSet	Granulocyte-monocyte Progenitors	In vivo	PostNatal	Blood	1	48	Rab27a	http://discovery.lifemapsc.com/gene-expression-signals/high-throughput/large-scale-dataset-barcode-430-2-0/granulocyte-monocyte-progenitors
0.0222222	BIDiffExpSet	Sensory Organ/nose/naris/external	In vivo	Prenatal	Nose	1	38	Otx2	http://discovery.lifemapsc.com/gene-expression-signals/high-throughput/large-scale-dataset-eurexpress/sensory-organ/nose/naris/external
0.0222222	BIDiffExpSet	Hematopoietic Stem Cells	In vivo	PostNatal	Blood	1	45	Osm	http://discovery.lifemapsc.com/gene-expression-signals/high-throughput/large-scale-dataset-barcode-430-2-0/hematopoietic-stem-cells
0.0222222	BIDiffExpSet	Brain/midbrain/lateral Wall/mantle Layer	In vivo	Prenatal	Brain, Neural Tube	1	4	Eomes	http://discovery.lifemapsc.com/gene-expression-signals/high-throughput/large-scale-dataset-mgi/brain/midbrain/lateral-wall/mantle-layer
0.0222222	BIDiffExpSet	Vestibular Nuclei Superior	In vivo	PostNatal	Brain	1	7	SLC47A2	http://discovery.lifemapsc.com/gene-expression-signals/high-throughput/large-scale-dataset-barcode-u133-plus-2-0/vestibular-nuclei-superior
0.0222222	BIDiffExpSet	Genital Tubercle of Female/distal Genital Tubercle of Female	In vivo	Prenatal-PostNatal	Reproductive System	1	14	Frzb	http://discovery.lifemapsc.com/gene-expression-signals/high-throughput/large-scale-dataset-gudmap/genital-tubercle-of-female/distal-genital-tubercle-of-female
0.0222222	BIDiffExpSet	Gut	In vivo	Prenatal	Gastrointestinal Tract	1	6	Mdk	http://discovery.lifemapsc.com/gene-expression-signals/high-throughput/large-scale-dataset-eurexpress/gut
0.0222222	BIDiffExpSet	Spinal Cord/lateral Wall/mantle Layer/intermediate Grey Horn	In vivo	Prenatal	Neural Tube, Spinal Cord	1	18	Frzb	http://discovery.lifemapsc.com/gene-expression-signals/high-throughput/large-scale-dataset-eurexpress/spinal-cord/lateral-wall/mantle-layer/intermediate-grey-horn
0.0222222	BIDiffExpSet	Nerve/cranial/trigeminal V/maxillary Division	In vivo	Prenatal	Brain	1	7	Tnc	http://discovery.lifemapsc.com/gene-expression-signals/high-throughput/large-scale-dataset-eurexpress/nerve/cranial/trigeminal-v/maxillary-division
[truncated: 41 more rows]

## Sheet: Diseases
GeneAnalytics - Disease results			Prepared for: Darius McPhail (mcphaild@cardiff.ac.uk)
			Date: 4/27/2020
Copyright © LifeMap Sciences, Inc.
Statistics:
[truncated: 2,989 more rows]

## Sheet: Pathways
GeneAnalytics - Pathway results			Prepared for: Darius McPhail (mcphaild@cardiff.ac.uk)
[truncated: 80 more rows]

[truncated: 4 more sheets: GO Terms, HPO Phenotypes, MGI Phenotypes, Compounds]
