# Supplementary material for: Loss of tuberous sclerosis complex 2 confers inflammation via dysregulation of nuclear factor kappa-light-chain-enhancer of activated B cells
Source: J Inflamm (Lond). 2025 Sep 26;22:38. doi: 10.1186/s12950-025-00464-8 (PMC12465316; doi:10.1186/s12950-025-00464-8)
Supplement: Supplementary file 5 — Supplementary Material 5. [file 12950_2025_464_MOESM5_ESM.xlsx]

## Sheet: No change TSCnegvsTSCpos
Gene	log2FoldChange (TSCneg versus TSCpos)	-log10pvalue	Id		norm.001-TSCneg 21pc	norm.002-TSCneg 21pc	norm.003-TSCneg 21pc	norm.004-TSCneg 21pc	norm.005-TSCneg 21pc	norm.006-TSCneg 21pc	norm.007-TSCpos 21pc	norm.008-TSCpos 21pc	norm.009-TSCpos 21pc	norm.010-TSCpos 21pc	norm.011-TSCpos 21pc	norm.012-TSCpos 21pc	norm.013-TSCneg 1pc	norm.014-TSCneg 1pc	norm.015-TSCneg 1pc	norm.016-TSCneg 1pc	norm.017-TSCneg 1pc	norm.018-TSCneg 1pc	norm.019-TSCpos 1pc	norm.020-TSCpos 1pc	norm.021-TSCpos 1pc	norm.022-TSCpos 1pc	norm.023-TSCpos 1pc	norm.024-TSCpos 1pc	norm.025-TSCneg 1pc KU	norm.026-TSCneg 1pc KU	norm.027-TSCneg 1pc KU	norm.028-TSCneg 1pc KU	norm.029-TSCneg 1pc KU	norm.030-TSCneg 1pc KU	baseMean	TSCneg 21pc	TSCpos 21pc	TSCneg 1pc	TSCpos 1pc	TSCneg 1pc KU	FoldChange (TSCpos versus TSCneg)	log2FoldChange (TSCpos versus TSCneg)	FoldChange (TSCneg versus TSCpos)	log2FoldChange (TSCneg versus TSCpos)	padj	-log10pvalue	dispGeneEst	dispFit	dispMAP
RPL7P38	4.224	0.937542	ENSG00000239473.1	ENSG00000239473	9		4	3										6	8				2						2		15				1.64	3		2		3	0.054	-4.224	-0.054	4.224	0.115467	0.937542	10.2698	3.6953	6.7876
TMEM119	4.149	0.438206	ENSG00000183160.8	ENSG00000183160				2	9	5							5							11			12								1.42	3		1	4		0.056	-4.149	-0.056	4.149	0.364581	0.438206	19.3639	4.2696	9.4293
SPINK6	4.061	0.332716	ENSG00000178172.6	ENSG00000178172	6	7		2									11			3															0.95	2		2			0.06	-4.061	-0.06	4.061	0.46482	0.332716	27.7721	6.356	12.2531
SEPHS1P6	3.984	0.890324	ENSG00000213938.3	ENSG00000213938	7	4	2	1														10							4	14			5		1.55	2		2		4	0.063	-3.984	-0.063	3.984	0.128729	0.890324	9.0691	3.9156	6.3444
PENK	3.956	0.757151	ENSG00000181195.10	ENSG00000181195	6	2	4			2											4									14				2	1.14	2		1		3	0.064	-3.956	-0.064	3.956	0.174924	0.757151	11.3396	5.3113	7.9086
CALML6	3.917	0.862808	ENSG00000169885.9	ENSG00000169885	9	12	2	3							2		3							4					4						1.31	4			1	1	0.066	-3.917	-0.066	3.917	0.137149	0.862808	8.4782	4.6409	6.4726
CCDC144A	3.873	0.720435	ENSG00000170160.17	ENSG00000170160	6	4		3											8		3								2					2	0.96	2		2		1	0.068	-3.873	-0.068	3.873	0.190355	0.720435	10.3129	6.3292	8.0845
FAM78B	3.822	0.290136	ENSG00000188859.6	ENSG00000188859			8		4											15			2												0.99	2		2			0.071	-3.822	-0.071	3.822	0.512701	0.290136	30	6.1199	16.3859
CSMD3	3.801	0.91798	ENSG00000164796.17	ENSG00000164796	6		2		4											3	2	4								3	6		2		1.06	2		2		2	0.072	-3.801	-0.072	3.801	0.120787	0.91798	5.1075	5.726	5.3896
DRICH1	3.786	0.659401	ENSG00000189269.12	ENSG00000189269		5	5	1		1										13										3			5		1.09	2		2		1	0.072	-3.786	-0.072	3.786	0.219078	0.659401	12.662	5.5781	8.7118
PCSK2	3.778	0.843073	ENSG00000125851.9	ENSG00000125851	1	7		2		2							2	10			9										5				1.25	2		4		1	0.073	-3.778	-0.073	3.778	0.143525	0.843073	7.313	4.8596	6.0314
PLGLB2	3.771	0.822009	ENSG00000125551.18	ENSG00000125551		2	8		2								1		3	5	5						6		6						1.28	2		2	1	1	0.073	-3.771	-0.073	3.771	0.150658	0.822009	7.4673	4.7381	6.2282
TINAG	3.77	0.882309	ENSG00000137251.15	ENSG00000137251	6			3	7			1					5		16				2		2				2						1.48	3		4	1		0.073	-3.77	-0.073	3.77	0.131127	0.882309	7.034	4.1138	5.6637
ADAM33	3.741	0.805552	ENSG00000149451.17	ENSG00000149451		2	6	7		2						1	7					6		6								9			1.51	3		2	1	2	0.075	-3.741	-0.075	3.741	0.156476	0.805552	8.4077	4.03	6.366
CXCL6	3.723	0.995179	ENSG00000124875.9	ENSG00000124875			4	3	4								1			13			9		2				10	11	3			5	2.22	2		2	2	5	0.076	-3.723	-0.076	3.723	0.101116	0.995179	5.7555	2.738	4.507
TREML4	3.643	0.769475	ENSG00000188056.11	ENSG00000188056	1	4	2		2	2											3								10			4			0.98	2				2	0.08	-3.643	-0.08	3.643	0.17003	0.769475	6.4522	6.1874	6.3183
RIPPLY2	3.642	0.94269	ENSG00000203877.8	ENSG00000203877	3	7	4			7				1				4		3		2							2						1.11	4		2			0.08	-3.642	-0.08	3.642	0.114106	0.94269	4.0825	5.4806	4.7445
CHST6	3.64	0.7033	ENSG00000183196.8	ENSG00000183196	1		2	12			1									5		2				2							5		1.01	2		1		1	0.08	-3.64	-0.08	3.64	0.198016	0.7033	8.5124	6.0018	7.2812
SLC25A5P2	3.628	0.270085	ENSG00000235064.1	ENSG00000235064						11								6					2	6						6					1.02	2		1	1	1	0.081	-3.628	-0.081	3.628	0.536927	0.270085	30	5.9565	14.3988
PCDHA8	3.536	0.548184	ENSG00000204962.5	ENSG00000204962	6			4										2	3											8	12				1.17	2		1		3	0.086	-3.536	-0.086	3.536	0.28302	0.548184	18.1422	5.1759	9.7632
ADORA2BP1	3.514	0.76374	ENSG00000236136.1	ENSG00000236136		5	2	2	11		2									3										8	15				1.59	3				4	0.088	-3.514	-0.088	3.514	0.17229	0.76374	8.4373	3.8282	5.9709
ISCA2P1	3.51	0.94257	ENSG00000226912.1	ENSG00000226912		6	2			2									1	1	3					2					21	13	6		1.97	2		1		7	0.088	-3.51	-0.088	3.51	0.114138	0.94257	5.0988	3.0927	4.1843
NUP210	3.487	0.669672	ENSG00000132182.11	ENSG00000132182	4			5	4				1													2		6	1	11					1.16	2			1	2	0.089	-3.487	-0.089	3.487	0.213958	0.669672	8.92	5.2109	7.0602
EWSAT1	3.445	0.961255	ENSG00000212766.9	ENSG00000212766	4	9								1							2	6						6		6	9	2	21	7	2.41	2		1	1	8	0.092	-3.445	-0.092	3.445	0.109331	0.961255	4.9885	2.5196	3.9266
CLMAT3	3.423	0.732269	ENSG00000249035.6	ENSG00000249035	4		4	1										4	8	1				2						3		2			0.99	2		2		1	0.093	-3.423	-0.093	3.423	0.185238	0.732269	5.5619	6.1398	5.8206
PCDHA13	3.345	0.775945	ENSG00000239389.7	ENSG00000239389				2		7								2			2	2								6		2	7	5	1.15	2		1		3	0.098	-3.345	-0.098	3.345	0.167516	0.775945	4.788	5.266	5.0112
SYT2	3.338	0.648214	ENSG00000143858.11	ENSG00000143858	6	4	6	2							2							8											2	5	1.14	3		1		1	0.099	-3.338	-0.099	3.338	0.224795	0.648214	8.1575	5.3432	6.7327
RPS27AP2	3.294	0.807651	ENSG00000232333.1	ENSG00000232333	3			2	2	2									8	5		4				2							5	10	1.41	2		3		2	0.102	-3.294	-0.102	3.294	0.155722	0.807651	4.6501	4.3067	4.5029
PLPPR3	3.29	0.845723	ENSG00000129951.18	ENSG00000129951	4		4																			2			15	6	12	7	7		1.9	1				8	0.102	-3.29	-0.102	3.29	0.142652	0.845723	5.608	3.2036	4.1656
LAPTM5	3.278	0.507698	ENSG00000162511.7	ENSG00000162511	7	2												2				8		4	9								15		1.55	2		2	2	2	0.103	-3.278	-0.103	3.278	0.310672	0.507698	16.4455	3.9298	9.1879
TM4SF20	3.272	0.799728	ENSG00000168955.3	ENSG00000168955		1	2	3	2	8					2						9	8							8					2	1.52	3		3		2	0.104	-3.272	-0.104	3.272	0.158589	0.799728	5.1291	4.0039	4.6486
FBXW10	3.265	0.93706	ENSG00000171931.12	ENSG00000171931	3	4	3	5		2	2									5		8				4	2				5	4			1.55	3		2	1	2	0.104	-3.265	-0.104	3.265	0.115595	0.93706	3.4013	3.9139	3.5901
EEF1A1P8	3.258	0.823588	ENSG00000223529.1	ENSG00000223529	1			5		2							2	2				2		6	2				4	7		2			1.22	1		1	1	2	0.105	-3.258	-0.105	3.258	0.150111	0.823588	3.7766	4.9865	4.2287
MUC16	3.242	0.649219	ENSG00000181143.15	ENSG00000181143	8													2	8			3	2					2		3	6	2			1.18	1		2	1	2	0.106	-3.242	-0.106	3.242	0.224275	0.649219	6.8784	5.1394	6.1005
PDE9A	3.237	0.557532	ENSG00000160191.17	ENSG00000160191	8																					2		2	8			2	5	5	1.07	1			1	3	0.106	-3.237	-0.106	3.237	0.276993	0.557532	10.4365	5.6611	7.7143
ZBP1	3.192	0.655399	ENSG00000124256.14	ENSG00000124256	6				4	5			2					2	5		2							2				9			1.23	2		2		2	0.109	-3.192	-0.109	3.192	0.221106	0.655399	6.7848	4.9394	5.9449
SRCIN1	3.183	0.61168	ENSG00000277363.4	ENSG00000277363		4		8		4	2							6				8	9						12			2			1.84	3		2	2	2	0.11	-3.183	-0.11	3.183	0.244523	0.61168	9.5879	3.3014	6.5703
IGFBP2	3.18	0.529681	ENSG00000115457.9	ENSG00000115457			4		2	2							14			8										3		9			1.37	1		4		2	0.11	-3.18	-0.11	3.18	0.295338	0.529681	12.9115	4.435	7.9967
SLC22A14	3.177	0.88511	ENSG00000144671.10	ENSG00000144671	4		2	2		7				1					3		3	4	6	2		8				6					1.61	2		2	3	1	0.111	-3.177	-0.111	3.177	0.130284	0.88511	3.5894	3.7648	3.6535
CDH4	3.175	0.808166	ENSG00000179242.15	ENSG00000179242	1	9			5	5				1	2					3				2						3			5		1.19	3				1	0.111	-3.175	-0.111	3.175	0.155537	0.808166	3.7407	5.1196	4.3231
NR2E3	3.17	0.882676	ENSG00000278570.4	ENSG00000278570		2	4	5		5		2					2			5		4							2	10	15				1.85	3		2		4	0.111	-3.17	-0.111	3.17	0.131016	0.882676	3.9012	3.2792	3.6455
DUX4L26	3.165	0.786648	ENSG00000236138.4	ENSG00000236138		4	2	2	6	2				1			2					2	9					11							1.36	3		1	3		0.111	-3.165	-0.111	3.165	0.163438	0.786648	4.3157	4.4588	4.3788
CEBPA	3.125	0.635012	ENSG00000245848.2	ENSG00000245848	7		4	3							2		5	8								4	2			3					1.26	2		2	1		0.115	-3.125	-0.115	3.125	0.231733	0.635012	6.8619	4.8074	5.9217
PPIAP19	3.122	0.57187	ENSG00000228169.3	ENSG00000228169		7				4			1								10	4										7	2	2	1.25	2		2		2	0.115	-3.122	-0.115	3.122	0.267997	0.57187	8.9772	4.849	6.8783
CACNA1H	3.101	0.515533	ENSG00000196557.12	ENSG00000196557	7												2				5			1	5	2	2		6						1.03	1		1	2	1	0.117	-3.101	-0.117	3.101	0.305117	0.515533	9.6964	5.8741	7.8395
KCNG1	3.093	0.563745	ENSG00000026559.13	ENSG00000026559		2	4	2									2	4			9	8													1.01	1		4			0.117	-3.093	-0.117	3.093	0.273058	0.563745	7.8921	5.995	6.7789
C9orf152	3.091	0.737201	ENSG00000188959.9	ENSG00000188959	7	7										1	2		4		2	2				4	2			6	3				1.36	2		2	1	2	0.117	-3.091	-0.117	3.091	0.183147	0.737201	4.6189	4.4764	4.5644
XRCC6P1	3.069	0.639745	ENSG00000237417.1	ENSG00000237417	1			2	4												2	10	2		14				2			7		2	1.53	1		2	3	2	0.119	-3.069	-0.119	3.069	0.229221	0.639745	6.4728	3.9632	5.4195
AKR1B10P1	3.064	0.808699	ENSG00000213606.3	ENSG00000213606	3		4			7						1		2	5	5	2	4		2											1.2	2		3			0.12	-3.064	-0.12	3.064	0.155346	0.808699	2.9029	5.0596	3.8351
FBXO39	3.046	0.908829	ENSG00000177294.6	ENSG00000177294	6				6	2						1			10	3	7	6	2				2	3		3				7	1.95	2		4	1	2	0.121	-3.046	-0.121	3.046	0.123359	0.908829	3.0949	3.1147	3.1043
PCDHB4	3.034	0.480281	ENSG00000081818.3	ENSG00000081818		2				5										10		4		2	5		8								1.2	1		2	2		0.122	-3.034	-0.122	3.034	0.330917	0.480281	12.6113	5.0499	8.3144
VIPR1	3.034	0.55358	ENSG00000114812.12	ENSG00000114812		2				5							2	4	3											8	3		5		1.07	1		2		3	0.122	-3.034	-0.122	3.034	0.279525	0.55358	7.646	5.6468	6.6408
AJAP1	3.032	0.815362	ENSG00000196581.10	ENSG00000196581	7		2	8	6	5		4					9	2	3			6					8			14					2.5	5	1	3	1	2	0.122	-3.032	-0.122	3.032	0.152981	0.815362	5.2186	2.4388	4.1187
APOD	3.029	0.74233	ENSG00000189058.8	ENSG00000189058	4			3	2			1						6			2								10	8	3		2		1.42	2		1		4	0.123	-3.029	-0.123	3.029	0.180996	0.74233	4.1617	4.2621	4.2029
UGT2B4	3.016	0.761498	ENSG00000156096.13	ENSG00000156096		4	3	3	2	2				1				4									4		4		12		1		1.35	2		1	1	3	0.124	-3.016	-0.124	3.016	0.173182	0.761498	3.7898	4.4906	4.0599
KRTAP4-8	3.012	0.797759	ENSG00000204880.7	ENSG00000204880		2		2		4									10		3								6	3	24		7	5	2.22	1		2		8	0.124	-3.012	-0.124	3.012	0.159309	0.797759	4.3035	2.7441	3.5587
AQP2	2.989	0.737201	ENSG00000167580.7	ENSG00000167580	1		6		4	2				1				4		3	7							3	2		6				1.32	2		2		1	0.126	-2.989	-0.126	2.989	0.183147	0.737201	3.9215	4.5954	4.178
CSNK1A1P1	2.972	0.772756	ENSG00000223518.5	ENSG00000223518		1	2	8	2			2						6		5	11								7		3		5		1.76	2		4		2	0.127	-2.972	-0.127	2.972	0.16875	0.772756	4.0514	3.4432	3.8069
PTMAP8	2.971	0.621117	ENSG00000243014.1	ENSG00000243014		5	8									1			5		2				2			3	2	3	5				1.22	2		1	1	2	0.128	-2.971	-0.128	2.971	0.239267	0.621117	5.7196	4.9546	5.406
DRC1	2.963	0.806604	ENSG00000157856.10	ENSG00000157856		2	4	2	2				1				9	6	3		10			4									2	10	1.84	2		5	1	2	0.128	-2.963	-0.128	2.963	0.156097	0.806604	3.5031	3.3097	3.4292
OVCH1	2.962	0.930149	ENSG00000187950.8	ENSG00000187950		3	3	7		1			2				1	10	3	6		6							1		12		2		1.89	2		4		2	0.128	-2.962	-0.128	2.962	0.117449	0.930149	2.5017	3.2196	2.7471
BDH2P1	2.95	0.612807	ENSG00000232699.3	ENSG00000232699	1	2		2		2							2		3				11						2	6		2			1.09	1		1	2	2	0.129	-2.95	-0.129	2.95	0.243889	0.612807	5.0072	5.5805	5.2349
SSMEM1	2.95	0.765495	ENSG00000165120.3	ENSG00000165120	7	2			2	2					2		2	2		10		2			2			3							1.22	2		3	1		0.129	-2.95	-0.129	2.95	0.171595	0.765495	3.078	4.9861	3.7899
LARGE2	2.942	0.836408	ENSG00000165905.17	ENSG00000165905	1			3		2							1			3	2		2						4	6		11		12	1.57	1		1		6	0.13	-2.942	-0.13	2.942	0.145744	0.836408	2.4278	3.8731	3.0423
NPM1P18	2.907	0.942248	ENSG00000225739.1	ENSG00000225739	4	5		7	2	4				1	2			4							2				2	3			2		1.26	4		1		1	0.133	-2.907	-0.133	2.907	0.114223	0.942248	1.5162	4.817	2.7815
IL22RA2	2.898	0.600693	ENSG00000164485.14	ENSG00000164485	3			2		2							7			5		2								6		7		2	1.17	1		2		2	0.134	-2.898	-0.134	2.898	0.250788	0.600693	5.1229	5.195	5.1571
SERPINB9P1	2.889	0.912156	ENSG00000230438.6	ENSG00000230438				1	2	4											2			2		2			8	6	24	11		10	2.39	1			1	10	0.135	-2.889	-0.135	2.889	0.122418	0.912156	2.3254	2.5481	2.4333
FAM177B	2.884	0.698965	ENSG00000197520.10	ENSG00000197520	4	3											5		3		4	4	2	4					2		6			6	1.41	1		3	1	2	0.135	-2.884	-0.135	2.884	0.200002	0.698965	3.6804	4.3197	3.9321
SFMBT2	2.868	0.82045	ENSG00000198879.11	ENSG00000198879	4	2											18	8	3	9	10	4					4			3			7		2.41	1		9	1	2	0.137	-2.868	-0.137	2.868	0.151199	0.82045	3.2334	2.5264	2.9013
IL12RB2	2.861	0.578243	ENSG00000081985.10	ENSG00000081985	4	2	4		2				2				5	2				10												7	1.26	2		3		1	0.138	-2.861	-0.138	2.861	0.264093	0.578243	6.1261	4.8038	5.5155
SEPT7P6	2.858	0.90418	ENSG00000241007.1	ENSG00000241007	3	2	2	2	2	2					2		2			3		2			5			2	2						0.97	2		1	1		0.138	-2.858	-0.138	2.858	0.124687	0.90418	0.6809	6.2747	2.5873
EPCAM	2.836	0.437597	ENSG00000119888.10	ENSG00000119888					6								9	2	3											6			2	7	1.18	1		2		2	0.14	-2.836	-0.14	2.836	0.365093	0.437597	12.2019	5.1485	8.1841
CLK3P2	2.829	0.696479	ENSG00000226191.3	ENSG00000226191	1	4		2		5	2																	2	4		3	4	2		0.99	2				2	0.141	-2.829	-0.141	2.829	0.20115	0.696479	2.3344	6.1372	3.9491
NSRP1P1	2.809	0.464927	ENSG00000235613.2	ENSG00000235613			6	2	4							1			5				2					3		28					1.71	2		1	1	5	0.143	-2.809	-0.143	2.809	0.342825	0.464927	11.846	3.5504	7.4616
DOC2GP	2.801	0.191292	ENSG00000231793.5	ENSG00000231793			6																		7					14			2		0.98	1			1	3	0.143	-2.801	-0.143	2.801	0.643736	0.191292	30	6.2016	17.0063
VEGFD	2.778	0.858649	ENSG00000165197.4	ENSG00000165197	6		2			4		2						4				2	4		3	12	8	5	4					2	1.91	2		1	5	1	0.146	-2.778	-0.146	2.778	0.138469	0.858649	2.2722	3.1777	2.6038
TMEM92	2.772	0.748419	ENSG00000167105.7	ENSG00000167105				10	2	7				1	2							10	2		5	8	2	6					5	7	2.24	3		2	4	2	0.146	-2.772	-0.146	2.772	0.178476	0.748419	4.0117	2.7135	3.5541
CABP7	2.767	0.663057	ENSG00000100314.3	ENSG00000100314	3			1	2										1	13	1	4		1	6					3		7	10		1.7	1		3	1	3	0.147	-2.767	-0.147	2.767	0.217242	0.663057	3.9474	3.5811	3.8152
TOGARAM2	2.758	0.739833	ENSG00000189350.12	ENSG00000189350	12	4	8		2	4				1	3		5					4						2							1.46	5	1	2			0.148	-2.758	-0.148	2.758	0.18204	0.739833	3.7	4.1657	3.9105
IL19	2.731	0.527349	ENSG00000142224.15	ENSG00000142224			4			2									3	8	7									3	2	2	1		1.03	1		3		1	0.151	-2.731	-0.151	2.731	0.296928	0.527349	5.108	5.8816	5.4584
PHBP9	2.721	0.665061	ENSG00000230224.1	ENSG00000230224	1	2	2		4	2					2						2							5	6	8				5	1.31	2			1	3	0.152	-2.721	-0.152	2.721	0.216242	0.665061	3.3388	4.6206	3.8328
SERPINF1	2.701	0.376469	ENSG00000132386.10	ENSG00000132386					2	4												2							8	8	6				1.01	1				4	0.154	-2.701	-0.154	2.701	0.420273	0.376469	15.2066	5.985	9.2463
CYP51A1P1	2.69	0.949353	ENSG00000241095.1	ENSG00000241095	1	2			4	4		2					5	2			9	2			2	2	4	2		6	3	4			1.77	2		3	2	2	0.155	-2.69	-0.155	2.69	0.112369	0.949353	1.3323	3.4271	1.9287
RPL15P2	2.686	0.613246	ENSG00000240914.1	ENSG00000240914	1				4											3	2			4		4		2		3		2	2	2	1	1		1	2	2	0.155	-2.686	-0.155	2.686	0.243643	0.613246	2.7968	6.0819	4.0129
ARHGEF4	2.663	0.33746	ENSG00000136002.18	ENSG00000136002	7			3				2					5	2																12	1.05	2		1		2	0.158	-2.663	-0.158	2.663	0.459769	0.33746	19.7487	5.7851	10.9434
FGR	2.656	0.413488	ENSG00000000938.12	ENSG00000000938		2		2	2									2	14	3					9				8						1.4	1		3	2	1	0.159	-2.656	-0.159	2.656	0.385933	0.413488	11.0545	4.324	7.6134
DIO1	2.644	0.467439	ENSG00000211452.10	ENSG00000211452	4	12			2						2	1		2					2							3					0.95	3					0.16	-2.644	-0.16	2.644	0.340848	0.467439	7.0265	6.3647	6.7024
SLC49A3	2.642	0.462481	ENSG00000169026.12	ENSG00000169026					5	5				1			5		5				2					3	4		3				1.13	2		2	1	1	0.16	-2.642	-0.16	2.642	0.344762	0.462481	7.3795	5.3743	6.4879
CSN1S1	2.638	0.543693	ENSG00000126545.13	ENSG00000126545		2	2	2									2	12	3		3	9													1.15	1		5			0.161	-2.638	-0.161	2.638	0.285961	0.543693	4.0013	5.2667	4.7109
TMSB10P1	2.618	0.723031	ENSG00000228499.1	ENSG00000228499			2	3										4	13		3	4	2			2		6	2	6		7	2		1.89	1		4	2	3	0.163	-2.618	-0.163	2.618	0.189221	0.723031	2.4546	3.2174	2.7251
CACNA1I	2.612	0.918004	ENSG00000100346.17	ENSG00000100346	4	7		3	6	5	2			2				2		3	3		4							11	5		4		2.07	4	1	1	1	3	0.164	-2.612	-0.164	2.612	0.12078	0.918004	2.218	2.9415	2.4687
ACY3	2.606	0.231253	ENSG00000132744.7	ENSG00000132744	16			3		7						4					7					2									1.35	4	1	1			0.164	-2.606	-0.164	2.606	0.587148	0.231253	19.6758	4.4887	9.7463
CTSE	2.598	0.765782	ENSG00000196188.10	ENSG00000196188		9	12	3	4	9		2		4					3		7	6												5	2.15	6	1	3		1	0.165	-2.598	-0.165	2.598	0.171482	0.765782	3.8602	2.8321	3.4135
PTH1R	2.593	0.425805	ENSG00000160801.13	ENSG00000160801		5													3		2	2				2				6			10	2	1.05	1		1		3	0.166	-2.593	-0.166	2.593	0.375142	0.425805	7.8642	5.79	6.8264
SLC27A6	2.59	0.680652	ENSG00000113396.12	ENSG00000113396			6	5	6	4		2	2						10	5		8		6						1	2				1.92	4	1	4	1		0.166	-2.59	-0.166	2.59	0.208616	0.680652	3.9372	3.1646	3.6449
CD7	2.589	0.880969	ENSG00000173762.7	ENSG00000173762	10	2	10	7	1	6					3	3					3	2								3		7			1.89	6	1	1		2	0.166	-2.589	-0.166	2.589	0.131532	0.880969	2.4508	3.2144	2.7557
SLITRK6	2.57	0.886349	ENSG00000184564.8	ENSG00000184564	4	2		2	2							1		4		5	3	8	2		2				6	19			5	15	2.71	2		3	1	8	0.168	-2.57	-0.168	2.57	0.129912	0.886349	1.6986	2.2498	1.8859
CRIP1	2.568	0.368262	ENSG00000213145.9	ENSG00000213145			2		5				1						3					6							2	27			1.52	1			1	5	0.169	-2.568	-0.169	2.568	0.42829	0.368262	15.1052	3.9982	8.6369
TCHH	2.551	0.46807	ENSG00000159450.12	ENSG00000159450	3		14	13				4			2					5						4		3						12	2.03	5	1	1	1	2	0.171	-2.551	-0.171	2.551	0.340353	0.46807	9.9803	2.9995	6.5499
SAA1	2.545	0.771266	ENSG00000173432.10	ENSG00000173432		4	4	5		5					3		16	4		3		8		2	7			2	4			2			2.28	3		5	2	1	0.171	-2.545	-0.171	2.545	0.16933	0.771266	2.803	2.6671	2.7574
LIPC	2.533	0.468622	ENSG00000166035.10	ENSG00000166035				5										2			2	4		2						11	2		2	5	1.16	1		1		3	0.173	-2.533	-0.173	2.533	0.339921	0.468622	5.6262	5.2502	5.4516
ITGB7	2.512	0.948013	ENSG00000139626.15	ENSG00000139626	1	9	4	10		5	4		2					2	5	5	21		2		5	2				14		2	7		3.36	5	1	6	2	4	0.175	-2.512	-0.175	2.512	0.112716	0.948013	2.3983	1.8175	2.2263
MAB21L2	2.487	0.770548	ENSG00000181541.5	ENSG00000181541		9	5	5	9	4				2		3			3											3		6		2	1.67	5	1			2	0.178	-2.487	-0.178	2.487	0.16961	0.770548	2.5052	3.6455	2.9969
SLC16A11	2.483	0.679569	ENSG00000174326.11	ENSG00000174326	3	2													8	10	2	4							2	19		7	27	5	2.94	1		4		10	0.179	-2.483	-0.179	2.483	0.209137	0.679569	2.9786	2.0714	2.5576
GTF2IRD2P1	2.455	0.610573	ENSG00000214544.7	ENSG00000214544	4	4	2	7			2			1				6	5		2		2										2		1.24	3		2			0.182	-2.455	-0.182	2.455	0.245147	0.610573	2.887	4.9126	3.6733
CSPG4P13	2.426	0.46881	ENSG00000260139.6	ENSG00000260139		5			2	2					2			2	5					2		8		3	2						1.12	2		1	2		0.186	-2.426	-0.186	2.426	0.339774	0.46881	4.9155	5.3987	5.1099
CCDC33	2.416	0.683415	ENSG00000140481.14	ENSG00000140481			1	2	2	2						1				3	7		7				5		6		61	2	7	20	4.17	1		2	2	16	0.187	-2.416	-0.187	2.416	0.207293	0.683415	3.0556	1.4633	2.4461
LIN7A	2.414	0.86494	ENSG00000111052.7	ENSG00000111052	6	2	2	8		7	2					3		8		10	10	6	7						4		6		7	27	3.89	4	1	6	1	7	0.188	-2.414	-0.188	2.414	0.136477	0.86494	2.6038	1.5707	2.2598
CFAP65	2.39	0.980193	ENSG00000181378.13	ENSG00000181378	1		2			5					2			6	8	3	2	4	6	2	2	2	2		4	6		7	5	2	2.34	1		4	2	4	0.191	-2.39	-0.191	2.39	0.104666	0.980193	0.5775	2.5952	1.1076
OR6E1P	2.386	0.750119	ENSG00000235213.1	ENSG00000235213		2		2	2	1						1				3	2	4					4	2		11	3	7	2	4	1.62	1		2	1	4	0.191	-2.386	-0.191	2.386	0.177779	0.750119	1.1244	3.7521	1.9298
ANO4	2.383	0.501725	ENSG00000151572.16	ENSG00000151572		4	2	3				2								3	7	4	2	1					2				12		1.38	2		2		2	0.192	-2.383	-0.192	2.383	0.314974	0.501725	4.3137	4.3926	4.3381
TLR10	2.372	0.309636	ENSG00000174123.10	ENSG00000174123	4														8				6			2	2	2			6				0.99	1		1	2	1	0.193	-2.372	-0.193	2.372	0.49019	0.309636	13.1952	6.1506	9.322
PRKXP1	2.352	0.81859	ENSG00000259205.2	ENSG00000259205	13	16	6	18	2	2	4			1	6				5		12			6								7	2	4	3.47	10	2	3	1	2	0.196	-2.352	-0.196	2.352	0.151848	0.81859	3.1235	1.7589	2.6506
NLGN1	2.343	0.586939	ENSG00000169760.17	ENSG00000169760	1			5	2			2								5	3			2	5	2		4			3		2	2	1.32	1		1	2	1	0.197	-2.343	-0.197	2.343	0.258858	0.586939	2.3983	4.5818	3.1153
CRLF2	2.342	0.479333	ENSG00000205755.11	ENSG00000205755	10					7	2		2										4				10	5		3	15			7	2.16	3	1		3	4	0.197	-2.342	-0.197	2.342	0.33164	0.479333	6.7193	2.8183	4.9531
PALM	2.335	0.374278	ENSG00000099864.17	ENSG00000099864			2		4			1						6	5		5									8		4			1.21	1		3		2	0.198	-2.335	-0.198	2.335	0.422398	0.374278	8.3679	4.9981	6.6412
FAM3D	2.335	0.649123	ENSG00000198643.6	ENSG00000198643		4		5						1			5		8		2	10	2		2		2	2			3	2		2	1.64	2		4	1	1	0.198	-2.335	-0.198	2.335	0.224324	0.649123	1.9951	3.7098	2.5416
HOXD12	2.334	0.595686	ENSG00000170178.6	ENSG00000170178		4		8		4					3			2			3		7		5			2	4	7		4	1		1.81	3		1	2	3	0.198	-2.334	-0.198	2.334	0.253696	0.595686	3.3611	3.3506	3.3593
KBTBD12	2.313	0.584304	ENSG00000187715.13	ENSG00000187715		7	2		6						3		3	4	8	3							5			3		9	2	5	2.01	2		3	1	3	0.201	-2.313	-0.201	2.313	0.260433	0.584304	3.5875	3.0226	3.3899
LPIN3	2.282	0.337175	ENSG00000132793.11	ENSG00000132793			2		6		2						1							4			2	2			15				1.15	1			1	2	0.206	-2.282	-0.206	2.282	0.460071	0.337175	9.9309	5.2985	7.6362
KLHDC7B	2.28	0.86445	ENSG00000130487.5	ENSG00000130487	3	2			9	7				2	2		14	16		12	9	27	2			1		6							3.69	4	1	13	2		0.206	-2.28	-0.206	2.28	0.136631	0.86445	1.9897	1.655	1.8577
ERAS	2.266	0.277331	ENSG00000187682.2	ENSG00000187682		7				7						3	2													8				2	1.01	2				2	0.208	-2.266	-0.208	2.266	0.528042	0.277331	18.7322	6.0067	10.7137
COL20A1	2.265	0.439789	ENSG00000101203.16	ENSG00000101203	2		5			1					2			2	5				3		5							4	1	1	1.05	1		1	1	1	0.208	-2.265	-0.208	2.265	0.363255	0.439789	4.1772	5.8037	4.7588
TPD52L3	2.247	0.271592	ENSG00000170777.10	ENSG00000170777					4									6		8									4		3		5		1	1		2		2	0.211	-2.247	-0.211	2.247	0.535067	0.271592	17.4484	6.0799	10.2285
BTLA	2.242	0.345089	ENSG00000186265.9	ENSG00000186265			3	5							2		2			3	5	4		4											0.93	1		2	1		0.211	-2.242	-0.211	2.242	0.451764	0.345089	7.5199	6.5265	7.029
BMP8B	2.241	0.575474	ENSG00000116985.11	ENSG00000116985				1		7				1			2			3	5								4	3	12	2	2	10	1.76	1		2		6	0.211	-2.241	-0.211	2.241	0.265783	0.575474	2.433	3.4479	2.8206
PRSS33	2.238	0.651697	ENSG00000103355.13	ENSG00000103355	6			5		7				4			7	2			5			2						11	21	2	5	10	2.9	3	1	2		8	0.212	-2.238	-0.212	2.238	0.222999	0.651697	3.1735	2.0972	2.7575
C1DP5	2.224	0.509016	ENSG00000254965.1	ENSG00000254965	3	4	2		4	2		2				1												6	2		5		7		1.3	2			1	2	0.214	-2.224	-0.214	2.224	0.30973	0.509016	3.4447	4.6777	3.9179
CALM2P3	2.203	0.754758	ENSG00000215482.3	ENSG00000215482	1	4	4	5			2			1			2			3					2			2	2		15	6	10	2	2.03	2		1	1	6	0.217	-2.203	-0.217	2.203	0.17589	0.754758	1.3146	2.9945	1.8663
HCAR2	2.197	0.289026	ENSG00000182782.7	ENSG00000182782			4											4	8	3		2		4										5	0.99	1		3	1	1	0.218	-2.197	-0.218	2.197	0.514013	0.289026	11.8959	6.1529	8.6969
PIK3AP1	2.186	0.679074	ENSG00000155629.14	ENSG00000155629	4	2	10		2		2				2	1		8		3	2	1	4		2	4			2						1.61	3	1	2	2		0.22	-2.186	-0.22	2.186	0.209376	0.679074	1.9307	3.77	2.4498
MRGPRX3	2.177	0.521072	ENSG00000179826.6	ENSG00000179826			2		2								5	10	8	3	5	8			5		20		2			2			2.36	1		6	4	1	0.221	-2.177	-0.221	2.177	0.301251	0.521072	2.9307	2.577	2.7881
NTN5	2.175	0.358439	ENSG00000142233.11	ENSG00000142233	9	1	2	7		9					6						10			4											1.62	5	1	2	1		0.221	-2.175	-0.221	2.175	0.438087	0.358439	10.5686	3.7554	6.9669
CPO	2.166	0.299938	ENSG00000144410.4	ENSG00000144410	1	6						2					5		8	5														1	0.94	1		3			0.223	-2.166	-0.223	2.166	0.501258	0.299938	10.4035	6.4214	8.1901
PRAL	2.156	0.443023	ENSG00000279296.1	ENSG00000279296	7									1				4	3	10	3	6							2		3	2			1.41	1		4		1	0.224	-2.156	-0.224	2.156	0.36056	0.443023	3.9399	4.3161	4.1085
CEP170P1	2.152	0.447414	ENSG00000154608.14	ENSG00000154608	4																2	4	2				8	3	6	3	3	4	2		1.37	1		1	2	3	0.225	-2.152	-0.225	2.152	0.356932	0.447414	3.187	4.4274	3.6741
PDC	2.15	0.852329	ENSG00000116703.13	ENSG00000116703		2	6				2						18	15	10	8	3	4	11	6	7		9	8	2	3		11	12	4	4.7	1		10	7	5	0.225	-2.15	-0.225	2.15	0.140498	0.852329	0.8096	1.3008	0.9614
CAPN12	2.148	0.959547	ENSG00000182472.8	ENSG00000182472	1	3		7	2	5			2	1		1			1	3	5	2	2	2		1		2	2	6			7	5	1.93	3	1	2	1	3	0.226	-2.148	-0.226	2.148	0.109762	0.959547	0.626	3.1506	1.2073
RUNDC3A	2.14	0.634941	ENSG00000108309.13	ENSG00000108309		2	4			2						1		4	3	8	3		7	4	5		3		4	4		20	5		2.65	1		3	3	6	0.227	-2.14	-0.227	2.14	0.231771	0.634941	1.8277	2.2995	1.9714
ACOT6	2.139	0.341484	ENSG00000205669.2	ENSG00000205669					2	2							5	4	5		10		2						6						1.21	1		4		1	0.227	-2.139	-0.227	2.139	0.455529	0.341484	7.1352	5.0233	6.0265
CUX2	2.135	0.527182	ENSG00000111249.13	ENSG00000111249	1	4	10	3		16	6			2			9			13								5		3		1			2.45	6	1	4	1	1	0.228	-2.135	-0.228	2.135	0.297042	0.527182	4.7294	2.4878	3.8537
ENO4	2.123	0.342864	ENSG00000188316.13	ENSG00000188316		2			2								2		3			4							10			13		2	1.3	1		2		4	0.23	-2.123	-0.23	2.123	0.454084	0.342864	7.1918	4.6712	5.8582
KRT75	2.121	0.985782	ENSG00000170454.5	ENSG00000170454		11	6	10	6	9		4	2	1	3			8		10	7	6			5	6		3							3.24	7	2	5	2		0.23	-2.121	-0.23	2.121	0.103328	0.985782	1.4173	1.8813	1.5721
GALNT9	2.117	0.437379	ENSG00000182870.12	ENSG00000182870	7	4		3	4			4		1				6		3	2		4								9				1.54	3	1	2	1	2	0.231	-2.117	-0.231	2.117	0.365276	0.437379	5.1029	3.9545	4.6529
TMEM30B	2.105	0.274872	ENSG00000182107.6	ENSG00000182107		2	2														2	6	4						10	8					1.13	1		1	1	3	0.233	-2.105	-0.233	2.105	0.531041	0.274872	12.6391	5.3765	8.5333
NANOG	2.104	0.457916	ENSG00000111704.10	ENSG00000111704	3	5	2	5			4						9	1	5			4								11				2	1.73	2	1	3		2	0.233	-2.104	-0.233	2.104	0.348404	0.457916	4.5437	3.5158	4.1301
KC877373.1	2.103	0.475499	ENSG00000243537.1	ENSG00000243537			2			2							10	11	5		3			2	8	4		8	1						1.89	1		5	4		0.233	-2.103	-0.233	2.103	0.334581	0.475499	2.8506	3.2131	3.0054
SDS	2.097	0.358439	ENSG00000135094.10	ENSG00000135094	3	4	6		2	9		6														4			2						1.2	4	1		1		0.234	-2.097	-0.234	2.097	0.438087	0.358439	7.8031	5.0621	6.3836
GPC4	2.095	0.445327	ENSG00000076716.8	ENSG00000076716		5	2				2						9	2		3	5	10	4									2		5	1.62	1		5	1	1	0.234	-2.095	-0.234	2.095	0.358652	0.445327	3.7642	3.7402	3.7531
RPL29P30	2.091	0.838981	ENSG00000235420.7	ENSG00000235420	1	2	2		2		2						5	4	8		3	4			2				4	6	3	7	5	17	2.56	1		4		7	0.235	-2.091	-0.235	2.091	0.144883	0.838981	0.2492	2.3782	0.8649
KIF28P	2.079	0.299525	ENSG00000223519.8	ENSG00000223519		2		3	2							1	1		3			2											15		0.97	1		1		2	0.237	-2.079	-0.237	2.079	0.501736	0.299525	8.5305	6.2661	7.4319
ALG1L15P	2.053	0.634545	ENSG00000242017.1	ENSG00000242017	1		2	5	2	2			2	1				2	3			2	2		2		6				6		5	2	1.52	2		1	2	2	0.241	-2.053	-0.241	2.053	0.231982	0.634545	1.322	4.0021	2.0578
GAPDHP14	2.052	0.484177	ENSG00000236056.1	ENSG00000236056		2	4	5		4		2	2						3						5	2			10	4		4			1.55	2	1		1	3	0.241	-2.052	-0.241	2.052	0.327961	0.484177	3.2793	3.9099	3.512
PCDHGA7	2.047	0.504929	ENSG00000253537.2	ENSG00000253537	3	12		8	2					6						5	3	6			2	2	6			3		4			2.13	4	1	2	2	1	0.242	-2.047	-0.242	2.047	0.312659	0.504929	4.0617	2.8501	3.6373
C10orf55	2.043	0.293548	ENSG00000222047.8	ENSG00000222047						4										3					2				8	3	6			7	1.1	1				4	0.243	-2.043	-0.243	2.043	0.508689	0.293548	9.174	5.5165	7.0265
RPEL1	2.041	0.822308	ENSG00000235376.5	ENSG00000235376	3	5	6		4	2	2		2			1		2	3	3	2	6		2	2								2		1.58	3	1	3	1		0.243	-2.041	-0.243	2.041	0.150554	0.822308	0.6004	3.8526	1.5654
ADAM18	2.034	0.26296	ENSG00000168619.15	ENSG00000168619	1				2										13			6					3		2	3					1.01			3		1	0.244	-2.034	-0.244	2.034	0.545808	0.26296	11.5975	5.9785	8.4541
TNS4	2.03	0.334736	ENSG00000131746.12	ENSG00000131746		5		2						1					3	3	3	2							4		9				1.07	1		2		2	0.245	-2.03	-0.245	2.03	0.462663	0.334736	5.8558	5.6731	5.7763
AK4P3	2.03	0.543229	ENSG00000233381.3	ENSG00000233381		2				2							2	4	17		1	4		2				1	8		3	2	4	2	1.81	1		5		3	0.245	-2.03	-0.245	2.03	0.286267	0.543229	1.2612	3.3636	1.9255
SOX5	2.016	0.755278	ENSG00000134532.15	ENSG00000134532		14	2	13	4	7				2	6	1	7	4				8		1					2	14			2	2	3.05	7	2	3		3	0.247	-2.016	-0.247	2.016	0.17568	0.755278	2.1016	1.9953	2.0691
CXCR4	2	0.349297	ENSG00000121966.6	ENSG00000121966				2		2							7	4			24	12							4				7		2.06	1		8		2	0.25	-2	-0.25	2	0.447407	0.349297	7.2814	2.9474	4.7707
ZNF114	1.999	0.45729	ENSG00000178150.9	ENSG00000178150		2		7	2					2			7			6	2	1		2	1	1	8			3					1.47	2		3	2		0.25	-1.999	-0.25	1.999	0.348908	0.45729	3.0001	4.1431	3.3613
GOLGA8M	1.994	0.672957	ENSG00000188626.6	ENSG00000188626	1	2		3			1				1		5	8	8	12	2	6							7	3		8	2		2.27	1		7		3	0.251	-1.994	-0.251	1.994	0.212345	0.672957	0.5824	2.6809	1.2842
PLEK	1.979	0.92984	ENSG00000115956.9	ENSG00000115956	3		4	12	15	2				1	6	1	5	6	3		3	2		4	5				10	11	3	2	5		3.45	6	1	3	2	5	0.254	-1.979	-0.254	1.979	0.117533	0.92984	1.2984	1.7697	1.4192
GAPDHP38	1.962	0.494597	ENSG00000249210.1	ENSG00000249210			5	2						1				6	3	5	2	4	4	2				3		6		2		2	1.55	1		3	2	2	0.257	-1.962	-0.257	1.962	0.320187	0.494597	1.8023	3.9247	2.4903
SFTPD	1.96	0.367598	ENSG00000133661.15	ENSG00000133661				3									7		5			6							8	8	3		5	5	1.69			3		5	0.257	-1.96	-0.257	1.96	0.428945	0.367598	4.5504	3.5959	4.0565
CRTAC1	1.945	0.221831	ENSG00000095713.13	ENSG00000095713				3									2		16			1							2	6					1			3		1	0.26	-1.945	-0.26	1.945	0.600024	0.221831	17.4913	6.0765	10.2721
TMSB4XP2	1.944	0.788167	ENSG00000188765.7	ENSG00000188765	5	2		2	4	9				2	3		2			5	9	7		2		2	8		2	6	3	3	7		2.8	4	1	4	2	4	0.26	-1.944	-0.26	1.944	0.162867	0.788167	1.3265	2.1778	1.5471
SLC22A13	1.937	0.327478	ENSG00000172940.11	ENSG00000172940	6	7							3					2		8		1			2	8		3		6					1.55	2		2	2	1	0.261	-1.937	-0.261	1.937	0.470459	0.327478	7.2133	3.9177	5.8172
TMC4	1.931	0.389832	ENSG00000167608.11	ENSG00000167608	1	2											2		10		3	4	6				12	2		6	15			2	2.18			3	3	4	0.262	-1.931	-0.262	1.931	0.407538	0.389832	3.7992	2.7856	3.4126
HPCA	1.926	0.699434	ENSG00000121905.9	ENSG00000121905		5		1		3				1	2		5				2		7	26	13	36	22	27	6	4		1			5.35	2		1	22	2	0.263	-1.926	-0.263	1.926	0.199786	0.699434	1.1316	1.1453	1.1381
PNPLA1	1.918	0.507977	ENSG00000180316.12	ENSG00000180316	10		4			2	2			2			2	2	5	5	3	2					5							1	1.56	3	1	3	1		0.265	-1.918	-0.265	1.918	0.310472	0.507977	2.3707	3.8867	2.8771
TRPA1	1.918	0.511768	ENSG00000104321.10	ENSG00000104321	4	2						2					2	12	4	5	1	20		4					8			4	7	7	2.78	1		7	1	4	0.265	-1.918	-0.265	1.918	0.307774	0.511768	2.1047	2.1891	2.1357
PPIAP4	1.918	0.573118	ENSG00000258591.2	ENSG00000258591		16	2			2	1			1	2	1	6		13	5	5					2		2	2	3					2.08	3	1	5	1	1	0.265	-1.918	-0.265	1.918	0.267228	0.573118	2.2707	2.9163	2.4617
PAQR9	1.902	0.664994	ENSG00000188582.8	ENSG00000188582	12	11			17	9	2	4	2	1	2	3	2		10			12	4							8		2			3.35	8	2	4	1	2	0.268	-1.902	-0.268	1.902	0.216275	0.664994	2.4341	1.8185	2.2374
RCSD1	1.887	0.292082	ENSG00000198771.10	ENSG00000198771	1			2												3									12	10		11		2	1.38					6	0.27	-1.887	-0.27	1.887	0.510409	0.292082	7.9085	4.389	5.706
TERB1	1.88	0.253454	ENSG00000249961.9	ENSG00000249961	1			2									1					3		13	2				2					5	0.97			1	2	1	0.272	-1.88	-0.272	1.88	0.557886	0.253454	8.4527	6.2275	7.3725
AVPR2	1.879	0.445327	ENSG00000126895.13	ENSG00000126895	1		6	2		13						6	9	4	10	5	2					2		2		14					2.53	4	1	5	1	2	0.272	-1.879	-0.272	1.879	0.358652	0.445327	4.2694	2.409	3.5972
PLD6	1.878	0.402398	ENSG00000179598.5	ENSG00000179598	3	2		3	2	2	2					1					2	4	1				14			17				5	1.91	2		1	2	4	0.272	-1.878	-0.272	1.878	0.395915	0.402398	4.074	3.1822	3.7744
CCDC38	1.864	0.910302	ENSG00000165972.12	ENSG00000165972	1	12	4	3		4			2	2	1	1	5	20	10	5	3	2		3	2			5	6			6	5		3.39	4	1	8	2	3	0.275	-1.864	-0.275	1.864	0.122941	0.910302	0.9216	1.7985	1.1308
PTPN2P1	1.859	0.294701	ENSG00000228196.1	ENSG00000228196		2			2	7	2			1			5				2									6		2			0.94	2		1		1	0.276	-1.859	-0.276	1.859	0.50734	0.294701	6.0003	6.4325	6.1918
PYY2	1.854	0.514026	ENSG00000237575.4	ENSG00000237575	5	5		3		4	2				3		11	7	3	3	2												5	5	1.91	3	1	4		2	0.277	-1.854	-0.277	1.854	0.306178	0.514026	2.361	3.178	2.655
PGAM4	1.85	0.949969	ENSG00000226784.2	ENSG00000226784	3	2	10		2	1	2		2		2		9	2	18	8	2	4	11	2	12	4	2	5	8	6		2	2		4	3	1	7	6	3	0.277	-1.85	-0.277	1.85	0.11221	0.949969	0.6875	1.5258	0.8619
SPATA31E1	1.848	0.456535	ENSG00000177992.9	ENSG00000177992	1	14	6	2	2				3		2	3					2		2					9	8	6					1.98	4	1		2	2	0.278	-1.848	-0.278	1.848	0.349514	0.456535	3.5822	3.0762	3.4097
SYN2	1.838	0.810232	ENSG00000157152.16	ENSG00000157152	1	4	6	6	1	4						6	5	6	3	5		4			2	6		5	4	8	6	7	2		3.02	4	1	4	2	4	0.28	-1.838	-0.28	1.838	0.154799	0.810232	1.0245	2.0157	1.2838
RAB6D	1.828	0.225431	ENSG00000233087.7	ENSG00000233087			6				2							2	8		2											4	5		0.97	1		2		2	0.282	-1.828	-0.282	1.828	0.595071	0.225431	12.2335	6.2836	8.9572
NRXN3	1.825	0.419448	ENSG00000021645.18	ENSG00000021645			2		4			2					22						6	4		6	4	3	6		6	4	2	5	2.57	1		4	4	4	0.282	-1.825	-0.282	1.825	0.380673	0.419448	2.9759	2.3711	2.7684
LSP1	1.825	0.678303	ENSG00000130592.15	ENSG00000130592	12	2	4	2	11	1	2		2			5	2			3		4	2					2	6			2	7		2.26	5	2	2	1	2	0.282	-1.825	-0.282	1.825	0.209748	0.678303	1.5512	2.6928	1.8615
HIST1H3F	1.816	0.593052	ENSG00000277775.1	ENSG00000277775	3	5	2	3		11	4		3				9	2	5		2		2	6	5			2	4		9				2.58	4	1	3	2	2	0.284	-1.816	-0.284	1.816	0.25524	0.593052	2.0954	2.357	2.1698
ANOS1	1.811	0.509936	ENSG00000011201.11	ENSG00000011201	1	5	4	5	2	2		6					2			3	10								2	22		7		10	2.69	3	1	2		7	0.285	-1.811	-0.285	1.811	0.309075	0.509936	2.7803	2.2606	2.6015
SYT17	1.804	0.273548	ENSG00000103528.16	ENSG00000103528				5		1					2			12						2	6	6		7	4						1.49	1		2	4	1	0.286	-1.804	-0.286	1.804	0.532662	0.273548	7.9158	4.0872	6.1283
EGR4	1.796	0.375769	ENSG00000135625.7	ENSG00000135625			4	2	4					1	2			2		5			19	2				3	10		18		2		2.49	2		1	4	5	0.288	-1.796	-0.288	1.796	0.420951	0.375769	4.297	2.4467	3.6341
SLC25A24P2	1.791	0.333733	ENSG00000238118.1	ENSG00000238118	2					4		1		1				1	5	4	3				1						3		7		1.08	1		2		2	0.289	-1.791	-0.289	1.791	0.463732	0.333733	3.3086	5.6064	4.1477
TIMM8AP1	1.79	0.55489	ENSG00000231445.1	ENSG00000231445	6	4	4	8	4	2			5			3					1		2						2			9	2		1.75	5	1			2	0.289	-1.79	-0.289	1.79	0.278683	0.55489	1.7823	3.4734	2.3885
ABCB5	1.781	0.924713	ENSG00000004846.16	ENSG00000004846	6	9	3	2	4	9		2	3	1	3				18	10	10	18	15	4	2		2	9			3				4.49	6	2	9	5		0.291	-1.781	-0.291	1.781	0.118929	0.924713	1.0131	1.3603	1.1042
BTBD10P2	1.774	0.306435	ENSG00000219433.2	ENSG00000219433		4	2	3						2				4	5		2		9							10			2	1	1.5	2		2	2	2	0.292	-1.774	-0.292	1.774	0.493816	0.306435	5.5647	4.0593	4.9913
IMPDH1P5	1.748	0.550835	ENSG00000213513.3	ENSG00000213513	4	7	2	4		4	4			1	2					3					6	4	7	3		3			10		2.1	4	1		3	2	0.298	-1.748	-0.298	1.748	0.281297	0.550835	1.8375	2.8986	2.1745
CLCNKA	1.745	0.281353	ENSG00000186510.11	ENSG00000186510	1	8							3				1	10			6		4							3			2	2	1.33	2		3	1	1	0.298	-1.745	-0.298	1.745	0.523175	0.281353	6.3021	4.5798	5.5931
MYOC	1.727	0.753678	ENSG00000034971.16	ENSG00000034971	12	9	8	13	13	5		2	10		6		16	20			7	24	4	4					6	6		18	17		6.66	10	3	11	1	8	0.302	-1.727	-0.302	1.727	0.176328	0.753678	1.8771	0.9218	1.5699
MEIOC	1.721	0.97531	ENSG00000180336.17	ENSG00000180336	3	12	15	15	11	2	2	2	1	10	2	1	19		18	19	2	2	4	6		4		5			6		2		5.48	10	3	10	3	1	0.303	-1.721	-0.303	1.721	0.10585	0.97531	1.0608	1.1184	1.0741
PRELP	1.695	0.677454	ENSG00000188783.5	ENSG00000188783	6		10		4	5	2	2		1	3		5		18		5	4		8		4		5	8	3		11	2	10	3.93	4	1	5	3	6	0.309	-1.695	-0.309	1.695	0.210158	0.677454	1.5021	1.5552	1.5158
P2RY6	1.688	0.246389	ENSG00000171631.14	ENSG00000171631			2	2		2	2						2								2	2	8						12		1.14	1			2	2	0.31	-1.688	-0.31	1.688	0.567037	0.246389	7.0101	5.3249	6.2618
HORMAD2	1.686	0.226298	ENSG00000176635.17	ENSG00000176635		1	2											24		5		6							2	8					1.6			6		2	0.311	-1.686	-0.311	1.686	0.593884	0.226298	11.5426	3.7966	6.8666
FAM71F2	1.686	0.977287	ENSG00000205085.11	ENSG00000205085	15	23	16	35		13	4		5	3	18	1	2	7	5	5	1					6		9	4	3	3	2	10	7	6.64	17	5	3	2	5	0.311	-1.686	-0.311	1.686	0.105369	0.977287	1.1603	0.9245	1.1006
ULK4P2	1.685	0.470608	ENSG00000260128.6	ENSG00000260128		12	2	7	6		4	2			3		14	4	3	8						6		3		3			2	12	3.03	4	2	5	2	3	0.311	-1.685	-0.311	1.685	0.33837	0.470608	2.9886	2.0102	2.6912
TNNI1	1.684	0.236071	ENSG00000159173.18	ENSG00000159173		1	2											3	1		2	2										4		17	1.08			1		4	0.311	-1.684	-0.311	1.684	0.58067	0.236071	7.0341	5.5999	6.3079
IQANK1	1.673	0.260565	ENSG00000203499.11	ENSG00000203499				3	2						2		2			5		4								3	11		5		1.22	1		2		3	0.314	-1.673	-0.314	1.673	0.548827	0.260565	5.957	4.9778	5.5058
OTOGL	1.667	0.341246	ENSG00000165899.10	ENSG00000165899		5	2							1		1			3				11	11	12	2		6			6				1.99	1			7	1	0.315	-1.667	-0.315	1.667	0.455779	0.341246	3.6247	3.0609	3.377
COX17P1	1.66	0.382953	ENSG00000205105.6	ENSG00000205105	6	2		2			1		1	1				6			2	3	4	2					4			2	5		1.34	2		2	1	2	0.316	-1.66	-0.316	1.66	0.414044	0.382953	2.1722	4.5401	2.8783
FGF18	1.655	0.45729	ENSG00000156427.7	ENSG00000156427	1		12	3	9	13	2			5	5		5				3		4		2	4				6					2.48	6	2	1	2	1	0.317	-1.655	-0.317	1.655	0.348908	0.45729	3.0089	2.4566	2.8169
ADAP2	1.651	0.900064	ENSG00000184060.10	ENSG00000184060	4	4	2	4	2	9	2	2			3	1	11	4	1	5	1	2	6	6		2	20	2	2			4	10	7	3.91	4	1	4	6	4	0.318	-1.651	-0.318	1.651	0.125874	0.900064	0.71	1.5617	0.8758
ANXA8	1.646	0.599072	ENSG00000265190.6	ENSG00000265190	4		4	3	9	2	2				1	4		2	5	15	1		9			6		5	4	3	21	11		17	4.31	4	1	4	3	9	0.32	-1.646	-0.32	1.646	0.251726	0.599072	1.7556	1.4163	1.6654
CDRT1	1.642	0.428294	ENSG00000241322.10	ENSG00000241322	9	4	8	4	2	2		10					11		8			9									3		2	2	2.48	5	2	5		1	0.32	-1.642	-0.32	1.642	0.372997	0.428294	3.256	2.4555	2.9631
RPS19P3	1.64	0.372667	ENSG00000240463.1	ENSG00000240463	11	2	8			6		2	3	1	2							6	2							8		6			1.94	4	1	1		2	0.321	-1.64	-0.321	1.64	0.423967	0.372667	3.9393	3.1411	3.6378
ACTG1P1	1.625	0.230686	ENSG00000178631.7	ENSG00000178631	9		6		2			6											4		2	10				6					1.47	3	1		3	1	0.324	-1.625	-0.324	1.625	0.587914	0.230686	10.7915	4.1353	7.3425
ADAMTS4	1.625	0.38288	ENSG00000158859.9	ENSG00000158859	1		12	3	2		4	2			1		11	2			2		7	8							9	4		2	2.42	3	1	2	2	2	0.324	-1.625	-0.324	1.625	0.414114	0.38288	3.5848	2.5113	3.2574
NME9	1.625	0.438656	ENSG00000181322.13	ENSG00000181322		4		2					2				7	2	8	8	2	8	16	6		6		9		3			2		2.79	1		6	6	1	0.324	-1.625	-0.324	1.625	0.364203	0.438656	1.3321	2.1843	1.6318
SYNDIG1L	1.62	0.358437	ENSG00000183379.8	ENSG00000183379		2	4	2		2						3	2	2	5			4	4			2		9			9			2	1.74	2		2	2	2	0.325	-1.62	-0.325	1.62	0.438089	0.358437	2.8532	3.4897	3.0525
PRTN3	1.619	0.611181	ENSG00000196415.9	ENSG00000196415	1	4								1			29	65	71	29	67	27	6	8	7	11		2	2	8		7	2	2	11.69	1		48	6	4	0.326	-1.619	-0.326	1.619	0.244804	0.611181	0.4631	0.5315	0.4926
CCR3	1.608	0.851472	ENSG00000183625.14	ENSG00000183625	9	23	1	17	13	4		4	4	3	5	5	5		5	17	14			4	15	5	24	5					5		6.2	11	4	7	9	1	0.328	-1.608	-0.328	1.608	0.140776	0.851472	1.2032	0.9898	1.1461
ATF4P4	1.602	0.447029	ENSG00000256167.1	ENSG00000256167	3			3	4		4						5	8	3	10	2	6		4						3	3	2	5		2.15	2	1	6	1	2	0.329	-1.602	-0.329	1.602	0.357249	0.447029	1.6225	2.833	2.0391
ALG1L2	1.601	0.278575	ENSG00000251287.8	ENSG00000251287		4	3							2				2	8			2			5				4	1		4		17	1.73	1		2	1	4	0.33	-1.601	-0.33	1.601	0.526532	0.278575	5.0514	3.5066	4.4287
KCNH8	1.6	0.228373	ENSG00000183960.8	ENSG00000183960	1	2																2	2				2					4	10	12	1.16				1	4	0.33	-1.6	-0.33	1.6	0.591054	0.228373	6.5068	5.2433	5.8432
PPIAP3	1.597	0.78361	ENSG00000235044.1	ENSG00000235044	4	7	2	3	4	9			2		1	7	1	6	3	3					2	2	1	4	10	8	3	3	15		3.38	5	2	2	2	6	0.331	-1.597	-0.331	1.597	0.164585	0.78361	0.872	1.8056	1.0919
FTCD	1.591	0.69566	ENSG00000160282.13	ENSG00000160282	4	4	6	13	9				3	1	3	4	5	2	3	1	2	14	6			3	8	8		11			7		3.92	6	2	4	4	3	0.332	-1.591	-0.332	1.591	0.20153	0.69566	1.3051	1.5561	1.3676
CNGB1	1.585	0.182833	ENSG00000070729.13	ENSG00000070729	1					4			2				1		16				2							8					1.13	1		3		1	0.333	-1.585	-0.333	1.585	0.656398	0.182833	14.1571	5.3738	9.26
KRT18P4	1.579	0.363063	ENSG00000229222.1	ENSG00000229222	3	4	2	7			4				2					3	2			1			2	3				4		2	1.26	3	1	1	1	1	0.335	-1.579	-0.335	1.579	0.433448	0.363063	2.4543	4.8088	3.2169
DKK2	1.578	0.386322	ENSG00000155011.8	ENSG00000155011	1			2		2				1					10										17	30	12	9	10	20	3.8	1		2		16	0.335	-1.578	-0.335	1.578	0.410845	0.386322	2.4955	1.6061	2.0001
ASGR1	1.575	0.417758	ENSG00000141505.11	ENSG00000141505	7	4	12	2					5			3		4	13	3	5	8								8	36			5	3.82	4	1	6		8	0.336	-1.575	-0.336	1.575	0.382157	0.417758	3.4048	1.5964	2.7467
GOLGA8K	1.573	0.237404	ENSG00000249931.4	ENSG00000249931		7	4	2			2			2				2				8						2	4						1.09	2	1	2		1	0.336	-1.573	-0.336	1.573	0.57889	0.237404	6.9663	5.5734	6.3522
RPL23AP87	1.57	0.429419	ENSG00000232938.2	ENSG00000232938	1	2		7	4		2					3					2	2	4	6				5	10	3			7	7	2.17	2	1	1	2	4	0.337	-1.57	-0.337	1.57	0.372033	0.429419	2.1142	2.7992	2.3309
UQCRBP1	1.56	0.705419	ENSG00000237748.1	ENSG00000237748	6	4	1	3	4	2	2		1	2	2		5	6	3	3	1	11	11		2	2			2		3		1		2.53	3	1	5	2	1	0.339	-1.56	-0.339	1.56	0.197052	0.705419	0.7038	2.4071	1.059
CCL18	1.559	0.382393	ENSG00000275385.1	ENSG00000275385				7	4	4			3		2		2	4	3		10	4			5					3		2	5		1.91	2	1	4	1	2	0.339	-1.559	-0.339	1.559	0.414578	0.382393	2.6424	3.1794	2.8203
MARK2P16	1.554	0.277139	ENSG00000270670.1	ENSG00000270670	1		2	1	3	4				4				2											2			2		9	0.99	2	1			2	0.341	-1.554	-0.341	1.554	0.528276	0.277139	3.6571	6.1299	4.6383
LGMNP1	1.552	0.376749	ENSG00000214269.3	ENSG00000214269	1			5	6	5			2		2	3						2	9		9			3			3		2		1.79	3	1		4	1	0.341	-1.552	-0.341	1.552	0.420001	0.376749	2.7934	3.4	3.0029
FAM86MP	1.542	0.203189	ENSG00000186234.7	ENSG00000186234	6		2		4					1		3						8				4							2		1.03	2	1	1	1		0.343	-1.542	-0.343	1.542	0.626341	0.203189	9.8232	5.8753	7.8976
SLC5A10	1.538	0.379833	ENSG00000154025.15	ENSG00000154025	1	3	2	3			2				2		2			4			7	2		2				11		4	5	2	1.78	2	1	1	2	4	0.344	-1.538	-0.344	1.538	0.41703	0.379833	1.9946	3.4052	2.423
HSD17B13	1.535	0.275201	ENSG00000170509.11	ENSG00000170509		4		8		4					5					5	2					8	2	3				2		2	1.53	3	1	1	2	1	0.345	-1.535	-0.345	1.535	0.530639	0.275201	5.3549	3.9632	4.8178
HSPE1P4	1.535	0.676202	ENSG00000258153.1	ENSG00000258153	6	9	4	2	4	5	2	4		1		4			5				4	2	7	2		3	2			4			2.35	5	2	1	3	1	0.345	-1.535	-0.345	1.535	0.210765	0.676202	0.6927	2.5845	1.2599
UPF3AP1	1.531	0.58071	ENSG00000226478.3	ENSG00000226478	1	4	8	2	2	5		4		2	2			2		3	5	2				2	2	2	5					5	1.92	4	1	2	1	2	0.346	-1.531	-0.346	1.531	0.262597	0.58071	0.8806	3.1593	1.4841
WFDC2	1.506	0.232383	ENSG00000101443.17	ENSG00000101443	4		4			1	2				2		2		5				4						2	8					1.15	2	1	1	1	2	0.352	-1.506	-0.352	1.506	0.585621	0.232383	6.034	5.279	5.7297
HTR6	1.505	0.199793	ENSG00000158748.3	ENSG00000158748	3					2	2							4										3				12	2	5	1.11	1		1		3	0.352	-1.505	-0.352	1.505	0.631258	0.199793	8.4208	5.472	6.9395
ALDH8A1	1.501	0.949265	ENSG00000118514.13	ENSG00000118514	19	18	10	18	34	5		10	17	1	6	3	5	5		10	5	24		2	2	4	14	6		3		4			7.54	17	6	8	5	1	0.353	-1.501	-0.353	1.501	0.112392	0.949265	0.9242	0.8166	0.897
TMEM89	1.492	0.495849	ENSG00000183396.3	ENSG00000183396	9	2	2	4		5	2	1	2	2		1	1		1		3			2				1							1.27	4	1	1			0.356	-1.492	-0.356	1.492	0.319265	0.495849	0.6937	4.7865	1.8077
KATNBL1P6	1.488	0.366339	ENSG00000228283.3	ENSG00000228283	1		4			4	2					1	5	2		3			2	2	2			2	2	3				2	1.22	2		2	1	1	0.357	-1.488	-0.357	1.488	0.430191	0.366339	1.306	4.9541	2.3566
SAMD14	1.472	0.89952	ENSG00000167100.14	ENSG00000167100		5	8	2	9	2	4		2		2	1	2	2	5	10	10	14	2	2	5		2	8	23	14	33	9	29	2	6.92	4	2	7	3	18	0.36	-1.472	-0.36	1.472	0.126032	0.89952	0.5701	0.8887	0.6411
NOD2	1.471	0.336644	ENSG00000167207.12	ENSG00000167207		2	2	2	2	2			3				2		4	5		4							6	8	15				1.93	2		2		5	0.361	-1.471	-0.361	1.471	0.460634	0.336644	2.5031	3.1505	2.7327
MTND1P23	1.469	0.480287	ENSG00000225972.1	ENSG00000225972	3	2	2		2	4			2	1		1	2			3		8				2			2	6	3		7	2	1.74	2	1	2		3	0.361	-1.469	-0.361	1.469	0.330912	0.480287	0.8141	3.4938	1.5249
VDAC1P2	1.468	0.633314	ENSG00000213856.3	ENSG00000213856	4	5	8	7	6		5	6		1			2	2		5	3	6	2	4				2	10	3			5	2	3.01	5	2	3	1	3	0.361	-1.468	-0.361	1.468	0.232641	0.633314	1.0034	2.0241	1.2713
CHRM5	1.466	0.346486	ENSG00000184984.9	ENSG00000184984	4	1			4	4	2					3			8		3					4			2	8	9	2	5		2.01	2	1	2	1	4	0.362	-1.466	-0.362	1.466	0.450313	0.346486	2.7599	3.0282	2.8497
CATSPERG	1.466	0.843419	ENSG00000099338.22	ENSG00000099338	13	7	10	3	12			2		2	6	6	25	8		29	7	4			7		2	5	15	19	33	13	24	5	8.62	8	3	12	2	18	0.362	-1.466	-0.362	1.466	0.143411	0.843419	0.9532	0.7155	0.8872
KCNE1	1.465	0.175514	ENSG00000180509.11	ENSG00000180509			2	8	2						3	1				3										8					0.93	2	1			1	0.362	-1.465	-0.362	1.465	0.667554	0.175514	12.2433	6.5032	9.1113
GOLGA8R	1.452	0.79611	ENSG00000186399.10	ENSG00000186399	1	27	23	13		9	9	4		6	6	1	5	10	5	13	3	27		11	7		6	6	2	19	52	22		12	10.01	12	4	10	5	18	0.365	-1.452	-0.365	1.452	0.159915	0.79611	1.152	0.6181	1.0246
SLCO5A1	1.451	0.336136	ENSG00000137571.10	ENSG00000137571		7		5		2			5				16	2	5	3	9	10	6						17	11				2	3.3	2	1	8	1	5	0.366	-1.451	-0.366	1.451	0.461173	0.336136	3.6205	1.8468	2.9732
MPPED1	1.446	0.0863246	ENSG00000186732.13	ENSG00000186732		4			6					4							3										15				1.07	2	1			2	0.367	-1.446	-0.367	1.446	0.819739	0.0863246	30	5.6527	13.7285
SLC12A3	1.439	0.084878	ENSG00000070915.9	ENSG00000070915			1			4				1											2						27				1.18	1				4	0.369	-1.439	-0.369	1.439	0.822474	0.084878	30	5.1327	12.2593
SNORD89	1.437	0.557476	ENSG00000212283.1	ENSG00000212283		4	4	3		7		1		2	3	1		2	4			1			5	4	4	5	10	7	5	6		1	2.62	3	1	1	3	5	0.369	-1.437	-0.369	1.437	0.277028	0.557476	0.9185	2.3257	1.2769
TRMT9B	1.426	0.214034	ENSG00000250305.8	ENSG00000250305	1		1		2		2							4	3			6					6		2	3					0.99	1		2	1	1	0.372	-1.426	-0.372	1.426	0.610895	0.214034	4.7248	6.1143	5.2733
GOLGA2P8	1.424	0.328299	ENSG00000214433.4	ENSG00000214433		4	1	2	2			2		1			2	2			4		2						4	1		11	2		1.37	2		1		3	0.373	-1.424	-0.373	1.424	0.469571	0.328299	1.6878	4.4324	2.5208
CEP295NL	1.423	0.60953	ENSG00000178404.9	ENSG00000178404	10	18	23	24	9	12	6	17		1	12		8		9		3	2			7	8		2	2	17			7	5	6.69	16	6	4	3	5	0.373	-1.423	-0.373	1.423	0.245737	0.60953	1.6719	0.9189	1.4585
OR4N2	1.422	0.635045	ENSG00000176294.5	ENSG00000176294		2	8	3	2	2	4			1		1	5			10	5	4							12	11	18	4	7	17	3.94	3	1	4		12	0.373	-1.422	-0.373	1.422	0.231716	0.635045	0.6409	1.549	0.9326
C9orf153	1.414	0.793104	ENSG00000187753.12	ENSG00000187753	6	4	6	3	2	6	2			1	5	2	11	12		3	7	14	4	4		7		3	2	6		16	5	2	4.4	4	2	8	3	5	0.375	-1.414	-0.375	1.414	0.161026	0.793104	0.5683	1.3895	0.7557
SOHLH2	1.412	0.413234	ENSG00000120669.15	ENSG00000120669	3		4	3	6	4	2			1	3	1								2		2		3	2		6				1.45	3	1		1	1	0.376	-1.412	-0.376	1.412	0.386159	0.413234	1.0908	4.1842	2.1255
H3F3BP1	1.409	0.517733	ENSG00000236534.1	ENSG00000236534	3	2	1	1	1	2			1	2			1	2	4	4		1	1	1			2	1	2	6	6	3	1		1.59	2		2	1	3	0.377	-1.409	-0.377	1.409	0.303576	0.517733		3.8281	0.9456
STEAP4	1.404	0.186152	ENSG00000127954.12	ENSG00000127954		5	2							1		1			3		5		9									9		2	1.28	1		1	2	2	0.378	-1.404	-0.378	1.404	0.651401	0.186152	8.8461	4.7232	6.9967
PEBP4	1.402	0.3216	ENSG00000134020.7	ENSG00000134020		5	4	1					2	1		1	5	3	3	3	1	9													1.22	2	1	4			0.378	-1.402	-0.378	1.402	0.47687	0.3216	1.5098	4.9917	2.7261
XPOTP1	1.402	0.932328	ENSG00000214185.3	ENSG00000214185	4		10	8	6	9		4	2	1	3	4	12	14	18	9	5	13	4		6	6	4	3	2		3	20		5	5.89	6	2	12	4	5	0.378	-1.402	-0.378	1.402	0.116862	0.932328	0.5187	1.0416	0.641
SEPT2P1	1.399	0.261817	ENSG00000227850.1	ENSG00000227850	1	2		2	6					1		3		4			3								2			2	2		0.99	2	1	1		1	0.379	-1.399	-0.379	1.399	0.547246	0.261817	2.8794	6.13	4.0566
OR2A20P	1.399	0.898907	ENSG00000170356.9	ENSG00000170356	7	16		18	21	9	7	4	1	1	5	10	31	20	52	20	24	12	1	1	1	3		5	19	28	3	4			10.8	12	5	26	2	9	0.379	-1.399	-0.379	1.399	0.12621	0.898907	0.8663	0.5743	0.7924
KRT18P15	1.396	0.506994	ENSG00000234737.1	ENSG00000234737	1		2		2	3					3		2	4	3	8	2		4	2	2	6	2		2	11	6	7	7	7	2.89	1		3	3	7	0.38	-1.396	-0.38	1.396	0.311176	0.506994	0.3585	2.1076	0.819
SRP14P2	1.396	0.952448	ENSG00000234106.3	ENSG00000234106	7	6	4	3	2	3	2	3	3			2	1	6	4	8	3	10	3	4	2	2		2	1	3	6	12	2	4	3.65	4	2	5	2	5	0.38	-1.396	-0.38	1.396	0.111571	0.952448	0.2323	1.672	0.5073
PDLIM1P4	1.393	0.571191	ENSG00000249274.1	ENSG00000249274		9		4	9	5	2				6	2	12	13		4	12	6	1		2			8	10	18	17	1	7	4	5.08	4	2	8	2	10	0.381	-1.393	-0.381	1.393	0.268416	0.571191	1.3159	1.205	1.2857
C4B	1.383	0.97408	ENSG00000224389.8	ENSG00000224389	10	16	31	29	9	38	13	4	7	1	24	1	2	8	10	10	7	20	15	11	9	13			4	30	21	9		15	12.26	22	8	10	8	13	0.383	-1.383	-0.383	1.383	0.10615	0.97408	0.8135	0.5074	0.7446
C9orf24	1.372	0.403877	ENSG00000164972.12	ENSG00000164972		7	5		1	4			3		3		16	6	13		5		1	2		6		2	2		12		5	5	3.28	3	1	7	2	4	0.386	-1.372	-0.386	1.372	0.394569	0.403877	2.0263	1.8574	1.9787
FAM133DP	1.371	0.998598	ENSG00000230562.3	ENSG00000230562	7	4	8	3	4	5	2	2	2	2	2	3	5	8		5	7	10	2		7	2	12		8	8	18	4	5	2	4.95	5	2	6	4	8	0.387	-1.371	-0.387	1.371	0.100323	0.998598	0.3149	1.2371	0.4988
MEOX2	1.37	0.325486	ENSG00000106511.5	ENSG00000106511		7	12	3		4				1		9	9	2			7		11		5	2	8			6				5	3.02	4	2	3	4	2	0.387	-1.37	-0.387	1.37	0.472622	0.325486	3.5496	2.0155	3.0525
HOXD4	1.368	0.54548	ENSG00000170166.5	ENSG00000170166	7	5	3	8	3	1		1	1	5	2	1	2	1		1	3			7				2		6			2	5	2.23	4	2	1	2	2	0.387	-1.368	-0.387	1.368	0.284787	0.54548	0.8991	2.7301	1.3391
SCARF1	1.367	0.415838	ENSG00000074660.15	ENSG00000074660	13	4		10		2		2		2	7		5		18		3			4	7	2	8		4	8	18		1	5	4.15	5	2	4	4	6	0.388	-1.367	-0.388	1.367	0.383851	0.415838	2.3103	1.4736	2.0853
C1orf189	1.36	0.261322	ENSG00000163263.6	ENSG00000163263	1		2	8	2		2	4							3	8	6		2				2						5		1.5	2	1	3	1	1	0.39	-1.36	-0.39	1.36	0.54787	0.261322	3.9265	4.0601	3.9737
FAM107A	1.352	0.350882	ENSG00000168309.16	ENSG00000168309	6	9				4	4	4					5	8	3	5	2	2	2	4	3				8				10		2.58	3	1	4	2	3	0.392	-1.352	-0.392	1.352	0.445778	0.350882	2.5483	2.3574	2.4913
RNF151	1.351	0.291422	ENSG00000179580.9	ENSG00000179580	1	7		3	1					1	3	1		8			3			2		4			2	1				5	1.47	2	1	2	1	1	0.392	-1.351	-0.392	1.351	0.511185	0.291422	2.7969	4.1329	3.1958
SUB1P1	1.342	0.353216	ENSG00000227203.3	ENSG00000227203	1	4	2	2	4		4				2		2	2		3	5		2		5				2	3			7		1.63	2	1	2	1	2	0.395	-1.342	-0.395	1.342	0.443388	0.353216	1.6289	3.7228	2.2157
PCDHA10	1.34	0.340056	ENSG00000250120.6	ENSG00000250120	3	2	2	5		5	4		2		2		2									4	2	2	6				2		1.43	3	1		1	1	0.395	-1.34	-0.395	1.34	0.457029	0.340056	1.7784	4.2362	2.5471
SNORA59A	1.336	0.644099	ENSG00000239149.1	ENSG00000239149	7	12	15	8	1	2	3	1		5	8		5			5	3	6	6	2	2	4		3	2	10	3	9			4.06	8	3	3	3	4	0.396	-1.336	-0.396	1.336	0.226935	0.644099	0.9516	1.5056	1.0779
RPS20P2	1.325	0.209922	ENSG00000219274.1	ENSG00000219274	3				4	4				1	3					3		2				4	2					2			0.94	2	1	1	1		0.399	-1.325	-0.399	1.325	0.616706	0.209922	4.5574	6.4679	5.3044
IL1R2	1.324	0.343757	ENSG00000115590.13	ENSG00000115590	1	4		3	4			2	2		2		2	5	13		5	6		4			6					4			2.13	2	1	5	2	1	0.4	-1.324	-0.4	1.324	0.453151	0.343757	1.944	2.8548	2.2388
CYP2D6	1.32	0.136818	ENSG00000100197.20	ENSG00000100197	1			5		7	6							6												3					0.94	2	1	1			0.401	-1.32	-0.401	1.32	0.729762	0.136818	19.0932	6.475	11.2402
RGMA	1.319	0.187919	ENSG00000182175.13	ENSG00000182175		2	4	2	4	5			7																6			2			1.09	3	1			1	0.401	-1.319	-0.401	1.319	0.648755	0.187919	7.7531	5.5578	6.6511
CA4	1.318	0.241602	ENSG00000167434.9	ENSG00000167434				2	4	2	2			1				2						2	7		5	2	12				2		1.44	1			3	2	0.401	-1.318	-0.401	1.318	0.573321	0.241602	3.4696	4.2115	3.7303
EEF1DP3	1.307	0.970381	ENSG00000229715.4	ENSG00000229715	13	5	1	6	13	1	7	6	1	1	2	1	14	8	3	5	5	7	5	2	2	4	2	2	7		5	7	5	12	4.99	6	3	7	3	6	0.404	-1.307	-0.404	1.307	0.107058	0.970381	0.3498	1.2263	0.5097
IL17RD	1.299	24.6204	ENSG00000144730.17	ENSG00000144730	700	752	812	802	718	855	275	329	367	309	343	263	620	812	674	548	589	792	330	343	242	287	356	301	1087	1120	712	1017	758	1062	605.89	773	314	672	310	959	0.406	-1.299	-0.406	1.299	2.39635e-25	24.6204	0.019	0.0238	0.0198
RAB27B	1.298	27.6972	ENSG00000041353.9	ENSG00000041353	7605	8236	8877	8869	12355	8643	3547	2894	3533	4232	3297	4691	8174	7941	8021	8275	8033	8269	3152	2553	2763	2854	3085	2466	8531	5333	8753	8187	7769	7438	6279.22	9098	3699	8119	2812	7668	0.407	-1.298	-0.407	1.298	2.00832e-28	27.6972	0.0199	0.0148	0.019
TP53I3	1.298	38.1682	ENSG00000115129.13	ENSG00000115129	2902	2183	2232	2158	2724	2365	902	921	1025	948	891	1232	2835	2675	2821	2885	2575	2576	1009	1025	1018	849	1163	943	3149	2651	3774	3600	3881	3032	2098.18	2427	986	2728	1001	3348	0.407	-1.298	-0.407	1.298	6.78815e-39	38.1682	0.0128	0.0167	0.0133
GM2A	1.297	88.1751	ENSG00000196743.8	ENSG00000196743	6545	6338	6477	6350	6987	6887	2698	2830	2530	2767	2617	2663	7704	7082	6879	7068	7541	7659	3516	3834	3825	3798	3455	3838	5275	6911	5251	4861	5008	5324	5150.56	6597	2684	7322	3711	5438	0.407	-1.297	-0.407	1.297	6.68264e-89	88.1751	0.0051	0.015	0.0057
DIP2C	1.296	21.7806	ENSG00000151240.16	ENSG00000151240	2283	2761	2953	3341	2004	2819	1107	1221	1041	1186	1256	772	2232	2162	2474	2373	2311	2324	992	1315	1196	1271	761	1079	1657	2428	1940	2103	1828	2519	1856.92	2694	1097	2313	1102	2079	0.407	-1.296	-0.407	1.296	1.65713e-22	21.7806	0.0236	0.017	0.0238
ARHGEF40	1.296	29.0746	ENSG00000165801.9	ENSG00000165801	4658	5949	5721	6700	4848	5798	2440	2433	2069	2482	2661	1626	4224	4069	4551	4025	4323	3646	1899	2243	2364	2432	1733	2435	3403	4309	3441	3346	3393	4547	3592.22	5612	2285	4140	2184	3740	0.407	-1.296	-0.407	1.296	8.42236e-30	29.0746	0.0176	0.0155	0.0179
AKT3	1.295	49.8977	ENSG00000117020.16	ENSG00000117020	2742	3103	2956	3231	2735	3140	1367	1360	1132	1222	1242	980	2993	3202	3000	3046	3219	3661	1367	1507	1284	1419	1066	1511	4475	4213	4133	3890	3540	4110	2561.51	2984	1217	3187	1359	4060	0.408	-1.295	-0.408	1.295	1.26566e-50	49.8977	0.0088	0.0161	0.01
ACO2	1.295	68.7229	ENSG00000100412.15	ENSG00000100412	6252	7207	7314	7465	7815	8003	3015	2946	2832	3226	3067	2868	5956	5342	5448	5947	6191	5768	2303	2791	2665	3160	2554	3008	6143	7729	6440	7256	7457	7039	5173.6	7343	2992	5775	2747	7011	0.408	-1.295	-0.408	1.295	1.8928e-69	68.7229	0.0063	0.015	0.0074
PRKG2	1.294	36.3548	ENSG00000138669.9	ENSG00000138669	1054	1252	1371	1408	1403	1186	472	503	494	551	531	576	1132	1032	1092	862	1212	1156	368	396	453	379	388	437	583	532	809	751	627	765	792.5	1279	521	1081	404	678	0.408	-1.294	-0.408	1.294	4.4182e-37	36.3548	0.0113	0.0214	0.0133
CCDC150P1	1.293	0.395546	ENSG00000256304.1	ENSG00000256304	10	16	11	22	6	9	6			17	8		5	1	3		2							9							4.11	12	5	2	2		0.408	-1.293	-0.408	1.293	0.402211	0.395546	2.6193	1.4853	2.1777
ABHD1	1.293	0.449606	ENSG00000143994.13	ENSG00000143994	1		4	2	2	4				1	2	3	2		3		2	2		1					1	8	8		2	7	1.82	2	1	2		4	0.408	-1.293	-0.408	1.293	0.355135	0.449606	0.5554	3.3473	1.2611
AADAC	1.293	1.31899	ENSG00000114771.13	ENSG00000114771	16	18	16	13	17	18	11		17	7	3	1	27	28	3	23	9	24	19	2	5	4		8	43	28	33	92	70	43	19.91	16	6	19	6	52	0.408	-1.293	-0.408	1.293	0.0479742	1.31899	0.439	0.3178	0.4072
FTCDNL1	1.293	13.0261	ENSG00000226124.6	ENSG00000226124	495	386	413	370	487	393	211	138	115	185	177	211	370	384	438	327	324	368	228	192	105	145	180	163	517	257	461	563	516	431	318.33	424	173	368	169	458	0.408	-1.293	-0.408	1.293	9.41572e-14	13.0261	0.0388	0.0328	0.0377
PCDHA4	1.291	3.85485	ENSG00000204967.10	ENSG00000204967	49	50	109	112	150	87	60	32	26	37	23	49	78	105	72	95	52	82	13	34	32	59	42	32	91	98	97	132	32	65	66.46	93	38	81	35	86	0.409	-1.291	-0.409	1.291	0.000139685	3.85485	0.1386	0.1048	0.1319
PLA2G4C	1.291	6.0564	ENSG00000105499.13	ENSG00000105499	114	106	185	120	113	125	66	48	47	61	49	41	70	30	58	81	28	59	33	44	51	40	42	24	58	72	30	45	95	44	65.96	127	52	54	39	57	0.409	-1.291	-0.409	1.291	8.78211e-07	6.0564	0.0737	0.1055	0.0797
FTH1P16	1.29	2.24965	ENSG00000227376.1	ENSG00000227376	16	13	16	18	7	9	6	4	3	5	3	12	20	10	22	9	9	8	7	12	14	8	8	5	19	14	9	18	17	24	11.49	13	6	13	9	17	0.409	-1.29	-0.409	1.29	0.005628	2.24965	0.0733	0.5403	0.1593
ZSCAN2	1.29	28.7814	ENSG00000176371.13	ENSG00000176371	606	438	444	437	491	522	234	204	190	175	193	210	460	424	523	563	513	401	150	167	206	191	237	223	714	670	750	664	826	753	419.34	490	201	481	196	730	0.409	-1.29	-0.409	1.29	1.65406e-29	28.7814	0.0125	0.0282	0.0153
TYSND1	1.29	39.9826	ENSG00000156521.13	ENSG00000156521	3028	2453	2392	2908	3371	2900	1126	1158	1230	1157	1086	1216	2228	2554	3023	2747	2643	2278	1277	1139	1011	1163	1218	968	1475	1898	1543	1528	1933	1418	1869.04	2842	1162	2579	1129	1632	0.409	-1.29	-0.409	1.29	1.04078e-40	39.9826	0.0117	0.017	0.0125
RAB27A	1.288	45.0767	ENSG00000069974.15	ENSG00000069974	3357	2971	3018	3027	3637	3091	1371	1152	1185	1311	1247	1553	3775	4163	3983	3649	3921	4092	1854	1498	1374	1276	1482	1455	3656	2593	3521	3448	2890	3312	2628.75	3184	1303	3930	1490	3237	0.41	-1.288	-0.41	1.288	8.38173e-46	45.0767	0.0105	0.0161	0.0111
EXOC3L1	1.286	1.77516	ENSG00000179044.15	ENSG00000179044	21	11	19	8	17	13	8	4	5	5	10	4	25	12	58	8	7	22	13	23	32	17	4	23	27	14	18	13	12	15	15.6	15	6	22	19	16	0.41	-1.286	-0.41	1.286	0.0167818	1.77516	0.2191	0.4017	0.2499
FAHD2CP	1.286	6.06413	ENSG00000231584.8	ENSG00000231584	59	56	62	43	58	61	13	33	26	23	18	25	117	53	49	76	85	47	45	26	23	32	18	44	94	113	102	78	102	105	56.15	56	23	71	31	99	0.41	-1.286	-0.41	1.286	8.62722e-07	6.06413	0.0515	0.1216	0.0647
HYPK	1.285	0.720346	ENSG00000242028.6	ENSG00000242028	7	23	27	13	9	6	9		11	4	6	4			8	12	3	4	3	8		4		3	7	47	27	9		2	8.59	14	6	4	3	15	0.41	-1.285	-0.41	1.285	0.190394	0.720346	0.9901	0.7182	0.9217
FRRS1	1.285	41.852	ENSG00000156869.12	ENSG00000156869	565	642	586	715	703	510	224	234	240	274	293	257	846	742	898	713	818	851	393	358	382	361	342	323	298	305	258	248	279	259	463.95	620	254	811	360	274	0.41	-1.285	-0.41	1.285	1.40604e-42	41.852	0.0075	0.0268	0.0101
RTN4	1.285	46.9977	ENSG00000115310.17	ENSG00000115310	43537	38713	38634	46073	36330	40632	16812	17114	16096	16100	17442	16556	47039	55109	61238	47198	54885	56358	19677	19623	19074	21378	18864	19680	35774	52244	34625	35847	32075	39156	33796.1	40653	16687	53638	19716	38287	0.41	-1.285	-0.41	1.285	1.00542e-47	46.9977	0.0114	0.014	0.011
CYTOR	1.284	14.8561	ENSG00000222041.10	ENSG00000222041	3398	2348	2542	2112	3283	2435	1065	1073	1146	998	909	1429	4547	4852	4821	4990	3780	3885	1746	1503	1456	1243	2526	1312	6972	4545	8669	7262	7684	5385	3330.51	2686	1103	4479	1631	6753	0.411	-1.284	-0.411	1.284	1.39291e-15	14.8561	0.042	0.0156	0.0348
PRR26	1.283	0.984733	ENSG00000180525.11	ENSG00000180525	4	22	2	12	9	9	6	4		2	9	3	27	16	16	26	17	6	4	2		4		12	12	17		20	12	12	9.51	10	4	18	4	12	0.411	-1.283	-0.411	1.283	0.103578	0.984733	0.5087	0.6499	0.5429
PDIA3	1.283	30.1732	ENSG00000167004.12	ENSG00000167004	34907	31060	30783	31184	28180	34663	13568	12963	12998	13315	13489	12087	34652	37048	36621	32983	37011	37221	16875	18942	17947	18156	14765	18786	40326	73923	41495	42409	36236	46939	29051.1	31796	13070	35923	17578	46888	0.411	-1.283	-0.411	1.283	6.71132e-31	30.1732	0.0207	0.014	0.0171
GLB1	1.282	35.706	ENSG00000170266.15	ENSG00000170266	9472	10551	10433	10837	11032	11630	4389	4520	4372	4364	4252	4407	13777	12860	12495	11709	12474	12504	4651	5037	5103	4937	4688	5160	11609	21980	12424	12564	12326	14026	9352.79	10659	4384	12636	4929	14155	0.411	-1.282	-0.411	1.282	1.96794e-36	35.706	0.0171	0.0144	0.0143
STRADB	1.282	41.4487	ENSG00000082146.12	ENSG00000082146	3316	3353	3196	3192	3359	2854	1332	1277	1381	1173	1239	1521	3883	3480	3560	3407	3365	3757	1780	1556	1540	1572	1727	1491	3448	2077	3711	3152	2804	3088	2552.97	3212	1320	3575	1611	3047	0.411	-1.282	-0.411	1.282	3.55888e-42	41.4487	0.0105	0.0162	0.012
FOSL2	1.282	47.189	ENSG00000075426.11	ENSG00000075426	5468	7218	7207	8058	6975	7295	2847	2926	2583	3142	3167	2691	10212	10321	10183	10518	11219	11563	4687	5461	5577	5594	4151	5179	9463	10112	7730	9151	9409	10725	7027.68	7037	2893	10669	5108	9432	0.411	-1.282	-0.411	1.282	6.47127e-48	47.189	0.0095	0.0146	0.0107
IL17RE	1.281	7.33316	ENSG00000163701.18	ENSG00000163701	70	57	80	76	58	44	28	27	17	31	29	25	52	34	45	44	44	35	30	38	23	44	34	36	60	54	45	27	44	27	41.89	64	26	42	34	43	0.412	-1.281	-0.412	1.281	4.64349e-08	7.33316	0.0283	0.1582	0.0509
LAMA3	1.281	8.36636	ENSG00000053747.15	ENSG00000053747	1199	2007	1664	2085	772	1442	606	629	584	601	966	387	1171	1017	1156	966	1155	1201	377	503	560	501	319	607	640	1345	734	766	503	822	909.54	1528	629	1111	478	802	0.411	-1.281	-0.411	1.281	4.30171e-09	8.36636	0.0754	0.0204	0.0628
LHFPL2	1.281	109.113	ENSG00000145685.13	ENSG00000145685	4983	5796	5281	5860	6301	6083	2353	2205	2196	2548	2316	2488	10080	10026	9998	10267	10220	11241	2289	2354	2329	2347	2079	2230	6605	6271	5834	6167	6117	6620	5382.79	5717	2351	10305	2271	6269	0.411	-1.281	-0.411	1.281	7.70532e-110	109.113	0.0033	0.0149	0.0044
ADAR	1.28	33.5385	ENSG00000160710.15	ENSG00000160710	17231	23050	23063	24833	18413	21878	8889	8801	8276	9500	9997	7445	16760	15147	15703	16137	17561	17313	6348	7439	7822	7980	5897	7816	11245	15592	10968	12181	10422	14786	13283.1	21411	8818	16437	7217	12532	0.412	-1.28	-0.412	1.28	2.89402e-34	33.5385	0.0153	0.0142	0.0153
EIF5A2	1.28	45.0998	ENSG00000163577.7	ENSG00000163577	3126	2977	3172	3013	3748	2737	1251	1103	1318	1256	1384	1415	3024	3060	2837	3283	3016	3623	971	896	948	1016	1064	860	4873	3299	4347	4333	3597	3971	2517.33	3129	1288	3140	959	4070	0.412	-1.28	-0.412	1.28	7.94638e-46	45.0998	0.0099	0.0162	0.0109
CFLAR	1.28	64.5771	ENSG00000003402.19	ENSG00000003402	1562	1527	1476	1541	1417	1475	586	625	594	575	787	539	1447	1500	1441	1386	1406	1255	506	560	466	481	448	512	2105	2093	2190	1956	2330	2036	1227.41	1500	618	1406	496	2118	0.412	-1.28	-0.412	1.28	2.64789e-65	64.5771	0.0057	0.0187	0.007
RRBP1	1.278	11.5319	ENSG00000125844.15	ENSG00000125844	20986	25716	27674	29404	16416	30114	10528	10774	9617	11190	13189	6682	15627	14914	18619	14521	22126	16530	8590	11329	12421	13815	7546	13468	14431	25138	14072	20244	13430	25735	16494.8	25052	10330	17056	11195	18842	0.412	-1.278	-0.412	1.278	2.93861e-12	11.5319	0.0522	0.0142	0.0454
GSTO2	1.277	6.00246	ENSG00000065621.14	ENSG00000065621	81	63	71	82	81	56	23	30	18	50	30	26	120	76	156	159	91	75	34	39	36	33	34	37	107	44	64	107	90	62	65.84	72	30	113	36	79	0.413	-1.277	-0.413	1.277	9.94353e-07	6.00246	0.0627	0.1057	0.0701
TIMP2	1.277	19.0163	ENSG00000035862.12	ENSG00000035862	43563	50423	51668	55220	35753	57894	20963	20355	19416	21491	22673	16638	36362	32238	34780	31988	42122	37851	16841	21023	19712	22123	14890	22866	38568	67832	35588	45324	37669	59308	34438.2	49087	20256	35890	19576	47382	0.413	-1.277	-0.413	1.277	9.63178e-20	19.0163	0.0305	0.014	0.0272
STAM	1.277	48.6196	ENSG00000136738.14	ENSG00000136738	3927	4138	4533	4707	5096	4737	1732	1574	1608	2134	1850	2288	4361	3910	3983	4027	4543	4282	1698	1621	1610	1898	1996	1803	3212	3389	3229	3478	3023	3715	3136.75	4523	1864	4184	1771	3341	0.413	-1.277	-0.413	1.277	2.40117e-49	48.6196	0.0095	0.0157	0.0102
C1QL4	1.276	5.87381	ENSG00000186897.4	ENSG00000186897	73	94	82	84	105	93	37	61	35	37	38	12	102	93	84	141	146	108	98	72	56	102	69	56	262	356	127	252	308	196	112.66	88	37	112	76	250	0.413	-1.276	-0.413	1.276	1.33719e-06	5.87381	0.0777	0.0675	0.0756
ANO10	1.276	69.168	ENSG00000160746.12	ENSG00000160746	5773	6239	6267	6373	7653	7452	2603	2474	2725	2932	2559	3120	8859	8141	8480	8161	8560	8666	3475	3105	3052	3076	3338	3012	7461	9409	8193	7880	7913	7658	5820.16	6626	2736	8478	3176	8086	0.413	-1.276	-0.413	1.276	6.79133e-70	69.168	0.0063	0.0148	0.0071
ADAM8	1.274	0.57791	ENSG00000151651.15	ENSG00000151651	9	7	8	7	6	6	6		7	1	2	3			8	3	9	2	6	2	2	2		5		11				15	4.18	7	3	4	3	4	0.414	-1.274	-0.414	1.274	0.264296	0.57791	1.0349	1.4604	1.1399
DUSP15	1.274	1.12562	ENSG00000149599.15	ENSG00000149599	22	7	2	17	11	18	7	6	2	2	5	10	20	22	24	18	3	4	9		12	6		6	8	22	6	11	12	20	10.41	13	5	15	6	13	0.413	-1.274	-0.413	1.274	0.0748826	1.12562	0.4361	0.5952	0.4692
HEG1	1.274	8.19961	ENSG00000173706.12	ENSG00000173706	9834	13705	13245	16027	8302	14132	5431	5259	4549	6039	6559	3281	5876	5403	6308	6200	7258	7252	5077	6882	7563	8175	4349	7976	16947	33364	14788	19331	12059	25089	10208.6	12541	5186	6383	6670	20263	0.414	-1.274	-0.414	1.274	6.31526e-09	8.19961	0.0643	0.0144	0.0535
NBL1	1.274	27.2041	ENSG00000158747.13	ENSG00000158747	2698	1551	1690	1549	1630	1909	806	810	787	761	671	728	2602	2728	2863	2249	2068	2354	947	959	893	848	938	843	2567	3392	2781	2452	3160	2421	1755.24	1838	760	2477	905	2796	0.414	-1.274	-0.414	1.274	6.25062e-28	27.2041	0.0194	0.0172	0.018
TUBB6	1.274	56.3349	ENSG00000176014.12	ENSG00000176014	24375	20933	22290	21300	28710	24928	9256	9877	9913	10347	8618	10940	38546	39394	39322	40248	37384	34721	21521	20658	20035	19691	25193	19992	28170	26787	31112	30568	34737	28751	24610.5	23756	9825	38269	21182	30021	0.414	-1.274	-0.414	1.274	4.62461e-57	56.3349	0.0085	0.014	0.009
CALML4	1.273	1.66764	ENSG00000129007.14	ENSG00000129007	35	42	31	20	12	20	13	11	9	10	20	3	16	17	18	9	23	9		13	6	4	2	14	5	26	9	4	7	7	13.84	27	11	15	6	10	0.414	-1.273	-0.414	1.273	0.0214962	1.66764	0.2746	0.4511	0.3112
KLHL22	1.273	43.634	ENSG00000099910.16	ENSG00000099910	1293	1491	1347	1526	1412	1575	514	679	543	615	603	623	1423	1416	1425	1275	1406	1149	712	674	686	888	791	714	1353	1836	1858	1507	1815	1523	1155.71	1441	596	1349	744	1649	0.414	-1.273	-0.414	1.273	2.32291e-44	43.634	0.0091	0.019	0.0106
PRR7	1.27	7.99348	ENSG00000131188.11	ENSG00000131188	1919	1126	887	1856	1290	1410	575	701	427	488	813	517	590	1394	1954	1100	1258	993	1048	880	1043	1114	715	645	697	628	825	404	787	659	958.02	1415	587	1215	908	667	0.415	-1.27	-0.415	1.27	1.01514e-08	7.99348	0.0744	0.0201	0.0647
RAB11FIP5	1.27	148.489	ENSG00000135631.16	ENSG00000135631	7220	7117	6866	8194	7857	8062	3005	3179	3269	3274	3035	3025	14069	14567	14696	13526	14659	14484	4090	4453	4591	4541	4024	4427	9598	9754	9085	9883	9616	9950	7803.89	7553	3131	14334	4354	9648	0.415	-1.27	-0.415	1.27	3.24492e-149	148.489	0.0022	0.0146	0.0032
LMO2	1.269	0.722334	ENSG00000135363.11	ENSG00000135363	3	9	12	7	4	9		4	2	4	3	6	20	12	8	10	9	8							6		27		5		5.59	7	3	11		6	0.415	-1.269	-0.415	1.269	0.189525	0.722334	0.6873	1.0963	0.8008
IL17RA	1.269	15.157	ENSG00000177663.13	ENSG00000177663	3633	3810	3920	4223	2791	4333	1550	1865	1490	1595	1684	1239	3140	3381	3789	3358	3960	3549	1529	1819	1584	1868	1028	1707	2243	4647	2057	2529	2312	3236	2662.33	3785	1570	3530	1589	2837	0.415	-1.269	-0.415	1.269	6.96684e-16	15.157	0.0397	0.0161	0.0335
MZT2B	1.269	25.9139	ENSG00000152082.13	ENSG00000152082	10887	6348	6444	7204	7496	7865	3312	3455	3348	3063	3036	2981	8032	10098	11031	8869	8878	7908	4765	4270	4209	4317	5011	3739	9482	7820	9892	7805	11238	7165	6665.58	7707	3199	9136	4385	8900	0.415	-1.269	-0.415	1.269	1.21935e-26	25.9139	0.0216	0.0147	0.0194
GBAP1	1.268	9.55641	ENSG00000160766.14	ENSG00000160766	172	263	245	223	250	209	92	100	52	74	137	110	223	181	132	192	171	145	77	70	54	89	92	82	155	117	212	164	92	125	143.38	227	94	174	77	144	0.415	-1.268	-0.415	1.268	2.77709e-10	9.55641	0.0463	0.056	0.0481
GCLM	1.268	87.3872	ENSG00000023909.9	ENSG00000023909	4990	4352	4622	4594	5079	4717	1979	1884	1980	1921	1881	2130	3233	3442	3439	3661	3575	3969	1331	1355	1389	1351	1447	1307	2782	2228	2343	2784	2209	2634	2820.26	4726	1962	3553	1363	2497	0.415	-1.268	-0.415	1.268	4.10045e-88	87.3872	0.0042	0.0159	0.0054
ST13P5	1.267	1.13354	ENSG00000212789.4	ENSG00000212789	13	4	6	3	14	7		6	2	6	2	4	7	4	8	10	20	8		4	2	4	4	5	6	3	21	9	5	7	6.48	8	3	10	3	8	0.416	-1.267	-0.416	1.267	0.07353	1.13354	0.2611	0.9473	0.3893
H3F3A	1.267	36.1211	ENSG00000163041.9	ENSG00000163041	10792	8913	9144	8369	10982	9994	3907	3995	3863	3954	3534	4920	9198	8876	8639	9787	9062	9269	5032	4693	4438	4866	5765	4441	17903	12420	17340	17862	21828	15969	8991.83	9699	4029	9138	4872	17220	0.415	-1.267	-0.415	1.267	7.56612e-37	36.1211	0.0136	0.0145	0.0138
TRIB1	1.267	44.9071	ENSG00000173334.3	ENSG00000173334	1445	1571	1527	1666	1455	1758	605	669	588	620	787	645	1442	1448	1358	1173	1530	1428	698	524	604	703	524	534	3039	3327	2677	2831	2878	3182	1441.29	1570	652	1396	598	2989	0.416	-1.267	-0.416	1.267	1.2385e-45	44.9071	0.0094	0.018	0.0103
MR1	1.267	62.0293	ENSG00000153029.14	ENSG00000153029	1298	1353	1444	1420	1724	1530	591	537	597	700	540	669	1631	1584	1804	1726	1575	1804	941	915	964	877	908	952	1466	1681	1679	1510	1416	1567	1246.89	1462	606	1687	926	1553	0.416	-1.267	-0.416	1.267	9.34736e-63	62.0293	0.0055	0.0186	0.0071
RNF215	1.266	17.2435	ENSG00000099999.14	ENSG00000099999	853	944	800	754	564	629	294	384	254	281	377	300	955	1055	848	764	751	860	403	375	321	340	272	382	952	1531	1211	1068	1065	785	679.1	757	315	872	349	1102	0.416	-1.266	-0.416	1.266	5.7085e-18	17.2435	0.0282	0.0227	0.0277
RRAGD	1.266	18.5376	ENSG00000025039.14	ENSG00000025039	351	302	340	349	291	264	131	101	178	139	107	133	506	502	548	448	505	510	219	218	167	205	134	216	283	243	188	322	211	240	278.33	316	132	503	193	248	0.416	-1.266	-0.416	1.266	2.89976e-19	18.5376	0.0209	0.0355	0.0229
USP32P2	1.265	0.208318	ENSG00000233327.10	ENSG00000233327		4	12	5		3	4				6			2						2				2							1.3	4	2		1		0.416	-1.265	-0.416	1.265	0.618988	0.208318	5.8061	4.6538	5.2697
USP30-AS1	1.265	1.13462	ENSG00000256262.1	ENSG00000256262	34	19	29	11	19	21	15	4		17	14	6	7	22	8	10	26	10		4	5	4		6	16	11		9	2	2	11.04	22	9	14	3	7	0.416	-1.265	-0.416	1.265	0.073346	1.13462	0.482	0.5621	0.5024
AGPAT4	1.263	18.7851	ENSG00000026652.13	ENSG00000026652	1391	1457	1513	1653	1295	1778	656	568	690	652	662	558	1132	1214	1152	1181	1223	1237	465	696	483	655	398	704	891	1332	615	950	765	897	962.02	1514	631	1190	567	908	0.417	-1.263	-0.417	1.263	1.64015e-19	18.7851	0.0281	0.0201	0.026
TMBIM1	1.263	43.8394	ENSG00000135926.14	ENSG00000135926	9434	8625	9385	9265	12641	10594	3930	3927	4376	4388	3521	4836	15250	14914	14765	15411	14942	13782	5166	4657	4695	4689	5809	4361	14670	18242	15953	16620	18351	14421	10053.9	9991	4163	14844	4896	16376	0.417	-1.263	-0.417	1.263	1.44746e-44	43.8394	0.0112	0.0144	0.0113
HEPACAM	1.261	0.181328	ENSG00000165478.6	ENSG00000165478	3		2	2						1	2		7						6							3		2		5	1.06	1		1	1	2	0.417	-1.261	-0.417	1.261	0.658676	0.181328	5.6163	5.74	5.6646
NANOS3	1.261	1.36088	ENSG00000187556.7	ENSG00000187556	22	12	8	8	24	7	7	2	2	4	5	15	16	11	16	8	14	12	2		14	2	18	5	41	11	27	29	24	24	12.97	14	6	13	7	26	0.417	-1.261	-0.417	1.261	0.0435631	1.36088	0.3142	0.4805	0.3501
LOXL2	1.261	16.1104	ENSG00000134013.15	ENSG00000134013	15588	17977	18802	21228	16950	21676	7544	7716	7816	8477	8698	6566	39228	35980	39545	34444	42051	38773	26184	32917	32983	34561	24499	36182	22228	53376	21590	28593	25481	33701	25378.5	18704	7803	38337	31221	30828	0.417	-1.261	-0.417	1.261	7.75454e-17	16.1104	0.0406	0.014	0.0313
EPOP	1.261	35.7778	ENSG00000273604.1	ENSG00000273604	1189	960	774	868	716	1012	405	424	427	356	344	354	1535	1800	1943	1652	1749	1606	870	837	883	866	775	850	1303	1321	1152	1305	1525	1308	1037.02	920	385	1714	847	1319	0.417	-1.261	-0.417	1.261	1.66793e-36	35.7778	0.011	0.0196	0.0124
TRIB3	1.261	39.2914	ENSG00000101255.10	ENSG00000101255	3536	3095	3157	3317	4481	3899	1304	1445	1613	1457	1424	1722	18918	19672	18935	17552	17225	15847	1563	1674	1767	1741	2132	1492	2716	2673	2919	2471	3148	2488	5512.82	3581	1494	18025	1728	2736	0.417	-1.261	-0.417	1.261	5.11175e-40	39.2914	0.0123	0.0149	0.0123
REC8	1.259	1.32094	ENSG00000100918.12	ENSG00000100918	42	125	72	66	19	63	26	15	10	28	66	16	32	4	26	31	16	12	6	19	30	23		24	17	80	6	22	19	17	31.08	64	27	20	17	27	0.418	-1.259	-0.418	1.259	0.0477599	1.32094	0.5182	0.2085	0.4465
PFN4	1.257	4.47726	ENSG00000176732.6	ENSG00000176732	72	59	50	45	50	76	17	19	35	20	31	25	52	66	39	90	64	72	20	40	21	28	6	12	128	61	112	80	149	105	54.87	59	24	64	21	106	0.418	-1.257	-0.418	1.257	3.33228e-05	4.47726	0.087	0.1241	0.0949
ATP6V1C1	1.257	83.314	ENSG00000155097.11	ENSG00000155097	16727	17015	16836	16770	19105	15634	7064	6512	7634	7321	6745	7449	18402	17408	17845	18443	16571	18671	5955	5537	5747	5419	5764	5194	12461	9672	13496	11489	11196	11235	11843.9	17014	7121	17890	5603	11592	0.419	-1.257	-0.419	1.257	4.85281e-84	83.314	0.0049	0.0143	0.0058
NAV3	1.255	11.7822	ENSG00000067798.14	ENSG00000067798	1598	2058	1973	2610	1334	1938	773	830	672	964	943	641	822	847	964	942	957	1173	391	332	430	450	334	516	838	1585	806	852	570	1085	1007.58	1918	804	951	409	956	0.419	-1.255	-0.419	1.255	1.65133e-12	11.7822	0.0505	0.0198	0.0422
CD27	1.254	0.420047	ENSG00000139193.3	ENSG00000139193	1	2	2	3	4	2		3	1	2				1			3	2			2	2	14	2	8	6			2	2	2.2	2	1	1	3	3	0.419	-1.254	-0.419	1.254	0.380148	0.420047	1.0216	2.7707	1.4077
MRO	1.253	0.175903	ENSG00000134042.12	ENSG00000134042					4	9		6							3		2	2	11			2		2							1.34	2	1	1	2		0.42	-1.253	-0.42	1.253	0.666956	0.175903	8.1855	4.5327	6.5299
LITAF	1.253	53.79	ENSG00000189067.12	ENSG00000189067	5867	5734	6090	6153	7657	6241	2550	2669	2383	2812	2351	3066	6775	6054	5832	6415	6239	6475	2374	2511	2428	2415	2656	2419	7486	5540	7460	7845	7575	7218	4976.36	6290	2638	6298	2467	7187	0.42	-1.253	-0.42	1.253	1.62172e-54	53.79	0.0079	0.015	0.0089
SH3PXD2B	1.252	17.2184	ENSG00000174705.12	ENSG00000174705	3221	5234	5147	5948	4266	5987	1961	1972	1985	2440	2401	1750	3999	3565	3902	3658	4510	3984	1292	1712	1806	2099	1190	1700	2217	3053	2070	2570	1996	3199	3027.77	4967	2085	3936	1633	2518	0.42	-1.252	-0.42	1.252	6.04843e-18	17.2184	0.0304	0.0158	0.0287
WASF3	1.252	33.546	ENSG00000132970.12	ENSG00000132970	1794	2502	2051	2623	1990	2008	834	939	834	980	1084	772	1771	1594	1807	1733	1794	1926	842	980	909	1061	827	929	1116	1055	900	1189	954	1324	1370.73	2161	907	1771	925	1090	0.42	-1.252	-0.42	1.252	2.84458e-34	33.546	0.0134	0.0182	0.014
GAPDHP63	1.251	0.552816	ENSG00000218582.2	ENSG00000218582	3	12	2	3			4			5			16	8		10	7	8	9	6	9	19	2	5	15	3	5	2	27	7	6.23	3	2	8	8	10	0.42	-1.251	-0.42	1.251	0.280016	0.552816	0.955	0.9857	0.9625
AXIN2	1.251	8.02151	ENSG00000168646.12	ENSG00000168646	81	100	133	119	88	142	36	46	37	47	59	51	66	65	69	70	63	51	39	40	53	54	32	27	62	58	61	30	30	65	62.45	110	46	64	41	51	0.42	-1.251	-0.42	1.251	9.51681e-09	8.02151	0.0378	0.1107	0.0507
NAGLU	1.251	22.949	ENSG00000108784.9	ENSG00000108784	4508	3746	3911	4028	3790	4346	1667	1711	1808	1610	1709	1716	4293	4193	3999	3608	3470	3586	1574	1672	1661	1715	1968	1720	3804	8209	4317	4121	4630	4022	3237.05	4055	1704	3858	1718	4850	0.42	-1.251	-0.42	1.251	1.12468e-23	22.949	0.0224	0.0157	0.0212
SEC14L2	1.251	55.0569	ENSG00000100003.17	ENSG00000100003	1266	1273	1404	1405	1441	1508	534	656	544	537	609	607	2678	2589	2554	2377	2765	2358	648	804	718	795	700	796	1660	1910	1626	2098	2113	1777	1425.11	1383	581	2554	744	1864	0.42	-1.251	-0.42	1.251	8.77277e-56	55.0569	0.0062	0.018	0.0079
NPIPP1	1.249	2.00493	ENSG00000188599.17	ENSG00000188599	148	142	86	108	18	69	33	46	37	26	83	17	66	48	43	24	32	56	35	38	23	19	28	38	37	127	33	25	6	48	51.32	95	40	45	30	46	0.421	-1.249	-0.421	1.249	0.00988719	2.00493	0.3071	0.1317	0.2696
LAMB2	1.249	4.55698	ENSG00000172037.13	ENSG00000172037	14384	15779	15823	18165	8906	17468	6703	6640	5615	6765	8693	3662	10713	9738	11860	9276	10771	10553	4393	6171	6711	7104	4100	7490	10217	37595	9279	14924	10876	19444	10993.9	15088	6346	10485	5995	17056	0.421	-1.249	-0.421	1.249	2.77346e-05	4.55698	0.1153	0.0143	0.079
FMO4	1.249	18.3454	ENSG00000076258.9	ENSG00000076258	183	282	268	211	246	209	80	145	73	100	98	92	256	264	205	248	275	226	135	154	143	102	138	135	338	382	434	387	384	413	220.27	233	98	246	134	390	0.421	-1.249	-0.421	1.249	4.51427e-19	18.3454	0.0167	0.0413	0.0209
SRPX2	1.249	33.6457	ENSG00000102359.6	ENSG00000102359	2901	2780	2820	2808	2388	2695	1099	1151	1253	1110	1145	1139	3089	2966	3269	2948	2965	3037	1235	1137	1177	1082	1046	1107	3694	6538	4114	3549	3658	4434	2477.85	2732	1150	3046	1131	4331	0.421	-1.249	-0.421	1.249	2.26087e-34	33.6457	0.0137	0.0162	0.0141
ARL8B	1.249	50.016	ENSG00000134108.12	ENSG00000134108	14264	13221	13268	12772	16012	12903	5767	5661	5671	5572	5200	6813	20211	20009	20004	20308	18289	19255	7284	6404	6107	6081	6673	5602	16611	11545	17104	16163	14249	15154	12139.2	13740	5781	19679	6358	15138	0.421	-1.249	-0.421	1.249	9.63777e-51	50.016	0.0088	0.0143	0.0097
RPP25	1.249	69.8601	ENSG00000178718.6	ENSG00000178718	7483	5865	5521	6249	6404	6041	2543	2661	2661	2611	2546	2784	4813	5242	5399	5258	4933	4341	1993	1903	2028	1985	2116	1866	2835	2828	3035	2516	3174	2510	3738.14	6260	2634	4998	1982	2816	0.421	-1.249	-0.421	1.249	1.37994e-70	69.8601	0.0056	0.0154	0.0068
TMEM237	1.248	47.5273	ENSG00000155755.18	ENSG00000155755	4497	4008	3941	3996	4779	3913	1757	1707	1714	1797	1466	2138	4354	4470	4064	4516	4133	4525	2246	2029	2043	1761	2263	1804	7662	5900	7788	7179	7420	6329	3873.34	4189	1763	4344	2024	7046	0.421	-1.248	-0.421	1.248	2.9696e-48	47.5273	0.0091	0.0153	0.0099
WDR26	1.248	72.7966	ENSG00000162923.14	ENSG00000162923	9414	11239	11669	11908	10768	11711	4500	4744	4459	4869	4909	4600	12986	12741	11794	12883	13772	14166	5337	5464	5984	5602	4710	5803	12432	13301	11498	12183	10918	14065	9347.69	11118	4680	13057	5483	12400	0.421	-1.248	-0.421	1.248	1.59728e-73	72.7966	0.0054	0.0144	0.0066
SCG2	1.247	34.9709	ENSG00000171951.4	ENSG00000171951	658	626	671	557	606	678	250	301	338	251	237	226	1548	1516	1488	1460	1611	1639	134	192	187	199	153	138	766	1021	928	903	903	934	703.98	633	267	1544	167	909	0.421	-1.247	-0.421	1.247	1.06921e-35	34.9709	0.0096	0.0224	0.0117
CCDC71L	1.247	52.022	ENSG00000253276.2	ENSG00000253276	5736	4387	4061	4576	4471	4538	2023	1975	1692	1946	2095	1970	4170	5372	5881	4770	4483	4979	1452	1397	1504	1452	1386	1505	7140	7955	7038	6301	7336	6960	4018.38	4628	1950	4942	1449	7122	0.421	-1.247	-0.421	1.247	9.50684e-53	52.022	0.0081	0.0153	0.0091
NYAP1	1.246	4.99388	ENSG00000166924.8	ENSG00000166924	148	199	184	165	68	156	60	64	68	76	94	27	118	146	136	92	166	154	101	116	138	59	67	96	50	138	82	60	121	119	108.98	153	65	135	96	95	0.422	-1.246	-0.422	1.246	1.01419e-05	4.99388	0.1012	0.0693	0.0948
NRBP2	1.246	21.3012	ENSG00000185189.17	ENSG00000185189	1191	1850	1643	2063	1457	1675	606	661	712	673	943	569	1671	1816	1812	1602	1889	1901	656	832	803	850	564	905	2130	2541	2077	2541	2550	2911	1469.81	1646	694	1782	768	2458	0.422	-1.246	-0.422	1.246	4.99747e-22	21.3012	0.0228	0.0179	0.0222
EPHB2	1.246	34.0367	ENSG00000133216.16	ENSG00000133216	4144	4550	5084	5419	3934	4766	2028	2037	1848	2092	2102	1657	2325	2280	2495	2510	2523	2529	1364	1592	1570	1738	1355	1739	2079	3421	2240	2677	2352	2796	2641.52	4650	1961	2444	1560	2594	0.422	-1.246	-0.422	1.246	9.18934e-35	34.0367	0.0138	0.0161	0.014
TMEM200A	1.241	61.9377	ENSG00000164484.11	ENSG00000164484	5623	5884	6147	6523	7194	5891	2433	2416	2555	2683	2511	3157	13476	13053	13180	12144	13545	13514	2453	2845	2993	2804	3278	2817	21951	23816	22171	22684	19053	22295	9369.67	6210	2626	13152	2865	21995	0.423	-1.241	-0.423	1.241	1.15438e-62	61.9377	0.0068	0.0144	0.0076
PSAP	1.239	21.006	ENSG00000197746.13	ENSG00000197746	104806	99190	98595	97570	80995	102358	44035	44191	44911	39734	40833	33575	109337	105820	105416	91380	93874	100622	37684	44103	45976	41469	34554	46604	117864	235466	114540	119562	119354	133458	84262.6	97252	41213	101075	41732	140041	0.424	-1.239	-0.424	1.239	9.86189e-22	21.006	0.03	0.0139	0.0231
CYB5R1	1.239	31.4123	ENSG00000159348.12	ENSG00000159348	2638	2532	2331	2274	2855	2396	946	1011	1085	1138	909	1273	2974	2852	2543	2911	2660	2833	1118	1057	1108	1076	1226	1056	2260	3818	2859	2570	2990	2148	2048.28	2504	1060	2796	1107	2774	0.424	-1.239	-0.424	1.239	3.86952e-32	31.4123	0.0149	0.0167	0.0148
RNF24	1.239	34.7771	ENSG00000101236.16	ENSG00000101236	4313	5086	4560	5247	3479	5036	2109	1909	1919	1907	2194	1711	6252	6059	6776	5769	6626	7138	3481	4033	4342	4487	3253	4253	5508	6286	4762	5462	4630	6047	4487.86	4620	1958	6437	3975	5449	0.424	-1.239	-0.424	1.239	1.6707e-35	34.7771	0.0126	0.0151	0.0135
TRAM2	1.239	41.7709	ENSG00000065308.4	ENSG00000065308	10957	15402	14561	16450	13211	14480	6226	6130	6059	6226	6624	4761	24580	23821	23717	25209	24250	26188	6082	6816	6912	6881	5316	7081	18900	19871	15620	17395	16493	19940	13872	14177	6004	24628	6515	18036	0.424	-1.239	-0.424	1.239	1.69472e-42	41.7709	0.0103	0.0142	0.0114
ADTRP	1.238	12.4477	ENSG00000111863.12	ENSG00000111863	263	261	255	235	299	171	86	101	113	96	87	145	523	415	362	391	363	365	116	94	94	78	108	119	290	153	243	258	336	215	221.22	247	105	403	102	249	0.424	-1.238	-0.424	1.238	3.56716e-13	12.4477	0.0322	0.0411	0.0338
PCDHB18P	1.237	1.22763	ENSG00000146001.5	ENSG00000146001	22	12	12	18	11	22	6	10	9	6	9	3	14	2	16	10	16		17	6	9	11	2	14	10	14	97	16	22	15	14.31	16	7	10	10	29	0.424	-1.237	-0.424	1.237	0.0592065	1.22763	0.3991	0.4367	0.4072
DELEC1	1.237	1.96557	ENSG00000173077.14	ENSG00000173077	12	23	19	15	13	18	2	2	7	11	11	9	27	12	34	14	24	13	17	4	2	11	27	11	25	19	24	36	39	38	17.24	17	7	21	12	30	0.424	-1.237	-0.424	1.237	0.0108252	1.96557	0.159	0.3648	0.2011
PIP4P2	1.237	78.7964	ENSG00000155099.7	ENSG00000155099	3351	3204	3308	3022	3775	3132	1329	1329	1412	1414	1362	1548	2986	2810	2837	2905	2876	2947	1448	1219	1276	1180	1375	1256	2433	1985	2642	2447	2295	2379	2249.37	3299	1399	2894	1292	2364	0.424	-1.237	-0.424	1.237	1.59793e-79	78.7964	0.0044	0.0165	0.0056
KLHL2P1	1.236	2.45082	ENSG00000250412.1	ENSG00000250412	33	14	6	8	5	12	5	7	7	4	5	8	57	47	41	61	55	40	25	33	32	30	27	32	43	22	14	36	39	40	26.21	13	6	50	30	32	0.425	-1.236	-0.425	1.236	0.00354146	2.45082	0.0853	0.2446	0.1185
GRN	1.236	11.4067	ENSG00000030582.17	ENSG00000030582	51551	51638	52104	56737	37548	62385	22427	23473	23347	22836	23293	17080	48042	42911	48535	39179	46909	43407	14967	20314	20845	21669	14196	22898	44520	121299	44469	53368	48760	70831	40384.6	51994	22076	44830	19148	63874	0.425	-1.236	-0.425	1.236	3.92033e-12	11.4067	0.0596	0.0139	0.043
RET	1.235	0.571977	ENSG00000165731.18	ENSG00000165731	12	9	2	5	6		2		2	5		6	2	6	5	4	2	2	4				1		4	3	3			2	2.89	6	2	4	1	2	0.425	-1.235	-0.425	1.235	0.267931	0.571977	0.6919	2.108	1.0288
C10orf143	1.234	8.25668	ENSG00000237489.3	ENSG00000237489	126	154	123	101	144	125	68	38	45	64	54	58	119	146	123	134	105	116	118	46	50	51	70	54	167	97	130	174	151	95	101.53	129	54	124	65	136	0.425	-1.234	-0.425	1.234	5.53758e-09	8.25668	0.0438	0.0734	0.0491
PNPT1	1.234	108.099	ENSG00000138035.14	ENSG00000138035	5221	5425	5336	4946	4852	4693	2186	2088	2181	2117	2063	2323	3815	3515	3744	3683	3699	3860	1228	1121	1156	1151	1159	1206	2084	2407	2395	2325	1860	2189	2867.62	5079	2160	3719	1170	2210	0.425	-1.234	-0.425	1.234	7.96336e-109	108.099	0.0028	0.0159	0.0041
HIST2H2BD	1.233	0.806634	ENSG00000220323.3	ENSG00000220323	3	14	21	3	5	4	2	8	3	2	3	3	1	16	3	1	9	5	2		12	8	2	5	1	8		9	5	6	5.45	8	4	6	5	5	0.425	-1.233	-0.425	1.233	0.156087	0.806634	0.543	1.1239	0.6474
KIF5C	1.233	12.2009	ENSG00000168280.16	ENSG00000168280	430	497	569	559	355	489	187	211	200	214	281	140	349	405	372	305	553	473	164	205	162	199	174	134	460	641	343	485	403	611	352.35	483	206	410	173	490	0.426	-1.233	-0.426	1.233	6.29661e-13	12.2009	0.037	0.031	0.037
HAGLROS	1.233	15.2684	ENSG00000226363.3	ENSG00000226363	727	476	597	484	639	468	254	246	169	237	274	263	331	537	406	545	472	404	391	235	250	288	247	241	385	348	424	382	503	342	385.5	565	240	449	275	397	0.425	-1.233	-0.425	1.233	5.39037e-16	15.2684	0.0294	0.0295	0.0292
RGMB	1.233	39.0916	ENSG00000174136.11	ENSG00000174136	1647	1427	1482	1740	1364	1662	648	626	759	604	680	649	1842	1934	1902	1715	1947	2045	414	444	408	450	423	418	2565	3579	2604	2355	2129	2601	1435.5	1554	661	1898	426	2639	0.425	-1.233	-0.425	1.233	8.09818e-40	39.0916	0.01	0.018	0.0113
ATP8B4	1.231	2.14721	ENSG00000104043.14	ENSG00000104043	10	17	16	29	24	13	6	6	19	7	5	5	11	16	16	18	12	12	11	11	31	8	16	27	66	25	21	35	22	29	18.1	18	8	14	17	33	0.426	-1.231	-0.426	1.231	0.00712513	2.14721	0.1443	0.3481	0.1789
DISC1-IT1	1.23	0.278032	ENSG00000226758.1	ENSG00000226758		1			3	4			2		2					1	1	6		4		1	14	3	6		3		5	5	2.01	1	1	1	4	3	0.426	-1.23	-0.426	1.23	0.527191	0.278032	2.0683	3.028	2.339
HAUS7	1.23	2.3082	ENSG00000213397.10	ENSG00000213397	28	38	31	24	27	34	7	7	10	14	22	17	25	27	26	13	31	24	6	7	14	2		7	10	48	9	23	16	23	18.97	30	13	24	6	22	0.426	-1.23	-0.426	1.23	0.00491812	2.3082	0.1471	0.3328	0.1892
MXI1	1.23	57.5719	ENSG00000119950.20	ENSG00000119950	1765	1649	1827	1801	1609	1615	660	727	684	723	752	827	7752	7723	6933	7355	8387	8641	4880	5559	5569	5620	4628	5553	8701	6751	7967	8896	8151	8818	4750.7	1711	729	7798	5302	8214	0.426	-1.23	-0.426	1.23	2.67988e-58	57.5719	0.0059	0.0151	0.0074
PRNP	1.23	117.542	ENSG00000171867.16	ENSG00000171867	16976	15716	16955	15595	16932	15194	7223	6590	7094	6778	6414	7421	17761	18558	17634	18222	16889	18317	6899	7260	6824	6414	6681	6272	36573	41850	39054	34876	34425	35669	16968.8	16228	6920	17897	6725	37074	0.426	-1.23	-0.426	1.23	2.8719e-118	117.542	0.003	0.0141	0.0039
LOX	1.228	27.6164	ENSG00000113083.13	ENSG00000113083	3783	3836	3980	4598	4816	4747	1709	1549	1703	2019	1843	2173	27535	29145	30046	26980	29825	31829	17394	18555	18162	20450	16550	19777	31012	53145	31057	33054	30403	37075	17958.3	4293	1833	29227	18481	35958	0.427	-1.228	-0.427	1.228	2.41891e-28	27.6164	0.0193	0.0141	0.0169
FSTL3	1.228	31.8164	ENSG00000070404.9	ENSG00000070404	5005	3598	3931	3623	3887	3930	1738	1970	1663	1760	1680	1429	4447	4613	4720	4542	4291	3960	3124	3289	3232	3295	3147	3213	6423	10185	6248	6107	8236	6755	4134.63	3996	1707	4429	3217	7326	0.427	-1.228	-0.427	1.228	1.52599e-32	31.8164	0.0155	0.0153	0.0145
DCAF6	1.228	109.514	ENSG00000143164.15	ENSG00000143164	7296	8006	7587	7574	7667	8025	3346	3108	3114	3293	3441	3403	8851	8956	9168	8809	8986	9482	4373	4073	4297	3874	4072	4392	11810	9442	12050	11636	10412	12158	7090.03	7692	3284	9042	4180	11251	0.427	-1.228	-0.427	1.228	3.06374e-110	109.514	0.0029	0.0146	0.0041
NDUFAF1	1.227	16.9391	ENSG00000137806.8	ENSG00000137806	1997	1406	1487	1379	1716	1498	712	733	699	555	576	780	1939	2010	1756	1754	1730	1638	791	539	562	613	1073	558	1743	1786	2143	1754	1717	1251	1296.5	1580	676	1804	689	1732	0.427	-1.227	-0.427	1.227	1.15065e-17	16.9391	0.0294	0.0185	0.0273
SLC12A7	1.226	3.17331	ENSG00000113504.20	ENSG00000113504	25	48	74	35	53	49	22	25	16	25	26	7	32	63	34	41	44	29	8	13	30	6	4	15	40	86	76	58	63	49	36.57	47	20	40	13	62	0.428	-1.226	-0.428	1.226	0.000670944	3.17331	0.1233	0.1793	0.135
BANK1	1.226	6.16838	ENSG00000153064.11	ENSG00000153064	55	37	56	45	47	47	21	17	14	25	20	25	73	75	113	77	85	100	19	21	9	12	14	16	83	58	61	76	29	70	46.64	48	20	87	15	63	0.428	-1.226	-0.428	1.226	6.78617e-07	6.16838	0.0302	0.1435	0.0514
EEF1DP1	1.225	0.613553	ENSG00000228887.3	ENSG00000228887	3	4	2	2	4	5	4	4				1	2	10	3	8	9	6	11	8	5	4	2	6				2	10		3.82	3	2	6	6	2	0.428	-1.225	-0.428	1.225	0.243471	0.613553	0.4264	1.5993	0.7237
MGAM	1.225	2.5747	ENSG00000257335.8	ENSG00000257335	25	55	54	50	38	48	17	34	10	17	28	10	39	32	72	44	42	37	20	4	37	13	8	20	27	39	18	47	27	10	30.71	45	19	44	17	28	0.428	-1.225	-0.428	1.225	0.00266257	2.5747	0.1671	0.2109	0.1759
PTPRG	1.225	14.6031	ENSG00000144724.19	ENSG00000144724	2104	2760	2701	3193	2149	2795	1140	1055	966	1316	1313	928	2033	1957	2187	2218	2059	2444	957	1194	1208	1254	805	1308	1755	3482	1828	2444	1489	2287	1844.25	2617	1120	2150	1121	2214	0.428	-1.225	-0.428	1.225	2.4942e-15	14.6031	0.0371	0.0171	0.0322
ACAA1	1.225	49.193	ENSG00000060971.17	ENSG00000060971	5301	4486	4332	4675	5583	4824	1896	2181	2288	2014	1840	2276	5028	5432	5268	4912	5051	4559	2405	2376	2287	2178	2711	1963	4772	4439	5628	4806	5377	4430	3843.97	4867	2082	5042	2320	4909	0.428	-1.225	-0.428	1.225	6.41235e-50	49.193	0.0084	0.0154	0.0093
ST3GAL1	1.224	33.3067	ENSG00000008513.14	ENSG00000008513	2644	3491	3486	3602	2933	3693	1310	1348	1539	1613	1511	1173	3707	3442	3493	3574	3761	3651	1662	1845	1931	1823	1408	1875	1661	2053	1334	1815	1495	1840	2357.06	3308	1416	3605	1757	1700	0.428	-1.224	-0.428	1.224	4.93494e-34	33.3067	0.0127	0.0164	0.0137
ACVR1	1.224	36.4258	ENSG00000115170.13	ENSG00000115170	3012	3156	3099	3357	2933	3336	1470	1350	1360	1332	1348	1232	3360	3248	3384	3240	3490	3602	1100	1252	1241	1243	1011	1254	2311	3996	2483	2730	2307	2921	2372	3149	1349	3387	1184	2791	0.428	-1.224	-0.428	1.224	3.75109e-37	36.4258	0.0129	0.0163	0.0125
LDHAP7	1.223	1.04858	ENSG00000235847.2	ENSG00000235847	6	2	2	2	9	5	2	2	2	4		1	7	12	10	8	3	16	9	27	19	6	26	21	10	14	6	11	17	7	8.88	4	2	9	18	11	0.428	-1.223	-0.428	1.223	0.089416	1.04858	0.1474	0.6952	0.2533
MUC19	1.222	0.17177	ENSG00000205592.13	ENSG00000205592			4							1				4											2	3	30		2	5	1.72	1		1		7	0.429	-1.222	-0.429	1.222	0.673333	0.17177	7.7708	3.5227	5.417
DAB2	1.222	32.8302	ENSG00000153071.14	ENSG00000153071	5541	7205	7034	7942	6709	7744	3020	3162	2774	3019	3382	2724	5693	5452	5802	6172	6985	6740	2570	2954	3023	3420	2406	3247	6138	7468	5807	6875	5734	8128	5162.25	7029	3014	6141	2937	6692	0.429	-1.222	-0.429	1.222	1.47844e-33	32.8302	0.0137	0.015	0.0141
PPP1R7	1.222	64.9965	ENSG00000115685.14	ENSG00000115685	7652	6683	6525	6231	7354	7364	2794	3064	2833	3131	2781	3320	6557	6438	6306	6625	7166	6478	3691	3140	2922	3093	3372	3421	5078	4480	5196	5908	5757	4998	5011.94	6968	2987	6595	3273	5236	0.429	-1.222	-0.429	1.222	1.00805e-65	64.9965	0.006	0.015	0.007
RTEL1P1	1.22	0.259517	ENSG00000251441.2	ENSG00000251441			2	3	2	15	2				6	1			3	1	2		2							1		6			1.53	4	2	1		1	0.429	-1.22	-0.429	1.22	0.550152	0.259517	3.0931	3.9569	3.3703
TAS2R31	1.22	0.594002	ENSG00000256436.1	ENSG00000256436	4	5	6	6	2	1				2	6	1		2			5	5	4	8	14	4	4	8	24	11	27	17		2	5.65	4	2	2	7	14	0.429	-1.22	-0.429	1.22	0.254682	0.594002	0.7531	1.0847	0.837
ATP6V0C	1.22	1.3857	ENSG00000185883.11	ENSG00000185883	31	10	15	51	20	24	17	4	1	22	18	4	10	32	51	19	45	50	7	16	5	12	23	11	14	3	18	11	17	5	18.78	25	11	34	12	11	0.429	-1.22	-0.429	1.22	0.0411434	1.3857	0.3665	0.336	0.3603
APH1B	1.22	55.4918	ENSG00000138613.13	ENSG00000138613	962	900	916	916	1192	932	398	461	367	425	408	435	1285	1259	1388	1496	1453	1433	670	585	578	631	702	638	2071	2084	2010	2085	2370	1979	1101.04	970	416	1386	634	2100	0.429	-1.22	-0.429	1.22	3.22288e-56	55.4918	0.0053	0.0193	0.007
DSE	1.22	75.2655	ENSG00000111817.16	ENSG00000111817	4834	5384	5280	5861	5623	5423	2390	2156	2395	2467	2263	2238	6100	6142	6225	5966	6126	6743	2335	2396	2323	2192	2314	2278	6673	8195	6198	6109	5794	6921	4578.12	5401	2318	6217	2306	6648	0.429	-1.22	-0.429	1.22	5.42625e-76	75.2655	0.0049	0.0151	0.0059
HMGN2P15	1.217	1.79445	ENSG00000214578.5	ENSG00000214578	26	32	22	20	14	18	16	8	11	10	6	7	26	22	14	26	16	13	1	19	3	7	16	15	7	18	5	2	19	5	14.11	22	10	20	10	9	0.43	-1.217	-0.43	1.217	0.0160528	1.79445	0.1894	0.4425	0.2433
RPS27L	1.216	20.7977	ENSG00000185088.13	ENSG00000185088	15952	10784	11958	9813	12071	11193	5848	5482	5042	4639	4680	5218	13773	15273	13140	15401	13212	15694	5875	5832	5969	4583	6671	5292	25596	12667	21361	21286	22701	16255	11442	11962	5152	14416	5704	19978	0.431	-1.216	-0.431	1.216	1.59347e-21	20.7977	0.0232	0.0143	0.0224
VMO1	1.215	0.62039	ENSG00000182853.11	ENSG00000182853	2	14	14	3	2	2	2		9			6	2	2	5	8	5	4		6		4	6	3	6	11	9	3	44	9	6.08	6	3	4	3	14	0.431	-1.215	-0.431	1.215	0.239668	0.62039	0.8543	1.0087	0.8873
CLTCL1	1.215	14.3792	ENSG00000070371.15	ENSG00000070371	774	985	854	966	593	936	425	410	327	332	436	273	1630	1497	1596	1410	1691	1871	396	433	379	560	435	436	1084	1721	715	1086	1037	1187	882.48	851	367	1616	440	1138	0.431	-1.215	-0.431	1.215	4.17603e-15	14.3792	0.0334	0.0206	0.0311
OLFM5P	1.213	0.65812	ENSG00000224295.2	ENSG00000224295	7	12	4	8	4	15	7		9			6	9	8	3	23	26	8	1	5				3	18	8	6	13	7		7.04	8	4	13	2	9	0.431	-1.213	-0.431	1.213	0.219725	0.65812	0.8518	0.8736	0.8576
MCL1	1.213	188.841	ENSG00000143384.12	ENSG00000143384	14756	14133	14261	14617	14943	14511	6276	5978	6130	6633	6223	6381	18985	21426	20450	19483	19843	21407	7009	6637	6751	6878	6651	6450	18343	15881	17213	18368	16974	17689	13042.6	14537	6270	20266	6729	17411	0.431	-1.213	-0.431	1.213	1.44144e-189	188.841	0.0015	0.0143	0.0023
TCP1P1	1.212	0.679051	ENSG00000229161.2	ENSG00000229161	25	29	40	13		16	11	13	16	6	5	3		4	3	15	9		2			8		3	6	17		9	5	10	8.93	20	9	5	2	8	0.432	-1.212	-0.432	1.212	0.209387	0.679051	0.9992	0.6914	0.9123
CBX6	1.212	16.0926	ENSG00000183741.11	ENSG00000183741	9809	10806	10468	11930	7447	10357	4561	4603	3884	4520	5540	3142	4173	3796	4892	4195	4849	4337	2359	2860	2563	3565	1907	3207	4433	6806	4032	5405	4678	6519	5388.03	10136	4375	4374	2744	5312	0.432	-1.212	-0.432	1.212	8.07913e-17	16.0926	0.0314	0.0149	0.0289
ITGB1-DT	1.211	10.045	ENSG00000229656.6	ENSG00000229656	103	60	70	77	69	67	33	41	26	37	31	27	253	264	260	191	167	194	118	100	114	71	96	92	165	186	215	161	220	176	122.86	74	32	222	98	187	0.432	-1.211	-0.432	1.211	9.01474e-11	10.045	0.0218	0.063	0.0287
SLC24A3	1.21	0.209636	ENSG00000185052.11	ENSG00000185052		4			9	2			2	1		3							6	1				5			9	2			1.41	2	1		2	2	0.432	-1.21	-0.432	1.21	0.617112	0.209636	4.6304	4.3053	4.507
GPR150	1.209	8.18484	ENSG00000178015.4	ENSG00000178015	158	134	97	178	113	120	64	74	52	37	73	49	57	118	113	105	115	98	65	78	56	108	55	59	164	190	167	130	172	147	104.93	133	58	101	70	162	0.433	-1.209	-0.433	1.209	6.53371e-09	8.18484	0.0426	0.0715	0.0477
PATJ	1.206	11.7363	ENSG00000132849.19	ENSG00000132849	382	464	397	531	427	510	247	247	111	202	198	172	612	532	477	452	534	618	264	224	284	274	113	200	799	737	697	649	628	748	424.44	452	196	538	226	710	0.434	-1.206	-0.434	1.206	1.8352e-12	11.7363	0.0388	0.028	0.0367
ZEB2	1.205	14.5757	ENSG00000169554.18	ENSG00000169554	1252	1819	1854	1885	1183	1529	707	790	595	739	794	506	1955	1850	2065	1832	2452	2341	764	849	949	1005	543	941	1298	1622	1108	1400	1022	1704	1311.77	1587	688	2082	842	1359	0.434	-1.205	-0.434	1.205	2.65662e-15	14.5757	0.0316	0.0184	0.0309
ADARB1	1.205	26.9797	ENSG00000197381.15	ENSG00000197381	859	1046	842	926	592	963	355	418	355	408	395	337	1191	1162	1110	1143	1275	1188	265	287	371	273	244	320	1652	1589	1711	1805	1397	1937	880.65	871	378	1178	293	1682	0.434	-1.205	-0.434	1.205	1.04785e-27	26.9797	0.0136	0.0207	0.0154
FAM219B	1.204	60.3518	ENSG00000178761.14	ENSG00000178761	1407	1595	1390	1415	1350	1332	615	664	603	614	656	537	1974	1962	1938	1806	1755	2016	810	632	735	667	655	663	1911	1584	1734	1547	1888	1643	1269.99	1415	615	1908	694	1718	0.434	-1.204	-0.434	1.204	4.44877e-61	60.3518	0.0049	0.0186	0.0065
ATP6V1H	1.204	79.1447	ENSG00000047249.17	ENSG00000047249	10163	9594	9794	10150	11821	11031	4409	4412	4424	4673	4021	5213	10689	10646	10397	10950	10399	10040	4366	3993	3821	3961	4360	3998	7467	9127	7944	8341	8241	7427	7529.01	10426	4525	10520	4083	8091	0.434	-1.204	-0.434	1.204	7.16652e-80	79.1447	0.0047	0.0146	0.0056
TBC1D30	1.202	1.4698	ENSG00000111490.12	ENSG00000111490	26	19	29	18	11	13	4	15	9	12	8	3	42	24	39	15	19	15	19	27	7	6	2	14	6	36	24	11	5	24	16.73	19	8	26	12	18	0.435	-1.202	-0.435	1.202	0.0339002	1.4698	0.2883	0.3756	0.3049
CREB3L1	1.202	12.4189	ENSG00000157613.10	ENSG00000157613	6336	7974	8112	9732	7528	10300	3345	3653	3131	3881	4398	3319	7478	6721	8074	7385	11251	7762	5833	7438	7153	10339	6014	9132	5933	9293	5087	7857	7174	11352	7099.57	8330	3621	8112	7652	7783	0.435	-1.202	-0.435	1.202	3.81147e-13	12.4189	0.045	0.0146	0.0371
KRT81	1.201	6.72663	ENSG00000205426.10	ENSG00000205426	213	147	148	102	301	227	83	114	71	61	66	100	337	232	270	359	251	234	254	123	164	175	146	128	836	1057	855	970	1591	814	347.6	190	82	280	165	1020	0.435	-1.201	-0.435	1.201	1.87658e-07	6.72663	0.072	0.0312	0.0632
SRP9P1	1.2	4.47968	ENSG00000180581.7	ENSG00000180581	70	48	43	60	92	55	30	34	33	22	9	33	71	72	58	65	78	65	52	38	44	36	55	46	131	48	88	151	97	53	59.26	61	27	68	45	95	0.435	-1.2	-0.435	1.2	3.31375e-05	4.47968	0.0789	0.1159	0.0858
SFT2D2	1.2	10.0947	ENSG00000213064.9	ENSG00000213064	3409	2405	2420	1925	1755	2299	1091	1178	1187	862	1138	735	1938	1886	1828	1519	1632	1878	781	942	827	782	700	887	2324	4919	2757	2212	1732	1862	1726.89	2369	1032	1780	820	2634	0.435	-1.2	-0.435	1.2	8.04045e-11	10.0947	0.0532	0.0173	0.0454
HSPB1P1	1.199	0.748603	ENSG00000236060.2	ENSG00000236060	6	2	10	3	15	4	7		3	5		1	7	2	10	5	2	2	4	4		8	7	3	6	6	2	7	27	7	5.52	7	3	5	4	9	0.436	-1.199	-0.436	1.199	0.178401	0.748603	0.5266	1.1093	0.6391
GORAB	1.199	45.0796	ENSG00000120370.12	ENSG00000120370	1463	1559	1268	1253	1479	1215	604	554	576	652	541	657	1659	1624	1678	1611	1639	1918	612	533	518	526	706	655	2047	1981	1836	2200	1894	2115	1252.48	1373	597	1688	592	2012	0.436	-1.199	-0.436	1.199	8.32475e-46	45.0796	0.0077	0.0186	0.009
GCK	1.198	0.203581	ENSG00000106633.15	ENSG00000106633		2				4		2		1				3				2	2			4	8	2			15		17		2.02	1		1	3	5	0.436	-1.198	-0.436	1.198	0.625776	0.203581	4.2433	3.0138	3.7801
NR2F2	1.198	24.2416	ENSG00000185551.14	ENSG00000185551	11099	10886	11518	13449	9781	12625	4962	5141	4534	5325	5829	4437	14911	15195	16230	15398	19117	18163	5954	7270	6734	8090	5840	8105	12243	18611	11130	13538	12097	17008	10840.7	11560	5038	16502	6999	14104	0.436	-1.198	-0.436	1.198	5.73281e-25	24.2416	0.02	0.0143	0.0186
FAM27C	1.197	0.51473	ENSG00000154537.4	ENSG00000154537	7	4	5	98		2	12	5	10	10	2	11		4	81	77	5	65	1	6	10	7	11	4	44	7	58	29	9	73	21.94	19	8	39	6	37	0.436	-1.197	-0.436	1.197	0.305682	0.51473	1.3028	0.2896	1.0665
WASHC2A	1.197	23.9701	ENSG00000099290.15	ENSG00000099290	5061	6366	5826	6517	5018	6483	2574	2297	2644	2826	2806	2238	3772	3515	3691	3496	4125	4057	1833	2011	1775	1992	1675	2198	1898	2865	2395	2490	1654	3206	3310.15	5878	2564	3776	1914	2418	0.436	-1.197	-0.436	1.197	1.07122e-24	23.9701	0.0187	0.0156	0.0186
FUT11	1.197	26.3332	ENSG00000196968.10	ENSG00000196968	1480	1408	1163	1464	1006	1557	586	682	533	605	663	456	2615	2544	2921	2305	2383	2627	2047	2197	2210	2304	2269	2299	1975	2996	2178	1927	2168	2172	1791.3	1346	588	2566	2221	2236	0.436	-1.197	-0.436	1.197	4.64265e-27	26.3332	0.0161	0.0172	0.0161
RHD	1.196	0.433452	ENSG00000187010.19	ENSG00000187010	6			7	4	4		2	6	1			9		3	8		6					2		6	8	3	4	15	10	3.45	4	2	4		8	0.436	-1.196	-0.436	1.196	0.368594	0.433452	1.1487	1.7692	1.3342
GNMT	1.195	0.211844	ENSG00000124713.5	ENSG00000124713			10		2	2					6								4			6	10	8	6	3	2				1.95	2	1		5	2	0.437	-1.195	-0.437	1.195	0.613983	0.211844	5.1276	3.1207	4.3126
KCNK7	1.195	0.389747	ENSG00000173338.12	ENSG00000173338		5	4	8	4	2	2		2	4	3			2		3	5			4	2		6	7			6	2			2.39	4	2	2	3	1	0.437	-1.195	-0.437	1.195	0.407618	0.389747	1.3216	2.5506	1.6551
ODF3L2	1.195	1.06135	ENSG00000181781.9	ENSG00000181781	10	19	15	20	6	15	12	10		6	5	6	11	10	10	13	9	4	4	13	14	2	2	3	2	3	36	4	12	10	9.57	14	6	10	6	11	0.437	-1.195	-0.437	1.195	0.0868264	1.06135	0.4053	0.6464	0.4519
CNST	1.195	51.7475	ENSG00000162852.13	ENSG00000162852	2130	2309	2348	2440	2464	2113	977	916	952	1127	945	1108	2139	2083	1870	2131	2075	2222	968	787	916	795	936	773	2187	1774	2249	2389	1960	2274	1678.54	2301	1004	2087	862	2139	0.437	-1.195	-0.437	1.195	1.78848e-52	51.7475	0.0066	0.0174	0.008
RFX2	1.194	16.7873	ENSG00000087903.12	ENSG00000087903	962	1238	1148	1263	1056	1359	537	490	517	518	583	426	1368	1280	1440	1348	1552	1430	671	689	724	818	592	954	547	756	374	626	821	844	897.77	1171	512	1403	741	661	0.437	-1.194	-0.437	1.194	1.6318e-17	16.7873	0.0255	0.0205	0.0258
PILRA	1.193	0.191355	ENSG00000085514.15	ENSG00000085514	4	4	1		2		2				3		1		1											8				4	1.02	2	1			2	0.437	-1.193	-0.437	1.193	0.643643	0.191355	4.3095	5.9673	4.9645
S100A11	1.192	41.7145	ENSG00000163191.5	ENSG00000163191	14684	12367	12982	12007	14560	15399	5790	6044	5620	5910	5349	7164	16139	17169	15869	16987	17608	15922	6920	6871	6362	7530	7290	7037	18667	14173	20253	19452	23029	18856	12467	13666	5980	16616	7002	19072	0.438	-1.192	-0.438	1.192	1.92975e-42	41.7145	0.0098	0.0143	0.0106
XKR9	1.19	14.7557	ENSG00000221947.7	ENSG00000221947	352	336	378	288	321	277	158	123	103	176	123	170	370	415	413	357	342	417	213	275	231	205	276	181	522	346	617	375	410	395	305.57	325	142	386	230	444	0.438	-1.19	-0.438	1.19	1.755e-15	14.7557	0.025	0.0336	0.0264
TK2	1.19	109.298	ENSG00000166548.15	ENSG00000166548	3164	3011	3237	3373	3295	3385	1522	1445	1380	1334	1428	1426	3059	3221	3114	3328	3361	3476	1166	1310	1269	1169	1249	1224	3866	3396	3462	3667	4177	3721	2574.54	3244	1422	3260	1231	3715	0.438	-1.19	-0.438	1.19	5.03941e-110	109.298	0.0023	0.0161	0.0036
RPL37P6	1.189	0.158514	ENSG00000241431.1	ENSG00000241431		2			9							4		6	3		2				7			3				2			1.24	2	1	2	2		0.439	-1.189	-0.439	1.189	0.694202	0.158514	8.3455	4.889	6.7989
RAPGEF4	1.189	2.10972	ENSG00000091428.17	ENSG00000091428	31	46	33	27	11	27	6	8	23	13	23	4	29	28	16	10	10	31	30	15	9	13	28	32	46	65	33	27	44	38	25.14	29	13	21	21	42	0.439	-1.189	-0.439	1.189	0.00776742	2.10972	0.1822	0.2545	0.1961
P4HA2	1.189	32.5625	ENSG00000072682.18	ENSG00000072682	5386	5066	5273	5386	5234	5621	2399	2335	2220	2437	2207	2425	18482	17829	17496	15887	17566	17633	10344	11852	11552	11600	11183	11676	16045	29412	16532	17056	17194	18044	11112.5	5328	2337	17482	11368	19047	0.439	-1.189	-0.439	1.189	2.73849e-33	32.5625	0.0158	0.0143	0.0134
MYL5	1.188	19.2035	ENSG00000215375.6	ENSG00000215375	350	327	279	360	323	267	148	164	131	114	129	155	321	417	291	361	382	291	137	119	127	197	178	141	485	428	499	535	578	474	290.21	318	140	344	150	500	0.439	-1.188	-0.439	1.188	6.25869e-20	19.2035	0.0161	0.0346	0.019
TSPO	1.188	23.1403	ENSG00000100300.17	ENSG00000100300	14055	9853	10032	10018	13212	11714	4981	5090	5315	5167	4115	5567	15779	16534	15932	15342	13427	11530	6724	6064	6184	5789	7333	5461	18370	16793	20967	16593	25279	14970	11273	11481	5039	14757	6259	18829	0.439	-1.188	-0.439	1.188	7.23871e-24	23.1403	0.0204	0.0143	0.0191
PYCR3	1.188	25.6174	ENSG00000104524.13	ENSG00000104524	4162	3539	3830	3867	5368	4126	1610	1731	1983	1892	1529	2178	2683	2593	2365	2671	2675	2161	1458	1334	1256	1341	1452	1231	3010	2953	3818	3387	4669	2923	2659.82	4149	1820	2525	1345	3460	0.439	-1.188	-0.439	1.188	2.41303e-26	25.6174	0.0181	0.0161	0.017
TBC1D7	1.188	30.5586	ENSG00000145979.17	ENSG00000145979	3735	2884	2865	2609	3745	2950	1390	1290	1446	1250	1258	1612	4049	3847	3655	3608	3443	3869	1433	1297	1277	1271	1804	1252	1763	1520	1967	1685	1972	1522	2275.56	3131	1374	3745	1389	1738	0.439	-1.188	-0.439	1.188	2.76304e-31	30.5586	0.0144	0.0164	0.0141
CAMK2B	1.187	0.176058	ENSG00000058404.19	ENSG00000058404		7			3	2		2	3						8		3	4			2										1.17	2	1	2			0.439	-1.187	-0.439	1.187	0.666717	0.176058	6.2041	5.1891	5.7437
ACP7	1.186	6.34805	ENSG00000183760.10	ENSG00000183760	116	104	140	140	115	120	50	48	71	40	83	32	176	158	110	151	94	137	22	15	39	23	38	12	125	116	109	89	85	127	89.57	122	54	138	25	108	0.44	-1.186	-0.44	1.186	4.48692e-07	6.34805	0.0567	0.0813	0.0619
MANSC4	1.185	0.293292	ENSG00000205693.3	ENSG00000205693		2	2			7		2			2	1	2		10	3	5	12	6	8		6			9	3				1	2.74	2	1	5	3	2	0.44	-1.185	-0.44	1.185	0.508989	0.293292	2.2103	2.2261	2.2147
FMNL2	1.185	21.2798	ENSG00000157827.19	ENSG00000157827	3072	4644	4474	5046	3140	4010	1659	1867	1672	1846	2197	1480	3874	3912	4025	3989	4319	4332	1533	1496	1775	1724	1205	1726	2795	3595	2557	3120	2396	3459	2898	4064	1787	4075	1576	2987	0.44	-1.185	-0.44	1.185	5.25043e-22	21.2798	0.0208	0.0159	0.0206
ADAMTS12	1.185	32.6669	ENSG00000151388.10	ENSG00000151388	1990	2412	2429	2780	2321	2627	996	1061	1022	1156	1248	917	1709	1754	1508	1515	1739	1852	762	794	927	943	639	966	3163	3986	3342	3625	3191	3712	1902.87	2426	1067	1680	838	3503	0.44	-1.185	-0.44	1.185	2.15334e-33	32.6669	0.012	0.017	0.0129
PCDHGB9P	1.183	0.221385	ENSG00000276545.1	ENSG00000276545	3		6	4	11			8			3			2	1									2				2	5		1.55	4	2			1	0.441	-1.183	-0.441	1.183	0.60064	0.221385	4.284	3.9082	4.1354
HSPA8P1	1.183	0.915779	ENSG00000234176.1	ENSG00000234176	6	2	16	7	15	20		4	5	6	5	9	2		3	6	2	4	4	4	5	4		11	12	11	14	2	12	2	6.43	11	5	3	5	9	0.441	-1.183	-0.441	1.183	0.121401	0.915779	0.4046	0.9556	0.5167
LY96	1.183	12.3484	ENSG00000154589.6	ENSG00000154589	1434	854	964	781	1222	988	526	456	428	429	302	610	1590	1790	1451	1567	1494	1592	694	554	516	394	707	523	1603	956	1476	1350	1344	983	985.89	1040	458	1581	565	1285	0.44	-1.183	-0.44	1.183	4.48315e-13	12.3484	0.038	0.0199	0.035
TAF1A	1.182	55.7947	ENSG00000143498.17	ENSG00000143498	1721	1522	1485	1507	1739	1449	696	689	662	690	646	768	1214	1162	1295	1295	1385	1198	521	421	411	407	485	413	990	825	1078	1011	986	994	988.76	1570	692	1258	443	981	0.441	-1.182	-0.441	1.182	1.60432e-56	55.7947	0.0052	0.0199	0.007
WDR97	1.181	0.442196	ENSG00000179698.13	ENSG00000179698	3	19	11	12		5	7			2	12		7		5	5		4		4	2			5	4	6		13	7	5	4.66	8	4	4	2	6	0.441	-1.181	-0.441	1.181	0.361247	0.442196	1.542	1.3136	1.4791
PLXNB2	1.181	7.22213	ENSG00000196576.14	ENSG00000196576	8556	11376	11315	13675	7497	12291	5055	4894	4303	5367	5979	2951	9047	8616	10458	8750	10542	9093	4672	5857	6273	6962	3924	7208	8629	22216	8991	11656	10159	15065	8712.56	10785	4758	9418	5816	12786	0.441	-1.181	-0.441	1.181	5.99618e-08	7.22213	0.0631	0.0145	0.0502
ADGRV1	1.18	0.501017	ENSG00000164199.16	ENSG00000164199	4	2		13		2	2	4		4			14	31	24	10	10	16	6	8	3				10	3	15	6	5	1	6.42	4	2	18	3	7	0.441	-1.18	-0.441	1.18	0.315488	0.501017	1.0141	0.9566	0.9975
INHBB	1.179	0.481008	ENSG00000163083.5	ENSG00000163083	1	2	2	2							3		102	65	84	49	77	71							12	11		16	22	29	18.25	1		75		15	0.442	-1.179	-0.442	1.179	0.330363	0.481008	0.3013	0.3454	0.3265
ACOD1	1.178	0.132603	ENSG00000102794.9	ENSG00000102794		2			6			2	2				5				10													2	0.98	1	1	2			0.442	-1.178	-0.442	1.178	0.73688	0.132603	12.3327	6.2177	8.9679
WFS1	1.178	16.1867	ENSG00000109501.13	ENSG00000109501	4101	4693	4861	5410	4887	6483	2086	2208	2068	2694	2458	1939	11027	9753	11273	11082	12289	10508	2003	2254	2181	2779	2148	2369	6146	13329	6604	7751	7410	10494	5842.9	5072	2242	10989	2289	8622	0.442	-1.178	-0.442	1.178	6.50594e-17	16.1867	0.0324	0.0148	0.027
MFSD3	1.178	22.2186	ENSG00000167700.8	ENSG00000167700	3488	2535	2486	2788	3142	2750	1267	1257	1148	1248	1358	1317	3022	4113	4337	3625	3246	3049	1841	1546	1785	1725	2011	1304	3104	2982	3380	2279	3721	2453	2476.97	2865	1266	3565	1702	2986	0.442	-1.178	-0.442	1.178	6.04443e-23	22.2186	0.0195	0.0162	0.0193
CSGALNACT2	1.178	64.0661	ENSG00000169826.7	ENSG00000169826	2205	2479	2227	2210	1959	1912	1071	917	914	936	986	922	2686	2641	2572	2421	2588	2783	725	873	717	848	771	738	2711	2614	2589	2410	2236	2665	1810.92	2165	958	2615	779	2538	0.442	-1.178	-0.442	1.178	8.58782e-65	64.0661	0.0047	0.0171	0.0061
OR2A1	1.177	0.153836	ENSG00000221970.2	ENSG00000221970					2	2			2						3	8		4						5	2				2		0.97	1		2	1	1	0.442	-1.177	-0.442	1.177	0.701721	0.153836	5.9912	6.2751	6.1186
ICAM4	1.177	0.598876	ENSG00000105371.8	ENSG00000105371	6	2	8	3	2	4		6		2	3		7	4	10	3	5	4	6			6			10	8	24	6	10	2	4.73	4	2	6	2	10	0.442	-1.177	-0.442	1.177	0.251839	0.598876	0.5785	1.2937	0.7636
HEPACAM2	1.176	0.15609	ENSG00000188175.9	ENSG00000188175				7								3	2						6			2		3	2	3			2		1.03	1			2	1	0.443	-1.176	-0.443	1.176	0.698088	0.15609	6.8298	5.8964	6.4222
PCNPP5	1.176	0.230512	ENSG00000177197.7	ENSG00000177197	6	2		2	4						3	3		2		5	2		2				2				3				1.18	2	1	2	1		0.443	-1.176	-0.443	1.176	0.588149	0.230512	2.7329	5.1417	3.5624
SCART1	1.176	0.852404	ENSG00000214279.13	ENSG00000214279	25	45	20	34	5	9	4	16	8	7	14	13	10	2	16	15	10		2	8		4		5	16	33		4	12	29	12.23	23	10	9	3	16	0.442	-1.176	-0.442	1.176	0.140474	0.852404	0.6765	0.5086	0.6349
SNAI1	1.176	3.98897	ENSG00000124216.3	ENSG00000124216	67	72	80	79	62	86	11	38	61	36	23	28	113	43	79	64	70	73	17	25	14	21	45	38	92	88	136	123	119	171	65.82	74	33	74	27	122	0.443	-1.176	-0.443	1.176	0.000102572	3.98897	0.0978	0.1057	0.0995
ARPC5	1.176	28.7409	ENSG00000162704.15	ENSG00000162704	29355	24990	28737	25552	37465	27252	12311	12255	12232	12881	11438	15627	33919	33853	33907	35980	34265	33515	18746	16268	15230	15940	19968	15157	41628	28640	43774	44400	45881	38578	26658.1	28892	12791	34240	16885	40484	0.443	-1.176	-0.443	1.176	1.81576e-29	28.7409	0.0153	0.014	0.0151
SPATA25	1.175	1.03857	ENSG00000149634.4	ENSG00000149634	5	50	43	24	7	28	6	10	12	6	34	3	9	2	3		5	4	9	8	9	4	8	6	6	6	21	7		6	11.39	26	12	4	7	8	0.443	-1.175	-0.443	1.175	0.091501	1.03857	0.4783	0.5449	0.4914
ATG7	1.174	48.8312	ENSG00000197548.12	ENSG00000197548	4244	4396	4464	4545	5663	4596	1908	1963	2093	2056	1755	2590	5621	4913	5082	5303	5337	5031	2242	2035	2135	1987	2462	2132	5266	5680	5599	5936	5653	5205	3929.77	4651	2061	5214	2166	5556	0.443	-1.174	-0.443	1.174	1.47492e-49	48.8312	0.0081	0.0153	0.0085
SMG7-AS1	1.173	1.27113	ENSG00000232860.7	ENSG00000232860	12	11	14	10	15	9	4	3	5	4	11	5	5	20	10	15	33	6	2		5	6	6	17	10	17	12	7	19	10	10.07	12	5	15	6	12	0.443	-1.173	-0.443	1.173	0.0535642	1.27113	0.2424	0.6149	0.3104
STAT4	1.173	2.12452	ENSG00000138378.17	ENSG00000138378	33	56	49	44	32	24	8	13	24	13	19	27	59	54	60	26	39	39	20	27	32	13	16	30	10	3	30	4		18	27.52	40	17	46	23	11	0.443	-1.173	-0.443	1.173	0.00750716	2.12452	0.1892	0.2337	0.2006
OXTR	1.173	4.55848	ENSG00000180914.10	ENSG00000180914	84	90	94	142	115	95	60	50	31	45	65	24	60	96	79	72	57	151	57	57	93	66	26	49	101	119	64	105	85	111	78.01	103	46	86	58	98	0.444	-1.173	-0.444	1.173	2.76389e-05	4.55848	0.0868	0.0914	0.0884
SMYD3	1.173	39.6756	ENSG00000185420.18	ENSG00000185420	1697	1399	1552	1506	1916	1619	764	632	735	678	628	859	2241	2385	2256	2290	2041	2208	1076	1042	1006	1150	1242	1014	1671	1349	1770	1807	1849	1668	1468.35	1615	716	2237	1088	1686	0.444	-1.173	-0.444	1.173	2.11071e-40	39.6756	0.0088	0.0179	0.01
CD99	1.173	41.0478	ENSG00000002586.18	ENSG00000002586	17920	13739	15156	12734	13487	16411	6933	7097	6996	6222	6388	6049	15619	15911	15998	14892	16057	14697	6983	8302	7910	7734	7033	8212	20265	27572	18475	19416	21619	20817	13221.6	14908	6614	15529	7696	21361	0.444	-1.173	-0.444	1.173	8.95681e-42	41.0478	0.0103	0.0142	0.0104
ITM2C	1.173	43.5341	ENSG00000135916.15	ENSG00000135916	5123	4426	4543	4424	5583	5204	2152	2212	2283	2294	1813	2239	7203	6946	6558	6953	6315	6216	2658	2891	3055	2752	2888	2622	8666	11838	9528	8513	9737	7866	5183.38	4884	2166	6698	2811	9358	0.443	-1.173	-0.443	1.173	2.92337e-44	43.5341	0.0089	0.015	0.0096
RASSF1	1.173	53.4477	ENSG00000068028.17	ENSG00000068028	4714	3997	4092	3962	3916	3749	2016	1951	1836	1589	1940	1515	6621	6860	6996	6482	6005	6103	2358	2462	2396	2317	2383	2308	6099	5628	6625	5335	6473	5162	4129.66	4072	1808	6511	2371	5887	0.444	-1.173	-0.444	1.173	3.56713e-54	53.4477	0.0066	0.0153	0.0077
FAM126B	1.172	19.8329	ENSG00000155744.9	ENSG00000155744	582	700	683	683	613	579	252	215	315	261	346	312	625	589	604	526	493	635	212	160	302	261	208	219	502	512	400	471	362	477	436.64	640	284	579	227	454	0.444	-1.172	-0.444	1.172	1.46942e-20	19.8329	0.0188	0.0276	0.0198
GLRA4	1.171	0.145286	ENSG00000188828.11	ENSG00000188828	4				3	2				1		3			5														7	2	0.95	2	1	1		2	0.444	-1.171	-0.444	1.171	0.715671	0.145286	8.8144	6.3553	7.6198
RBMS1P1	1.171	0.481753	ENSG00000225422.4	ENSG00000225422	1	7	3	7	2	2	4	2			2	3	9		7		3	2	2			4				6	6	6	2	5	2.8	4	2	4	1	4	0.444	-1.171	-0.444	1.171	0.329797	0.481753	0.7196	2.1722	1.0742
LRRC37A9P	1.171	0.533642	ENSG00000271013.1	ENSG00000271013	1	20	16	10	2	9	9	2	3	2	8	1	2		3	3		4		4	2	2		8	8				2		4.12	10	4	2	3	2	0.444	-1.171	-0.444	1.171	0.292656	0.533642	0.9996	1.4836	1.1133
IL15RA	1.17	19.2894	ENSG00000134470.20	ENSG00000134470	597	588	570	570	563	655	215	294	257	249	271	289	479	423	435	424	434	444	119	131	180	155	243	170	301	439	437	302	381	296	363.64	590	262	440	166	359	0.444	-1.17	-0.444	1.17	5.13612e-20	19.2894	0.018	0.0304	0.0202
ANXA5	1.17	63.2717	ENSG00000164111.14	ENSG00000164111	53345	49148	49643	48789	62944	53386	22624	22318	24560	24161	19814	27557	76301	71926	71241	72599	73374	73041	33875	32607	30575	31941	37913	31611	89543	91199	97627	96143	96120	91397	55244.1	52876	23506	73080	33087	93672	0.445	-1.17	-0.445	1.17	5.34919e-64	63.2717	0.0061	0.0139	0.0067
SEMA3D	1.169	24.929	ENSG00000153993.13	ENSG00000153993	550	731	814	819	791	722	318	270	327	388	292	369	692	681	766	759	763	852	368	447	460	411	386	383	2119	2484	2174	2051	1564	2307	868.6	738	327	752	409	2116	0.445	-1.169	-0.445	1.169	1.17759e-25	24.929	0.0145	0.0208	0.0154
PECR	1.169	26.3947	ENSG00000115425.13	ENSG00000115425	1125	916	1009	901	1171	1053	439	495	521	416	393	485	1368	1262	1180	1202	1173	1284	851	627	811	643	768	615	1290	837	1357	1216	1190	1033	921.01	1029	458	1245	719	1154	0.445	-1.169	-0.445	1.169	4.02982e-27	26.3947	0.0134	0.0204	0.015
NEK7	1.168	25.5963	ENSG00000151414.14	ENSG00000151414	4747	4872	5182	4921	6261	4269	2145	1914	2356	2264	1870	2909	6464	5981	6395	6308	5733	6280	3607	2914	3041	2980	3265	2770	21111	12947	21061	18766	16745	18462	6951.39	5042	2243	6194	3096	18182	0.445	-1.168	-0.445	1.168	2.53327e-26	25.5963	0.0168	0.0147	0.0165
C1GALT1	1.168	71.6525	ENSG00000106392.10	ENSG00000106392	4669	4525	4632	4402	5292	4323	2072	1887	2170	2056	1862	2336	6064	6000	6150	6061	5661	6269	2662	2358	2406	2250	2333	2316	5589	4982	5278	4935	4530	4517	4019.54	4640	2064	6034	2388	4972	0.445	-1.168	-0.445	1.168	2.22592e-72	71.6525	0.0046	0.0153	0.0057
TRIM46	1.167	11.5467	ENSG00000163462.17	ENSG00000163462	226	295	301	290	231	318	113	152	115	93	162	106	259	200	178	223	198	171	106	127	110	105	112	180	212	240	167	140	160	209	183.28	277	124	205	123	188	0.445	-1.167	-0.445	1.167	2.84001e-12	11.5467	0.0306	0.0468	0.0329
RNLS	1.166	23.0011	ENSG00000184719.11	ENSG00000184719	624	600	664	573	752	715	331	295	220	284	281	339	853	836	939	683	778	821	393	304	420	333	271	337	951	760	1067	837	828	755	594.72	655	292	818	343	866	0.446	-1.166	-0.446	1.166	9.97505e-24	23.0011	0.0153	0.024	0.0166
NPTN	1.165	117.359	ENSG00000156642.16	ENSG00000156642	7740	8048	8414	7709	7214	7152	3718	3316	3570	3278	3452	3309	7558	7537	7801	7158	7345	7703	4112	3946	4014	3950	4135	3919	10752	12057	10992	10105	9899	10406	6676.9	7713	3440	7517	4013	10702	0.446	-1.165	-0.446	1.165	4.3774e-118	117.359	0.0024	0.0147	0.0034
NMB	1.164	20.3233	ENSG00000197696.9	ENSG00000197696	1482	899	854	1007	1017	1050	532	484	459	397	472	475	1684	1952	1851	1542	1626	1461	895	876	784	783	950	785	1176	1217	1570	1008	1550	1062	1063.3	1052	470	1686	846	1264	0.446	-1.164	-0.446	1.164	4.74997e-21	20.3233	0.0207	0.0195	0.0198
PAPPA	1.162	9.61304	ENSG00000182752.9	ENSG00000182752	1992	2857	2964	3544	2188	2968	1262	1026	1215	1449	1566	864	1187	1096	1307	1225	1360	1403	703	856	835	962	494	1023	3333	6006	2840	4061	2543	4629	1992.02	2752	1230	1263	812	3902	0.447	-1.162	-0.447	1.162	2.43757e-10	9.61304	0.0511	0.0168	0.0449
CCDC92	1.162	31.5605	ENSG00000119242.8	ENSG00000119242	3452	3825	3967	3982	3334	4464	1765	1988	1626	1709	1743	1458	4128	3500	4091	3679	4462	3717	1855	2059	2211	2193	1578	2211	3002	3030	3183	3498	3690	4231	2987.79	3837	1715	3930	2018	3439	0.447	-1.162	-0.447	1.162	2.75104e-32	31.5605	0.0125	0.0158	0.0131
EVC	1.161	7.48647	ENSG00000072840.12	ENSG00000072840	2526	4916	4170	5230	1968	3601	1747	1816	1577	1575	2355	954	1733	1718	2044	1520	2282	1971	1091	1339	1307	1326	789	1400	1785	1633	1087	1804	1203	2332	2026.65	3735	1671	1878	1209	1641	0.447	-1.161	-0.447	1.161	3.26237e-08	7.48647	0.0649	0.0168	0.0585
CTSW	1.16	0.375642	ENSG00000172543.7	ENSG00000172543		4			11	4			2		5	1	5	2	5		3	6	9	8	2	2		2	4	3		9		2	2.96	3	1	4	4	3	0.448	-1.16	-0.448	1.16	0.421074	0.375642	1.3476	2.0588	1.5205
PLXNA3	1.16	7.24912	ENSG00000130827.6	ENSG00000130827	1171	1643	1553	1793	848	1375	604	685	545	577	969	373	1424	1157	1644	1505	1572	1521	675	954	967	1131	706	1039	1765	4130	1542	2576	1943	3206	1386.51	1397	626	1470	912	2527	0.448	-1.16	-0.448	1.16	5.63488e-08	7.24912	0.0725	0.0182	0.0597
FBXO6	1.16	13.3613	ENSG00000116663.10	ENSG00000116663	691	669	694	688	850	724	331	345	320	310	252	373	674	674	687	598	550	542	402	317	317	467	494	355	443	455	740	505	937	522	530.9	719	322	621	392	600	0.447	-1.16	-0.447	1.16	4.35208e-14	13.3613	0.0315	0.0252	0.0303
NKD1	1.159	0.317871	ENSG00000140807.6	ENSG00000140807	3	5	6	2	9		2	4	2	4					8		2	4	2	4						3					1.94	4	2	2	1		0.448	-1.159	-0.448	1.159	0.480982	0.317871	1.7525	3.1388	2.183
GEM	1.158	66.9585	ENSG00000164949.7	ENSG00000164949	7271	7120	7652	7145	8915	8304	3263	3195	3519	3673	3313	3824	6859	7110	6258	7491	6873	6768	2459	2812	2517	2755	3026	2870	3320	2992	3074	3320	3342	3427	4815.58	7734	3464	6893	2740	3246	0.448	-1.158	-0.448	1.158	1.10032e-67	66.9585	0.005	0.015	0.0061
ACOT2	1.157	29.7624	ENSG00000119673.14	ENSG00000119673	2847	2092	2015	2391	2908	2463	942	1179	1018	1038	1205	1216	3006	3757	3935	3669	3443	3417	1822	1390	1479	1588	1746	1280	2646	2636	2819	2322	2764	2324	2245.26	2453	1100	3538	1551	2585	0.448	-1.157	-0.448	1.157	1.72814e-30	29.7624	0.0128	0.0165	0.0136
HLA-DOB	1.156	0.313953	ENSG00000241106.6	ENSG00000241106	9	4			6	5	2	4	1		3	1	1			1	3		2		2						9			2	1.9	4	2	1	1	2	0.449	-1.156	-0.449	1.156	0.485342	0.313953	1.8188	3.1963	2.2107
CCDC68	1.156	1.63256	ENSG00000166510.13	ENSG00000166510	22	41	14	20	21	25	16	11	17	5	15	1	20	43	18	46	35	24	16	32	13	11		18	31	39	21	22	27	18	21.44	24	11	31	15	26	0.449	-1.156	-0.449	1.156	0.0233045	1.63256	0.2389	0.296	0.2518
MRPL15	1.156	25.3062	ENSG00000137547.8	ENSG00000137547	12268	9001	9185	7995	10466	9059	4442	4205	4528	4089	3508	5250	8098	8396	7697	7875	6692	7199	3124	2760	2875	2532	3373	2488	10373	7818	11207	10116	10929	8021	6852.34	9662	4337	7660	2859	9744	0.449	-1.156	-0.449	1.156	4.94137e-26	25.3062	0.0168	0.0147	0.0165
RGS17	1.155	65.7153	ENSG00000091844.7	ENSG00000091844	1340	1304	1371	1185	1337	1247	553	518	567	586	609	656	1406	1438	1398	1389	1392	1415	421	409	409	390	449	388	1828	1419	1758	1877	1625	1633	1077.23	1297	582	1406	411	1690	0.449	-1.155	-0.449	1.155	1.92601e-66	65.7153	0.0036	0.0194	0.0053
SPDYE3	1.154	0.152837	ENSG00000214300.7	ENSG00000214300			2		4	2				1		3				3			7		2				4						0.94	1	1		2	1	0.449	-1.154	-0.449	1.154	0.703337	0.152837	6.6949	6.4608	6.5897
HIST2H2AC	1.154	3.5353	ENSG00000184260.5	ENSG00000184260	64	32	37	29	34	74	24	17	19	20	15	25	70	87	60	56	52	43	54	40	32	11	47	26	50	30	36	51	53	42	41.11	45	20	61	35	44	0.449	-1.154	-0.449	1.154	0.000291544	3.5353	0.0864	0.161	0.0997
TGFBI	1.153	18.9214	ENSG00000120708.16	ENSG00000120708	59902	65502	62014	66463	56742	73495	29351	28740	28124	29839	30431	26193	108353	101871	108811	93275	112748	110112	70226	86014	82776	85395	61156	93346	92312	185058	97685	100612	90754	121244	78618.2	64020	28780	105862	79819	114611	0.45	-1.153	-0.45	1.153	1.19851e-19	18.9214	0.0275	0.0139	0.0223
CRADD	1.153	25.231	ENSG00000169372.12	ENSG00000169372	781	655	682	682	875	688	308	346	331	297	272	407	958	964	906	916	709	868	322	370	356	322	471	327	1002	817	1046	1023	1071	992	658.82	727	327	887	361	992	0.45	-1.153	-0.45	1.153	5.87437e-26	25.231	0.0135	0.023	0.0148
PI4K2A	1.153	103.808	ENSG00000155252.13	ENSG00000155252	4717	4559	4482	4978	5636	5115	2153	2113	2379	2188	2146	2279	5166	4930	4814	4926	4696	4969	1898	1853	1663	1928	1845	1814	4256	4181	4270	4273	4617	4131	3632.55	4914	2210	4917	1834	4288	0.45	-1.153	-0.45	1.153	1.55525e-104	103.808	0.0026	0.0155	0.0037
AMBP	1.152	0.641911	ENSG00000106927.11	ENSG00000106927	16	12	10		13	9	4	8	7	5	2	3		12	18	15	3		2	6	5			2	25	3	9	2	10	12	7.1	10	5	8	2	10	0.45	-1.152	-0.45	1.152	0.228081	0.641911	0.8052	0.8661	0.819
PKD1P6	1.152	1.83284	ENSG00000250251.6	ENSG00000250251	189	550	355	521	77	231	188	170	111	73	297	28	255	203	299	125	236	178	69	90	91	71	28	109	79	137	77	89	124	167	173.94	320	144	216	76	112	0.45	-1.152	-0.45	1.152	0.0146945	1.83284	0.2639	0.0486	0.2103
AFAP1	1.152	20.9781	ENSG00000196526.10	ENSG00000196526	5535	8458	8637	9944	7556	9233	3471	3540	3734	4185	4086	3194	8749	8062	8879	8668	9589	9125	3192	3539	3429	3989	2743	3979	12073	14301	9651	13843	11755	16182	7443.95	8227	3702	8845	3478	12968	0.45	-1.152	-0.45	1.152	1.05177e-21	20.9781	0.0196	0.0146	0.0199
LMO3	1.151	0.260127	ENSG00000048540.14	ENSG00000048540	6	2			2				2	1		1	5	2		3		10			2	2					3	7		5	1.74	2	1	3	1	2	0.45	-1.151	-0.45	1.151	0.54938	0.260127	2.1038	3.4894	2.5127
PKD1	1.151	2.9845	ENSG00000008710.19	ENSG00000008710	4093	5603	4979	6340	1278	3713	2291	2319	1706	1553	3229	611	2861	3180	3979	2379	3230	3011	1273	1642	2076	2010	1010	2057	2357	4691	2081	2819	1683	3869	2797.36	4334	1952	3107	1678	2917	0.45	-1.151	-0.45	1.151	0.00103633	2.9845	0.1548	0.016	0.116
EME2	1.15	4.03117	ENSG00000197774.12	ENSG00000197774	410	538	436	486	206	339	179	227	146	102	359	76	147	154	142	169	135	74	108	144	130	100	72	140	69	132	64	69	51	92	183.15	402	182	137	116	80	0.451	-1.15	-0.451	1.15	9.30753e-05	4.03117	0.1254	0.0468	0.1081
USP46-AS1	1.15	7.80097	ENSG00000248866.1	ENSG00000248866	112	145	142	140	99	123	69	58	36	49	71	61	79	96	83	87	129	111	64	44	37	69	37	27	66	65	61	74	80	87	80	127	57	98	46	72	0.451	-1.15	-0.451	1.15	1.58136e-08	7.80097	0.035	0.0894	0.0446
ZNF25	1.15	25.6602	ENSG00000175395.15	ENSG00000175395	530	777	648	603	525	542	272	225	268	307	262	296	568	665	553	709	582	628	329	425	364	328	395	369	881	611	725	747	702	766	520.07	604	272	618	368	739	0.451	-1.15	-0.451	1.15	2.18661e-26	25.6602	0.0117	0.0254	0.014
SNRNP27	1.15	26.5429	ENSG00000124380.10	ENSG00000124380	1873	1409	1454	1374	1490	1380	727	590	678	667	637	750	1709	1587	1597	1859	1668	1453	806	730	724	648	818	710	2126	1184	1704	1870	1910	1883	1267.15	1497	675	1646	739	1780	0.451	-1.15	-0.451	1.15	2.86451e-27	26.5429	0.0141	0.0186	0.0148
RPL30P11	1.148	0.607063	ENSG00000244573.3	ENSG00000244573	9	2	14	3	4	7	2	2	9	1	3	1	3	6	5	10	5			2	5	8		2	17	8		7	10		4.88	6	3	5	3	7	0.451	-1.148	-0.451	1.148	0.247137	0.607063	0.6967	1.254	0.815
TTC9	1.148	0.766852	ENSG00000133985.2	ENSG00000133985	10	14	6	2	2	22	7	4		2	3	9	11	8		13	2	26	7	19	14	6		5	27	14	52	22	24	29	12.03	9	4	10	8	28	0.451	-1.148	-0.451	1.148	0.17106	0.766852	0.6417	0.5168	0.6125
MPZ	1.148	7.4968	ENSG00000158887.15	ENSG00000158887	91	88	105	86	105	136	65	36	38	44	40	52	166	136	157	136	138	100	48	36	56	28	22	56	114	86	146	141	131	127	90.31	102	46	139	41	124	0.451	-1.148	-0.451	1.148	3.1857e-08	7.4968	0.0355	0.0808	0.0443
BCL3	1.148	12.466	ENSG00000069399.14	ENSG00000069399	1242	1267	1315	1434	1014	1605	540	642	435	629	742	565	932	1329	1432	1337	1522	1186	559	600	577	801	427	738	794	1130	791	909	1018	1435	964.92	1313	592	1290	617	1013	0.451	-1.148	-0.451	1.148	3.4195e-13	12.466	0.0357	0.0201	0.0328
RAB13	1.148	46.386	ENSG00000143545.8	ENSG00000143545	15930	12377	12669	11232	9515	12592	5753	6228	5899	5262	5557	4843	13315	13463	13543	12353	13107	13051	6576	6937	6968	6215	6978	6984	14245	14159	13505	13932	13921	14685	10393.3	12386	5590	13139	6776	14074	0.451	-1.148	-0.451	1.148	4.11177e-47	46.386	0.008	0.0144	0.0088
IL5	1.146	0.227647	ENSG00000113525.9	ENSG00000113525	1	1	4			5					5	1	2		5	3							1		2		5			5	1.33	2	1	2		2	0.452	-1.146	-0.452	1.146	0.592043	0.227647	2.7808	4.5686	3.346
ACTN1	1.146	16.1431	ENSG00000072110.13	ENSG00000072110	35743	48548	50343	56285	45319	59396	21228	21044	21367	25380	24532	19999	40924	37919	41439	40978	50229	41962	16300	19591	18891	23379	16278	21804	31359	54634	28315	39947	32021	49712	34495.6	49272	22258	42242	19374	39331	0.452	-1.146	-0.452	1.146	7.19248e-17	16.1431	0.029	0.014	0.0259
ZDHHC8	1.145	10.5827	ENSG00000099904.15	ENSG00000099904	2379	2765	2712	3081	1637	2833	1124	1342	1004	1141	1536	819	1304	1147	1530	1307	1515	1162	580	806	732	954	486	925	1016	1549	982	1112	1056	1654	1406.33	2568	1161	1328	747	1228	0.452	-1.145	-0.452	1.145	2.61407e-11	10.5827	0.0433	0.0181	0.0394
TRAK2	1.145	68.3897	ENSG00000115993.12	ENSG00000115993	3998	5214	4946	5200	5182	4786	2264	2055	2250	2318	2135	2238	4273	4432	3885	4222	4474	4368	1792	1816	2019	1989	1943	1887	4483	4164	4211	4255	3628	4671	3503.28	4888	2210	4276	1908	4235	0.452	-1.145	-0.452	1.145	4.07622e-69	68.3897	0.0042	0.0155	0.0057
ADAM20P1	1.144	0.154383	ENSG00000259158.3	ENSG00000259158		9		7			6				2		5				2			4						11		7			1.7	3	1	1	1	3	0.452	-1.144	-0.452	1.144	0.700836	0.154383	9.7535	3.5771	6.8226
SLC16A4	1.144	0.311123	ENSG00000168679.17	ENSG00000168679		4	1	9	2		1	2				4	1	8	3	3	3	4				4		5	10	6		2			2.39	3	1	4	2	3	0.453	-1.144	-0.453	1.144	0.488514	0.311123	1.8367	2.5426	2.0181
PITPNM2	1.144	9.42666	ENSG00000090975.12	ENSG00000090975	897	1523	1279	1721	715	1517	602	636	484	616	755	370	709	699	762	602	867	711	449	563	601	545	455	547	410	589	333	476	498	655	719.44	1275	577	725	527	494	0.452	-1.144	-0.452	1.144	3.744e-10	9.42666	0.0494	0.0222	0.0439
VIM	1.144	24.0629	ENSG00000026025.15	ENSG00000026025	261672	256799	267405	297058	298127	328548	115765	119352	115942	143356	140912	138444	257827	243284	269244	295717	369666	306053	138283	160934	146071	194392	157623	179328	380825	578618	401837	457531	407821	543963	265747	284935	128962	290298	162772	461766	0.453	-1.144	-0.453	1.144	8.65111e-25	24.0629	0.0185	0.0138	0.0172
BMPR2	1.144	27.0496	ENSG00000204217.13	ENSG00000204217	2579	3294	3234	3222	2713	3220	1304	1297	1319	1611	1493	1235	4544	4212	4770	4454	4431	4906	1792	1704	1975	1957	1410	1933	3532	5203	4071	3940	2970	4203	2950.95	3044	1376	4553	1795	3986	0.453	-1.144	-0.453	1.144	8.92021e-28	27.0496	0.0143	0.0158	0.0148
BBS4	1.144	37.9001	ENSG00000140463.13	ENSG00000140463	1535	1781	1669	1721	1776	1390	710	711	736	760	690	859	1674	1588	1386	1526	1420	1312	699	607	701	706	876	723	1437	1429	1676	1295	1363	1269	1200.78	1645	744	1484	719	1412	0.453	-1.144	-0.453	1.144	1.25866e-38	37.9001	0.0088	0.0188	0.01
C3orf35	1.143	0.428022	ENSG00000198590.11	ENSG00000198590	7	10	8	7	2	2	2		2	2	8	1			5	8		2	4		5	2		3		8			5		3.09	6	2	2	2	2	0.453	-1.143	-0.453	1.143	0.373231	0.428022	1.1779	1.9706	1.3827
LAP3	1.143	106.669	ENSG00000002549.12	ENSG00000002549	12966	12960	13301	12305	14478	13748	5938	6039	6007	6012	5351	6758	13800	13838	13519	13942	13531	14024	4517	4785	4821	4657	5069	4203	7659	7566	8017	8190	7633	7346	9099.29	13293	6018	13776	4675	7735	0.453	-1.143	-0.453	1.143	2.14526e-107	106.669	0.0027	0.0145	0.0037
LMLN2	1.142	0.064787	ENSG00000283654.1	ENSG00000283654	1												2		8				2								15				0.95			2		2	0.453	-1.142	-0.453	1.142	0.861416	0.064787	30	6.353	13.4222
NRN1	1.142	0.064787	ENSG00000124785.8	ENSG00000124785	1														5		2			8								11			0.94			1	1	2	0.453	-1.142	-0.453	1.142	0.861416	0.064787	30	6.4731	14.1996
OR4D1	1.142	0.064787	ENSG00000141194.6	ENSG00000141194	1																										30				1.06					5	0.453	-1.142	-0.453	1.142	0.861416	0.064787	30	5.7216	23.5603
GRXCR1	1.142	0.105735	ENSG00000215203.2	ENSG00000215203		2												14		5		4											5		0.98			4		1	0.453	-1.142	-0.453	1.142	0.783908	0.105735	26.6358	6.1704	11.6462
TUBB1	1.142	0.115267	ENSG00000101162.3	ENSG00000101162			2												5	5		10			5									2	0.98			3	1		0.453	-1.142	-0.453	1.142	0.766891	0.115267	16.2576	6.2072	9.8386
ACTN3	1.142	0.116913	ENSG00000248746.5	ENSG00000248746			2											4		1							1			17			7		1.07			1		4	0.453	-1.142	-0.453	1.142	0.763988	0.116913	16.6272	5.667	9.5756
HCN4	1.142	0.119951	ENSG00000138622.3	ENSG00000138622		2											5					10							8	8			2		1.17			2		3	0.453	-1.142	-0.453	1.142	0.758664	0.119951	16.4981	5.1784	9.1101
FAM3B	1.142	0.123225	ENSG00000183844.16	ENSG00000183844		2																10	5		5	2		2	4						0.95			2	2	1	0.453	-1.142	-0.453	1.142	0.752965	0.123225	11.4075	6.351	8.6184
CD300A	1.142	0.12914	ENSG00000167851.13	ENSG00000167851		2											2	10		3			7	4		2									1.01			2	2		0.453	-1.142	-0.453	1.142	0.74278	0.12914	10.1492	6.0197	7.8249
P2RY1	1.142	0.131881	ENSG00000169860.6	ENSG00000169860				2									11	2	10		2	4													1.04			5			0.453	-1.142	-0.453	1.142	0.738107	0.131881	10.9674	5.8413	7.4741
OR9H1P	1.142	0.132724	ENSG00000228336.2	ENSG00000228336			2															4						1	6	3			10	2	0.93			1		4	0.453	-1.142	-0.453	1.142	0.736675	0.132724	8.5111	6.5191	7.3724
ODF1	1.142	0.152208	ENSG00000155087.3	ENSG00000155087				2													2	6							2	4	5		10	2	1.07			1		4	0.453	-1.142	-0.453	1.142	0.704355	0.152208	5.313	5.6447	5.4885
DDX11L2	1.142	1.01945	ENSG00000236397.3	ENSG00000236397	30	11	15	23	21	25	4	11	9	1	17	15	40	12	25	37	22	41	7	2	8	30			26	19	79	25	38	28	20.65	21	10	30	8	36	0.453	-1.142	-0.453	1.142	0.0956201	1.01945	0.5102	0.3068	0.4596
SCN8A	1.142	6.79963	ENSG00000196876.15	ENSG00000196876	762	1395	1208	1390	534	952	503	472	413	489	687	264	744	793	843	759	857	856	419	469	500	485	239	429	524	966	479	631	481	763	676.84	1040	471	809	424	641	0.453	-1.142	-0.453	1.142	1.58624e-07	6.79963	0.0729	0.0227	0.0617
IGSF23	1.141	0.438462	ENSG00000216588.8	ENSG00000216588	4			3	2	5				4	2	1	2		18	4	9	3	6		7	2	2	3	6		6	7	23	12	4.4	2	1	6	3	9	0.453	-1.141	-0.453	1.141	0.364366	0.438462	0.9243	1.388	1.0373
COX7A2L	1.141	14.2836	ENSG00000115944.14	ENSG00000115944	8821	6310	6622	6024	9007	6742	3256	3011	3595	3101	2605	4163	11458	11515	10798	11281	9915	10605	4779	3991	3606	3792	6075	3708	12691	6931	13449	12681	13218	10042	7459.71	7254	3288	10929	4325	11502	0.453	-1.141	-0.453	1.141	5.20488e-15	14.2836	0.0319	0.0146	0.0289
LHFPL6	1.139	55.0956	ENSG00000183722.7	ENSG00000183722	2074	2130	2016	1846	1712	1835	929	1036	781	862	875	796	1969	2009	1820	2172	1795	1963	786	818	830	792	793	813	1584	1589	1294	1508	1601	1432	1415.33	1936	880	1955	805	1501	0.454	-1.139	-0.454	1.139	8.02475e-56	55.0956	0.005	0.0181	0.0067
ANKRD61	1.138	0.492332	ENSG00000157999.5	ENSG00000157999	3		21	9	6	5		4		5	8	3	12	3	3	3	9	2	4		5			5	2	3	9	3			4.2	7	3	5	2	3	0.454	-1.138	-0.454	1.138	0.321861	0.492332	1.0391	1.453	1.1381
CCDC148	1.138	2.98259	ENSG00000153237.17	ENSG00000153237	60	31	53	45	53	45	30	25	21	17	20	19	83	65	71	72	81	44	61	70	49	50	34	32	42	61	2	25	61	50	45.62	48	22	69	49	40	0.455	-1.138	-0.455	1.138	0.00104089	2.98259	0.1166	0.1464	0.1236
C16orf96	1.137	0.216348	ENSG00000205832.7	ENSG00000205832		2		2	4	4			5					2				6	4	2	7			2				4		2	1.52	2	1	1	2	1	0.455	-1.137	-0.455	1.137	0.607648	0.216348	3.3812	3.9912	3.5813
HSPA9P1	1.137	0.585115	ENSG00000226666.1	ENSG00000226666	1	5	10	7	6		2	2		4	3	3	5	6	3	3	5	12			2	6		3	4		3		2	2	3.33	5	2	6	2	2	0.455	-1.137	-0.455	1.137	0.259947	0.585115	0.4621	1.8286	0.7785
IRF5	1.137	7.93966	ENSG00000128604.19	ENSG00000128604	179	200	243	173	192	153	106	63	120	65	76	89	266	314	246	333	290	255	93	93	61	103	192	79	300	450	374	325	374	374	206.07	190	86	284	104	366	0.455	-1.137	-0.455	1.137	1.14905e-08	7.93966	0.0467	0.0432	0.046
RASGRF2	1.137	11.0032	ENSG00000113319.12	ENSG00000113319	307	417	391	407	244	313	134	156	174	180	161	140	339	318	421	266	314	342	106	57	90	87	67	131	219	215	249	302	172	240	231.93	346	158	333	90	233	0.455	-1.137	-0.455	1.137	9.92748e-12	11.0032	0.0332	0.0399	0.0339
HEBP1	1.136	77.8407	ENSG00000013583.8	ENSG00000013583	8005	6403	6657	6225	7074	7072	2946	3343	2971	3247	2910	3443	7076	7331	6992	7175	7313	7093	4152	4384	4138	4135	4849	4535	6290	5784	5889	6419	6524	6404	5559.23	6906	3143	7163	4366	6218	0.455	-1.136	-0.455	1.136	1.44314e-78	77.8407	0.004	0.0149	0.005
MTCO3P12	1.134	0.573525	ENSG00000198744.5	ENSG00000198744	4	10	3	2	3	5	4	4		1	2	2	5	6	3	3	5	1	2	6	2		4	1		22	6		2	5	3.73	4	2	4	2	6	0.456	-1.134	-0.456	1.134	0.266978	0.573525	0.5741	1.6361	0.7711
ANKRD9	1.134	13.8255	ENSG00000156381.8	ENSG00000156381	4139	2792	2407	3950	2454	2930	1460	1654	1451	1338	1593	1018	2714	4363	5280	3282	3368	3871	1474	1377	1374	1441	1107	1418	2776	2909	2286	2362	2968	2349	2463.5	3112	1419	3813	1365	2608	0.456	-1.134	-0.456	1.134	1.49451e-14	13.8255	0.0323	0.0162	0.0293
UACA	1.134	16.278	ENSG00000137831.14	ENSG00000137831	6717	7533	7179	7493	4519	6206	3446	3014	2780	3119	3518	2195	6434	7109	6736	6257	7824	7699	3089	3547	3343	3532	2634	3977	9411	11311	8130	9431	6306	11325	5860.48	6608	3012	7010	3354	9319	0.456	-1.134	-0.456	1.134	5.27218e-17	16.278	0.0249	0.0148	0.0249
RPL29P7	1.133	0.691333	ENSG00000213063.3	ENSG00000213063	4	5	4	2	9	13	2	4		1	8	1	18	15	4	12	3	10	7	6	2	4		8							4.77	6	3	10	4		0.456	-1.133	-0.456	1.133	0.203548	0.691333	0.4285	1.2813	0.6184
PAPLN	1.132	1.81078	ENSG00000100767.15	ENSG00000100767	28	65	37	34	19	56	22	13	5	23	32	13	34	32	51	36	35	16	37	15	7	23	6	26	17	72	36	45	17	49	30.06	40	18	34	19	39	0.456	-1.132	-0.456	1.132	0.0154605	1.81078	0.2327	0.2151	0.2293
NPC1	1.132	10.2336	ENSG00000141458.12	ENSG00000141458	12186	13882	14370	16394	12418	17519	6433	6125	6306	7510	7863	5363	16043	15251	16424	15090	17681	18594	5457	6252	6460	7626	4832	7118	5457	15090	5537	7450	6106	7914	10358.3	14462	6600	16514	6291	7926	0.456	-1.132	-0.456	1.132	5.83937e-11	10.2336	0.0574	0.0144	0.0403
SRP9	1.132	17.5088	ENSG00000143742.12	ENSG00000143742	26357	19517	20503	18201	25041	20346	9768	8882	10620	9115	8236	12661	34294	31959	34324	31810	29698	30915	15085	12748	12044	11493	16120	11582	36694	20965	42418	34521	28893	29826	21821.2	21661	9880	32167	13179	32220	0.456	-1.132	-0.456	1.132	3.09867e-18	17.5088	0.0252	0.0141	0.0232
TMEM184B	1.131	27.2223	ENSG00000198792.12	ENSG00000198792	6523	6908	7251	8130	6218	7770	3086	3571	3106	3493	3532	2756	6926	6306	6975	6729	7911	6419	2421	3348	3263	3764	2642	3561	6511	8276	6208	7199	7527	8708	5568	7133	3257	6878	3166	7405	0.457	-1.131	-0.457	1.131	5.99332e-28	27.2223	0.0142	0.0149	0.0146
LYPD1	1.13	23.3571	ENSG00000150551.10	ENSG00000150551	1542	1210	1417	1212	1682	1253	621	632	683	575	564	724	406	426	434	421	368	409	458	453	375	445	688	459	1015	916	1026	1093	991	835	777.69	1386	633	411	480	979	0.457	-1.13	-0.457	1.13	4.39406e-24	23.3571	0.0164	0.0216	0.0163
LIMS1	1.13	70.4345	ENSG00000169756.16	ENSG00000169756	7268	7079	7621	7554	8603	7343	3387	2996	3751	3540	3276	3822	10843	10319	10612	10636	9876	11161	3863	3605	3482	3677	3915	3432	15192	12410	15127	14605	13706	14682	7912.84	7578	3462	10574	3662	14287	0.457	-1.13	-0.457	1.13	3.67698e-71	70.4345	0.0044	0.0146	0.0055
SNAP23P1	1.129	0.150336	ENSG00000230758.1	ENSG00000230758	2	2	2	3					1		3						2					12								2	0.95	2	1		2		0.457	-1.129	-0.457	1.129	0.707398	0.150336	6.6265	6.4163	6.5321
LRRC37A14P	1.129	0.205286	ENSG00000215771.2	ENSG00000215771	1				2						1		16	1	9	1	1		6			1			3	7			5	2	1.86			5	1	3	0.457	-1.129	-0.457	1.129	0.623325	0.205286	2.3423	3.2683	2.6312
NEXN-AS1	1.128	3.6335	ENSG00000235927.4	ENSG00000235927	121	108	86	108	100	106	60	36	47	40	70	35	41	57	16	72	64	69	13	42	37	57	24	29	62	77	33	80	85	108	62.88	105	48	53	34	74	0.458	-1.128	-0.458	1.128	0.000232543	3.6335	0.1067	0.11	0.1074
ZDHHC1	1.128	17.8767	ENSG00000159714.10	ENSG00000159714	512	424	418	450	353	510	208	207	198	198	205	206	471	593	556	394	506	421	237	243	254	217	273	247	400	531	527	289	417	376	361.38	444	204	490	245	423	0.458	-1.128	-0.458	1.128	1.32839e-18	17.8767	0.0176	0.0305	0.0196
IVNS1ABP	1.128	154.785	ENSG00000116679.15	ENSG00000116679	4778	5011	4882	4775	5078	4896	2329	2223	2147	2243	2315	2202	2405	2241	2360	2300	2304	2417	1535	1523	1679	1528	1592	1504	4390	4316	4582	4632	3880	4411	3082.58	4903	2243	2338	1560	4368	0.458	-1.128	-0.458	1.128	1.64206e-155	154.785	0.0011	0.0158	0.0023
CARD9	1.127	0.280593	ENSG00000187796.14	ENSG00000187796	1	25	4	12		2	4	10		4	3						3			2		7	8			1				5	3.01	7	4		3	1	0.458	-1.127	-0.458	1.127	0.524092	0.280593	2.9667	2.0237	2.6619
SHB	1.127	21.5058	ENSG00000107338.9	ENSG00000107338	970	881	733	951	855	1033	367	451	437	367	508	356	1544	2077	1943	1800	2105	1963	494	473	518	552	404	482	553	779	470	543	669	673	865.09	904	414	1905	487	614	0.458	-1.127	-0.458	1.127	3.12066e-22	21.5058	0.0163	0.0208	0.0172
GGCX	1.127	32.2206	ENSG00000115486.11	ENSG00000115486	4097	4052	4091	4260	4483	4510	1868	1945	2017	2109	1837	1896	4343	3645	4135	4226	4447	4392	1827	1964	1702	2333	1960	2132	4293	7100	4314	4946	4816	4903	3488.1	4249	1945	4198	1986	5062	0.458	-1.127	-0.458	1.127	6.01792e-33	32.2206	0.0125	0.0155	0.0121
GNAL	1.126	2.0427	ENSG00000141404.15	ENSG00000141404	40	37	29	52	45	33	15	19	10	20	31	13	5	10	16	13	10	12	28	17	37	21	2	23	8		12	9	10	15	19.65	39	18	11	21	9	0.458	-1.126	-0.458	1.126	0.00906349	2.0427	0.154	0.3217	0.1926
TMEM189	1.126	23.1369	ENSG00000240849.10	ENSG00000240849	2792	2143	2275	2196	1709	2274	979	1132	961	957	1135	976	1914	1651	2005	1868	2058	1869	959	1021	962	1195	996	1139	2430	3613	2302	2269	2782	3335	1796.5	2232	1023	1894	1045	2788	0.458	-1.126	-0.458	1.126	7.2967e-24	23.1369	0.0166	0.0172	0.0167
VPS28	1.125	27.8965	ENSG00000160948.13	ENSG00000160948	4617	3822	4011	4031	5113	4717	1861	1732	2073	2037	1942	2414	5744	5303	5240	5625	5358	5132	2086	2047	2028	1959	2791	2027	5640	6502	6304	6608	8826	6304	4129.87	4385	2010	5400	2156	6697	0.458	-1.125	-0.458	1.125	1.26906e-28	27.8965	0.0149	0.0153	0.014
CIDEB	1.124	2.38026	ENSG00000136305.11	ENSG00000136305	64	38	49	44	49	56	39	15	3	29	23	28	32	81	71	44	94	73	45	21	34	40	81	38	46	25	18	67	61	46	45.16	50	23	66	43	44	0.459	-1.124	-0.459	1.124	0.00416624	2.38026	0.1674	0.1478	0.1633
GLIPR2	1.123	26.278	ENSG00000122694.15	ENSG00000122694	1822	1371	1532	1456	1966	1444	698	745	711	724	674	851	2153	2198	2036	2058	2041	1784	1116	837	853	836	1121	786	1604	1468	1829	1613	1925	1451	1390.13	1598	734	2045	925	1648	0.459	-1.123	-0.459	1.123	5.27284e-27	26.278	0.014	0.0181	0.0143
DKKL1	1.121	0.316785	ENSG00000104901.6	ENSG00000104901	1			9	2	5	2	4				3	2	8	7	8	5									3	6	16		2	2.78	3	2	5		4	0.46	-1.121	-0.46	1.121	0.482186	0.316785	1.8208	2.188	1.9308
H2AFZP3	1.121	0.338902	ENSG00000218502.3	ENSG00000218502	1	4	6	2	2		6					1		2			2	2	3	4	5	2	2	2							1.5	2	1	1	3		0.46	-1.121	-0.46	1.121	0.458245	0.338902	0.7055	4.0449	1.6111
HLA-H	1.121	13.155	ENSG00000206341.7	ENSG00000206341	1252	1072	1412	1126	1243	1165	603	598	723	546	578	297	2255	1659	2175	1575	1396	1499	634	677	490	629	594	703	2047	2946	2459	2210	2249	2027	1294.67	1212	558	1760	621	2323	0.46	-1.121	-0.46	1.121	6.99876e-14	13.155	0.032	0.0185	0.0294
DBI	1.121	16.1493	ENSG00000155368.16	ENSG00000155368	17793	11473	12877	10023	13946	12991	6567	6206	6300	5535	4824	6940	15072	16842	14069	14851	13002	13681	9376	8165	7882	6452	9756	7048	13692	7901	12987	12450	13961	9818	10749.4	13184	6062	14586	8113	11802	0.46	-1.121	-0.46	1.121	7.09114e-17	16.1493	0.0262	0.0144	0.0247
PEA15	1.121	57.0478	ENSG00000162734.12	ENSG00000162734	28025	27951	27776	25303	29470	27241	13185	13061	12628	12650	11346	13359	49035	51047	47768	47758	46830	47187	12407	12739	11887	11537	12530	11970	29386	21144	30924	30110	32404	27984	25888	27628	12705	48271	12178	28659	0.46	-1.121	-0.46	1.121	8.95763e-58	57.0478	0.0054	0.014	0.0068
TMEM204	1.119	26.5953	ENSG00000131634.13	ENSG00000131634	606	570	614	548	671	664	238	302	287	297	235	330	1595	1817	1649	1503	1450	1447	212	224	257	219	289	196	1176	1186	1322	1224	1569	1129	794.23	612	282	1577	233	1268	0.46	-1.119	-0.46	1.119	2.53941e-27	26.5953	0.0113	0.0214	0.0127
CDK5R2	1.118	2.93742	ENSG00000171450.5	ENSG00000171450	28	37	47	24	38	60	11	32	19	14	17	15	36	37	50	36	84	75	39	46	46	32	28	27	42	58	64	49	24	20	37.87	39	18	53	36	43	0.461	-1.118	-0.461	1.118	0.00115499	2.93742	0.1022	0.1736	0.1148
ENKD1	1.118	27.0719	ENSG00000124074.11	ENSG00000124074	1013	792	860	742	830	881	439	394	388	375	384	381	855	1101	996	1049	992	844	457	398	434	464	409	344	958	1200	761	820	1005	943	717.01	853	394	973	418	948	0.461	-1.118	-0.461	1.118	8.47334e-28	27.0719	0.0109	0.0222	0.013
PDGFC	1.118	70.774	ENSG00000145431.10	ENSG00000145431	2542	2498	2635	2628	2612	2194	1173	1006	1260	1211	1116	1189	3891	3716	3691	3812	3509	4214	1924	1903	1980	1908	2138	2077	6871	6364	6366	6243	5604	6185	3148.69	2518	1159	3806	1988	6272	0.461	-1.118	-0.461	1.118	1.68263e-71	70.774	0.0036	0.0157	0.005
TMBIM7P	1.117	0.226755	ENSG00000230927.3	ENSG00000230927			8	3	1	2	4	2			1								6			8	2	3	1						1.34	2	1		3		0.461	-1.117	-0.461	1.117	0.59326	0.226755	2.5908	4.5361	3.2588
SCD	1.117	32.9727	ENSG00000099194.5	ENSG00000099194	24007	30150	29169	31163	32489	37348	13730	13091	13607	15763	15001	13787	56315	53284	51183	49597	57519	57909	26133	29564	28948	30116	23600	28981	43742	59821	41402	49542	45907	54410	35242.6	30721	14163	54301	27890	49137	0.461	-1.117	-0.461	1.117	1.0648e-33	32.9727	0.0114	0.014	0.0118
UAP1L1	1.117	62.2474	ENSG00000197355.10	ENSG00000197355	4766	5532	5741	5745	5706	5774	2421	2667	2499	2635	2833	2274	8349	7457	7815	7902	8015	7087	2124	2317	2400	2541	2132	2294	3299	3857	3150	3168	3618	3605	4324.12	5544	2555	7771	2301	3450	0.461	-1.117	-0.461	1.117	5.6569e-63	62.2474	0.0048	0.0152	0.006
KCTD16	1.116	4.23503	ENSG00000183775.10	ENSG00000183775	27	33	41	55	38	45	17	8	16	16	20	34	451	515	477	433	505	448	19	40	37	38	67	34	333	214	385	183	214	215	165.28	40	18	472	39	257	0.462	-1.116	-0.462	1.116	5.82062e-05	4.23503	0.0721	0.0504	0.0664
LRRC45	1.116	39.9642	ENSG00000169683.7	ENSG00000169683	4300	3265	3399	3284	3607	3729	1561	1798	1569	1655	1930	1448	2876	2688	3204	3238	3258	2557	1267	1332	1463	1304	1315	1380	2295	2648	2401	2232	2822	2386	2407.02	3597	1660	2970	1344	2464	0.461	-1.116	-0.461	1.116	1.08593e-40	39.9642	0.0084	0.0163	0.0094
LETM2	1.115	6.93602	ENSG00000165046.12	ENSG00000165046	195	184	213	113	160	185	93	74	106	60	68	84	175	195	224	165	216	192	43	67	79	95	118	94	175	130	249	123	119	152	138.19	175	81	194	83	158	0.462	-1.115	-0.462	1.115	1.15872e-07	6.93602	0.049	0.0576	0.0512
LARS2	1.115	23.7902	ENSG00000011376.9	ENSG00000011376	3493	3769	3842	4218	3596	4097	1791	1817	1702	1861	1961	1496	2972	2944	3123	2987	3089	3183	1005	1239	1138	1202	1001	1294	1860	3359	1855	2053	2186	1892	2400.85	3836	1771	3050	1146	2201	0.462	-1.115	-0.462	1.115	1.62101e-24	23.7902	0.0161	0.0163	0.0161
NLN	1.113	44.0466	ENSG00000123213.22	ENSG00000123213	2893	3338	3260	3266	4010	3607	1606	1391	1460	1683	1563	1709	2379	2615	2260	2794	2822	2576	1163	1097	971	1063	1098	1023	2941	2847	2859	3311	2557	3206	2312.26	3396	1569	2574	1069	2954	0.462	-1.113	-0.462	1.113	8.98271e-45	44.0466	0.0071	0.0164	0.0084
UCKL1-AS1	1.112	0.889535	ENSG00000280213.1	ENSG00000280213	21	18	27	18	4	11	6	15	2	12	5	6	2	12	18	5	5	6	11	6	5	2		9	6	6		13	10		8.73	16	8	8	6	6	0.463	-1.112	-0.463	1.112	0.128963	0.889535	0.4509	0.7073	0.5076
AGAP2	1.112	1.16551	ENSG00000135439.11	ENSG00000135439	22	11	16	39	9	6	9	23	2	7	5	3	25	14	8	44	17	18	6	21	19	4	14	5	19	36	9	25	19	24	15.9	17	8	21	12	22	0.463	-1.112	-0.463	1.112	0.0683109	1.16551	0.3363	0.3943	0.3471
PDE4B	1.112	10.3321	ENSG00000184588.17	ENSG00000184588	156	220	249	198	229	158	80	96	77	102	92	111	135	192	250	200	176	211	45	23	49	51	46	33	61	66	70	83	58	66	119.48	202	93	194	41	67	0.463	-1.112	-0.463	1.112	4.65509e-11	10.3321	0.0251	0.0644	0.032
XYLB	1.112	33.8454	ENSG00000093217.9	ENSG00000093217	1559	1964	1907	1983	2024	2134	846	849	844	1026	1020	762	1669	1386	1529	1707	1728	1610	662	776	646	771	622	716	828	1015	976	962	1014	1148	1222.81	1928	891	1605	699	990	0.463	-1.112	-0.463	1.112	1.42772e-34	33.8454	0.009	0.0187	0.0108
SEC22B	1.112	35.7954	ENSG00000265808.3	ENSG00000265808	24475	23877	25066	22443	30331	22967	11199	10932	11922	11489	9978	13486	32358	29597	31088	30290	30264	29652	12965	12169	11128	11943	14928	11313	39593	29389	41734	40925	40541	36764	23493.6	24860	11501	30542	12408	38158	0.463	-1.112	-0.463	1.112	1.60195e-36	35.7954	0.0103	0.014	0.0108
LRP12	1.112	49.358	ENSG00000147650.11	ENSG00000147650	3097	3493	3765	3890	4445	3632	1631	1569	1879	1770	1631	1841	4961	4698	4774	5100	4779	5043	1690	1717	1698	1582	1798	1620	5560	4490	5505	5227	4370	4851	3403.54	3720	1720	4892	1684	5000	0.463	-1.112	-0.463	1.112	4.38494e-50	49.358	0.0063	0.0156	0.0075
CASP10	1.111	17.4744	ENSG00000003400.14	ENSG00000003400	349	305	247	301	274	349	165	158	117	157	148	102	231	283	201	251	226	228	148	117	106	115	138	134	250	290	327	331	272	291	220.39	304	141	237	126	294	0.463	-1.111	-0.463	1.111	3.35404e-18	17.4744	0.0138	0.0412	0.0181
MCOLN1	1.111	30.4048	ENSG00000090674.15	ENSG00000090674	3007	3417	3665	4025	3851	4176	1683	1777	1695	1681	1683	1731	3851	3821	4091	3825	3945	3572	1129	1122	1304	1417	1336	1212	1756	2908	1873	1830	2086	2200	2522.27	3690	1708	3851	1253	2109	0.463	-1.111	-0.463	1.111	3.9377e-31	30.4048	0.0126	0.0162	0.0124
SESTD1	1.111	79.1953	ENSG00000187231.13	ENSG00000187231	4240	4801	4538	4825	4493	4687	2158	1953	2075	2248	2350	1981	3691	3668	3794	3865	3695	4146	1699	1578	1631	1760	1594	1711	4080	3919	3695	4109	3339	4185	3216.92	4597	2128	3810	1662	3888	0.463	-1.111	-0.463	1.111	6.37807e-80	79.1953	0.0033	0.0157	0.0046
NHLH1	1.11	0.307559	ENSG00000171786.5	ENSG00000171786	1			5	9	16	5		7		3		2	10		15	2		4	6		6		6	2	3		7	27		4.54	5	2	5	4	6	0.463	-1.11	-0.463	1.11	0.49254	0.307559	2.4633	1.3474	2.1595
GET4	1.11	5.31694	ENSG00000239857.6	ENSG00000239857	186	159	155	294	125	161	73	92	76	79	95	86	73	204	295	124	138	134	102	63	69	76	86	56	123	102	103	98	83	97	120.26	180	84	161	75	101	0.463	-1.11	-0.463	1.11	4.82012e-06	5.31694	0.0722	0.0641	0.0698
SLC48A1	1.11	57.317	ENSG00000211584.13	ENSG00000211584	2177	2076	2183	2545	2531	2520	1068	998	1064	1133	1092	1139	1896	1624	1610	1880	2016	1733	848	822	840	908	841	849	1473	1472	1599	1774	1636	1711	1535.17	2339	1082	1793	851	1611	0.463	-1.11	-0.463	1.11	4.8192e-58	57.317	0.0048	0.0177	0.0062
RPL12P38	1.109	0.171435	ENSG00000213228.5	ENSG00000213228	1	2	6	2			4					1		2									2			3		9			1.07	2	1			2	0.464	-1.109	-0.464	1.109	0.673853	0.171435	4.7747	5.6906	5.1391
SRRM5	1.108	0.457929	ENSG00000226763.4	ENSG00000226763	7	2	8	24	4	7	4	6		5	5	4			8		5	4		2		1	6	11					2		3.83	9	4	3	3		0.464	-1.108	-0.464	1.108	0.348395	0.457929	1.0887	1.592	1.2275
CFB	1.108	1.32405	ENSG00000243649.8	ENSG00000243649	12	13	35	8	5	9	2	10	10	8	5	3	15	12	31	23	18	23	6	11	3	8	4	2	14	37	5	18	21	18	12.99	14	6	20	6	19	0.464	-1.108	-0.464	1.108	0.0474191	1.32405	0.2151	0.4797	0.2646
WDR78	1.108	13.5415	ENSG00000152763.16	ENSG00000152763	321	264	268	199	311	254	109	131	133	136	115	125	324	331	298	325	415	278	146	166	165	132	219	167	476	377	620	474	374	381	267.79	270	125	328	166	450	0.464	-1.108	-0.464	1.108	2.87406e-14	13.5415	0.0217	0.0364	0.0241
TSPAN4	1.108	25.5181	ENSG00000214063.10	ENSG00000214063	8756	7442	7426	7446	9418	8277	3485	3712	4160	3854	3319	4094	8737	9301	8826	9288	8446	7703	4290	4185	4473	4001	5284	4017	10212	14474	9701	11287	15476	9969	7368.57	8128	3771	8717	4375	11853	0.464	-1.108	-0.464	1.108	3.03324e-26	25.5181	0.0157	0.0146	0.015
BECN2	1.107	0.171412	ENSG00000196289.7	ENSG00000196289			6							1		1	1		3						2	4		3	4	3			7		1.21	1		1	2	2	0.464	-1.107	-0.464	1.107	0.673889	0.171412	4.2549	5.0006	4.5339
TTLL3	1.107	3.64768	ENSG00000214021.15	ENSG00000214021	117	284	152	219	98	172	80	97	51	59	148	50	90	149	119	141	177	98	85	82	76	107	57	51	193	272	76	136	171	154	125.38	174	81	129	76	167	0.464	-1.107	-0.464	1.107	0.000225072	3.64768	0.1211	0.0621	0.1076
DPY19L2	1.107	11.9583	ENSG00000177990.11	ENSG00000177990	266	371	317	332	338	236	179	150	120	117	164	133	311	345	227	254	291	393	147	107	186	126	152	155	324	368	333	277	273	238	240.99	310	144	304	146	302	0.464	-1.107	-0.464	1.107	1.1008e-12	11.9583	0.0265	0.0389	0.0286
ELOVL3	1.105	2.24764	ENSG00000119915.4	ENSG00000119915	18	21	14	22	19	24	7	11	5	8	8	15	18	22	24	20	17	10	17	11	2	28	24	8	31	33	21	38	44	27	18.9	20	9	18	15	32	0.465	-1.105	-0.465	1.105	0.00565411	2.24764	0.0761	0.334	0.129
RGPD4	1.103	0.235949	ENSG00000196862.9	ENSG00000196862		4	2	2	4	2					6		11	9		1							2		6	3			5	2	1.98	2	1	4		3	0.466	-1.103	-0.466	1.103	0.580832	0.235949	2.8722	3.0768	2.9371
STK17A	1.103	30.9734	ENSG00000164543.5	ENSG00000164543	4437	3587	3675	3817	4514	3794	1861	1670	1813	1695	1658	2395	3816	4498	4557	4268	3850	4510	1846	1480	1743	1643	2015	1694	3689	2888	3873	3755	3705	3389	3071.23	3971	1849	4250	1737	3550	0.466	-1.103	-0.466	1.103	1.06324e-31	30.9734	0.0117	0.0158	0.012
DGLUCY	1.103	45.5556	ENSG00000133943.20	ENSG00000133943	1566	1644	1662	1644	1718	1817	731	753	701	801	878	812	1585	1517	1558	1626	1513	1400	785	778	779	840	767	840	922	1436	1043	1104	1188	1163	1185.68	1675	779	1533	798	1143	0.466	-1.103	-0.466	1.103	2.78217e-46	45.5556	0.0061	0.0189	0.0076
MAFF	1.103	47.8378	ENSG00000185022.11	ENSG00000185022	953	943	935	795	759	906	377	390	455	407	433	401	2930	3100	3181	2517	3005	3006	978	856	1022	1057	1064	1016	4421	4509	4086	4661	4795	4251	1940.33	882	410	2956	999	4454	0.465	-1.103	-0.465	1.103	1.45279e-48	47.8378	0.0046	0.0169	0.0065
STARD10	1.102	20.5025	ENSG00000214530.8	ENSG00000214530	1877	1280	1298	1339	1775	1475	687	717	604	669	723	812	1878	2329	2197	2268	1921	1855	883	727	811	699	899	646	1897	1717	2372	2128	2668	1897	1434.93	1507	702	2075	778	2113	0.466	-1.102	-0.466	1.102	3.14412e-21	20.5025	0.0179	0.018	0.0179
CYCSP45	1.101	0.465804	ENSG00000184844.6	ENSG00000184844	3	5	4	2	6	7		6		1	5	1	2	4		5	2	2	4	2	5	4						4			2.5	4	2	2	2	1	0.466	-1.101	-0.466	1.101	0.342134	0.465804	0.5662	2.436	1.0458
S100A6	1.101	18.7648	ENSG00000197956.9	ENSG00000197956	103174	71386	75555	63882	91541	79985	40261	38393	35011	36668	31098	44841	94654	120839	94945	108042	98543	93807	60187	54518	52148	46909	61421	47559	140599	108871	139727	142644	185306	108411	82364.1	80920	37712	101805	53790	137593	0.466	-1.101	-0.466	1.101	1.71871e-19	18.7648	0.0226	0.0139	0.0205
MEX3B	1.1	18.2929	ENSG00000183496.5	ENSG00000183496	254	295	282	342	312	266	120	107	148	154	171	114	483	441	538	464	431	531	265	275	372	381	283	343	859	750	952	994	877	951	425.07	292	136	481	320	897	0.466	-1.1	-0.466	1.1	5.09469e-19	18.2929	0.0145	0.028	0.0165
EVI2B	1.1	24.3977	ENSG00000185862.6	ENSG00000185862	1583	1338	1173	1210	1306	1400	652	595	615	614	579	682	895	970	1034	908	1123	1021	512	481	393	480	486	438	835	821	834	769	474	838	835.2	1335	623	992	465	762	0.466	-1.1	-0.466	1.1	4.00187e-25	24.3977	0.0135	0.021	0.0147
FAM86GP	1.099	0.329667	ENSG00000166492.9	ENSG00000166492	7	9	4	3	2	12		7		2	3	5					4	6						2	3						2.31	6	3	2			0.467	-1.099	-0.467	1.099	0.468094	0.329667	1.53	2.6381	1.9348
ITM2B	1.098	44.0024	ENSG00000136156.12	ENSG00000136156	13920	11764	11609	11692	13961	13579	5936	5435	6165	5605	5553	7058	15282	15998	16432	14654	15618	16071	9692	8358	7669	8303	10100	8423	20343	25598	24296	22309	20977	21421	13127.4	12754	5959	15676	8758	22491	0.467	-1.098	-0.467	1.098	9.94572e-45	44.0024	0.0079	0.0142	0.0085
SNX32	1.097	3.0236	ENSG00000172803.17	ENSG00000172803	37	47	23	27	44	25	13	20	12	12	15	23	35	42	20	44	51	20	22	21	17	23	17	17	24	33	36	29	70	27	28.19	34	16	35	20	36	0.467	-1.097	-0.467	1.097	0.000947109	3.0236	0.0748	0.2284	0.0999
RARA	1.097	12.0971	ENSG00000131759.17	ENSG00000131759	2388	3159	3276	3614	2361	3901	1369	1558	1426	1549	1572	1270	2687	2502	2642	2360	3455	2719	1923	2354	2186	2630	1744	2513	1585	2619	1257	1842	1565	2577	2286.81	3116	1457	2728	2225	1908	0.468	-1.097	-0.468	1.097	7.99624e-13	12.0971	0.0353	0.0164	0.0314
FHL3	1.097	22.0147	ENSG00000183386.9	ENSG00000183386	1560	1655	1662	1985	1683	2062	783	808	781	929	848	809	1391	1235	1398	1377	1703	1153	638	789	624	876	808	868	1285	1559	1250	1466	1938	1694	1253.92	1768	826	1376	767	1532	0.468	-1.097	-0.468	1.097	9.66699e-23	22.0147	0.0162	0.0186	0.0165
BBS5	1.096	14.7023	ENSG00000163093.11	ENSG00000163093	922	689	633	777	546	726	333	393	341	335	342	267	454	599	648	401	418	433	226	170	229	184	208	288	271	277	259	271	284	237	405.38	716	335	492	218	266	0.468	-1.096	-0.468	1.096	1.98494e-15	14.7023	0.0228	0.0287	0.0242
SLC1A4	1.096	25.1079	ENSG00000115902.10	ENSG00000115902	2104	2597	2911	2924	3318	3148	1269	1205	1357	1514	1257	1348	5214	4631	4669	4994	5159	5148	1237	1401	1452	1574	1374	1521	1922	3211	2090	2437	2273	2423	2589.43	2834	1325	4969	1426	2393	0.468	-1.096	-0.468	1.096	7.80024e-26	25.1079	0.0144	0.0161	0.0146
THEGL	1.095	1.71189	ENSG00000249693.2	ENSG00000249693	27	20	29	13	12	22	6	11	12	9	8	12	50	26	21	31	51	31	2	11	5		18	2	15	17	27	21	22	34	18.76	20	10	35	6	23	0.468	-1.095	-0.468	1.095	0.019414	1.71189	0.1543	0.3363	0.1982
RAB1A	1.095	44.5888	ENSG00000138069.16	ENSG00000138069	15372	13457	14207	13142	16871	14365	6778	6879	6947	6648	6100	7570	16482	16951	17026	17488	16444	16943	9040	8024	8051	7409	9345	7545	21172	15758	21918	20263	21713	18713	13287.4	14569	6820	16889	8236	19923	0.468	-1.095	-0.468	1.095	2.5773e-45	44.5888	0.0074	0.0142	0.0083
GJD4	1.094	0.221711	ENSG00000177291.3	ENSG00000177291	4	3				4				1	2	1		2	13	10	4	1													1.55	2	1	5			0.468	-1.094	-0.468	1.094	0.60019	0.221711	2.5397	3.9259	3.1014
IL4I1	1.094	2.25163	ENSG00000104951.15	ENSG00000104951	46	21	31	37	49	28	13	15	23	25	17	6	37	24	37	36	21	59	24	6	12	6	32	14	19	28	17	31	29	37	25.96	35	16	36	16	27	0.469	-1.094	-0.469	1.094	0.00560235	2.25163	0.133	0.2469	0.1542
ULK2	1.094	22.6927	ENSG00000083290.19	ENSG00000083290	665	837	772	977	692	715	348	385	362	313	404	373	900	855	823	913	737	982	343	336	356	333	245	367	1162	1101	1431	1175	1004	1379	709.56	776	364	868	330	1209	0.468	-1.094	-0.468	1.094	2.0292e-23	22.6927	0.0137	0.0223	0.015
STIM1	1.094	55.7083	ENSG00000167323.11	ENSG00000167323	3709	4115	4134	4436	4003	4487	1912	2033	1868	2083	2008	1748	5253	4980	5159	5095	5092	5240	1823	1779	1820	2043	1863	2047	3051	4233	3148	3347	3142	3450	3303.47	4147	1942	5136	1896	3395	0.468	-1.094	-0.468	1.094	1.95735e-56	55.7083	0.0055	0.0156	0.0064
HKDC1	1.093	12.7619	ENSG00000156510.12	ENSG00000156510	275	287	244	293	259	248	111	125	152	150	112	103	641	641	680	580	686	518	229	285	171	167	236	191	147	91	123	114	67	115	268.05	268	126	624	213	110	0.469	-1.093	-0.469	1.093	1.73015e-13	12.7619	0.0224	0.0364	0.025
SERPINH1	1.093	32.4466	ENSG00000149257.13	ENSG00000149257	26617	26241	26868	27058	27189	31224	13003	13055	12450	13808	12763	12360	29890	30602	29919	30737	32177	30918	17641	20064	19573	21113	19152	20489	31407	55736	33319	34669	40610	40497	26038.3	27533	12906	30707	19672	39373	0.469	-1.093	-0.469	1.093	3.57571e-33	32.4466	0.0122	0.014	0.0115
ZCCHC24	1.093	76.6278	ENSG00000165424.6	ENSG00000165424	5667	5930	6059	6014	5546	5924	2608	2696	2906	2844	2850	2562	5730	5585	5630	5231	5378	5354	2807	2938	3162	3011	2354	3162	6043	5464	6108	5572	5882	6222	4574.61	5857	2744	5485	2906	5882	0.469	-1.093	-0.469	1.093	2.35614e-77	76.6278	0.0034	0.0151	0.0047
DPF3	1.092	5.40277	ENSG00000205683.11	ENSG00000205683	106	145	159	166	130	151	82	67	64	78	54	56	118	79	149	61	131	104	37	49	29	44	57	29	126	174	52	105	126	154	96.09	143	67	107	41	123	0.469	-1.092	-0.469	1.092	3.9558e-06	5.40277	0.0613	0.0768	0.0643
BPHL	1.09	20.3864	ENSG00000137274.12	ENSG00000137274	1756	1332	1524	1358	1839	1368	717	633	717	728	594	921	1940	1999	1887	2058	1804	1956	1257	1100	998	1108	1397	965	1833	1412	2052	1946	2135	1535	1428.92	1530	718	1941	1138	1819	0.47	-1.09	-0.47	1.09	4.10794e-21	20.3864	0.0177	0.018	0.0176
FRMD6	1.09	46.3179	ENSG00000139926.15	ENSG00000139926	4713	5702	6163	6422	7078	5847	2839	2536	2821	2972	2585	3109	7291	6520	6761	7248	7421	7332	4009	3907	3985	3997	3578	3817	16212	15241	14671	16708	14335	17594	7113.76	5988	2810	7096	3882	15794	0.47	-1.09	-0.47	1.09	4.80974e-47	46.3179	0.0067	0.0146	0.0078
NREP	1.09	50.3254	ENSG00000134986.13	ENSG00000134986	4317	4609	4507	4274	4549	4092	2068	1971	2064	1930	2092	2248	6137	6147	5832	6163	5575	5654	3549	3123	3099	2916	3347	3144	9378	6842	10428	8707	8133	8539	4847.8	4391	2062	5918	3196	8671	0.47	-1.09	-0.47	1.09	4.72763e-51	50.3254	0.0059	0.015	0.0071
SEC31B	1.089	0.954892	ENSG00000075826.16	ENSG00000075826	17	90	25	44	4	25	7	17	2	16	39	15	14	16	13	10	5	10	7	15	5	12	30	12	40	39	3	13	7	7	18.64	34	16	11	14	18	0.47	-1.089	-0.47	1.089	0.110945	0.954892	0.5114	0.3384	0.4783
ZFHX3	1.089	2.53687	ENSG00000140836.15	ENSG00000140836	531	623	649	702	147	682	267	274	204	282	379	161	249	270	357	247	397	304	169	245	281	263	84	276	224	646	152	342	187	389	332.78	556	261	304	220	323	0.47	-1.089	-0.47	1.089	0.00290488	2.53687	0.1638	0.032	0.131
FGGY	1.089	19.5978	ENSG00000172456.17	ENSG00000172456	932	692	868	744	955	811	421	363	337	354	392	482	1260	1409	1255	1439	1261	996	720	590	556	547	745	435	1903	1789	1942	2072	2022	1737	1000.91	834	392	1270	599	1911	0.47	-1.089	-0.47	1.089	2.5249e-20	19.5978	0.0167	0.0198	0.0176
PDE4DIP	1.089	29.6281	ENSG00000178104.19	ENSG00000178104	11811	13393	13182	13439	10825	13071	5797	5817	5966	6428	6628	4956	10538	10385	10959	9961	11516	11359	5130	5966	5792	6212	5117	6147	10204	14282	10178	11807	8972	13618	9315.18	12620	5932	10786	5727	11510	0.47	-1.089	-0.47	1.089	2.35427e-30	29.6281	0.012	0.0144	0.0125
LDB2	1.089	55.5492	ENSG00000169744.12	ENSG00000169744	1906	1990	1947	1878	1931	2060	937	870	861	872	1029	934	1183	1024	1083	1117	1113	1241	975	990	909	1042	964	834	1186	1259	1100	1211	1195	1490	1237.66	1952	917	1127	952	1240	0.47	-1.089	-0.47	1.089	2.82331e-56	55.5492	0.0045	0.0187	0.006
DUSP6	1.088	54.6557	ENSG00000139318.7	ENSG00000139318	2031	1994	1985	2216	2347	2207	1037	893	953	989	971	1166	12393	12372	11581	10473	10881	11144	1065	937	1084	954	1225	994	7407	7122	7618	7721	7746	7456	4632.12	2130	1002	11474	1043	7512	0.47	-1.088	-0.47	1.088	2.20954e-55	54.6557	0.0053	0.0151	0.0062
RHBDD3	1.087	24.0399	ENSG00000100263.13	ENSG00000100263	1695	1412	1223	1253	1274	1303	630	741	666	539	740	532	1417	1523	1411	1469	1277	1307	418	507	531	445	528	410	1231	1646	1358	1108	1358	1227	1039.29	1360	641	1401	473	1321	0.471	-1.087	-0.471	1.087	9.12263e-25	24.0399	0.0137	0.0196	0.0145
UBE2E1	1.082	30.4409	ENSG00000170142.11	ENSG00000170142	8746	7654	8076	7112	9164	8066	3822	3522	3916	3746	3510	4550	11877	12013	11199	12034	11217	11202	5237	4467	3853	4101	5429	4168	11843	8820	13592	12278	11869	11349	7947.73	8136	3844	11590	4542	11625	0.473	-1.082	-0.473	1.082	3.62351e-31	30.4409	0.0114	0.0145	0.0119
SERAC1	1.082	42.6192	ENSG00000122335.13	ENSG00000122335	1665	2075	1859	1986	2009	1839	901	903	888	897	868	942	1888	1961	1710	2040	1630	1800	935	874	808	856	951	897	1413	938	1252	1271	1107	1247	1347	1906	900	1838	887	1205	0.472	-1.082	-0.472	1.082	2.40325e-43	42.6192	0.0061	0.0183	0.0079
FILIP1	1.081	0.279782	ENSG00000118407.14	ENSG00000118407		4	4		11	4				1	2	7	9	2	3	5		6				6		2				2		2	2.31	4	2	4	1	1	0.473	-1.081	-0.473	1.081	0.525071	0.279782	2.1224	2.6327	2.2699
HCG4P11	1.081	0.305397	ENSG00000225864.1	ENSG00000225864	4		2	3	2		2	2		1		1	3	14		9	15						2		4	6			17	9	3.2	2	1	7		6	0.473	-1.081	-0.473	1.081	0.494997	0.305397	1.5656	1.9031	1.6663
ITPR2	1.081	9.76227	ENSG00000123104.11	ENSG00000123104	1888	2593	2848	3253	2344	3102	1172	1174	1116	1541	1594	979	4011	3908	4220	4300	4348	4855	1245	1277	1590	1435	767	1558	2571	3687	2025	2990	1766	3265	2447.42	2671	1263	4274	1312	2717	0.473	-1.081	-0.473	1.081	1.72875e-10	9.76227	0.0408	0.0163	0.0382
MYO1B	1.081	43.2541	ENSG00000128641.18	ENSG00000128641	8119	9709	10278	10554	9965	10007	4733	4320	4341	5020	4739	4562	13073	12784	12555	12959	14110	14477	5456	6142	5866	6019	5161	6358	7996	8954	7818	8201	6403	9374	8335.18	9772	4619	13326	5834	8124	0.473	-1.081	-0.473	1.081	5.57054e-44	43.2541	0.0071	0.0145	0.0083
OR7E47P	1.08	0.200795	ENSG00000257542.4	ENSG00000257542	1	2	3			4	2			2				2	3	3		2							6				4		1.08	2	1	2		2	0.473	-1.08	-0.473	1.08	0.629804	0.200795	2.4242	5.5964	3.4948
SIL1	1.078	30.1405	ENSG00000120725.12	ENSG00000120725	6110	4970	5553	4993	5489	5638	2510	2707	2726	2635	2386	2555	6153	5318	5682	5184	5359	4996	3005	3356	3152	2771	3472	3004	4767	8202	5595	5643	6238	5249	4513.93	5459	2586	5449	3127	5949	0.474	-1.078	-0.474	1.078	7.23528e-31	30.1405	0.0121	0.0151	0.0119
VAX2	1.077	9.28088	ENSG00000116035.2	ENSG00000116035	172	132	192	170	107	148	61	82	99	64	76	57	113	128	147	131	154	125	71	43	52	76	59	76	83	69	94	73	87	61	100.05	154	73	133	63	78	0.474	-1.077	-0.474	1.077	5.23739e-10	9.28088	0.0234	0.0743	0.0319
TRIM16	1.077	27.6242	ENSG00000221926.11	ENSG00000221926	1424	1029	1067	1124	1272	1268	534	584	655	486	541	608	1461	1368	1274	1469	1381	1314	473	484	545	485	672	484	810	847	714	747	925	709	891.8	1197	568	1378	524	792	0.474	-1.077	-0.474	1.077	2.37562e-28	27.6242	0.0111	0.0206	0.0121
LY6E	1.076	34.2093	ENSG00000160932.10	ENSG00000160932	18753	15182	15019	15422	19528	19088	7805	8175	8183	8390	7489	8824	20467	20857	20708	19811	19219	17274	9052	8995	9167	8989	10627	8360	22597	26925	24993	24425	33227	23711	16042.1	17165	8144	19723	9198	25980	0.474	-1.076	-0.474	1.076	6.17566e-35	34.2093	0.0104	0.0142	0.0105
GLIS1	1.075	4.13054	ENSG00000174332.5	ENSG00000174332	357	425	376	462	250	384	199	206	169	141	259	97	105	122	122	177	215	126	88	67	86	91	93	99	111	142	21	121	121	178	180.38	376	178	144	87	116	0.475	-1.075	-0.475	1.075	7.40388e-05	4.13054	0.105	0.0473	0.0914
TRIM16L	1.075	45.9449	ENSG00000108448.21	ENSG00000108448	2006	1849	1844	1971	2140	1873	795	942	965	887	970	986	2783	2589	2423	2551	2465	2339	1073	1005	924	1080	1361	1047	1269	1119	1146	1155	1234	1132	1530.71	1947	924	2525	1082	1176	0.475	-1.075	-0.475	1.075	1.13533e-46	45.9449	0.0061	0.0177	0.0072
LSR	1.074	9.09545	ENSG00000105699.16	ENSG00000105699	449	315	350	219	301	297	151	162	115	130	157	202	474	406	338	389	403	342	230	182	194	185	160	152	310	182	355	241	369	225	266.2	322	153	392	184	280	0.475	-1.074	-0.475	1.074	8.02701e-10	9.09545	0.036	0.0365	0.037
TSNARE1	1.073	15.3787	ENSG00000171045.14	ENSG00000171045	652	650	652	647	504	589	367	326	266	294	304	202	440	587	532	551	537	467	253	221	263	271	207	299	481	688	415	531	676	573	448.13	616	293	519	252	561	0.475	-1.073	-0.475	1.073	4.18151e-16	15.3787	0.0206	0.0273	0.0217
MRPS5	1.073	76.8929	ENSG00000144029.11	ENSG00000144029	6975	5812	6298	5319	6745	6333	2919	2961	3043	2787	2789	3322	5793	6310	5740	5895	6194	6206	2852	2802	2660	2679	2828	2688	4899	4592	4890	5022	4698	4690	4558.08	6247	2970	6023	2752	4798	0.475	-1.073	-0.475	1.073	1.27964e-77	76.8929	0.0032	0.0151	0.0045
PKHD1L1	1.072	0.163506	ENSG00000205038.11	ENSG00000205038		4				4			3				2	4				2	2	4		4	10			11					1.67	1		1	3	2	0.476	-1.072	-0.476	1.072	0.686268	0.163506	5.5681	3.6389	4.806
MYH10	1.072	6.32495	ENSG00000133026.12	ENSG00000133026	3522	4747	5112	5802	2547	5303	2211	2101	2028	2499	2804	1219	2760	2851	3632	2961	3647	3634	1975	2627	2892	3247	1610	3279	2242	3959	1998	3215	1812	3823	3068.63	4506	2144	3248	2605	2842	0.476	-1.072	-0.476	1.072	4.73204e-07	6.32495	0.0665	0.0158	0.0596
HHEX	1.072	39.2893	ENSG00000152804.10	ENSG00000152804	1084	919	909	966	823	915	420	427	489	419	474	444	619	626	687	599	579	667	312	273	328	282	295	322	895	899	1006	751	782	775	632.87	936	446	630	302	851	0.476	-1.072	-0.476	1.072	5.13715e-40	39.2893	0.0056	0.0233	0.0078
MINOS1P2	1.071	0.219843	ENSG00000270714.1	ENSG00000270714	3		2						1		2			8			5	2	2	2		2	2	2		3		2	5		1.4	1		2	2	2	0.476	-1.071	-0.476	1.071	0.602777	0.219843	1.4157	4.3402	2.2636
PCDHA3	1.071	0.776173	ENSG00000255408.3	ENSG00000255408	33	11	20	24	15	5	2	14	2	13	14	6	2	10	13	13	2	2	2	2	2	4	6	17	4	18		4	2	7	8.97	18	8	7	6	6	0.476	-1.071	-0.476	1.071	0.167428	0.776173	0.5475	0.6888	0.5744
IKBKE	1.071	17.1661	ENSG00000263528.7	ENSG00000263528	782	1065	1096	1064	1280	1265	405	549	549	586	533	492	1094	1113	1164	1190	1110	1018	563	543	579	604	348	518	736	1097	782	972	937	855	829.7	1092	519	1115	526	896	0.476	-1.071	-0.476	1.071	6.8225e-18	17.1661	0.0198	0.0211	0.02
FCGRT	1.07	14.1231	ENSG00000104870.12	ENSG00000104870	455	368	328	343	391	371	163	202	169	181	177	184	562	592	682	584	558	492	230	283	148	252	334	249	976	1206	755	985	1001	802	467.43	376	179	578	249	954	0.476	-1.07	-0.476	1.07	7.53109e-15	14.1231	0.0206	0.0267	0.0224
MAPKAPK2	1.069	117.559	ENSG00000162889.10	ENSG00000162889	11388	9719	10101	9918	10718	10750	5020	4870	5523	4806	4637	4980	12379	12287	12067	11551	12404	12054	4610	4673	4404	4694	4492	4566	8602	8185	9429	8691	8994	8739	8175.07	10432	4973	12124	4573	8773	0.477	-1.069	-0.477	1.069	2.75827e-118	117.559	0.002	0.0145	0.0029
MTAPP2	1.068	0.101871	ENSG00000230077.1	ENSG00000230077	6					4					5			4		3					9										1	2	1	1	2		0.477	-1.068	-0.477	1.068	0.790913	0.101871	21.5781	6.075	11.9367
SEC63P1	1.067	2.36054	ENSG00000228057.1	ENSG00000228057	27	11	19	17	19	24	5	6	10	13	9	11	19	17	28	18	38	23	17	19	16	16	20	16	15	26	6	23	10	17	17.1	20	9	24	17	16	0.477	-1.067	-0.477	1.067	0.00435978	2.36054	0.0482	0.3676	0.1058
FOXL2NB	1.067	3.90093	ENSG00000206262.8	ENSG00000206262	45	109	83	53	58	90	35	32	30	33	58	20	73	48	54	59	60	41	22	36	53	49	28	23	89	80	52	64	58	64	53.28	73	35	56	35	68	0.477	-1.067	-0.477	1.067	0.000125623	3.90093	0.0722	0.1274	0.0817
SDC4	1.067	51.1676	ENSG00000124145.6	ENSG00000124145	14628	13794	14230	14019	17528	13949	6812	6661	7170	7145	6563	7726	17280	16814	17613	19443	19353	20071	8042	7928	7702	8813	8359	7780	22267	27968	21239	24800	25886	24083	14522.2	14691	7013	18429	8104	24374	0.477	-1.067	-0.477	1.067	6.7985e-52	51.1676	0.0061	0.0142	0.0069
ANXA2P1	1.066	0.335367	ENSG00000213406.3	ENSG00000213406	3	3			2	2	2			1		1	2	8	8		2	4			2	6			2	8	15	4	2	2	2.71	2	1	4	1	6	0.478	-1.066	-0.478	1.066	0.46199	0.335367	0.8061	2.2452	1.17
ARHGEF11	1.066	8.81398	ENSG00000132694.18	ENSG00000132694	1936	2882	2906	3181	1654	2386	1224	1233	1084	1220	1469	911	1347	1232	1333	1182	1422	1192	581	677	623	651	365	749	619	1388	734	866	763	1139	1298.31	2491	1190	1285	608	918	0.478	-1.066	-0.478	1.066	1.5347e-09	8.81398	0.0459	0.0184	0.0413
IWS1	1.066	30.7623	ENSG00000163166.14	ENSG00000163166	4922	4863	4925	4866	4157	4980	2399	2290	2316	2247	2409	2053	4057	3903	3962	3698	4373	4331	1389	1692	1594	1666	1367	1634	2897	3268	2310	2829	2220	3591	3106.89	4786	2286	4054	1557	2852	0.478	-1.066	-0.478	1.066	1.72873e-31	30.7623	0.0105	0.0157	0.0114
SEPT7P7	1.065	0.268342	ENSG00000229897.2	ENSG00000229897		4			11		2	2			2	1		4			3	2	2	2	2		2	2	2		6		7		1.85	2	1	2	2	2	0.478	-1.065	-0.478	1.065	0.539086	0.268342	1.778	3.2789	2.1644
ARNT	1.065	32.5198	ENSG00000143437.20	ENSG00000143437	2095	2942	2866	3061	3024	2947	1252	1284	1336	1533	1388	1297	3025	2914	2602	2838	3463	3098	1376	1517	1458	1632	1507	1625	3151	3379	2868	3445	2986	3851	2392.01	2822	1348	2990	1519	3280	0.478	-1.065	-0.478	1.065	3.02163e-33	32.5198	0.0089	0.0163	0.0105
BRSK2	1.064	11.6285	ENSG00000174672.15	ENSG00000174672	448	469	475	550	316	526	187	236	216	252	271	168	404	335	433	371	448	399	302	315	356	294	216	314	312	360	279	320	180	324	335.82	464	222	398	300	296	0.478	-1.064	-0.478	1.064	2.3526e-12	11.6285	0.028	0.0318	0.0285
TMEM160	1.063	2.2946	ENSG00000130748.6	ENSG00000130748	1766	408	381	1135	645	713	398	463	239	382	467	468	288	1441	1721	766	905	1186	861	430	524	705	411	385	552	441	470	317	614	266	658.31	841	403	1051	553	443	0.478	-1.063	-0.478	1.063	0.00507462	2.2946	0.1757	0.023	0.1413
WASHC5	1.063	50.6304	ENSG00000164961.15	ENSG00000164961	7340	9796	9709	10768	10861	10019	4535	4555	4444	4923	4674	4851	9191	9657	9407	9256	10055	10215	4358	4453	4395	4677	4399	4678	7110	7184	6951	6457	5941	7268	7070.9	9749	4664	9630	4493	6818	0.479	-1.063	-0.479	1.063	2.34212e-51	50.6304	0.0053	0.0146	0.0069
RDH14	1.062	14.9242	ENSG00000240857.1	ENSG00000240857	1641	1068	1122	1244	977	1060	633	642	498	479	561	597	1060	1409	1615	1309	1098	1243	659	468	502	512	562	503	1464	1066	1407	1443	1041	1020	963.46	1185	568	1289	534	1240	0.479	-1.062	-0.479	1.062	1.19072e-15	14.9242	0.0242	0.0201	0.023
TMEFF2	1.062	16.6276	ENSG00000144339.11	ENSG00000144339	498	479	509	519	455	455	235	200	273	204	234	250	454	443	522	545	431	408	254	247	289	284	356	170	308	396	370	317	362	413	362.74	486	233	467	267	361	0.479	-1.062	-0.479	1.062	2.35724e-17	16.6276	0.0167	0.0305	0.0189
NRBF2	1.062	42.1168	ENSG00000148572.15	ENSG00000148572	2635	2265	2484	2233	2826	2372	1159	1197	1182	1193	965	1396	4098	3836	3705	3578	3537	4008	1422	1432	1415	1196	1509	1342	3187	2788	3395	3156	2950	3078	2384.68	2469	1182	3794	1386	3092	0.479	-1.062	-0.479	1.062	7.64184e-43	42.1168	0.0066	0.0163	0.0079
P2RY8	1.061	0.34523	ENSG00000182162.10	ENSG00000182162	3	2		10	11	7	2	6		4	3	1		2				6	7	2	5	4		6		3			15		3.27	6	3	1	4	3	0.479	-1.061	-0.479	1.061	0.451617	0.34523	1.5508	1.8628	1.6334
RRP7BP	1.061	9.60529	ENSG00000182841.12	ENSG00000182841	330	482	402	410	377	430	193	227	131	136	267	212	197	269	321	243	210	208	99	142	140	102	160	98	223	301	214	223	247	225	240.68	405	194	241	124	239	0.479	-1.061	-0.479	1.061	2.48145e-10	9.60529	0.0332	0.0389	0.0347
HAUS2	1.061	43.8099	ENSG00000137814.10	ENSG00000137814	3062	2963	2723	2731	2463	2790	1383	1359	1390	1289	1471	1133	2029	2210	2200	2197	2202	2299	988	1052	942	966	978	1142	1929	1323	1701	1686	1635	1630	1795.45	2789	1338	2190	1011	1651	0.479	-1.061	-0.479	1.061	1.5493e-44	43.8099	0.006	0.0172	0.0076
PRICKLE1	1.06	1.94914	ENSG00000139174.11	ENSG00000139174	45	44	25	39	36	31	30	12		17	12	34	34	20	31	28	35	49	22	21	14	21	10	18	31	52	36	42	36	83	30.36	37	18	33	18	47	0.48	-1.06	-0.48	1.06	0.0112424	1.94914	0.1657	0.2131	0.1764
C5orf56	1.059	5.52786	ENSG00000197536.11	ENSG00000197536	231	198	224	182	115	137	99	80	57	92	124	72	149	158	174	147	159	160	82	66	44	38	58	36	176	182	82	105	181	128	124.56	181	87	158	54	142	0.48	-1.059	-0.48	1.059	2.9658e-06	5.52786	0.0598	0.0624	0.0603
HOXC11	1.059	17.8463	ENSG00000123388.4	ENSG00000123388	370	312	331	311	311	382	163	150	124	188	176	165	359	393	393	360	356	380	249	212	227	195	223	165	394	494	347	404	574	455	305.45	336	161	374	212	445	0.48	-1.059	-0.48	1.059	1.42461e-18	17.8463	0.013	0.0336	0.0161
FBXO44	1.059	20.301	ENSG00000132879.13	ENSG00000132879	536	463	406	439	544	446	200	247	197	231	222	261	666	823	768	668	530	648	349	311	283	320	388	307	847	819	846	874	1110	885	521.04	472	226	684	326	897	0.48	-1.059	-0.48	1.059	4.99997e-21	20.301	0.0122	0.0254	0.0147
UBE2E1-AS1	1.058	0.882071	ENSG00000223791.1	ENSG00000223791	6	12	4	7	15	13	4	10		4	6	4	16	18		13	7	4	7	2	7	13		3	12	22	24	16	27	15	9.66	10	5	10	5	19	0.48	-1.058	-0.48	1.058	0.131199	0.882071	0.325	0.6405	0.4009
WDR66	1.058	1.09906	ENSG00000158023.9	ENSG00000158023	7	27	16	17	22	14	7	13	6	6	14	4	11	4	18	27	9	6	9	6	3	2	26	12	8	8	24	7	2	11	11.65	17	8	12	10	10	0.48	-1.058	-0.48	1.058	0.079604	1.09906	0.2945	0.5331	0.3367
MAP7D2	1.058	2.70565	ENSG00000184368.15	ENSG00000184368	31	30	45	52	32	35	17	27	19	28	8	10	29	37	37	28	33	26	22	17	7	4	18	11	10	11	11	13	12	20	22.67	38	18	32	13	13	0.48	-1.058	-0.48	1.058	0.00196949	2.70565	0.0712	0.2807	0.1116
FANCF	1.058	38.2139	ENSG00000183161.4	ENSG00000183161	1438	1282	1282	1295	1526	1390	650	564	742	617	622	748	1326	1259	1196	1324	1306	1206	560	659	581	663	560	649	1508	1199	1337	1456	1652	1337	1064.37	1369	657	1270	612	1415	0.48	-1.058	-0.48	1.058	6.11099e-39	38.2139	0.0066	0.0195	0.0082
PLEKHA5	1.056	21.1211	ENSG00000052126.14	ENSG00000052126	1318	1962	1798	1942	1342	1650	888	794	699	811	910	713	1675	1546	1600	1511	1724	1856	682	812	865	794	706	896	1618	1746	1645	1452	1253	1908	1303.89	1669	802	1652	792	1604	0.481	-1.056	-0.481	1.056	7.5664e-22	21.1211	0.0147	0.0184	0.0159
VGLL4	1.056	63.6235	ENSG00000144560.14	ENSG00000144560	5110	5650	5298	5375	4715	5396	2546	2599	2334	2590	2670	2432	5903	5297	5227	5315	5638	5501	2607	2703	2856	2838	2332	2684	4882	6011	4655	4793	5111	4994	4202.07	5257	2528	5480	2670	5074	0.481	-1.056	-0.481	1.056	2.37939e-64	63.6235	0.0042	0.0152	0.0052
KCTD20	1.055	33.7556	ENSG00000112078.13	ENSG00000112078	4991	5910	6004	6230	6926	5629	2937	2764	2968	2811	2628	3068	9038	9017	8527	9042	8467	9251	3702	3073	3164	3120	3319	2986	11909	7598	11624	11257	10213	10037	6273.64	5948	2863	8890	3227	10440	0.481	-1.055	-0.481	1.055	1.75538e-34	33.7556	0.0088	0.0148	0.0101
FAM91A3P	1.054	0.23363	ENSG00000242352.2	ENSG00000242352	1	2	2		2			4						2	5	8	2			2	2	2		3	2		6	9			1.82	1	1	3	2	3	0.482	-1.054	-0.482	1.054	0.583943	0.23363	1.7815	3.3406	2.2255
FNDC3B	1.054	17.5223	ENSG00000075420.12	ENSG00000075420	4734	5931	6060	6880	5275	5532	2811	2578	2688	3066	3215	2218	5901	5425	5982	5976	6470	6988	2785	2863	3071	3214	2114	3310	7205	10174	6575	7776	6188	9468	5082.48	5735	2763	6124	2893	7898	0.482	-1.054	-0.482	1.054	3.00385e-18	17.5223	0.0205	0.015	0.0199
HPDL	1.052	7.27748	ENSG00000186603.5	ENSG00000186603	342	244	321	338	360	313	146	156	183	184	143	114	54	57	24	44	49	45	70	89	86	82	75	94	91	153	67	174	182	101	146.01	320	154	46	83	128	0.482	-1.052	-0.482	1.052	5.27859e-08	7.27748	0.0433	0.0552	0.0457
ASCC1	1.052	33.9961	ENSG00000138303.17	ENSG00000138303	1775	1865	1850	1714	2294	1863	802	841	926	959	865	1080	2736	2480	2614	2520	2377	2475	1384	1299	1167	1112	1598	1178	2601	2235	2507	2506	2455	2459	1817.9	1894	912	2534	1290	2460	0.482	-1.052	-0.482	1.052	1.00913e-34	33.9961	0.0089	0.0171	0.0095
SSC5D	1.051	0.182761	ENSG00000179954.15	ENSG00000179954	6		4			2			2	2	2								6		7		2				2			2	1.2	2	1		2	1	0.482	-1.051	-0.482	1.051	0.656507	0.182761	3.5439	5.0541	4.1032
HRH1	1.051	43.5473	ENSG00000196639.6	ENSG00000196639	2274	2734	2668	2757	2907	3014	1261	1380	1364	1311	1213	1360	4308	4300	4177	4625	4354	4526	2304	2296	2416	2339	2176	2294	3640	4857	3435	3979	3354	4088	2923.7	2726	1315	4382	2304	3892	0.482	-1.051	-0.482	1.051	2.83605e-44	43.5473	0.0063	0.0159	0.0075
NME2	1.05	3.54376	ENSG00000243678.11	ENSG00000243678	173	119	61	219	177	126	65	98	40	62	98	60	46	157	180	142	133	179	101	80	88	101	54	68	120	98	105	87	140	81	108.62	146	70	140	82	105	0.483	-1.05	-0.483	1.05	0.000285918	3.54376	0.1052	0.0695	0.0982
OSGEPL1	1.05	20.9275	ENSG00000128694.11	ENSG00000128694	953	960	1090	948	1224	1016	462	533	509	478	447	560	1006	846	857	982	917	928	369	356	421	389	554	386	785	709	1091	899	811	679	738.97	1032	498	923	412	829	0.483	-1.05	-0.483	1.05	1.18166e-21	20.9275	0.0142	0.022	0.0154
LRRFIP2	1.049	38.8172	ENSG00000093167.17	ENSG00000093167	7322	7181	7029	7108	5577	6775	3676	3299	3329	3294	3266	2959	6436	7218	6892	7155	7291	7502	2990	2787	3025	2690	2670	2839	6652	4713	6700	6550	5597	6781	5243.47	6832	3304	7082	2834	6166	0.483	-1.049	-0.483	1.049	1.52325e-39	38.8172	0.0072	0.0149	0.0087
SQSTM1	1.049	56.2188	ENSG00000161011.19	ENSG00000161011	223875	202419	216021	221535	274762	247720	105659	108183	111772	117243	103125	123898	231224	231357	235438	241940	240333	223355	83655	79878	79976	85137	92255	77889	148218	178519	160708	165983	176216	160126	164947	231055	111647	233941	83132	164962	0.483	-1.049	-0.483	1.049	6.04248e-57	56.2188	0.0054	0.0138	0.0061
OLAH	1.048	0.217543	ENSG00000152463.14	ENSG00000152463				2		2	2							6			3	2	2	6	12	8	10	6							2.03	1		2	7		0.484	-1.048	-0.484	1.048	0.605978	0.217543	0.8755	2.9932	1.8543
SPPL2A	1.048	42.7428	ENSG00000138600.9	ENSG00000138600	4314	3888	3811	3873	3811	3635	1986	1957	1810	1637	2063	1837	5123	5098	4856	4840	4475	4572	2024	1660	1658	1843	1962	1723	4760	5604	5469	4867	4364	4119	3454.65	3889	1882	4827	1812	4864	0.484	-1.048	-0.484	1.048	1.80817e-43	42.7428	0.0066	0.0155	0.0077
YIPF7	1.047	0.176514	ENSG00000177752.14	ENSG00000177752	3					4			2		2							6	6	3	6			2	6	3		6			1.58	1	1	1	3	2	0.484	-1.047	-0.484	1.047	0.666018	0.176514	3.815	3.8492	3.8271
SLC25A30	1.047	19.4095	ENSG00000174032.16	ENSG00000174032	595	704	781	688	844	782	351	329	362	332	385	365	742	764	915	756	625	781	253	200	278	293	277	314	366	292	364	485	362	331	497.19	732	354	764	269	367	0.484	-1.047	-0.484	1.047	3.89471e-20	19.4095	0.0142	0.026	0.0161
PEX19	1.047	25.3041	ENSG00000162735.18	ENSG00000162735	4081	4084	4093	4063	5102	3861	2030	1837	2052	1964	1774	2574	5712	5224	4720	4920	4550	4566	2573	2177	2433	2100	2481	2090	5388	3904	6017	5301	5484	4664	3727.29	4214	2038	4949	2309	5126	0.484	-1.047	-0.484	1.047	4.96439e-26	25.3041	0.0132	0.0154	0.0134
NUP210L	1.046	0.228876	ENSG00000143552.9	ENSG00000143552		4		10	1	2		2	3	1		1			1		1											1	5	2	1.17	3	1			1	0.484	-1.046	-0.484	1.046	0.590369	0.228876	1.8521	5.1742	2.8549
HERC5	1.046	48.146	ENSG00000138646.8	ENSG00000138646	5638	4789	4528	4564	4851	4499	2307	2289	2433	2287	2265	2405	3583	3708	3569	3565	3653	3733	1818	1854	1813	1624	1667	1756	2756	2960	3466	3059	2270	2993	3090	4812	2331	3635	1755	2917	0.484	-1.046	-0.484	1.046	7.14562e-49	48.146	0.0056	0.0157	0.0068
THNSL1	1.045	28.0964	ENSG00000185875.12	ENSG00000185875	634	676	826	715	874	672	355	307	350	392	331	389	814	803	878	830	720	817	447	407	519	371	538	439	847	734	776	762	806	777	626.87	733	354	810	454	784	0.485	-1.045	-0.485	1.045	8.00924e-29	28.0964	0.0083	0.0234	0.0105
SMOC1	1.044	0.33445	ENSG00000198732.10	ENSG00000198732	1	2	2		15	2	2	2		4	3					5	3	9	9	2	2	2	8	3	6	17		2			3.39	4	2	3	4	4	0.485	-1.044	-0.485	1.044	0.462966	0.33445	1.4685	1.7977	1.5434
ST13P4	1.044	0.753372	ENSG00000232150.3	ENSG00000232150	9	5	8	15	13	16	4	8	4	6	11		5	12	9	20	12	27	2	4		4	11		25	14	5	2	22	5	9.28	11	6	14	4	12	0.485	-1.044	-0.485	1.044	0.176453	0.753372	0.4825	0.6657	0.5229
GPR137C	1.044	13.7732	ENSG00000180998.11	ENSG00000180998	399	485	419	547	669	458	235	190	298	237	209	272	606	565	564	458	546	575	441	295	280	336	396	309	475	430	397	353	398	499	411.36	496	240	552	343	425	0.485	-1.044	-0.485	1.044	1.68578e-14	13.7732	0.0219	0.0285	0.0227
IFT27	1.044	18.4583	ENSG00000100360.14	ENSG00000100360	2074	1678	1847	1629	2236	1878	833	922	795	1019	872	1055	2217	2515	2546	2395	2199	1948	859	854	678	722	1123	671	1711	2235	1943	1792	2346	1753	1578.08	1890	916	2303	818	1963	0.485	-1.044	-0.485	1.044	3.48124e-19	18.4583	0.0191	0.0176	0.0181
SLC19A2	1.044	20.2363	ENSG00000117479.12	ENSG00000117479	961	1022	1062	999	1437	967	501	426	561	533	452	649	1084	1340	1369	1190	1067	1260	436	332	354	363	429	340	1444	1330	1340	1508	1144	1370	908.96	1075	520	1218	376	1356	0.485	-1.044	-0.485	1.044	5.8031e-21	20.2363	0.0155	0.0204	0.0159
SESN2	1.044	36.6993	ENSG00000130766.4	ENSG00000130766	1153	1375	1435	1415	1553	1626	665	690	680	760	648	703	6578	6594	6565	6269	6305	6198	797	914	874	794	841	873	589	876	631	599	695	670	2012.19	1426	691	6418	849	677	0.485	-1.044	-0.485	1.044	1.99846e-37	36.6993	0.0077	0.0168	0.0084
CYB5R3	1.044	47.5693	ENSG00000100243.20	ENSG00000100243	14803	15840	16675	16822	16400	19763	7890	8442	8158	8493	7875	7792	18129	17925	18077	17151	19752	15949	10263	11710	11615	11876	10067	11809	20166	22627	22248	22460	24292	27104	15405.8	16717	8108	17830	11223	23150	0.485	-1.044	-0.485	1.044	2.69616e-48	47.5693	0.0063	0.0142	0.0071
CAPN14	1.043	1.25615	ENSG00000214711.9	ENSG00000214711	13	34	16	32	21	32	15		3	24	9	21	9	23	18	10	19	18	7	15	14	16	32	21	29	6	18	13	16	10	17.16	25	12	16	18	15	0.485	-1.043	-0.485	1.043	0.0554437	1.25615	0.27	0.3664	0.2898
PRICKLE2	1.042	8.20382	ENSG00000163637.12	ENSG00000163637	853	1285	1261	1559	957	1323	529	565	536	711	654	520	1207	956	1201	1160	1261	1333	555	518	569	638	380	701	706	1195	556	695	410	767	852.02	1206	586	1186	560	722	0.486	-1.042	-0.486	1.042	6.25433e-09	8.20382	0.0482	0.0209	0.042
BCL6	1.042	19.4742	ENSG00000113916.17	ENSG00000113916	1349	1962	1738	1994	1760	2099	801	937	688	996	1019	852	1386	1334	1433	1433	1670	1477	994	948	1071	1205	1072	1232	1592	1986	1419	1599	1486	2080	1387.03	1817	882	1456	1087	1694	0.486	-1.042	-0.486	1.042	3.35604e-20	19.4742	0.0162	0.0182	0.017
AUP1	1.042	25.0984	ENSG00000115307.16	ENSG00000115307	7303	7379	7159	6922	9459	7828	3536	3412	4032	3600	3391	4396	10906	10376	10601	10769	9242	9321	3553	3208	3140	3196	4488	3079	7228	8654	8503	7706	9300	6586	6609.23	7675	3728	10202	3444	7996	0.486	-1.042	-0.486	1.042	7.97229e-26	25.0984	0.0141	0.0147	0.0135
ZBTB41	1.041	28.415	ENSG00000177888.7	ENSG00000177888	1193	1307	1485	1396	1553	1174	581	610	611	718	675	738	1740	1508	1676	1684	1469	1914	706	738	881	812	748	720	2202	1763	2304	2230	1762	2026	1297.42	1351	656	1665	768	2048	0.486	-1.041	-0.486	1.041	3.84563e-29	28.415	0.0096	0.0185	0.011
IHH	1.04	0.259513	ENSG00000163501.6	ENSG00000163501	4		6	2		2				4	2	1		4			3		6	4		11	2	5							1.87	2	1	1	5		0.486	-1.04	-0.486	1.04	0.550157	0.259513	1.6518	3.2535	2.1829
USP50	1.039	0.15834	ENSG00000170236.14	ENSG00000170236		9	4	1				4				3	2					5							2				5	6	1.36	2	1	1		2	0.487	-1.039	-0.487	1.039	0.69448	0.15834	5.8351	4.4647	5.2664
UPF3AP2	1.038	0.912355	ENSG00000214832.5	ENSG00000214832	19	9	14	3	11	7	11	6	5	4	2	4	5	8	3			6	2	2	7	2	6	8	8	3	9	4	10	7	6.16	10	5	4	4	7	0.487	-1.038	-0.487	1.038	0.122362	0.912355	0.2267	0.9958	0.3767
TOR3A	1.038	36.9541	ENSG00000186283.13	ENSG00000186283	8766	7347	7484	7192	8596	7114	3681	3629	3898	3817	3404	4218	7621	7629	7932	7782	7066	6890	3083	2538	2737	2510	3115	2280	3961	4506	4508	4235	4700	3597	5194.49	7750	3774	7487	2710	4251	0.487	-1.038	-0.487	1.038	1.11144e-37	36.9541	0.0081	0.015	0.009
HIST2H2BF	1.037	1.59259	ENSG00000203814.6	ENSG00000203814	68	36	46	49	25	52	21	29	21	12	41	12	46	53	94	20	44	44	19	6	15	19	14	12	23	62	106	32	7	32	35.39	46	23	50	14	44	0.487	-1.037	-0.487	1.037	0.0255514	1.59259	0.2378	0.1848	0.2274
EMC3	1.037	25.9563	ENSG00000125037.12	ENSG00000125037	8164	7284	7560	7097	9274	7667	3592	3538	3954	3833	3144	4864	9809	10265	9372	10040	9423	9594	4817	4484	4693	4071	5720	3847	9749	12126	11862	10374	11187	9293	7356.59	7841	3821	9750	4605	10765	0.487	-1.037	-0.487	1.037	1.10593e-26	25.9563	0.0131	0.0146	0.0129
MYL12A	1.037	36.8982	ENSG00000101608.12	ENSG00000101608	30338	25063	26685	23320	31428	27404	13438	12754	13649	12844	11592	15759	29387	30469	27155	29595	29237	28747	17098	16045	15103	14957	18541	14869	49090	40967	53816	50815	50839	44960	26865.6	27373	13339	29098	16102	48414	0.487	-1.037	-0.487	1.037	1.2642e-37	36.8982	0.0084	0.014	0.0091
RAI14	1.036	19.7475	ENSG00000039560.13	ENSG00000039560	5547	7198	6999	7979	5397	6728	3297	3299	3105	3283	3614	2833	7831	7570	7632	7086	8682	8333	2130	2195	2457	2351	1558	2501	6083	7018	5675	6002	4724	7456	5218.76	6641	3238	7856	2199	6160	0.488	-1.036	-0.488	1.036	1.78866e-20	19.7475	0.0165	0.0149	0.017
PCYOX1	1.036	37.24	ENSG00000116005.11	ENSG00000116005	5585	6513	6736	7249	7363	6867	3085	3043	3304	3474	3532	3213	7049	7568	7642	7768	8053	8649	4792	5027	4827	5265	4165	5195	7920	9708	7457	8167	6695	8596	6150.21	6719	3275	7788	4878	8090	0.488	-1.036	-0.488	1.036	5.75386e-38	37.24	0.0078	0.0148	0.0089
C4A	1.035	0.346828	ENSG00000244731.7	ENSG00000244731	1	11	12	7	2	7	2	6		6	6			2	8	18	10	4		6		2				14		4		17	4.88	7	3	7	1	6	0.488	-1.035	-0.488	1.035	0.449958	0.346828	1.7028	1.2548	1.5798
SNORD14E	1.035	0.400092	ENSG00000200879.1	ENSG00000200879	10	4	8	2	1	7	1	4	7	1	3						1		2	3	5			3		3				2	2.23	5	3		2	1	0.488	-1.035	-0.488	1.035	0.398023	0.400092	0.6901	2.7244	1.2111
GLRX2	1.035	16.4809	ENSG00000023572.8	ENSG00000023572	2162	1559	1626	1542	1895	1718	863	838	830	762	816	1019	2297	2562	2570	2469	2353	2458	731	592	602	536	900	561	830	563	706	921	991	767	1301.34	1750	855	2452	654	796	0.488	-1.035	-0.488	1.035	3.30422e-17	16.4809	0.0214	0.0184	0.0199
ANTXR1	1.035	19.491	ENSG00000169604.19	ENSG00000169604	5762	7635	7720	8277	7045	7841	3171	3554	3185	3832	4421	3448	6587	6110	6078	6399	7316	6505	3633	4187	4172	4744	3259	4359	10533	15682	9778	11716	9805	12918	6655.73	7380	3602	6499	4059	11739	0.488	-1.035	-0.488	1.035	3.22881e-20	19.491	0.018	0.0147	0.0172
SLC9A8	1.035	21.1852	ENSG00000197818.11	ENSG00000197818	885	1274	1385	1400	1087	1221	578	586	547	615	674	536	1026	894	902	914	1016	1087	432	528	461	499	411	500	923	1337	993	965	933	1161	858.98	1209	589	973	472	1052	0.488	-1.035	-0.488	1.035	6.52838e-22	21.1852	0.0132	0.0208	0.0149
TTC39B	1.035	30.7528	ENSG00000155158.20	ENSG00000155158	1033	957	1003	988	1314	876	509	559	477	475	467	525	1679	1433	1525	1562	1598	1713	515	444	451	430	546	466	896	742	849	914	868	731	884.82	1028	502	1585	475	833	0.488	-1.035	-0.488	1.035	1.76671e-31	30.7528	0.008	0.0206	0.0097
NEMP2	1.034	29.2353	ENSG00000189362.11	ENSG00000189362	638	630	622	593	654	628	305	319	283	326	281	324	845	790	725	786	791	798	375	434	389	417	318	370	809	811	1106	711	963	973	600.41	628	306	789	384	896	0.489	-1.034	-0.489	1.034	5.81762e-30	29.2353	0.0073	0.0239	0.0095
HMGB1P31	1.033	1.02944	ENSG00000233266.1	ENSG00000233266	20	17	10	3	10	13	8	13	2	4	7	1	23	21	9	4	19	31	6	8	13	7	9	14	6	12	2	9	7	2	10.36	12	6	18	10	6	0.489	-1.033	-0.489	1.033	0.0934451	1.02944	0.2532	0.5981	0.3182
SERF2	1.033	10.6301	ENSG00000140264.19	ENSG00000140264	36090	22426	24347	21432	31872	26114	13418	12931	14569	12930	10232	15235	38836	41738	39351	39938	33736	34124	21445	18830	19074	15982	26583	16199	59342	35202	60281	58792	82421	46311	30992.6	27047	13219	37954	19686	57058	0.489	-1.033	-0.489	1.033	2.34372e-11	10.6301	0.0374	0.014	0.0323
RIDA	1.033	15.1009	ENSG00000132541.10	ENSG00000132541	3046	2097	2228	1707	2235	2062	1286	1107	1155	960	937	1097	1515	1523	1534	1721	1290	1630	1165	996	920	901	1009	853	2149	1170	2049	1674	1700	1574	1509.64	2229	1090	1536	974	1719	0.489	-1.033	-0.489	1.033	7.92711e-16	15.1009	0.0226	0.0178	0.0219
MAP1LC3A	1.033	23.0219	ENSG00000101460.12	ENSG00000101460	1495	1033	1142	1180	1438	1432	630	681	595	609	559	699	1495	2012	2009	1826	1796	1584	1065	1046	970	1047	1057	878	3666	3446	3723	3336	4685	3303	1681.15	1287	629	1787	1010	3693	0.489	-1.033	-0.489	1.033	9.509e-24	23.0219	0.0127	0.0174	0.0137
GMPPA	1.033	34.821	ENSG00000144591.18	ENSG00000144591	5401	5004	5040	4868	6500	5889	2362	2572	2781	2767	2458	3032	6804	6155	6660	6856	6964	6299	3069	3061	2992	3292	3896	3084	5894	7638	6836	6532	7725	6829	4975.35	5450	2662	6623	3232	6909	0.489	-1.033	-0.489	1.033	1.51003e-35	34.821	0.0088	0.015	0.0094
FAM228B	1.032	3.58235	ENSG00000219626.8	ENSG00000219626	110	104	96	95	54	98	45	69	66	29	52	15	82	135	90	79	77	81	40	40	61	65	29	77	152	112	97	154	130	130	82.1	93	46	91	52	129	0.489	-1.032	-0.489	1.032	0.000261607	3.58235	0.0887	0.0875	0.0884
CCDC149	1.031	14.8032	ENSG00000181982.18	ENSG00000181982	1101	1170	1161	1157	902	1272	635	598	547	523	602	408	1072	1018	1066	913	1048	1289	333	522	545	488	342	528	773	953	632	838	897	904	807.94	1127	552	1068	460	833	0.489	-1.031	-0.489	1.031	1.57318e-15	14.8032	0.0218	0.0213	0.0217
SLC41A1	1.03	17.4269	ENSG00000133065.10	ENSG00000133065	2115	3225	3034	3187	2435	3214	1291	1506	1342	1568	1629	1091	2922	2848	2833	2811	3153	2995	1212	1306	1356	1212	880	1429	2251	2556	1970	1931	1797	2357	2115.27	2868	1404	2927	1232	2144	0.49	-1.03	-0.49	1.03	3.74234e-18	17.4269	0.0179	0.0166	0.0189
HDLBP	1.03	23.7913	ENSG00000115677.16	ENSG00000115677	48211	64266	66023	73054	62281	74825	30290	31493	29905	34913	33767	30003	56280	52542	54298	56424	66163	58763	30909	36507	35507	39291	30887	38691	51596	64802	48984	64416	54725	73630	49781.5	64777	31728	57412	35299	59692	0.49	-1.03	-0.49	1.03	1.6171e-24	23.7913	0.0138	0.0139	0.0141
B4GALT6	1.03	31.8255	ENSG00000118276.11	ENSG00000118276	1219	1301	1157	1276	1262	1170	546	485	664	662	661	595	772	660	628	781	698	801	480	529	497	524	469	540	701	800	776	751	578	802	759.53	1231	602	723	506	735	0.49	-1.03	-0.49	1.03	1.49435e-32	31.8255	0.0071	0.0218	0.0094
MASTL	1.03	53.6425	ENSG00000120539.14	ENSG00000120539	2350	2624	2560	2472	2749	2347	1125	1181	1315	1181	1202	1390	1767	1705	1727	1768	1529	1879	1176	1169	1070	1046	1205	1105	1568	1614	1451	1856	1602	1628	1645.28	2517	1232	1729	1128	1620	0.49	-1.03	-0.49	1.03	2.27756e-54	53.6425	0.0042	0.0175	0.0057
PRSS27	1.029	1.80532	ENSG00000172382.9	ENSG00000172382	15	41	44	32	29	27	21	17	16	13	20	6	34	30	10	41	9	22	4	34	16	18	23	15	71	58	38	72	101	51	30.85	31	16	24	18	65	0.49	-1.029	-0.49	1.029	0.0156561	1.80532	0.1685	0.2099	0.1769
RPLP1P6	1.029	2.53577	ENSG00000213433.5	ENSG00000213433	84	47	25	48	52	22	25	22	33	25	22	10	31	47	20	59	44	27	34	33	31	33	45	51	43	74	100	107	90	55	44.68	46	23	38	38	78	0.49	-1.029	-0.49	1.029	0.00291226	2.53577	0.1146	0.1492	0.1209
GUK1	1.029	10.1869	ENSG00000143774.16	ENSG00000143774	16151	10439	11587	10796	16444	12581	5914	6170	7094	6173	5200	7680	22145	23910	24146	23116	18867	17863	12318	9712	9994	9177	14373	8571	20834	12970	24614	21453	28719	16324	14511.2	13000	6372	21674	10691	20819	0.49	-1.029	-0.49	1.029	6.50296e-11	10.1869	0.0384	0.0142	0.0334
ABHD17C	1.029	24.0034	ENSG00000136379.11	ENSG00000136379	903	732	822	793	703	799	448	397	374	372	381	359	492	572	545	597	577	495	339	317	405	400	253	308	1341	1208	1011	1084	1103	1332	648.81	792	388	546	337	1180	0.49	-1.029	-0.49	1.029	9.92139e-25	24.0034	0.0106	0.0231	0.0123
RCAN1	1.029	50.0564	ENSG00000159200.17	ENSG00000159200	7968	7224	7830	7225	7608	7113	3659	3613	4058	3769	3190	3749	17036	17655	17243	15180	15648	15491	3740	4018	4106	3678	3561	3613	6149	4864	6651	5267	5710	5478	7403.11	7495	3673	16376	3786	5686	0.49	-1.029	-0.49	1.029	8.78143e-51	50.0564	0.0055	0.0146	0.0065
SSUH2	1.028	0.243128	ENSG00000125046.14	ENSG00000125046		7	19			5		8	3		2	1	2	2		1	3		4					5	1					2	2.19	5	2	1	2		0.49	-1.028	-0.49	1.028	0.57131	0.243128	2.6431	2.7736	2.682
MCAM	1.027	1.12497	ENSG00000076706.16	ENSG00000076706	25	25	56	29	41	33	24	19	10	22	15	12	29	36		38	17	31	20	18	28	2	18	3	25	28	21	18	2	12	21.9	35	17	25	15	18	0.491	-1.027	-0.491	1.027	0.0749938	1.12497	0.3551	0.2901	0.3398
NID2	1.027	4.45204	ENSG00000087303.17	ENSG00000087303	6691	8470	8236	9619	5328	8983	4064	3589	3766	4285	4783	2731	4487	4050	4733	4071	5109	5424	2495	3365	3533	3721	2280	4151	4040	11714	3927	5501	3730	7015	5129.71	7888	3870	4646	3258	5988	0.491	-1.027	-0.491	1.027	3.53147e-05	4.45204	0.0798	0.015	0.0583
ZMAT5	1.027	18.9509	ENSG00000100319.12	ENSG00000100319	1593	1205	1358	1357	1761	1652	616	646	815	798	645	857	2031	1869	1961	1962	1799	1838	983	827	811	842	1173	735	1625	1664	2075	1842	2163	1684	1372.88	1488	730	1910	895	1842	0.491	-1.027	-0.491	1.027	1.1197e-19	18.9509	0.017	0.0182	0.0168
STT3B	1.027	59.4225	ENSG00000163527.9	ENSG00000163527	23012	25172	24721	25114	26017	22883	12066	11231	12114	12248	11940	12496	24519	24030	24487	24401	24375	25590	12767	12921	12794	12172	11054	12376	21669	24466	23012	20687	16974	20364	18922.4	24486	12016	24567	12347	21195	0.491	-1.027	-0.491	1.027	3.77967e-60	59.4225	0.0044	0.0141	0.0055
LTB	1.026	0.337411	ENSG00000227507.2	ENSG00000227507	9	2	2	5	2	4	4	2	3	1	2		9	6		3				11	9		4		12	6	9			2	3.54	4	2	3	4	5	0.491	-1.026	-0.491	1.026	0.459821	0.337411	1.419	1.7212	1.49
NDUFA6	1.026	17.0802	ENSG00000184983.9	ENSG00000184983	8730	6084	6844	5438	7866	6721	3568	3369	3644	3246	2853	3786	9093	9266	8412	9133	7480	7834	4516	4039	4023	3308	5287	3749	7921	5815	7868	7142	8947	5886	6062.29	6947	3411	8536	4154	7263	0.491	-1.026	-0.491	1.026	8.31428e-18	17.0802	0.0203	0.0148	0.0194
ACTR3	1.026	36.054	ENSG00000115091.11	ENSG00000115091	26812	23795	25715	24491	32615	26149	12820	12049	12874	13446	11208	15968	37622	37209	37072	38121	37272	38932	15697	14763	13440	13954	16457	13687	25302	21535	27818	25823	23393	23831	23329	26596	13061	37705	14666	24617	0.491	-1.026	-0.491	1.026	8.83014e-37	36.054	0.0088	0.014	0.0091
PTPRC	1.025	0.182748	ENSG00000081237.18	ENSG00000081237			4	2	9		6					1		2			3	2	13						4		9	2	16		2.44	2	1	1	2	5	0.491	-1.025	-0.491	1.025	0.656526	0.182748	4.7896	2.4969	3.974
KRT79	1.025	0.194626	ENSG00000185640.5	ENSG00000185640	1		1	7		4		4			2		2				3			2	1				6	6			2		1.38	2	1	1		2	0.492	-1.025	-0.492	1.025	0.638814	0.194626	3.0325	4.393	3.4694
CNN2P4	1.025	0.223222	ENSG00000213816.3	ENSG00000213816			4	7	9			2			5	3		4			3			2	9	2		6	10	3		2			2.37	3	2	1	3	2	0.491	-1.025	-0.491	1.025	0.598106	0.223222	3.0866	2.5627	2.9254
CCDC144B	1.025	1.3101	ENSG00000154874.15	ENSG00000154874	33	57	29	56	11	33	6	23	10	9	46	14	51	43	29	8	31	33	6	2	2	7	14	3	15	30	26	20	36	23	23.54	36	18	32	6	25	0.491	-1.025	-0.491	1.025	0.0489664	1.3101	0.2806	0.2708	0.2786
CHIC2	1.025	18.3889	ENSG00000109220.10	ENSG00000109220	1089	835	861	956	1139	979	439	475	475	438	495	556	1749	2281	2213	2095	2198	2143	921	686	646	794	733	583	2154	1910	2490	2184	2941	1899	1311.96	976	480	2113	727	2263	0.491	-1.025	-0.491	1.025	4.08405e-19	18.3889	0.0165	0.0184	0.0168
COPZ2	1.025	32.1584	ENSG00000005243.9	ENSG00000005243	2554	1972	2018	2075	2338	2156	1071	1100	1010	984	1162	1120	2473	2798	2979	2653	2723	2669	1708	1657	1538	1743	2207	1479	2851	2519	2962	3072	3228	2763	2119.43	2186	1074	2716	1722	2899	0.491	-1.025	-0.491	1.025	6.94306e-33	32.1584	0.0089	0.0166	0.0097
SDHC	1.024	21.3128	ENSG00000143252.14	ENSG00000143252	8560	7226	7559	7266	9850	7834	3734	3921	4015	3866	3267	4949	9312	10059	9259	10321	9454	9399	5280	4714	4427	4497	5862	4505	10956	7060	11045	10669	11287	9273	7314.26	8049	3959	9634	4881	10048	0.492	-1.024	-0.492	1.024	4.86686e-22	21.3128	0.0153	0.0146	0.0154
ITGB5	1.024	31.1097	ENSG00000082781.11	ENSG00000082781	19516	19530	19028	19983	18677	20580	9755	9682	10621	9992	8837	8786	26945	27174	28010	25909	25358	25979	7870	9679	9133	8057	7652	8625	30044	47986	32500	31131	30696	32575	19677.1	19552	9612	26562	8503	34155	0.492	-1.024	-0.492	1.024	7.76806e-32	31.1097	0.0113	0.0141	0.0105
ARMC9	1.024	54.9194	ENSG00000135931.17	ENSG00000135931	4951	5135	5268	5051	4941	5104	2466	2678	2415	2490	2563	2367	4696	4481	4698	4683	4810	4777	1747	1824	1918	1928	1519	2091	3539	4528	3773	4034	3403	3969	3594.9	5075	2496	4691	1838	3874	0.492	-1.024	-0.492	1.024	1.20383e-55	54.9194	0.0046	0.0155	0.0057
ADAM19	1.023	10.0973	ENSG00000135074.15	ENSG00000135074	1872	2460	2323	2555	1792	2029	1025	1064	1195	1051	1219	859	1809	1603	1888	1453	1973	1978	577	801	852	786	376	852	1825	2684	1643	1957	1479	2185	1538.83	2172	1069	1784	707	1962	0.492	-1.023	-0.492	1.023	7.99253e-11	10.0973	0.0366	0.0177	0.0329
PHYH	1.023	35.9094	ENSG00000107537.13	ENSG00000107537	6190	5095	5436	4652	5979	5075	2601	2647	2676	2606	2349	3075	7441	7013	6776	6783	6641	6741	3064	2978	2931	2807	3509	2733	4976	3926	5056	4910	5280	4296	4541.38	5404	2659	6899	3004	4741	0.492	-1.023	-0.492	1.023	1.23195e-36	35.9094	0.008	0.0151	0.0089
PLA2G6	1.021	7.5665	ENSG00000184381.18	ENSG00000184381	139	180	183	133	141	237	101	85	73	78	96	66	183	128	168	159	131	104	93	95	132	72	95	114	210	292	255	266	163	208	145.96	169	83	146	100	232	0.493	-1.021	-0.493	1.021	2.7133e-08	7.5665	0.0339	0.0552	0.0375
MAPKBP1	1.021	9.6236	ENSG00000137802.13	ENSG00000137802	1167	1660	1499	1751	1220	1657	709	734	742	722	1040	465	1007	862	1010	907	1088	997	497	545	507	627	314	582	823	1043	664	993	843	1205	929.3	1492	735	978	512	928	0.493	-1.021	-0.493	1.021	2.37904e-10	9.6236	0.035	0.0203	0.0342
MYOF	1.021	10.429	ENSG00000138119.16	ENSG00000138119	18778	29264	31032	35901	21879	32455	14334	13065	12559	16167	17172	10124	27434	27685	29107	28103	34105	33617	13711	15985	17129	18533	13149	19432	23252	34784	21572	28924	20243	34173	23122.3	28218	13904	30008	16323	27158	0.493	-1.021	-0.493	1.021	3.72397e-11	10.429	0.0355	0.014	0.0322
SLC16A3	1.021	24.4166	ENSG00000141526.16	ENSG00000141526	34274	31308	34868	34798	36085	40363	17148	18146	17749	17906	16761	16586	68665	72323	71228	72243	75510	66708	46025	52247	52639	53059	46787	50915	72910	127673	70383	77899	97193	82777	52439.2	35283	17383	71113	50279	88139	0.493	-1.021	-0.493	1.021	3.83208e-25	24.4166	0.0148	0.0139	0.0134
ST3GAL6	1.021	34.2738	ENSG00000064225.12	ENSG00000064225	1580	1289	1201	1259	1303	1154	692	588	618	624	667	650	1567	1617	1731	1475	1610	1682	869	857	733	662	753	739	2174	2326	2543	2074	2355	1903	1309.75	1298	640	1614	769	2229	0.493	-1.021	-0.493	1.021	5.3241e-35	34.2738	0.007	0.0184	0.0086
FAM46C	1.02	4.19667	ENSG00000183508.4	ENSG00000183508	113	65	103	126	66	64	43	49	45	53	38	37	98	85	68	77	105	71	78	36	39	66	45	38	60	86	52	118	114	130	72.27	90	44	84	50	93	0.493	-1.02	-0.493	1.02	6.35812e-05	4.19667	0.0639	0.0975	0.0698
PITPNC1	1.02	28.3235	ENSG00000154217.14	ENSG00000154217	1302	1086	1020	1244	1249	1232	538	590	575	576	554	683	1781	1890	1952	1765	1911	2096	542	366	398	361	394	422	946	899	709	935	868	829	990.49	1189	586	1899	414	864	0.493	-1.02	-0.493	1.02	4.7474e-29	28.3235	0.0097	0.0199	0.0105
GPR176	1.02	45.6578	ENSG00000166073.10	ENSG00000166073	6319	6992	7130	7545	9240	7457	3601	3564	3663	3632	3443	4127	9945	9381	9390	10236	9516	9179	6156	5431	5752	5250	6062	5334	22780	18755	21620	20471	20903	20210	9436.11	7447	3672	9608	5664	20790	0.493	-1.02	-0.493	1.02	2.19884e-46	45.6578	0.0062	0.0144	0.007
ZNF281	1.018	46.0377	ENSG00000162702.7	ENSG00000162702	2791	3095	3079	3296	3046	3184	1440	1319	1621	1620	1546	1576	4561	4506	4490	4625	4643	4694	1374	1380	1501	1519	1222	1480	5528	5884	5666	5259	4577	6477	3233.33	3082	1520	4586	1413	5565	0.494	-1.018	-0.494	1.018	9.16903e-47	46.0377	0.0052	0.0157	0.0066
OPTN	1.018	108.02	ENSG00000123240.16	ENSG00000123240	7623	7940	7761	7452	7240	7565	3948	3818	3643	3772	3824	3503	10931	11698	10219	10664	11937	11231	4963	5066	4860	4870	4658	5030	10575	9930	9880	10898	10981	11372	7595.09	7597	3751	11113	4908	10606	0.494	-1.018	-0.494	1.018	9.55708e-109	108.02	0.0019	0.0146	0.0028
CREG2	1.017	21.8576	ENSG00000175874.9	ENSG00000175874	500	398	470	450	435	419	180	261	231	193	252	205	705	787	813	693	725	763	508	578	680	653	543	707	307	374	315	365	373	288	472.41	445	220	748	612	337	0.494	-1.017	-0.494	1.017	1.38804e-22	21.8576	0.0094	0.0266	0.0121
SLC7A5	1.017	27.7303	ENSG00000103257.8	ENSG00000103257	9024	10328	10650	12585	10885	12178	4954	5360	5794	5719	5141	5471	32433	31172	32701	32248	34887	31462	5183	5603	5847	5540	4457	5819	4330	6341	4035	4611	4483	5267	11817	10942	5406	32484	5408	4844	0.494	-1.017	-0.494	1.017	1.8609e-28	27.7303	0.0116	0.0143	0.0116
SPACA6	1.016	4.73065	ENSG00000182310.13	ENSG00000182310	115	176	113	119	115	120	65	59	63	43	100	46	92	53	56	82	75	71	67	59	73	84	55	35	59	138	77	96	136	99	84.76	126	63	72	62	101	0.495	-1.016	-0.495	1.016	1.85932e-05	4.73065	0.0585	0.0852	0.0632
PLXNC1	1.015	9.02692	ENSG00000136040.8	ENSG00000136040	205	222	211	183	252	193	135	103	73	97	119	100	325	215	296	319	244	279	154	131	74	112	125	128	139	97	167	151	170	112	171.06	211	104	280	121	139	0.495	-1.015	-0.495	1.015	9.39893e-10	9.02692	0.0261	0.0492	0.031
MAP3K20	1.014	49.2222	ENSG00000091436.16	ENSG00000091436	6998	8453	8601	9342	9037	8840	4052	4049	4242	4469	4339	4225	8809	8635	8527	9231	9351	9888	4220	4267	4483	4315	3825	4249	8099	7176	7573	7534	6203	8260	6709.72	8545	4229	9074	4226	7474	0.495	-1.014	-0.495	1.014	5.99544e-50	49.2222	0.0051	0.0147	0.0064
HSCB	1.012	17.689	ENSG00000100209.9	ENSG00000100209	891	742	835	700	923	769	390	369	455	404	400	392	871	968	897	780	823	897	428	316	294	360	494	373	916	595	1000	849	903	794	660.9	810	402	873	378	843	0.496	-1.012	-0.496	1.012	2.04651e-18	17.689	0.0156	0.0229	0.0168
SAMD12	1.012	21.8365	ENSG00000177570.13	ENSG00000177570	1202	1785	1673	1903	1501	1582	817	847	729	821	849	719	1315	1359	1319	1709	1424	1285	764	699	798	689	546	760	2039	1728	1660	1805	1511	1880	1257.26	1608	797	1402	709	1770	0.496	-1.012	-0.496	1.012	1.45727e-22	21.8365	0.0125	0.0186	0.014
NTPCR	1.011	18.6214	ENSG00000135778.11	ENSG00000135778	2086	1700	1792	1610	2417	1665	937	961	984	927	806	976	1599	1866	1639	1487	1394	1390	1223	1086	1177	1013	1109	912	2355	1673	2258	2471	2698	1897	1536.89	1878	932	1562	1087	2225	0.496	-1.011	-0.496	1.011	2.39117e-19	18.6214	0.0163	0.0177	0.0167
SLC3A2	1.011	23.9249	ENSG00000168003.16	ENSG00000168003	16061	14379	14953	15685	17160	17240	7507	7419	8254	8373	8005	7812	24478	22544	24263	25601	26190	23777	5339	6035	5724	6060	6545	6336	6259	11282	6293	7102	7479	7034	12373	15913	7895	24476	6006	7575	0.496	-1.011	-0.496	1.011	1.18888e-24	23.9249	0.0153	0.0143	0.0134
REEP3	1.011	31.3146	ENSG00000165476.13	ENSG00000165476	4359	4065	4319	4161	5317	3566	1986	1881	2141	2188	2144	2447	4943	4910	4926	5061	4657	5528	2208	2137	1987	2219	2533	2045	8093	6175	7694	7894	6616	7034	4174.5	4298	2131	5004	2188	7251	0.496	-1.011	-0.496	1.011	4.84641e-32	31.3146	0.0093	0.0152	0.01
CTIF	1.01	11.7298	ENSG00000134030.13	ENSG00000134030	3338	4251	4095	4241	2752	4055	2002	2062	1999	1941	1914	1372	2302	2326	2436	2051	2724	2493	1215	1691	1605	1767	1020	1836	2479	2753	2136	2661	2151	3691	2445.21	3789	1882	2389	1522	2645	0.497	-1.01	-0.497	1.01	1.86298e-12	11.7298	0.0288	0.0163	0.0276
ZBTB18	1.009	17.2107	ENSG00000179456.10	ENSG00000179456	750	838	877	869	674	639	384	411	357	416	429	313	667	592	669	694	512	679	297	433	398	422	364	495	673	749	688	673	522	639	570.7	774	385	636	402	657	0.497	-1.009	-0.497	1.009	6.15569e-18	17.2107	0.0158	0.0244	0.0171
SNORD3B-1	1.008	0.227789	ENSG00000265185.5	ENSG00000265185	3	5	2	3		1				1	2	4				5		2	4				2	2			3				1.3	2	1	1	1		0.497	-1.008	-0.497	1.008	0.591849	0.227789	1.682	4.6566	2.5904
FAM182B	1.008	0.65837	ENSG00000175170.14	ENSG00000175170	9	16	15	7	1			3	3	6	6	6	2	4	3	3	4	8	17	6	13	18	41	13	19	15	6		10	9	8.69	8	4	4	18	10	0.497	-1.008	-0.497	1.008	0.219599	0.65837	0.5027	0.7103	0.5485
NDUFB4P12	1.007	0.699378	ENSG00000124399.4	ENSG00000124399	9	4	10	8	13	4	2	8	2	5	6	1		2	3	8			11	2	14	4	2	14	10	8	3	7	2	10	5.71	8	4	2	8	7	0.498	-1.007	-0.498	1.007	0.199812	0.699378	0.3393	1.0744	0.4918
ANKS1B	1.007	7.44362	ENSG00000185046.18	ENSG00000185046	182	235	286	252	189	229	117	85	123	177	102	77	180	203	170	239	161	246	134	117	119	108	159	151	125	143	92	121	170	142	161.25	229	114	200	131	132	0.498	-1.007	-0.498	1.007	3.60067e-08	7.44362	0.0365	0.0513	0.039
LRRC27	1.007	13.9507	ENSG00000148814.17	ENSG00000148814	387	362	292	337	446	354	174	197	170	174	199	171	474	558	406	426	498	531	198	187	197	228	341	213	394	435	540	488	492	444	343.72	363	181	482	227	466	0.498	-1.007	-0.498	1.007	1.12023e-14	13.9507	0.0175	0.0314	0.0197
TMEM206	1.007	23.1876	ENSG00000065600.12	ENSG00000065600	961	983	871	835	1013	902	486	510	459	410	382	524	1100	1068	1227	991	1058	1119	373	328	298	375	479	340	791	974	906	771	937	750	740.7	928	462	1094	366	855	0.498	-1.007	-0.498	1.007	6.49211e-24	23.1876	0.0115	0.022	0.0125
ZDHHC13	1.007	36.5419	ENSG00000177054.13	ENSG00000177054	1966	1983	1894	1857	2234	1685	958	974	900	967	893	1086	2218	2163	2086	2293	1797	2350	1211	985	1065	938	1204	1078	2696	2497	2674	2653	2504	2276	1736.16	1936	963	2151	1080	2550	0.498	-1.007	-0.498	1.007	2.87164e-37	36.5419	0.0066	0.0173	0.0081
ANKRD36	1.006	3.31983	ENSG00000135976.17	ENSG00000135976	110	135	79	167	92	86	48	78	84	35	66	24	93	77	115	73	94	78	32	42	46	42	58	56	71	166	74	83	92	49	78.26	112	56	88	46	89	0.498	-1.006	-0.498	1.006	0.000478819	3.31983	0.0943	0.0911	0.094
UPB1	1.005	0.411709	ENSG00000100024.14	ENSG00000100024	1	4		5		5	2	2		2	2	1	2		3		5	3	14	15	29	28		20	6		3	4	5		5.33	2	2	2	18	3	0.498	-1.005	-0.498	1.005	0.387517	0.411709	0.7086	1.1489	0.8326
PPP1CB	1.005	28.1192	ENSG00000213639.9	ENSG00000213639	14813	11707	12200	11412	16195	10460	5737	5910	6681	6380	5975	7586	17527	16612	17659	17273	16731	18610	8671	8017	7593	8289	9513	7609	12759	11116	13010	13339	11460	12148	11433	12798	6378	17402	8282	12305	0.498	-1.005	-0.498	1.005	7.59969e-29	28.1192	0.0111	0.0143	0.0112
FURIN	1.004	15.396	ENSG00000140564.11	ENSG00000140564	8800	9895	10351	10552	7626	10562	4912	5278	5113	4766	5031	3715	7408	7369	7388	6446	7869	7297	3312	4067	3933	4158	2652	4105	6566	10523	6021	6538	6782	8280	6577.19	9631	4802	7296	3704	7452	0.499	-1.004	-0.499	1.004	4.01749e-16	15.396	0.0219	0.0147	0.0207
ARPC2	1.004	27.5769	ENSG00000163466.15	ENSG00000163466	33056	27989	28388	25880	31582	29192	14786	14418	15754	13619	13133	16097	41902	42502	41300	40431	38538	40128	19495	18425	17746	16440	20468	16527	40622	27239	45487	40377	43570	35721	28360.3	29348	14634	40800	18184	38836	0.499	-1.004	-0.499	1.004	2.64932e-28	27.5769	0.0103	0.014	0.0115
NAGA	1.004	32.5795	ENSG00000198951.11	ENSG00000198951	3088	3714	3783	3901	4547	4548	1838	1884	1984	2032	1760	2254	4361	4096	4159	4830	4576	4413	2437	2280	2322	2365	2293	2324	4600	5951	5179	4928	5505	4546	3549.91	3930	1959	4406	2337	5118	0.499	-1.004	-0.499	1.004	2.63349e-33	32.5795	0.0083	0.0155	0.0094
TTL	1.004	85.8758	ENSG00000114999.7	ENSG00000114999	6565	7631	7138	7240	7414	6696	3426	3538	3777	3584	3322	3640	6339	6520	6648	6551	6123	6319	2527	2550	2494	2379	2606	2460	4823	4051	4876	4496	4281	4130	4804.83	7114	3548	6417	2503	4443	0.499	-1.004	-0.499	1.004	1.33102e-86	85.8758	0.0024	0.015	0.0035
TTC3P1	1.003	1.87418	ENSG00000215105.4	ENSG00000215105	36	42	27	42	11	41	22	13	16	18	18	12	34	23	52	18	44	20	13	13	23	13	6	26	8	30	15	31	22	34	24.1	33	16	32	16	23	0.499	-1.003	-0.499	1.003	0.0133605	1.87418	0.1373	0.2649	0.1604
ERO1B	1.003	12.6634	ENSG00000086619.13	ENSG00000086619	319	334	317	303	457	277	176	143	176	140	188	179	392	403	375	485	300	463	148	120	164	157	182	153	661	592	437	597	574	506	323.89	334	167	403	154	561	0.499	-1.003	-0.499	1.003	2.17058e-13	12.6634	0.0196	0.0325	0.0216
DGKD	1.003	21.4981	ENSG00000077044.10	ENSG00000077044	2359	2700	2622	3122	2127	2688	1437	1303	1237	1301	1503	1015	1961	1915	2095	1918	1858	2118	1161	1394	1393	1435	1054	1390	2392	2775	2034	2428	2149	2879	1925.46	2603	1299	1978	1304	2443	0.499	-1.003	-0.499	1.003	3.17596e-22	21.4981	0.0133	0.0169	0.0143
GADD45B	1.002	28.1651	ENSG00000099860.8	ENSG00000099860	3579	2662	2951	2576	2253	2695	1416	1532	1563	1324	1382	1135	3614	3606	3567	3375	3256	3464	1469	1748	1872	1538	1505	1728	3064	3326	3362	3250	3602	3444	2528.61	2786	1392	3480	1643	3341	0.499	-1.002	-0.499	1.002	6.83718e-29	28.1651	0.01	0.0162	0.0108
TUBA8	1.001	0.179807	ENSG00000183785.14	ENSG00000183785	6		2	3	2	5				2	6		3	4								2		2							1.25	3	1	1	1		0.5	-1.001	-0.5	1.001	0.660987	0.179807	3.4289	4.8554	3.9712
FTLP2	1.001	0.187925	ENSG00000232368.1	ENSG00000232368		12						4		2			3	2			2	2			7		2	1	4		2		5	2	1.68	2	1	2	2	2	0.5	-1.001	-0.5	1.001	0.648747	0.187925	3.4701	3.621	3.5157
CYP20A1	1.001	19.3715	ENSG00000119004.15	ENSG00000119004	1252	1143	1120	929	1212	1003	615	571	545	456	561	582	1716	1498	1573	1596	1601	1665	618	571	590	509	797	458	1767	1632	1910	1398	1625	1354	1095.43	1110	555	1608	590	1614	0.5	-1.001	-0.5	1.001	4.25147e-20	19.3715	0.0147	0.0193	0.0153
BRICD5	1	1.62488	ENSG00000182685.7	ENSG00000182685	119	124	78	96	32	55	39	42	43	34	74	21	86	72	67	46	37	21	20	6	9	35	44	27	37	57	20	20	15	46	47.35	84	42	55	24	32	0.5	-1	-0.5	1	0.0237205	1.62488	0.2367	0.1416	0.2168
SPRED3	1	4.73732	ENSG00000188766.12	ENSG00000188766	266	354	311	336	143	322	153	109	172	142	170	121	238	201	239	187	310	228	65	123	153	102	67	106	160	352	185	331	165	284	203.1	289	144	234	103	246	0.5	-1	-0.5	1	1.83097e-05	4.73732	0.0722	0.0436	0.0664
POLR1A	1	8.50361	ENSG00000068654.15	ENSG00000068654	3282	4582	5092	6057	3511	5670	2163	2223	2175	2804	3057	1674	1881	1661	1985	1991	2241	2213	972	974	1251	1407	1026	1233	1524	2657	1290	1859	1517	2345	2410.61	4699	2349	1995	1144	1865	0.5	-1	-0.5	1	3.13612e-09	8.50361	0.0436	0.0163	0.0379
CHSY1	1	27.7113	ENSG00000131873.5	ENSG00000131873	2141	2576	2504	2620	2520	2392	1144	1149	1369	1268	1273	1170	3299	2972	3217	3245	3144	3538	1337	1253	1589	1389	1077	1652	4093	4817	3671	3706	3699	4623	2481.59	2459	1229	3236	1383	4102	0.5	-1	-0.5	1	1.94382e-28	27.7113	0.0099	0.0162	0.0109
SLC26A8	0.999	0.316919	ENSG00000112053.13	ENSG00000112053		5	2	6	6	5		4		8			2	7	5		5	8	2		16	4	4	2		6		8		2	3.61	4	2	4	5	3	0.501	-0.999	-0.501	0.999	0.482038	0.316919	1.5315	1.689	1.5712
COX6C	0.999	9.84024	ENSG00000164919.10	ENSG00000164919	10039	6091	5976	4923	4378	5247	3739	3710	2888	2520	2862	2626	5554	6497	5592	5619	4935	4998	4267	3872	4005	3127	3453	3566	8244	4614	5975	6510	6792	5117	4924.54	6109	3058	5532	3715	6209	0.5	-0.999	-0.5	0.999	1.44465e-10	9.84024	0.0412	0.015	0.0326
EMC7	0.999	26.9067	ENSG00000134153.9	ENSG00000134153	8025	6331	6669	6074	8021	6717	3230	3522	3701	3391	2884	4201	9092	9322	9230	9417	8850	8372	4523	4000	3867	3597	4952	3812	7897	8147	8297	8322	8729	6621	6327.1	6973	3488	9047	4125	8002	0.5	-0.999	-0.5	0.999	1.23956e-27	26.9067	0.0111	0.0147	0.0115
KIF1BP	0.999	69.9025	ENSG00000198954.7	ENSG00000198954	5542	4787	5083	5142	6060	5432	2772	2593	2684	2702	2506	2778	5700	6054	5925	6137	6323	6362	2560	2363	2368	2363	2592	2545	5626	5700	6257	5491	5093	5346	4429.48	5341	2672	6084	2465	5586	0.5	-0.999	-0.5	0.999	1.25175e-70	69.9025	0.0031	0.0152	0.0042
KRT38	0.998	0.219257	ENSG00000171360.3	ENSG00000171360	1	2					2						5	12	8	1	14	8	4	4		4		8				11	5	5	3.1			8	3	4	0.501	-0.998	-0.501	0.998	0.603591	0.219257	1.1899	1.9631	1.4509
ZNF517	0.997	9.19759	ENSG00000197363.9	ENSG00000197363	376	425	335	362	262	280	192	176	166	151	192	146	206	349	336	260	324	307	128	190	128	198	89	182	277	319	312	309	322	343	254.82	340	170	297	152	314	0.501	-0.997	-0.501	0.997	6.34463e-10	9.19759	0.0299	0.0375	0.0313
METRN	0.997	10.3028	ENSG00000103260.8	ENSG00000103260	8206	4801	4206	6027	5575	5279	3114	2947	2600	2845	2499	3073	4749	7387	8083	5634	5125	5288	4686	3851	4106	3789	3999	3511	4071	3083	4105	3348	5286	2740	4467.08	5682	2846	6044	3990	3772	0.501	-0.997	-0.501	0.997	4.97977e-11	10.3028	0.0371	0.0151	0.0309
SLC38A7	0.997	21.3422	ENSG00000103042.8	ENSG00000103042	2782	3998	3984	4327	3556	4189	1693	2060	1931	1970	2089	1697	3358	2999	3307	3446	3747	3299	872	972	1038	1109	949	1037	1715	2404	1501	1637	1797	1904	2378.81	3806	1907	3359	996	1826	0.501	-0.997	-0.501	0.997	4.5479e-22	21.3422	0.0138	0.0163	0.0144
CCL28	0.997	43.9401	ENSG00000151882.11	ENSG00000151882	947	971	946	832	1004	1007	427	482	410	474	556	506	3984	3597	3899	3844	3515	3774	1237	1121	1326	1335	1215	1208	2134	1948	2342	2032	2179	2027	1709.26	951	476	3769	1240	2110	0.501	-0.997	-0.501	0.997	1.14797e-44	43.9401	0.0044	0.0173	0.0058
HEXB	0.997	52.736	ENSG00000049860.13	ENSG00000049860	31313	27173	26404	26531	26598	27552	14226	14574	13533	12875	13461	14320	33785	37681	35543	33512	32884	35108	16926	16648	16253	15224	16862	15873	34711	42345	36923	32446	32726	30377	25479.6	27595	13832	34752	16298	34921	0.501	-0.997	-0.501	0.997	1.83642e-53	52.736	0.0051	0.014	0.0058
LANCL3	0.996	2.97828	ENSG00000147036.11	ENSG00000147036	38	48	33	25	26	48	17	25	5	8	24	31	134	111	142	136	85	126	82	49	83	55	52	64	117	91	52	96	107	103	67	36	18	122	64	94	0.501	-0.996	-0.501	0.996	0.00105128	2.97828	0.0764	0.1041	0.0819
ETFBKMT	0.996	4.50467	ENSG00000139160.13	ENSG00000139160	159	166	179	132	176	147	35	62	125	59	98	102	176	137	220	133	96	159	99	56	93	64	79	59	194	157	203	123	131	130	124.96	160	80	154	75	156	0.501	-0.996	-0.501	0.996	3.12849e-05	4.50467	0.0674	0.0622	0.0664
LRRC6	0.996	8.16895	ENSG00000129295.8	ENSG00000129295	141	124	129	156	210	158	78	67	69	79	97	69	208	190	151	172	125	128	101	103	127	96	95	87	212	167	188	213	124	221	136.14	153	76	162	102	188	0.502	-0.996	-0.502	0.996	6.77721e-09	8.16895	0.0261	0.0582	0.0313
BTN3A2	0.996	30.7117	ENSG00000186470.13	ENSG00000186470	1434	1381	1272	1318	1212	1301	702	723	538	631	705	672	917	858	768	855	770	884	742	640	544	619	572	649	1136	1095	1373	1052	1241	1024	921.01	1320	662	842	628	1154	0.501	-0.996	-0.501	0.996	1.94226e-31	30.7117	0.0075	0.0204	0.0092
FUT8	0.996	46.9822	ENSG00000033170.16	ENSG00000033170	7303	8711	8300	8649	8200	8213	3916	4084	4360	4247	4195	3959	4613	4349	4233	4606	4756	4674	3236	3427	3126	3438	3179	3471	5856	7662	5745	6063	5210	6697	5282.65	8229	4127	4538	3313	6206	0.502	-0.996	-0.502	0.996	1.04194e-47	46.9822	0.0055	0.0149	0.0065
CDO1	0.995	0.153274	ENSG00000129596.4	ENSG00000129596	3		2	3		2			5					8	8		5								8				27		2.38	2	1	4		6	0.502	-0.995	-0.502	0.995	0.702629	0.153274	6.8876	2.5536	4.8822
GAPDHP40	0.995	0.549275	ENSG00000248626.1	ENSG00000248626	4	9	2	2	2	2	2			2	3	3	5	2	5	8	7	14	6	4	12	4		8	15	8		11	5	10	5.11	4	2	7	6	8	0.502	-0.995	-0.502	0.995	0.282309	0.549275	0.3323	1.1982	0.5176
TATDN1P1	0.994	0.324375	ENSG00000234369.1	ENSG00000234369	6	2		2	9			2		2	3	1	2	2			7	4	4			8		5	4		9	4	2	5	2.79	3	1	2	3	4	0.502	-0.994	-0.502	0.994	0.473833	0.324375	1.1077	2.1821	1.3748
MCTP1	0.994	26.727	ENSG00000175471.19	ENSG00000175471	1746	2047	2065	1952	2423	1961	1050	976	1020	1059	899	1118	2362	2426	2419	2443	2359	2531	742	728	591	642	718	588	1068	691	1088	999	857	923	1416.36	2032	1020	2423	668	938	0.502	-0.994	-0.502	0.994	1.87499e-27	26.727	0.0098	0.0181	0.011
HSP90AB2P	0.993	0.228926	ENSG00000205940.8	ENSG00000205940		2	2	12		4	2	2			2	4						4		2	2	4		6		6		2			1.85	3	2	1	2	1	0.503	-0.993	-0.503	0.993	0.590301	0.228926	2.3167	3.2918	2.6008
C13orf46	0.993	1.16351	ENSG00000283199.1	ENSG00000283199	18	32	33	37	38	25	25	7	14	14	24	9	5	6		13	14	4	13	14	7	19	49	14	33	7	9	15	12	39	18.26	30	16	7	19	19	0.503	-0.993	-0.503	0.993	0.0686265	1.16351	0.2847	0.3452	0.297
MT-CO2	0.993	10.2043	ENSG00000198712.1	ENSG00000198712	151908	152161	134581	137656	109330	147932	70901	72585	57041	73293	85027	59998	89097	74473	77114	92667	119600	97360	75438	98168	90856	102283	78946	110951	111206	229496	112252	117322	116753	151831	106608	138928	69808	91718	92774	139810	0.502	-0.993	-0.502	0.993	6.24808e-11	10.2043	0.0397	0.0138	0.0311
SEC24D	0.992	31.565	ENSG00000150961.14	ENSG00000150961	5429	7213	6805	7821	7468	7594	3370	3336	3206	3779	3698	3884	6756	5940	6385	6650	7008	6536	4724	4806	4664	5150	4544	4912	9492	12348	9442	10160	8783	11454	6445.26	7055	3546	6546	4800	10280	0.503	-0.992	-0.503	0.992	2.72288e-32	31.565	0.0085	0.0147	0.0096
MRPL53	0.991	2.49692	ENSG00000204822.6	ENSG00000204822	216	138	151	134	46	137	79	79	64	62	100	30	91	64	79	63	87	100	42	36	61	39	37	61	30	98	39	16	40	45	75.53	137	69	81	46	45	0.503	-0.991	-0.503	0.991	0.00318477	2.49692	0.1405	0.0939	0.131
SUGCT	0.991	13.3389	ENSG00000175600.15	ENSG00000175600	429	362	497	339	491	432	250	183	180	236	224	207	386	413	485	485	388	384	277	297	235	307	236	266	482	290	471	398	497	507	354.49	425	213	424	270	441	0.503	-0.991	-0.503	0.991	4.58241e-14	13.3389	0.0186	0.0309	0.0206
DNAJC4	0.989	28.3611	ENSG00000110011.13	ENSG00000110011	790	840	866	822	928	1009	462	504	391	396	443	454	856	874	928	681	900	825	693	768	665	807	635	762	929	899	891	971	1069	1089	771.65	876	442	844	722	975	0.504	-0.989	-0.504	0.989	4.35415e-29	28.3611	0.0073	0.0216	0.0094
ARID3A	0.988	7.99821	ENSG00000116017.10	ENSG00000116017	634	680	718	772	450	767	333	520	298	306	384	190	1315	1267	1510	1111	1248	1306	923	1123	964	1146	628	1120	970	1279	959	940	975	1286	870.71	670	338	1293	984	1068	0.504	-0.988	-0.504	0.988	1.00413e-08	7.99821	0.0405	0.0207	0.0379
IFT80	0.988	34.1931	ENSG00000068885.14	ENSG00000068885	1157	1195	1073	1131	1012	1001	501	562	471	555	693	528	913	902	802	945	872	934	667	630	687	617	669	723	1403	1313	1396	1333	1127	1364	905.81	1095	552	895	666	1323	0.504	-0.988	-0.504	0.988	6.41091e-35	34.1931	0.006	0.0205	0.0078
GNL3LP1	0.987	0.377627	ENSG00000215032.2	ENSG00000215032		9	3	6	1	5	1	3		5	2	1	5	1		5	3	7	2	2			3	5				2			2.3	4	2	4	2		0.504	-0.987	-0.504	0.987	0.419153	0.377627	0.6466	2.6491	1.1056
MICALL2	0.987	11.1199	ENSG00000164877.18	ENSG00000164877	756	923	718	813	626	759	359	457	365	341	533	267	514	497	561	487	554	553	405	406	472	522	378	418	236	494	388	363	380	357	496.7	766	387	528	434	370	0.505	-0.987	-0.505	0.987	7.58755e-12	11.1199	0.0262	0.026	0.0265
LDB1	0.987	18.5919	ENSG00000198728.10	ENSG00000198728	1933	2436	2352	2617	1765	2468	1162	1260	987	1127	1365	945	2207	2159	2340	2046	2126	1901	954	1050	1065	1220	995	1099	1725	2138	1417	1900	1675	2216	1688.29	2262	1141	2130	1064	1845	0.504	-0.987	-0.504	0.987	2.55942e-19	18.5919	0.0153	0.0174	0.0161
DNAJC10	0.987	68.7171	ENSG00000077232.17	ENSG00000077232	9872	10819	10832	11032	11921	10800	5417	5408	5597	5470	5333	5713	11502	11591	11029	11624	11033	12189	5473	5417	5458	5101	5103	5197	12220	11892	12373	11114	9324	11429	8909.42	10879	5490	11495	5292	11392	0.505	-0.987	-0.505	0.987	1.91821e-69	68.7171	0.0031	0.0145	0.0043
APOBEC3F	0.986	7.96567	ENSG00000128394.16	ENSG00000128394	258	228	177	235	176	197	128	101	77	112	135	91	160	136	100	137	156	143	103	123	108	85	126	114	145	201	83	143	137	172	142.87	212	107	139	110	147	0.505	-0.986	-0.505	0.986	1.08226e-08	7.96567	0.0291	0.0561	0.0338
PCMTD1	0.986	37.3216	ENSG00000168300.13	ENSG00000168300	1748	1656	1674	1723	2004	1473	878	740	810	929	898	930	3191	3071	2930	3153	2882	3455	1291	1208	1263	1144	1211	1237	5397	4123	4565	4794	4185	4728	2309.68	1713	864	3114	1226	4632	0.505	-0.986	-0.505	0.986	4.76841e-38	37.3216	0.006	0.0164	0.0074
EGLN1	0.986	48.5729	ENSG00000135766.8	ENSG00000135766	4865	4266	4430	5132	5345	4147	2214	2163	2563	2516	2202	2564	14000	15035	16013	14278	13573	15188	9587	8999	9226	9139	8725	8653	11828	10529	11476	11230	10079	10766	8357.69	4698	2370	14681	9055	10985	0.505	-0.986	-0.505	0.986	2.67368e-49	48.5729	0.005	0.0145	0.006
RPL7L1P3	0.985	0.104387	ENSG00000235090.1	ENSG00000235090				3						1				2		5		4									12		2		1			2		2	0.505	-0.985	-0.505	0.985	0.786346	0.104387	11.7778	6.0369	8.5852
EBLN2	0.985	0.643819	ENSG00000255423.1	ENSG00000255423	7	14	22	8	17	12	2	6	3	10	8	12	9	10	8	8	5	2	3	4	5	2	12	11	2	44		7	24		9.19	13	7	7	6	13	0.505	-0.985	-0.505	0.985	0.227081	0.643819	0.5825	0.672	0.6002
RAC3	0.985	12.8393	ENSG00000169750.8	ENSG00000169750	2543	1611	1725	1658	2330	1929	915	1093	1059	913	869	1111	3626	3739	3860	3427	2953	2981	1698	1635	1672	1409	2209	1539	2949	2368	3483	3242	4182	2584	2243.71	1966	993	3431	1694	3135	0.505	-0.985	-0.505	0.985	1.44766e-13	12.8393	0.0259	0.0165	0.0236
GJA1	0.985	40.8353	ENSG00000152661.7	ENSG00000152661	8683	8970	8996	9356	10795	8508	4833	4671	4372	4747	4333	4987	10058	9574	9238	9842	9432	10365	9581	9427	9360	9020	9115	9277	21060	27193	22606	19949	18305	20059	10890.4	9218	4657	9752	9297	21529	0.505	-0.985	-0.505	0.985	1.46133e-41	40.8353	0.0067	0.0143	0.0073
P3H3	0.984	10.5368	ENSG00000110811.19	ENSG00000110811	7706	6377	6301	6237	5368	7200	3411	3580	3472	3342	3311	2702	5826	6074	6163	5392	5903	5532	3305	4033	4098	4006	3510	4412	5681	14319	6239	6766	6711	7617	5486.38	6532	3303	5815	3894	7889	0.506	-0.984	-0.506	0.984	2.9052e-11	10.5368	0.0329	0.0149	0.0294
SNAP29	0.984	47.518	ENSG00000099940.11	ENSG00000099940	3949	3875	3843	3659	4489	3996	2038	2155	1862	1938	2041	2001	3919	4441	4239	4635	3997	4318	2074	2041	2181	2010	1905	2123	4129	3210	3841	3566	4432	4021	3230.93	3968	2006	4258	2056	3866	0.505	-0.984	-0.505	0.984	3.03409e-48	47.518	0.0048	0.0157	0.0061
CLEC2D	0.983	2.16959	ENSG00000069493.14	ENSG00000069493	86	132	99	90	69	82	32	46	30	36	111	28	181	164	130	105	132	142	36	31	44	31	41	60	46	166	68	25	51	43	77.81	93	47	142	40	66	0.506	-0.983	-0.506	0.983	0.00676717	2.16959	0.1622	0.0916	0.1477
SLC9A7	0.983	9.46771	ENSG00000065923.9	ENSG00000065923	1972	1748	1742	1714	1248	1891	903	1018	889	742	1006	663	1241	1403	1324	1337	1135	1239	681	774	821	750	591	818	1815	3508	1986	1560	1501	1751	1325.69	1719	870	1280	739	2020	0.506	-0.983	-0.506	0.983	3.40639e-10	9.46771	0.0356	0.0184	0.0323
MGST2	0.982	14.8373	ENSG00000085871.8	ENSG00000085871	997	643	724	563	803	782	380	408	400	372	284	441	1141	1186	1037	1300	1122	1128	775	578	623	619	812	629	966	1193	1134	1180	1287	956	815.37	752	381	1152	673	1119	0.506	-0.982	-0.506	0.982	1.45436e-15	14.8373	0.0182	0.0212	0.0191
TRAPPC3L	0.981	0.513593	ENSG00000173626.9	ENSG00000173626	4	11	6	18	2	2	9	6	3	1	2	1	5	12	8	10	9		2	4	5				27	22	15		18	10	7.09	7	4	7	2	15	0.507	-0.981	-0.507	0.981	0.306484	0.513593	0.7215	0.8675	0.7553
NEURL3	0.98	0.259997	ENSG00000163121.9	ENSG00000163121	1	7			2	2	2				2	3	9	6	10	8	9		2				3			3			5		2.44	2	1	7	1	1	0.507	-0.98	-0.507	0.98	0.549544	0.259997	1.4866	2.4943	1.8146
NUS1P1	0.98	3.68471	ENSG00000235636.1	ENSG00000235636	74	68	72	103	120	76	15	49	64	35	49	49	163	220	186	181	112	237	51	41	37	50	18	37	300	178	306	218	288	180	119.15	86	44	183	39	245	0.507	-0.98	-0.507	0.98	0.000206676	3.68471	0.0774	0.0646	0.0746
ALCAM	0.98	18.5459	ENSG00000170017.12	ENSG00000170017	17041	18559	18492	19521	16877	18059	9347	8773	8861	9494	10021	8547	18355	17818	18650	19021	20607	21949	10068	11026	10594	11155	8563	11093	21208	33633	20181	21192	16242	24793	15991.4	18092	9174	19400	10416	22875	0.507	-0.98	-0.507	0.98	2.84522e-19	18.5459	0.0178	0.0142	0.0163
HTRA2	0.98	21.4476	ENSG00000115317.11	ENSG00000115317	5280	4393	4463	4317	5975	4863	2423	2435	2581	2477	2072	2860	5239	5458	5472	6004	4917	4956	2426	2107	2158	2165	2864	1861	5282	5186	5892	5358	6827	4858	4105.63	4882	2475	5341	2264	5567	0.507	-0.98	-0.507	0.98	3.56819e-22	21.4476	0.0142	0.0153	0.0139
FBXO28	0.98	27.7408	ENSG00000143756.11	ENSG00000143756	4120	4250	4153	4251	5312	3962	1993	1965	2395	2201	1996	2647	4881	4645	4712	4830	4659	4602	2196	1986	1930	1924	1948	1699	5786	4389	5913	5398	4435	4791	3665.61	4341	2200	4722	1947	5119	0.507	-0.98	-0.507	0.98	1.81632e-28	27.7408	0.0101	0.0154	0.0106
SMAD7	0.979	13.755	ENSG00000101665.8	ENSG00000101665	987	1060	1022	1268	770	1040	549	545	547	504	557	421	909	999	1006	867	826	952	370	495	460	417	269	421	1376	1992	1329	1351	1263	1410	866.09	1024	520	926	405	1454	0.507	-0.979	-0.507	0.979	1.75811e-14	13.755	0.0208	0.0208	0.021
GCC2	0.978	7.81577	ENSG00000135968.20	ENSG00000135968	1302	2177	1688	1893	1027	1533	927	820	790	818	1021	510	1098	1074	1049	996	1236	1100	554	685	731	706	607	756	1143	1542	1190	1336	702	1658	1088.87	1603	814	1092	673	1262	0.508	-0.978	-0.508	0.978	1.52837e-08	7.81577	0.0441	0.0193	0.0391
PELI1	0.978	14.1293	ENSG00000197329.11	ENSG00000197329	340	448	303	380	421	417	262	162	188	163	210	189	535	527	460	517	478	656	214	203	230	205	196	226	819	694	906	632	622	731	411.13	385	196	529	212	734	0.508	-0.978	-0.508	0.978	7.42504e-15	14.1293	0.0162	0.0285	0.0183
ATP5MC3	0.978	15.1448	ENSG00000154518.9	ENSG00000154518	20437	14576	15753	13562	20183	16004	8444	8000	9098	8267	6734	10470	17188	18040	17271	17438	15776	15187	10748	9609	8964	8476	12467	8245	14621	10967	15347	15588	16855	11985	13210	16752	8502	16817	9752	14227	0.508	-0.978	-0.508	0.978	7.16523e-16	15.1448	0.0215	0.0142	0.0201
HADHB	0.978	45.3756	ENSG00000138029.13	ENSG00000138029	7696	6843	7078	7093	8580	7723	3674	3380	3752	3965	3485	4591	8598	8347	8506	8807	9003	9409	4347	4191	4089	4140	4912	4402	8123	8336	9346	8404	8408	8462	6589.7	7502	3808	8778	4347	8513	0.508	-0.978	-0.508	0.978	4.21129e-46	45.3756	0.0057	0.0147	0.0064
WDR64	0.977	0.257808	ENSG00000162843.17	ENSG00000162843	3	2			1				2	1			1				2	1				2			6	11	8	13	10	2	2.17	1		1		8	0.508	-0.977	-0.508	0.977	0.552321	0.257808		2.7998	1.1889
NEK10	0.977	11.8689	ENSG00000163491.16	ENSG00000163491	268	341	273	315	334	237	163	177	125	136	130	169	339	274	304	288	210	227	242	172	175	172	208	175	197	217	161	209	221	175	221.09	295	150	274	191	197	0.508	-0.977	-0.508	0.977	1.35236e-12	11.8689	0.018	0.0412	0.0215
CCDC3	0.976	0.529317	ENSG00000151468.10	ENSG00000151468	13	11	7	4		3	2	8		1	8	1	7	7		9	5		2	2	9	11	9	2	16	14	6	13	5	18	6.41	6	3	5	6	12	0.508	-0.976	-0.508	0.976	0.295585	0.529317	0.6103	0.9585	0.6866
CMKLR1	0.976	0.907572	ENSG00000174600.13	ENSG00000174600	7	7	8	8	13	13	2	6	10	5	5	1	9	4	10	3	3	12	2	2		2		2	31	8	3	13	17	12	7.32	9	5	7	1	14	0.508	-0.976	-0.508	0.976	0.123716	0.907572	0.1853	0.84	0.3096
TRPV4	0.976	1.02294	ENSG00000111199.10	ENSG00000111199	27	16	18	17	19	7	21	3	2	6	10	12	25	8	8	23	14	16	19	16	3	19	5	20	17	21	6	37	19	54	16.17	17	9	16	14	26	0.508	-0.976	-0.508	0.976	0.0948553	1.02294	0.2914	0.3881	0.3099
ABCB6	0.976	3.38854	ENSG00000115657.12	ENSG00000115657	76	91	48	99	73	67	41	56	18	44	44	28	156	127	126	137	120	122	72	71	64	94	86	92	81	206	58	96	58	75	84.24	76	38	131	80	96	0.508	-0.976	-0.508	0.976	0.000408748	3.38854	0.0795	0.0856	0.0807
PIK3C2B	0.976	4.1039	ENSG00000133056.13	ENSG00000133056	452	604	775	774	285	626	310	325	260	314	369	210	409	349	477	330	430	367	282	275	312	434	166	414	154	284	109	170	100	262	354.28	586	298	394	314	180	0.508	-0.976	-0.508	0.976	7.87228e-05	4.1039	0.0901	0.0309	0.0767
GAA	0.976	6.77394	ENSG00000171298.12	ENSG00000171298	6690	6644	7144	7542	4442	7869	3613	3685	3343	3541	3852	2476	5645	5270	5677	4641	5417	4761	2517	3128	3329	3066	2154	3442	5468	14641	5140	6279	5808	8441	5188.85	6722	3418	5235	2939	7630	0.509	-0.976	-0.509	0.976	1.68291e-07	6.77394	0.0628	0.015	0.046
PAQR8	0.976	23.6269	ENSG00000170915.8	ENSG00000170915	768	937	989	964	1111	962	507	408	512	536	455	491	863	779	802	759	834	958	643	742	752	622	747	690	1133	1396	931	1268	1105	1146	827.02	955	485	832	699	1163	0.508	-0.976	-0.508	0.976	2.36125e-24	23.6269	0.0094	0.0211	0.0114
FAHD2A	0.976	32.4364	ENSG00000115042.9	ENSG00000115042	2343	2154	2091	1905	2399	2121	1048	1093	1172	1090	1009	1203	2248	2303	2201	2366	1879	2274	1170	989	1051	928	1149	1007	1836	1942	2374	2266	2475	2016	1736.71	2169	1102	2212	1049	2152	0.508	-0.976	-0.508	0.976	3.66102e-33	32.4364	0.0072	0.0173	0.0087
PCGF1	0.976	34.2777	ENSG00000115289.13	ENSG00000115289	2082	1756	1753	1643	1765	1735	900	957	986	892	813	911	1694	1673	1716	1699	1597	1781	671	681	636	638	896	653	1158	1214	1334	1247	1444	1144	1268.92	1789	910	1693	696	1257	0.508	-0.976	-0.508	0.976	5.27613e-35	34.2777	0.0065	0.0186	0.008
NBEAL1	0.975	8.04096	ENSG00000144426.18	ENSG00000144426	477	825	808	910	740	715	397	274	357	459	515	271	855	916	920	1086	940	1177	454	396	636	560	402	526	1164	792	956	1284	866	1321	733.41	746	379	982	496	1064	0.509	-0.975	-0.509	0.975	9.10001e-09	8.04096	0.0388	0.022	0.0368
ANKRD44	0.975	12.9085	ENSG00000065413.18	ENSG00000065413	405	608	584	612	429	420	269	259	273	247	268	242	447	336	417	526	406	448	185	132	176	185	145	178	321	415	323	359	313	464	346.45	510	260	430	167	366	0.509	-0.975	-0.509	0.975	1.23449e-13	12.9085	0.0192	0.0313	0.0211
CEP112	0.975	13.3645	ENSG00000154240.16	ENSG00000154240	356	467	447	403	317	277	176	236	224	160	205	156	464	432	433	430	392	434	188	245	194	207	221	234	413	312	353	373	370	457	319.19	378	193	431	215	380	0.509	-0.975	-0.509	0.975	4.31969e-14	13.3645	0.017	0.0327	0.0195
FRMD5	0.975	23.8298	ENSG00000171877.20	ENSG00000171877	2500	2781	2590	2674	2455	2506	1328	1265	1209	1406	1462	1217	2775	2621	2528	2748	2737	3081	963	1149	1137	1129	738	1217	1210	1735	1498	1350	1369	1588	1832.07	2584	1314	2748	1056	1458	0.509	-0.975	-0.509	0.975	1.47971e-24	23.8298	0.0108	0.0171	0.0121
CDH26	0.974	0.360168	ENSG00000124215.16	ENSG00000124215	12	16	14	14	1	6	7	8		2	14	1	5		3	10	10		6	2	2	8		3		19				4	5.64	10	5	5	4	4	0.509	-0.974	-0.509	0.974	0.436347	0.360168	1.4659	1.0876	1.3701
STK32C	0.974	23.911	ENSG00000165752.16	ENSG00000165752	1564	1161	1389	1155	1497	1471	654	687	676	732	719	725	2020	1962	1830	1857	1955	1456	1130	982	1020	1026	1115	969	1489	1353	1413	1589	1944	1383	1297.47	1373	699	1847	1040	1528	0.509	-0.974	-0.509	0.974	1.22734e-24	23.911	0.0101	0.0185	0.0116
FTX	0.973	5.73845	ENSG00000230590.9	ENSG00000230590	363	627	448	427	308	419	197	211	200	199	381	132	378	373	496	353	332	484	129	202	198	167	144	160	530	861	506	498	432	518	355.78	432	220	403	167	558	0.509	-0.973	-0.509	0.973	1.82621e-06	5.73845	0.0571	0.0308	0.0518
TANC1	0.973	8.21572	ENSG00000115183.14	ENSG00000115183	2599	3024	3220	3869	2347	3057	1547	1567	1345	1810	1819	1143	1944	1595	1895	1800	2100	2150	1123	1383	1384	1358	950	1583	1827	3586	1626	2491	1660	2965	2025.63	3019	1538	1914	1297	2359	0.51	-0.973	-0.51	0.973	6.08525e-09	8.21572	0.0425	0.0168	0.037
DTL	0.973	32.1252	ENSG00000143476.17	ENSG00000143476	4461	5087	4982	5510	5871	5335	2601	2423	2466	2958	2605	2858	3725	3449	3700	3862	4402	4143	2123	2573	2406	2453	2120	2413	3634	4120	3365	4267	3320	4188	3580.69	5208	2652	3880	2348	3816	0.509	-0.973	-0.509	0.973	7.49465e-33	32.1252	0.008	0.0155	0.009
MTMR11	0.971	16.7448	ENSG00000014914.20	ENSG00000014914	597	851	825	801	763	617	385	423	334	313	443	376	1005	980	982	827	924	1021	410	500	593	540	629	604	1120	1081	1473	1189	1178	1093	762.51	742	379	956	546	1189	0.51	-0.971	-0.51	0.971	1.79989e-17	16.7448	0.0145	0.0217	0.0162
TMEM64	0.971	21.4457	ENSG00000180694.13	ENSG00000180694	3231	2823	2984	2909	3922	2615	1513	1390	1662	1547	1501	1817	3005	2974	3068	3030	2409	3076	1894	1792	1768	1695	2048	1593	2912	2320	3468	2873	2923	2398	2438.62	3081	1572	2927	1798	2816	0.51	-0.971	-0.51	0.971	3.5834e-22	21.4457	0.0132	0.0163	0.0135
HIVEP1	0.97	3.17707	ENSG00000095951.16	ENSG00000095951	877	1543	1387	1705	449	1248	587	588	571	641	940	353	683	580	746	653	788	919	223	462	382	494	291	513	541	891	490	704	427	882	718.59	1202	613	728	394	656	0.511	-0.97	-0.511	0.97	0.000665167	3.17707	0.1018	0.0222	0.0826
PLIN2	0.97	58.5714	ENSG00000147872.9	ENSG00000147872	29085	26490	26370	24673	30280	27847	13628	13391	14078	14146	12609	16236	163361	162075	153593	151048	153128	154289	64270	62521	60233	58139	68376	58761	37928	36613	41336	42058	40823	40641	59934.3	27458	14015	156249	62050	39900	0.51	-0.97	-0.51	0.97	2.68264e-59	58.5714	0.0041	0.0139	0.005
RPL37P23	0.969	0.251861	ENSG00000243680.1	ENSG00000243680	4		2	2	6			2		2	2	1		2		3				2	2	6		2				2	2		1.45	2	1	1	2	1	0.511	-0.969	-0.511	0.969	0.559937	0.251861	1.1274	4.1935	1.958
FYCO1	0.969	4.60282	ENSG00000163820.14	ENSG00000163820	3846	6322	6396	7840	3814	6346	2935	3241	2548	3316	3827	1785	2663	2652	3189	2697	3884	3149	1397	1904	2121	2400	1090	2419	2788	4522	2502	3904	2221	4813	3417.61	5761	2942	3039	1888	3458	0.511	-0.969	-0.511	0.969	2.49561e-05	4.60282	0.0685	0.0156	0.0598
GFOD1	0.969	15.0498	ENSG00000145990.10	ENSG00000145990	768	831	821	964	723	849	437	394	435	476	469	320	661	826	857	691	783	762	232	262	280	220	223	176	308	502	329	347	312	368	520.92	826	422	763	232	361	0.511	-0.969	-0.511	0.969	8.91577e-16	15.0498	0.0178	0.0254	0.0184
TGFBR3	0.969	16.6193	ENSG00000069702.10	ENSG00000069702	1628	1875	1851	2193	1989	1881	1012	931	928	1054	1026	880	1136	1058	1175	1204	1037	1133	788	712	763	830	536	709	766	1134	597	885	673	921	1110.18	1903	972	1124	723	829	0.511	-0.969	-0.511	0.969	2.40291e-17	16.6193	0.0172	0.0192	0.0173
TBCK	0.969	18.8754	ENSG00000145348.16	ENSG00000145348	518	665	698	724	683	721	331	341	326	377	333	338	527	548	566	659	591	552	359	340	473	341	338	447	1051	1335	1323	1159	913	1269	628.18	668	341	574	383	1175	0.511	-0.969	-0.511	0.969	1.33231e-19	18.8754	0.0123	0.0234	0.0139
RPL7P32	0.968	0.153274	ENSG00000231006.1	ENSG00000231006	1	2										1	7			3		2	4			4		2	2		3		2		1.1			2	2	1	0.511	-0.968	-0.511	0.968	0.702629	0.153274	2.4845	5.5034	3.515
TMEM191A	0.968	4.60927	ENSG00000226287.8	ENSG00000226287	106	96	76	92	160	121	60	52	32	65	71	52	294	284	330	282	242	157	214	118	171	115	123	93	265	214	267	173	318	255	163.38	108	55	265	139	249	0.511	-0.968	-0.511	0.968	2.45885e-05	4.60927	0.0584	0.0508	0.057
PPP2R5A	0.968	36.2117	ENSG00000066027.11	ENSG00000066027	2811	2574	2401	2951	2715	2338	1380	1180	1391	1370	1239	1510	3070	3230	3583	2975	3313	3363	1524	1336	1218	1224	1391	1161	2827	2406	2919	2762	2659	2686	2250.27	2632	1345	3256	1309	2710	0.511	-0.968	-0.511	0.968	6.14198e-37	36.2117	0.0064	0.0165	0.0077
RARG	0.968	39.1333	ENSG00000172819.16	ENSG00000172819	5481	5250	5328	5813	4729	5976	2760	3028	2611	2881	2825	2547	3595	3457	3571	3731	3890	3548	2353	2664	2565	2771	2378	2883	3809	3552	3976	4119	4108	4985	3706.08	5430	2775	3632	2602	4092	0.511	-0.968	-0.511	0.968	7.35661e-40	39.1333	0.0063	0.0154	0.0073
RALGAPA1P1	0.967	0.86192	ENSG00000229419.1	ENSG00000229419	15	16	13	12	15	13	6	8	5	16	4	4	14	16	5	5	14	4	11	11	9	6		10	6	14	3	10			8.8	14	7	10	8	6	0.512	-0.967	-0.512	0.967	0.13743	0.86192	0.2725	0.7017	0.3731
PTMAP5	0.967	4.36671	ENSG00000214182.5	ENSG00000214182	148	78	103	94	147	86	77	55	44	60	40	61	93	120	110	113	110	110	113	78	74	85	69	76	248	77	161	177	267	171	108.09	109	56	109	82	184	0.512	-0.967	-0.512	0.967	4.29821e-05	4.36671	0.059	0.0698	0.061
KRTCAP2	0.967	4.76755	ENSG00000163463.11	ENSG00000163463	102	73	72	65	61	65	31	41	32	39	56	25	53	60	59	69	44	66	35	26	38	44	44	30	74	46	95	70	70	46	54.44	73	37	58	36	67	0.512	-0.967	-0.512	0.967	1.70785e-05	4.76755	0.0335	0.1249	0.0489
EPRS	0.967	30.8009	ENSG00000136628.17	ENSG00000136628	16140	18143	18445	18806	18231	18226	9541	8523	8992	10299	9038	8843	22944	21865	22679	21925	25005	25392	10823	11824	12198	11442	9475	12067	15693	19677	16619	16997	12477	18469	15693.3	17998	9206	23302	11305	16655	0.512	-0.967	-0.512	0.967	1.5816e-31	30.8009	0.0084	0.0142	0.0095
UXS1	0.967	52.3567	ENSG00000115652.14	ENSG00000115652	3953	3693	3571	3715	3684	3753	2023	1898	2016	1854	1836	1824	3482	3138	3233	2817	3068	3004	1912	1917	1885	1571	1958	1784	3578	3995	3045	3611	3699	3466	2832.78	3728	1908	3124	1838	3566	0.512	-0.967	-0.512	0.967	4.3984e-53	52.3567	0.004	0.0159	0.0053
KCNB1	0.966	0.188868	ENSG00000158445.9	ENSG00000158445	10	2	2	3		2		8	3					2	28		2	8								8				10	2.89	3	2	7		3	0.512	-0.966	-0.512	0.966	0.647339	0.188868	4.1905	2.1044	3.4282
SLC20A1	0.966	20.1856	ENSG00000144136.10	ENSG00000144136	12233	13609	13330	14689	12379	13258	6617	7052	6589	6699	7274	6457	8006	7399	7235	7514	8222	8031	3604	3907	3953	4378	3845	4205	9941	16390	8518	10129	8935	10995	8513.06	13250	6781	7734	3982	10818	0.512	-0.966	-0.512	0.966	6.52167e-21	20.1856	0.0167	0.0145	0.0146
EGR3	0.965	4.27061	ENSG00000179388.8	ENSG00000179388	106	62	82	79	98	100	60	44	28	44	47	47	18	20	21	28	37	27	32	51	51	47	77	76	85	74	73	83	66	130	59.75	88	45	25	56	85	0.512	-0.965	-0.512	0.965	5.36279e-05	4.27061	0.0479	0.1151	0.0597
SLC39A6	0.965	44.7277	ENSG00000141424.12	ENSG00000141424	8891	9004	9495	9303	9124	9174	4952	4594	5086	4541	4435	4559	9868	9485	10437	9558	9262	10540	4820	4772	4837	4634	4011	4644	11328	12756	11326	10353	8610	10770	7839	9165	4694	9858	4620	10857	0.512	-0.965	-0.512	0.965	1.87188e-45	44.7277	0.0052	0.0146	0.0064
HIST2H3DP1	0.964	0.573974	ENSG00000213244.3	ENSG00000213244	3	12	12	13	5	10	6	3	2	6	9	3	11	14	21	5	3	1		2		2		1	1	3			12	7	5.6	9	5	9	1	4	0.513	-0.964	-0.513	0.964	0.266702	0.573974	0.5098	1.0944	0.6371
ZNF285	0.964	4.7789	ENSG00000267508.5	ENSG00000267508	119	126	85	122	121	119	67	72	65	35	37	81	90	85	71	76	122	65	77	76	46	69	40	80	118	73	94	80	111	100	84.08	115	60	85	65	96	0.513	-0.964	-0.513	0.964	1.66378e-05	4.7789	0.0479	0.0858	0.0545
CUTC	0.964	10.9177	ENSG00000119929.12	ENSG00000119929	2123	1766	1707	1514	2081	1575	844	887	1086	816	836	1051	1243	1306	1523	1540	1227	1068	879	824	837	677	1206	714	1160	721	1323	1141	1060	829	1185.58	1794	920	1318	856	1039	0.513	-0.964	-0.513	0.964	1.20872e-11	10.9177	0.0291	0.0189	0.0267
RPL23AP25	0.963	0.300801	ENSG00000233084.2	ENSG00000233084	5				11	2		2	3		5		1	4	13	10	7	18			10	3	20	2	6	4	17	1	1	9	5.09	3	2	9	6	6	0.513	-0.963	-0.513	0.963	0.500264	0.300801	1.5344	1.2025	1.4533
ZNF592	0.963	7.78877	ENSG00000166716.9	ENSG00000166716	2176	3213	2921	3373	1797	3135	1412	1648	1252	1543	1699	967	2017	1809	2151	1908	2659	2254	848	1384	1175	1449	882	1567	1138	1490	1019	1383	1135	1691	1769.94	2769	1420	2133	1218	1309	0.513	-0.963	-0.513	0.963	1.62639e-08	7.78877	0.0412	0.0172	0.0384
NDST1	0.963	17.9255	ENSG00000070614.14	ENSG00000070614	7749	10752	10436	12155	8662	11300	5281	5456	5451	5639	5543	3958	11805	10994	12327	11441	12546	12188	4039	4950	4893	5227	3592	5154	7468	8840	6700	7992	7265	9143	7964.79	10176	5221	11884	4642	7901	0.513	-0.963	-0.513	0.963	1.18701e-18	17.9255	0.0155	0.0145	0.0163
TRBV26OR9-2	0.962	0.28531	ENSG00000231165.3	ENSG00000231165	1	2	2	11	7	1	4	2	1	6			7		3	4		6				1		2	2						2.06	4	2	3			0.513	-0.962	-0.513	0.962	0.51843	0.28531	1.3045	2.9547	1.7228
IMPA2	0.962	23.9358	ENSG00000141401.11	ENSG00000141401	2769	2436	2440	2343	3245	2616	1324	1248	1446	1340	1193	1583	2842	3014	3044	3042	3020	2736	1573	1562	1523	1563	1913	1539	2308	1924	2634	2230	2885	2093	2181.02	2642	1356	2950	1612	2346	0.513	-0.962	-0.513	0.962	1.15924e-24	23.9358	0.0114	0.0166	0.0117
SLC2A13	0.961	20.0547	ENSG00000151229.12	ENSG00000151229	787	939	901	996	1169	944	442	390	509	536	543	520	993	1184	1154	1252	1046	1376	616	532	523	496	611	533	1320	1061	1128	1183	967	1105	858.43	956	490	1168	552	1127	0.514	-0.961	-0.514	0.961	8.81728e-21	20.0547	0.0116	0.0208	0.0133
FBXL2	0.961	23.4303	ENSG00000153558.13	ENSG00000153558	705	858	712	667	814	709	374	369	376	404	332	436	976	1081	902	987	901	1095	645	634	702	572	886	618	1264	1204	1352	1307	1202	1177	808.71	744	382	990	676	1251	0.514	-0.961	-0.514	0.961	3.71291e-24	23.4303	0.0094	0.0213	0.0108
CSTA	0.96	0.798254	ENSG00000121552.3	ENSG00000121552	22	12	14	2	9	24	7	10	5	7	5	9	39	39	26	41	68	41	2	15	7	13	2	26	17	14		13		15	16.77	14	7	42	11	10	0.514	-0.96	-0.514	0.96	0.159128	0.798254	0.4245	0.3747	0.4121
DLG4	0.96	5.3497	ENSG00000132535.18	ENSG00000132535	440	640	547	633	306	580	297	298	261	223	392	148	534	446	420	549	556	447	256	295	407	448	232	415	291	395	350	477	396	585	408.82	524	270	492	342	416	0.514	-0.96	-0.514	0.96	4.46988e-06	5.3497	0.0619	0.0286	0.055
LRP10	0.96	21.2367	ENSG00000197324.8	ENSG00000197324	17068	17795	18137	20027	18207	21134	9839	10132	9340	9709	10418	8343	21142	20989	21938	19374	21936	18922	11007	12405	12549	13296	10470	12083	20460	34048	20341	20961	22077	26169	17010.6	18728	9630	20717	11968	24009	0.514	-0.96	-0.514	0.96	5.79822e-22	21.2367	0.0147	0.0141	0.0137
HERC4	0.96	70.1034	ENSG00000148634.15	ENSG00000148634	12026	13340	13671	13283	13374	12584	6818	6524	6858	6587	6616	6823	11444	10746	10789	11097	11417	12053	5653	5894	5539	5670	5613	5604	10656	10229	9845	10203	7901	9840	9289.93	13046	6704	11258	5662	9779	0.514	-0.96	-0.514	0.96	7.8807e-71	70.1034	0.0028	0.0144	0.004
RRP7A	0.959	38.2325	ENSG00000189306.10	ENSG00000189306	5933	4765	5274	4926	5750	5214	2520	2632	3073	2721	2552	2891	3816	4084	4127	3982	3908	3347	1824	1895	1757	1877	2108	1890	3135	3334	3432	3452	4175	3323	3457.18	5310	2732	3877	1892	3475	0.514	-0.959	-0.514	0.959	5.85408e-39	38.2325	0.0063	0.0155	0.0073
EEF1DP2	0.958	0.370753	ENSG00000226721.2	ENSG00000226721	10	8	10	8	2	2	2	6	2	4	4	4	11			3	3						12	3	2	3		2		2	3.47	7	4	3	2	2	0.515	-0.958	-0.515	0.958	0.425841	0.370753	1.017	1.7586	1.1992
ACVR2A	0.958	13.4014	ENSG00000121989.14	ENSG00000121989	571	539	511	501	477	468	236	289	329	279	259	188	501	525	433	485	472	434	265	281	229	314	243	308	512	796	561	492	493	482	415.77	511	263	475	273	556	0.515	-0.958	-0.515	0.958	3.96813e-14	13.4014	0.0185	0.0283	0.0195
DNAL4	0.958	21.2808	ENSG00000100246.12	ENSG00000100246	989	767	793	813	960	829	529	421	434	429	397	446	1321	1175	1442	1047	1084	1167	773	699	772	689	765	679	1231	1026	1381	1476	1508	1231	909.14	858	443	1206	730	1309	0.515	-0.958	-0.515	0.958	5.23782e-22	21.2808	0.0106	0.0204	0.0122
SEMA4F	0.958	50.2525	ENSG00000135622.12	ENSG00000135622	3194	3178	3250	3364	3607	3311	1758	1734	1798	1601	1551	1804	3781	4057	3894	4304	3884	3701	1886	1913	1868	1791	1904	1713	3867	4957	3698	4196	4105	3806	2982.47	3317	1708	3937	1846	4105	0.515	-0.958	-0.515	0.958	5.59148e-51	50.2525	0.0042	0.0158	0.0053
PNKD	0.957	12.9926	ENSG00000127838.13	ENSG00000127838	3936	3031	3016	2543	3577	3310	1560	1618	1803	1701	1304	2012	3823	3850	3685	3644	3167	2947	2287	2112	2071	1696	2963	1963	3827	3359	4329	3843	5008	3163	2904.85	3236	1666	3519	2182	3922	0.515	-0.957	-0.515	0.957	1.01727e-13	12.9926	0.024	0.0159	0.0222
EPB41L5	0.957	14.1286	ENSG00000115109.13	ENSG00000115109	515	552	482	583	528	580	263	281	313	226	295	291	675	591	566	570	606	750	351	311	308	314	217	353	567	724	446	469	458	600	459.49	540	278	626	309	544	0.515	-0.957	-0.515	0.957	7.43635e-15	14.1286	0.0163	0.027	0.0184
MAIP1	0.957	25.4337	ENSG00000162972.10	ENSG00000162972	1899	1341	1478	1366	1713	1541	785	819	819	831	686	871	1911	1645	1501	1624	1621	1566	695	615	681	689	742	566	1532	1266	1611	1468	1460	1284	1220.81	1556	802	1645	665	1437	0.515	-0.957	-0.515	0.957	3.6838e-26	25.4337	0.009	0.0187	0.0106
IDE	0.957	27.8132	ENSG00000119912.15	ENSG00000119912	2640	3128	3121	3317	3657	3359	1631	1434	1702	1769	1639	1723	2229	2429	2369	2731	2980	2771	1308	1129	1233	1421	1124	1379	2350	2679	2531	2476	2041	2438	2224.66	3204	1650	2585	1266	2419	0.515	-0.957	-0.515	0.957	1.53738e-28	27.8132	0.0086	0.0165	0.01
FAM21EP	0.956	2.42651	ENSG00000235618.7	ENSG00000235618	90	67	69	59	77	77	42	42	37	26	37	44	84	80	83	123	73	68	83	31	37	33	49	21	40	19	126	49	36	43	58.16	73	38	85	42	52	0.516	-0.956	-0.516	0.956	0.00374532	2.42651	0.1175	0.1178	0.1175
SGSH	0.956	10.4976	ENSG00000181523.12	ENSG00000181523	2505	2444	2482	2448	2412	2772	1310	1252	1354	1299	1389	1162	1512	1304	1371	1375	1618	1369	682	850	997	883	734	808	1430	3247	1237	1732	1601	1853	1580.99	2510	1294	1425	826	1850	0.516	-0.956	-0.516	0.956	3.17962e-11	10.4976	0.0298	0.0176	0.0275
PNLDC1	0.955	0.131732	ENSG00000146453.12	ENSG00000146453	7		2						3		1	1							9		1					1	6		2		1.16	2	1		2	2	0.516	-0.955	-0.516	0.955	0.73836	0.131732	6.2735	5.2299	5.8631
PGDP1	0.955	0.239385	ENSG00000265273.1	ENSG00000265273	3	2	2	3	4	2		4	2			3		4			2		4	2					2					2	1.36	3	2	1	1	1	0.516	-0.955	-0.516	0.955	0.576255	0.239385	1.1418	4.4627	2.1352
HDAC4	0.955	5.34491	ENSG00000068024.16	ENSG00000068024	581	583	608	752	464	648	346	313	307	323	387	201	369	366	548	305	424	355	141	211	287	269	188	223	273	510	194	203	204	340	364.04	606	313	394	220	287	0.516	-0.955	-0.516	0.955	4.51949e-06	5.34491	0.0611	0.0304	0.0547
EGR1	0.955	8.84688	ENSG00000120738.7	ENSG00000120738	3677	3655	3831	4322	2915	4315	1734	2029	1847	2061	2433	1610	2799	2516	3131	2395	3870	2558	1575	1887	2057	2436	1683	2530	2737	4840	2477	3499	2970	4622	2833.73	3786	1952	2878	2028	3524	0.516	-0.955	-0.516	0.955	1.42271e-09	8.84688	0.0385	0.0159	0.0331
TTC30A	0.955	12.9152	ENSG00000197557.6	ENSG00000197557	597	784	777	688	915	790	340	284	404	464	346	503	1755	1612	1644	1654	1621	1551	989	976	827	955	1250	808	1649	1789	2318	1738	1503	1690	1107.36	758	390	1640	968	1781	0.516	-0.955	-0.516	0.955	1.2156e-13	12.9152	0.0222	0.0193	0.021
PWWP2B	0.954	13.4972	ENSG00000171813.13	ENSG00000171813	1014	723	797	888	838	863	510	466	456	365	498	353	697	804	768	804	713	762	158	224	167	288	172	193	368	451	297	369	413	334	525.09	854	441	758	200	372	0.516	-0.954	-0.516	0.954	3.1826e-14	13.4972	0.019	0.0253	0.0201
GNPTG	0.954	25.539	ENSG00000090581.9	ENSG00000090581	6611	5564	5608	5101	5270	5354	2962	2935	3169	2655	2915	2660	6280	6538	6739	5737	5674	5266	3492	3486	3617	2845	3938	3453	7099	9045	7551	7071	9082	6471	5139.65	5585	2883	6039	3472	7720	0.516	-0.954	-0.516	0.954	2.89086e-26	25.539	0.0104	0.015	0.011
PPP3CB	0.953	44.5385	ENSG00000107758.15	ENSG00000107758	4662	4482	4291	4500	5169	4594	2379	2288	2272	2455	2203	2702	5774	5628	5878	5396	5700	5593	2971	2677	2508	2826	3078	2509	5834	4762	6211	5787	5157	5463	4191.62	4616	2383	5662	2762	5536	0.516	-0.953	-0.516	0.953	2.89379e-45	44.5385	0.0051	0.0152	0.0061
ANKRD36B	0.952	4.79869	ENSG00000196912.12	ENSG00000196912	98	99	99	82	111	57	46	45	61	36	42	54	85	95	62	100	131	88	29	57	38	46	67	38	117	123	150	115	169	92	81.02	91	47	94	46	128	0.517	-0.952	-0.517	0.952	1.58968e-05	4.79869	0.0416	0.0885	0.0498
EIF4E3	0.952	5.01723	ENSG00000163412.12	ENSG00000163412	148	110	122	140	154	100	62	38	103	52	52	93	442	280	315	333	241	404	108	120	81	85	121	109	283	177	373	302	282	249	182.51	129	67	336	104	278	0.517	-0.952	-0.517	0.952	9.61114e-06	5.01723	0.0524	0.0469	0.0509
GSEC	0.952	10.1325	ENSG00000280832.1	ENSG00000280832	277	187	253	230	190	249	121	136	98	130	109	123	331	227	286	325	256	247	154	170	141	150	216	123	221	243	330	302	267	244	211.25	231	120	279	159	268	0.517	-0.952	-0.517	0.952	7.37062e-11	10.1325	0.02	0.0424	0.0235
AGAP1	0.952	16.3354	ENSG00000157985.18	ENSG00000157985	3223	3757	3590	4024	2854	3943	1832	1959	1852	1879	2158	1376	4382	4116	4433	3948	4659	4623	1810	2252	2297	2250	1445	2403	2613	2835	2542	2920	2584	3366	2930.76	3565	1843	4360	2076	2810	0.517	-0.952	-0.517	0.952	4.61933e-17	16.3354	0.0163	0.0159	0.0173
TRIP4	0.951	34.9054	ENSG00000103671.9	ENSG00000103671	1996	1857	1730	1667	1968	1628	866	970	965	956	829	1024	2386	2504	2302	2105	2371	2089	1128	886	1073	1140	1135	1064	2268	2178	2650	2473	2210	2180	1686.64	1808	935	2293	1071	2326	0.517	-0.951	-0.517	0.951	1.24335e-35	34.9054	0.0059	0.0174	0.0075
SDF2L1	0.95	12.949	ENSG00000128228.4	ENSG00000128228	3210	2027	2171	2280	2865	2613	1308	1338	1238	1258	1398	1314	1413	1910	1960	2049	1966	1620	1571	1241	1597	1479	1667	1092	1686	1807	1870	1481	2287	1319	1767.78	2528	1309	1820	1441	1742	0.518	-0.95	-0.518	0.95	1.12473e-13	12.949	0.0222	0.0172	0.0218
GGT7	0.95	19.465	ENSG00000131067.16	ENSG00000131067	784	815	825	874	880	856	376	465	401	413	538	410	880	982	844	955	926	858	550	542	532	550	576	554	1143	1895	1199	1159	1309	1179	809.02	839	434	908	551	1314	0.518	-0.95	-0.518	0.95	3.42732e-20	19.465	0.0119	0.0213	0.0132
ZNF697	0.95	22.7423	ENSG00000143067.4	ENSG00000143067	1669	1802	1808	2043	1556	1687	942	883	956	892	936	860	1243	1248	1420	1467	1340	1353	564	769	735	661	496	660	959	993	831	851	729	1073	1114.25	1761	912	1345	648	906	0.518	-0.95	-0.518	0.95	1.81004e-23	22.7423	0.0107	0.0192	0.0118
FAM87A	0.948	0.263786	ENSG00000182366.9	ENSG00000182366	3	2	6	2	4		2			4	2	1	11	4	10	3	12		6		5				2					10	2.93	3	2	7	2	2	0.518	-0.948	-0.518	0.948	0.544771	0.263786	1.6467	2.078	1.7675
CCDC13	0.948	0.464214	ENSG00000244607.5	ENSG00000244607	3	14	9	4	2	5	7	4	2		5	3		7	13	9	18	12	11	7	5	1		9			3	7	12	6	5.91	6	4	10	6	5	0.518	-0.948	-0.518	0.948	0.343389	0.464214	0.7221	1.0378	0.7932
ST20	0.948	3.77989	ENSG00000180953.11	ENSG00000180953	120	80	86	63	71	91	45	30	41	53	28	68	95	131	111	132	79	81	29	36	40	40	70	57	109	65	120	93	141	93	76.65	85	44	105	45	104	0.518	-0.948	-0.518	0.948	0.000165999	3.77989	0.0612	0.0927	0.0669
PMS2CL	0.948	5.72829	ENSG00000187953.10	ENSG00000187953	244	378	292	240	176	234	122	118	152	130	181	108	278	275	350	305	227	196	127	112	210	144	150	170	156	240	170	170	100	189	198.21	261	135	272	152	171	0.519	-0.948	-0.519	0.948	1.86943e-06	5.72829	0.0477	0.0443	0.0472
DGCR6L	0.948	11.4405	ENSG00000128185.9	ENSG00000128185	3795	2906	2927	2871	4179	3145	1667	1645	1675	1721	1472	2094	4247	3870	4180	4036	3603	3261	2115	1974	2001	1881	3142	1880	3788	2595	4430	3259	4338	2967	2922.05	3304	1712	3866	2166	3563	0.518	-0.948	-0.518	0.948	3.6266e-12	11.4405	0.0288	0.0159	0.0249
UNKL	0.948	23.4404	ENSG00000059145.18	ENSG00000059145	1880	1633	1792	1688	1434	1573	847	918	948	784	986	706	1194	958	1274	1172	1061	1033	642	592	746	691	558	657	1041	1247	988	1036	1053	1201	1077.64	1667	865	1115	648	1094	0.518	-0.948	-0.518	0.948	3.62771e-24	23.4404	0.0098	0.0194	0.0114
RSU1	0.948	38.745	ENSG00000148484.17	ENSG00000148484	7150	7260	7727	7741	9053	8202	4033	3844	3928	4139	3878	4611	8102	7792	7523	8476	8811	8262	3962	3746	3407	3943	4596	3724	6501	5758	6634	6937	7140	7080	6131.98	7856	4072	8161	3896	6675	0.518	-0.948	-0.518	0.948	1.79904e-39	38.745	0.0063	0.0148	0.0071
MTDH	0.948	53.0847	ENSG00000147649.9	ENSG00000147649	17025	16403	16084	17823	15699	15329	8759	8259	8463	8619	8572	8321	14696	15614	15982	15538	15462	16905	8028	8185	8092	8110	7708	8343	14760	17586	14460	14606	11885	15005	12677.4	16394	8499	15700	8078	14717	0.518	-0.948	-0.518	0.948	8.22886e-54	53.0847	0.0042	0.0143	0.0052
BCL2L13	0.947	32.3527	ENSG00000099968.17	ENSG00000099968	6809	7287	7380	7339	8891	7704	3771	3642	4197	3980	3520	4437	9500	9400	9049	9491	9188	9392	4168	3869	3947	3687	4149	3409	8274	5916	7915	7692	8067	6585	6421.91	7568	3924	9337	3872	7408	0.519	-0.947	-0.519	0.947	4.4387e-33	32.3527	0.0075	0.0147	0.0086
GRAMD4P2	0.946	0.133531	ENSG00000235992.1	ENSG00000235992	6		4				1	2		2			1				3		7		3					3					1.12	2	1	1	2		0.519	-0.946	-0.519	0.946	0.735307	0.133531	5.7608	5.4181	5.6247
ELFN2	0.945	7.56334	ENSG00000166897.14	ENSG00000166897	1622	2120	1942	2384	1264	1960	1029	1243	877	922	1215	580	1080	1105	1354	1076	1320	1246	709	878	1050	916	651	1027	1047	1760	1106	1212	992	1508	1239.88	1882	978	1197	872	1271	0.519	-0.945	-0.519	0.945	2.73311e-08	7.56334	0.0407	0.0187	0.0379
CDPF1	0.945	18.8722	ENSG00000205643.10	ENSG00000205643	564	461	487	467	463	498	296	266	284	234	234	218	498	513	490	580	448	479	247	274	290	239	312	233	590	509	694	675	638	493	422.46	490	255	501	266	600	0.52	-0.945	-0.52	0.945	1.3421e-19	18.8722	0.0094	0.0281	0.0125
VPS13B	0.944	7.35102	ENSG00000132549.18	ENSG00000132549	1319	2293	2004	2607	1427	2080	1064	925	955	1204	1254	694	1420	1512	1683	1701	1607	2048	819	968	968	1035	619	1051	2075	2664	1814	2138	1267	2287	1516.73	1955	1016	1662	910	2041	0.52	-0.944	-0.52	0.944	4.45634e-08	7.35102	0.0446	0.0178	0.039
PARD3B	0.944	10.2338	ENSG00000116117.17	ENSG00000116117	344	549	441	613	315	562	241	210	244	250	313	210	410	439	450	475	504	457	238	208	215	204	161	237	570	637	635	604	454	612	393.47	471	245	456	210	585	0.52	-0.944	-0.52	0.944	5.83703e-11	10.2338	0.0247	0.0292	0.0254
SPATA20	0.944	60.1823	ENSG00000006282.20	ENSG00000006282	4244	4261	4294	4303	4298	4512	2141	2298	2262	2237	2328	2208	4214	4045	4268	4374	4070	3860	1942	2090	1977	2043	1990	2209	4266	5413	5717	4840	5618	5204	3584.13	4319	2246	4138	2042	5176	0.52	-0.944	-0.52	0.944	6.57222e-61	60.1823	0.003	0.0155	0.0043
ADAM28	0.943	0.62235	ENSG00000042980.12	ENSG00000042980	4	11	2	29	4	12	4	11		6	4	7	16	32	13	5	16	14	17	6	5	32	28	9	26	6		31	24	12	12.83	10	5	16	16	16	0.52	-0.943	-0.52	0.943	0.238589	0.62235	0.5612	0.4855	0.5453
GCNT3	0.943	3.33165	ENSG00000140297.12	ENSG00000140297	149	126	142	104	109	91	67	36	63	74	66	68	107	107	89	85	63	69	19	52	39	56	24	33	21	17	30	9	46	27	66.21	120	62	87	37	25	0.52	-0.943	-0.52	0.943	0.000465957	3.33165	0.0754	0.1052	0.082
PNPLA7	0.942	0.969913	ENSG00000130653.15	ENSG00000130653	31	50	24	29	10	24	11	27	9	14	25	1	26	16	26	8	44	34	18	11	3	26	58	40	21	47	18	27	27	46	24.99	28	14	26	26	31	0.52	-0.942	-0.52	0.942	0.107173	0.969913	0.3555	0.2559	0.3354
GPAA1	0.942	30.7862	ENSG00000197858.10	ENSG00000197858	19562	16875	16570	17820	21590	20252	9001	9599	10480	9791	9477	10294	22672	23692	24836	23462	21586	19595	10733	10927	11689	11885	12413	10005	23432	29200	28015	23484	29961	23443	17744.7	18778	9774	22640	11275	26256	0.52	-0.942	-0.52	0.942	1.6362e-31	30.7862	0.0082	0.0141	0.009
PIP5K1A	0.942	50.7868	ENSG00000143398.19	ENSG00000143398	4442	5606	5353	5694	6237	5595	2724	2731	2814	3079	2610	3167	6643	6165	6057	6564	6184	6344	2868	2760	2867	2735	3026	2825	5871	5956	5702	5583	5851	6109	4672.06	5488	2854	6326	2847	5845	0.52	-0.942	-0.52	0.942	1.63385e-51	50.7868	0.0039	0.0151	0.0053
TRPV1	0.941	0.526712	ENSG00000196689.11	ENSG00000196689	28	64	34	32	1	10	11	13	5	21	28	9	6	5	9	5	9	4		15	7	2		20	8	36	6	2	10		13.34	28	14	6	7	10	0.521	-0.941	-0.521	0.941	0.297364	0.526712	0.8742	0.4673	0.7802
FKBP14	0.94	43.0541	ENSG00000106080.10	ENSG00000106080	3155	3464	3482	3275	3417	3086	1763	1633	1871	1585	1808	1701	2321	2186	2262	2242	2398	2363	2157	1874	1745	1859	1859	1749	3492	3557	3253	3235	2815	2700	2476.98	3313	1727	2295	1874	3175	0.521	-0.94	-0.521	0.94	8.8286e-44	43.0541	0.0047	0.0162	0.0061
RPS20P10	0.939	0.232398	ENSG00000233971.1	ENSG00000233971	3	2		2		2				1	2	1		6		8	2	4	7	4			2	2	2						1.63	2	1	3	2		0.522	-0.939	-0.522	0.939	0.585601	0.232398	0.9869	3.7222	1.748
C11orf70	0.939	11.9564	ENSG00000137691.12	ENSG00000137691	866	682	659	570	747	591	371	350	285	334	323	484	1218	1200	1074	1152	1062	1107	603	469	399	428	559	488	1299	899	1575	1222	1208	1126	778.3	686	358	1136	491	1222	0.522	-0.939	-0.522	0.939	1.10566e-12	11.9564	0.0226	0.0216	0.0218
SHISA4	0.939	18.6824	ENSG00000198892.6	ENSG00000198892	1168	837	777	887	983	992	507	557	420	502	469	491	999	1184	1337	949	1165	964	718	764	710	735	779	726	1328	1382	1425	1367	1882	1479	949.47	941	491	1100	739	1477	0.522	-0.939	-0.522	0.939	2.07779e-19	18.6824	0.0127	0.0202	0.0137
CLCN7	0.939	19.7975	ENSG00000103249.17	ENSG00000103249	15115	16146	15637	18281	16617	17853	8521	8755	8367	9348	9169	7823	19641	18402	19185	19369	19234	17708	5327	6020	5903	6793	5428	6086	7597	14237	8202	9163	9087	10128	11971.4	16608	8664	18923	5926	9736	0.522	-0.939	-0.522	0.939	1.59387e-20	19.7975	0.0156	0.0143	0.014
ENSAP2	0.938	0.294287	ENSG00000259032.2	ENSG00000259032	6	4	6	2	6	5		4		10		1		2		8		4	2	2	9		4	3	10	14				2	3.49	5	2	2	3	4	0.522	-0.938	-0.522	0.938	0.507823	0.294287	1.5364	1.75	1.59
PRKAR2B	0.938	4.77098	ENSG00000005249.12	ENSG00000005249	104	134	134	173	201	173	77	78	85	90	67	81	141	97	87	79	132	92	41	30	58	68	73	61	139	91	161	152	80	93	102.38	153	80	105	55	119	0.522	-0.938	-0.522	0.938	1.69442e-05	4.77098	0.0496	0.0729	0.0539
IMPDH1P6	0.937	0.302936	ENSG00000254294.1	ENSG00000254294	9	5		2	2	6	6			1	6			4	5	5			4	2	2			1	2	3	6	4		2	2.61	4	2	2	2	3	0.522	-0.937	-0.522	0.937	0.49781	0.302936	1.1814	2.3297	1.4596
RPL23AP7	0.937	7.94003	ENSG00000240356.6	ENSG00000240356	404	308	370	348	421	303	199	203	184	124	173	245	753	627	564	581	611	627	234	125	180	167	290	168	467	404	423	452	403	298	355.21	359	188	627	194	408	0.522	-0.937	-0.522	0.937	1.14806e-08	7.94003	0.0333	0.0308	0.0326
SELENOS	0.937	20.0579	ENSG00000131871.14	ENSG00000131871	3660	2916	3203	2492	3289	2927	1538	1677	1669	1625	1331	1814	4405	4520	4466	4053	3635	3954	1784	1592	1663	1321	2063	1541	5668	5811	6348	5564	5987	4671	3239.48	3081	1609	4172	1661	5675	0.522	-0.937	-0.522	0.937	8.75187e-21	20.0579	0.0128	0.0157	0.0135
LMO4	0.937	44.5442	ENSG00000143013.12	ENSG00000143013	4359	3887	4197	4235	4586	4671	2309	2377	2192	2092	2232	2345	3852	3890	3873	4037	3831	3915	2881	2614	2476	2577	2824	2523	4682	3491	5006	4259	4570	4444	3507.55	4322	2258	3900	2649	4409	0.522	-0.937	-0.522	0.937	2.85605e-45	44.5442	0.0045	0.0155	0.0059
UBE2V1P2	0.936	0.82846	ENSG00000214192.3	ENSG00000214192	4	6	8	2	17	15	9	2	3	5	3	4	7	12	5	10	12	16	4	11	5	11	14	12	2	3	6	9	2	15	7.79	9	4	10	10	6	0.523	-0.936	-0.523	0.936	0.148436	0.82846	0.2094	0.7906	0.3124
KCNE5	0.936	0.948013	ENSG00000176076.7	ENSG00000176076	4	7	6	12	20	29	10	4	7	8	10	2	3	15	5	10	10	4	9	8	13	8	18	11	9	11	6	2	7	20	9.7	13	7	8	11	9	0.523	-0.936	-0.523	0.936	0.112716	0.948013	0.2226	0.6379	0.2918
C8orf46	0.936	1.78335	ENSG00000169085.11	ENSG00000169085	17	57	19	13	46	14	19	6	21	14	11	15	23	57	34	38	44	33	24	36	25	13	25	24	55	50	99	60	78	75	34.79	28	14	38	24	70	0.523	-0.936	-0.523	0.936	0.0164685	1.78335	0.126	0.1877	0.138
CYTH4	0.936	3.14205	ENSG00000100055.20	ENSG00000100055	112	69	75	86	106	94	36	53	40	50	61	41	229	180	156	140	190	133	35	53	76	66	101	49	35	33	21	9	58	49	81.2	90	47	171	63	34	0.523	-0.936	-0.523	0.936	0.000721019	3.14205	0.0819	0.0883	0.0833
ARID5A	0.936	13.9555	ENSG00000196843.15	ENSG00000196843	727	821	768	895	797	888	392	533	479	358	404	396	1794	1863	1484	1444	1777	1363	505	533	386	525	540	583	702	921	802	652	1044	941	843.91	816	427	1621	512	844	0.523	-0.936	-0.523	0.936	1.10787e-14	13.9555	0.0176	0.021	0.0186
TALDO1	0.936	21.5931	ENSG00000177156.10	ENSG00000177156	20025	16478	18754	16825	23746	20628	9511	9920	10272	10589	8738	11824	19492	18229	19311	20534	19759	18054	11712	11157	10657	11589	14665	10469	21638	21237	22913	24643	29375	21719	16815.5	19409	10142	19230	11708	23588	0.523	-0.936	-0.523	0.936	2.55204e-22	21.5931	0.0132	0.0141	0.0128
SLC35F5	0.936	24.376	ENSG00000115084.13	ENSG00000115084	2937	2780	2917	2902	3581	2589	1529	1314	1628	1478	1466	1836	3820	4104	3811	3802	3660	3966	1937	1501	1606	1583	2089	1450	5261	4744	5513	4843	4740	4606	2999.83	2951	1542	3860	1694	4951	0.523	-0.936	-0.523	0.936	4.20716e-25	24.376	0.0107	0.0158	0.0109
OTUD7A	0.935	0.126296	ENSG00000169918.9	ENSG00000169918	1	2				4	4								8		2			1		2					9			2	1.17	1	1	2		2	0.523	-0.935	-0.523	0.935	0.74766	0.126296	6.1724	5.2068	5.7834
LONRF2	0.935	1.96646	ENSG00000170500.12	ENSG00000170500	36	48	35	69	32	47	15	38	28	19	15	25	18	20	13	10	26	20	7	25	8	4	10	14	29	19	24	9	12	22	23.29	44	23	18	11	19	0.523	-0.935	-0.523	0.935	0.0108029	1.96646	0.1028	0.2736	0.1354
KLF7	0.935	13.6881	ENSG00000118263.14	ENSG00000118263	1320	2006	1812	1924	1504	1952	886	931	892	980	1094	718	3200	2983	3186	3124	3467	3542	1500	1985	1902	2053	1349	2040	2697	3293	2601	2853	2437	3636	2128.9	1753	917	3250	1805	2920	0.523	-0.935	-0.523	0.935	2.05083e-14	13.6881	0.0194	0.0166	0.0197
LCN12	0.934	0.201821	ENSG00000184925.11	ENSG00000184925		5	8	3		2			1	1	6	1								4					2	14			5	12	2.19	3	2		1	6	0.523	-0.934	-0.523	0.934	0.628317	0.201821	2.8562	2.7824	2.8297
DNM1P47	0.934	0.26498	ENSG00000259660.2	ENSG00000259660	7	11	9	13		5	2	6	2	1	14		2	2		8			2	2			10					4		7	3.6	8	4	2	2	2	0.523	-0.934	-0.523	0.934	0.543275	0.26498	2.0836	1.6929	1.9717
GNB1L	0.934	13.8938	ENSG00000185838.13	ENSG00000185838	998	803	820	811	1110	971	507	493	408	476	461	539	923	832	924	1022	919	768	430	370	409	359	572	439	665	779	932	972	1115	831	721.96	919	481	898	430	882	0.523	-0.934	-0.523	0.934	1.27704e-14	13.8938	0.0183	0.0222	0.0187
ASAP2	0.933	10.2976	ENSG00000151693.10	ENSG00000151693	2323	3130	2983	3531	1962	2543	1361	1492	1333	1521	1825	1094	2054	2147	2188	2110	2303	2557	1009	1284	1267	1287	1002	1379	2027	2637	1719	1907	1507	2592	1935.85	2745	1438	2226	1205	2065	0.524	-0.933	-0.524	0.933	5.03971e-11	10.2976	0.0286	0.0169	0.0268
FAM102A	0.933	21.5585	ENSG00000167106.11	ENSG00000167106	9218	10277	10411	11201	8478	10522	5484	5630	5495	5177	5625	4077	9674	9308	10194	9052	10186	8922	2952	3580	3648	3727	2559	4010	3511	3705	3113	3600	3689	4045	6369.04	10018	5248	9556	3413	3610	0.524	-0.933	-0.524	0.933	2.76364e-22	21.5585	0.0115	0.0147	0.0126
PHF11	0.933	25.9831	ENSG00000136147.17	ENSG00000136147	621	624	593	621	705	697	305	348	273	348	386	357	807	726	885	841	952	887	398	393	379	354	411	398	548	610	618	681	686	719	572.45	644	336	850	389	644	0.524	-0.933	-0.524	0.933	1.03957e-26	25.9831	0.0063	0.0244	0.0087
RUFY2	0.933	26.2888	ENSG00000204130.12	ENSG00000204130	1009	1245	1170	1079	1130	1090	623	576	465	592	719	544	1114	1055	1012	977	1170	1232	656	659	638	605	667	560	1109	1097	1158	1296	1031	1199	915.91	1120	586	1093	631	1148	0.524	-0.933	-0.524	0.933	5.14265e-27	26.2888	0.0075	0.0204	0.0093
CCDC114	0.931	0.4012	ENSG00000105479.15	ENSG00000105479	4	10	12	17	4	4		4	2		18	3	2	8		3	24	4		11	9	13	26	9	25	22		16	5	7	8.68	8	4	7	11	12	0.525	-0.931	-0.525	0.931	0.397009	0.4012	1.1168	0.7106	1.0233
HMGCS1	0.931	38.6009	ENSG00000112972.14	ENSG00000112972	3589	3875	3795	3492	3429	3909	2063	1969	1980	1835	1881	1859	1772	1773	1725	1613	1775	1936	1702	1657	1737	1742	1604	1596	3170	3377	2700	3174	2415	3503	2421.54	3682	1931	1766	1673	3056	0.524	-0.931	-0.524	0.931	2.50689e-39	38.6009	0.0052	0.0163	0.0067
GPR68	0.93	3.5823	ENSG00000119714.10	ENSG00000119714	73	56	93	66	46	97	41	22	27	42	43	50	113	126	117	102	122	99	64	95	96	64	109	96	89	174	58	70	119	86	81.86	72	38	113	87	99	0.525	-0.93	-0.525	0.93	0.00026164	3.5823	0.0621	0.0877	0.0659
P3H1	0.93	8.80628	ENSG00000117385.15	ENSG00000117385	5707	5224	5070	5651	4430	5792	2846	2828	2694	2793	3028	2545	4896	5223	5864	4414	5146	4872	2869	3414	3652	3560	2888	3490	4583	11158	4311	4727	4872	5865	4480.43	5312	2789	5069	3312	5919	0.525	-0.93	-0.525	0.93	1.56215e-09	8.80628	0.0357	0.0151	0.0316
CMC1	0.93	13.6875	ENSG00000187118.12	ENSG00000187118	4485	3064	3509	3029	4464	3230	1981	1909	1942	1913	1469	2216	4654	4840	4487	4742	3957	4358	2453	2085	2107	1953	2956	1818	3732	3086	3870	3972	4458	3303	3201.31	3630	1905	4506	2229	3737	0.525	-0.93	-0.525	0.93	2.0537e-14	13.6875	0.0211	0.0157	0.0198
EEF1GP1	0.929	0.216628	ENSG00000186676.3	ENSG00000186676	3	2	2	5		1	2		3		2			2						5		2		2				2	2	5	1.34	2	1		2	2	0.525	-0.929	-0.525	0.929	0.607256	0.216628	1.402	4.5419	2.2943
LGALS3BP	0.929	4.58068	ENSG00000108679.12	ENSG00000108679	31407	36350	34522	38523	24488	41599	17887	18940	18298	19209	19537	14797	29339	26070	28952	23600	29995	25259	13016	17449	17272	18373	11644	19073	25931	73343	25798	31311	29164	43304	26815	34482	18111	27202	16138	38142	0.525	-0.929	-0.525	0.929	2.62618e-05	4.58068	0.0634	0.014	0.0454
LZTS2	0.929	42.3045	ENSG00000107816.17	ENSG00000107816	7071	7072	7463	7253	6594	7253	3495	3969	3949	3805	3962	3260	10654	11001	11932	11172	10654	9175	4839	5250	5249	5161	4898	5053	8310	10625	9423	9030	10825	9715	7270.4	7118	3740	10765	5075	9655	0.525	-0.929	-0.525	0.929	4.9604e-43	42.3045	0.005	0.0146	0.0062
HCN1	0.928	0.221122	ENSG00000164588.6	ENSG00000164588		4	2	2	2	2				1	2	3	5		3		2					2						4	2	2	1.24	2	1	2		1	0.526	-0.928	-0.526	0.928	0.601005	0.221122	0.9786	4.8838	2.1118
DLSTP1	0.928	0.256164	ENSG00000181227.3	ENSG00000181227	1		6	2	4	2		4		1	3		5	2		8			2	2		2				3		2	5	5	1.95	2	1	2	1	2	0.526	-0.928	-0.526	0.928	0.554417	0.256164	1.2474	3.1156	1.7279
KIDINS220	0.928	10.5762	ENSG00000134313.15	ENSG00000134313	3190	4526	4776	5255	3427	4561	2229	2270	2170	2373	2709	1772	3795	3558	3616	3771	4060	4491	1759	2086	2162	2113	1442	2188	2929	3781	2480	3262	2018	3578	3078.29	4289	2254	3882	1958	3008	0.525	-0.928	-0.525	0.928	2.65365e-11	10.5762	0.0264	0.0158	0.026
KDM3A	0.928	19.0875	ENSG00000115548.16	ENSG00000115548	3152	4024	3713	4112	2956	3814	1952	1892	1934	1966	2102	1595	4960	5035	5143	4626	5417	5746	4960	5246	5789	5454	4562	5609	5585	7129	5334	6158	4392	6839	4373.23	3628	1907	5154	5270	5906	0.525	-0.928	-0.525	0.928	8.17458e-20	19.0875	0.0131	0.0152	0.014
PPCDC	0.928	23.3419	ENSG00000138621.11	ENSG00000138621	880	744	765	646	860	707	456	443	397	342	349	437	889	801	701	802	753	771	377	341	369	325	423	342	718	688	770	731	816	711	611.82	767	404	786	363	739	0.526	-0.928	-0.526	0.928	4.55128e-24	23.3419	0.008	0.0237	0.01
HPX	0.927	0.157566	ENSG00000110169.10	ENSG00000110169	6	4	6	2		4	2	8	2								5			2	9					8					1.9	4	2	1	2	1	0.526	-0.927	-0.526	0.927	0.695719	0.157566	4.9851	3.1933	4.325
UQCRB	0.927	11.0626	ENSG00000156467.9	ENSG00000156467	26574	16365	17128	13924	17545	16662	10543	9718	9637	8774	8090	10146	19404	22625	18321	20214	17732	20112	12383	11507	11060	8456	11578	9553	21227	10936	18995	17784	17732	14917	14988	18033	9485	19735	10756	16932	0.526	-0.927	-0.526	0.927	8.6572e-12	11.0626	0.0277	0.0142	0.0249
TMSB4XP4	0.926	3.15012	ENSG00000223551.1	ENSG00000223551	621	233	387	434	486	475	248	173	138	313	214	300	313	503	257	615	675	788	389	336	312	379	449	405	639	284	497	1032	560	836	443.07	439	231	525	378	641	0.526	-0.926	-0.526	0.926	0.000707744	3.15012	0.1117	0.0274	0.0918
CDC73	0.926	37.9894	ENSG00000134371.10	ENSG00000134371	3756	4180	4433	4302	5062	4059	2295	2074	2292	2246	2088	2571	5772	5710	5842	5783	5855	6188	2486	2432	2308	2430	2577	2299	3643	3043	3847	3792	3089	3759	3673.76	4299	2261	5858	2422	3529	0.526	-0.926	-0.526	0.926	1.02472e-38	37.9894	0.0057	0.0154	0.0068
DNAJC27	0.925	6.32363	ENSG00000115137.11	ENSG00000115137	166	267	274	327	207	213	148	86	117	141	148	125	301	219	281	282	265	332	87	148	136	119	85	156	360	240	230	306	240	347	211.75	242	128	280	122	287	0.527	-0.925	-0.527	0.925	4.7465e-07	6.32363	0.0389	0.0424	0.0396
NHLRC1	0.925	15.4057	ENSG00000187566.5	ENSG00000187566	483	446	470	547	553	440	241	213	273	261	274	283	526	667	658	607	628	547	352	271	261	244	190	301	531	668	606	523	627	557	441.55	490	258	606	270	585	0.527	-0.925	-0.527	0.925	3.92876e-16	15.4057	0.0129	0.0275	0.0152
TRAM1	0.925	15.6744	ENSG00000067167.7	ENSG00000067167	15072	14813	16360	15297	24017	16665	8436	7890	8920	9123	7799	11668	26523	25027	25081	25660	24719	26090	14800	12621	12138	12825	16868	12283	38503	30966	42974	38931	34734	34467	20375.7	17037	8973	25517	13589	36762	0.527	-0.925	-0.527	0.925	2.1163e-16	15.6744	0.02	0.0141	0.0173
GALNT1	0.925	50.2216	ENSG00000141429.13	ENSG00000141429	8243	8456	8695	8455	9162	8159	4564	4324	4497	4613	4054	4899	9483	9385	8797	9486	8668	9468	5332	5439	5259	4856	4986	5012	29149	23157	29307	26601	22863	24912	10676	8528	4492	9214	5147	25998	0.527	-0.925	-0.527	0.925	6.00358e-51	50.2216	0.0041	0.0144	0.0052
RNF122	0.924	5.57611	ENSG00000133874.1	ENSG00000133874	101	58	91	103	137	122	39	53	51	72	31	74	200	268	273	243	300	283	200	281	197	265	188	200	321	370	349	279	367	308	194.05	102	53	261	222	332	0.527	-0.924	-0.527	0.924	2.65396e-06	5.57611	0.038	0.045	0.0389
NPEPL1	0.924	12.9648	ENSG00000215440.11	ENSG00000215440	510	440	423	457	432	506	211	286	253	223	288	199	611	663	729	639	697	671	343	290	254	275	254	226	691	599	552	496	862	555	454.53	461	243	668	274	626	0.527	-0.924	-0.527	0.924	1.0844e-13	12.9648	0.0172	0.0271	0.0184
CSRP1	0.924	24.1574	ENSG00000159176.13	ENSG00000159176	15230	13671	14592	13892	19104	16211	7463	7635	8355	8588	7084	9739	25520	24247	23868	25864	25831	23861	11274	10520	10001	11557	12663	10886	19207	17616	20914	21752	25458	20296	16096.6	15450	8144	24865	11150	20874	0.527	-0.924	-0.527	0.924	6.95914e-25	24.1574	0.011	0.0142	0.0111
HPCAL1	0.924	37.047	ENSG00000115756.12	ENSG00000115756	25328	21448	23123	24923	26088	24493	12119	12904	13230	12954	11238	14161	22091	23564	25925	23045	22606	21795	7380	7366	8052	7854	8437	7147	19784	19936	21777	22507	26723	20971	17965.6	24234	12768	23171	7706	21950	0.527	-0.924	-0.527	0.924	8.97476e-38	37.047	0.0065	0.0141	0.0072
SNX22	0.923	1.75391	ENSG00000157734.13	ENSG00000157734	34	73	63	25	60	47	28	41	21	17	21	31	22	39	34	22	17	35	32	20	69	21	18	23	69	101	114	53	45	27	40.75	50	26	28	30	68	0.528	-0.923	-0.528	0.923	0.0176234	1.75391	0.1557	0.1623	0.1566
ZNF678	0.923	13.4875	ENSG00000181450.17	ENSG00000181450	316	439	317	382	395	316	188	193	152	178	214	215	413	368	392	449	521	402	235	175	177	199	170	177	575	472	591	552	418	488	335.94	361	190	424	189	516	0.527	-0.923	-0.527	0.923	3.25442e-14	13.4875	0.0142	0.0318	0.0168
ST13	0.923	30.305	ENSG00000100380.13	ENSG00000100380	27136	25800	26838	25542	33460	28741	14184	13360	14542	15579	13238	17443	28831	27463	28099	28804	31211	30065	17265	17377	16203	17411	20179	16892	31555	25069	32876	33911	30290	32419	24059.4	27920	14724	29079	17554	31020	0.527	-0.923	-0.527	0.923	4.95414e-31	30.305	0.0082	0.014	0.0088
MKL1	0.922	10.7303	ENSG00000196588.14	ENSG00000196588	1988	2544	2619	3075	2201	3194	1266	1439	1271	1581	1444	1241	2000	1964	1967	2138	2707	2334	1317	1381	1339	1849	1369	1514	1941	3155	2174	2217	1775	3133	2004.55	2604	1374	2185	1462	2399	0.528	-0.922	-0.528	0.922	1.86085e-11	10.7303	0.0278	0.0168	0.025
OGFR-AS1	0.92	0.950641	ENSG00000229873.1	ENSG00000229873	4	18	19	8	10	4	6	10	3	4	2	9	43	29	31	22	23	17	4	4	13	4	8	4	30	17	52	77	49	15	17.79	10	6	28	6	40	0.528	-0.92	-0.528	0.92	0.112036	0.950641	0.2268	0.354	0.2515
ZC3H3	0.92	8.80568	ENSG00000014164.6	ENSG00000014164	1656	2252	2526	2727	2390	2915	1207	1251	1060	1442	1476	1206	1524	1317	1551	1603	2229	1623	720	888	867	1199	862	1148	1134	1581	1152	1464	1462	2078	1550.23	2411	1274	1641	947	1478	0.528	-0.92	-0.528	0.92	1.56429e-09	8.80568	0.0345	0.0177	0.0307
SFI1	0.92	12.949	ENSG00000198089.15	ENSG00000198089	1208	1416	1284	1415	1103	1251	610	775	576	647	864	584	1067	767	1015	1041	1042	958	715	566	741	726	661	793	626	1007	590	868	699	808	880.77	1280	676	982	700	766	0.528	-0.92	-0.528	0.92	1.12458e-13	12.949	0.02	0.0207	0.02
RALB	0.92	32.5192	ENSG00000144118.13	ENSG00000144118	6432	6206	6284	5654	7301	6451	3404	3386	3499	3465	2958	3542	9266	8910	9347	8969	9413	9040	4734	4392	4206	4038	4393	3990	7138	4957	7521	6987	6718	6298	5963.27	6388	3376	9158	4292	6603	0.529	-0.92	-0.529	0.92	3.02579e-33	32.5192	0.0066	0.0148	0.008
TMEM262	0.919	0.150357	ENSG00000187066.8	ENSG00000187066		4		4				2			2	1							1	3					4	3	3	9			1.16	1	1		1	3	0.529	-0.919	-0.529	0.919	0.707364	0.150357	3.2836	5.2156	4.0111
CHI3L2	0.919	6.00566	ENSG00000064886.13	ENSG00000064886	112	126	102	166	173	149	63	53	84	70	63	103	218	198	157	156	154	159	131	78	64	67	86	76	185	152	203	159	202	164	129.05	138	73	174	84	178	0.529	-0.919	-0.529	0.919	9.8706e-07	6.00566	0.0329	0.0607	0.0377
MYO3B	0.918	0.214019	ENSG00000071909.18	ENSG00000071909	5	2		2		1		2	3				2	6		13	9	7					2	2						2	1.92	2	1	6	1		0.529	-0.918	-0.529	0.918	0.610916	0.214019	1.5383	3.1717	2.1063
NDUFB3	0.918	12.792	ENSG00000119013.8	ENSG00000119013	5721	3643	3651	3165	4232	3677	2265	2365	2169	1880	1825	2251	4060	4779	3793	4299	4009	4049	2701	2541	2600	2036	2692	2213	4913	2872	4047	4265	4411	3462	3352.78	4015	2126	4165	2464	3995	0.529	-0.918	-0.529	0.918	1.61423e-13	12.792	0.0223	0.0156	0.0208
NFU1	0.918	13.7237	ENSG00000169599.12	ENSG00000169599	3412	2605	2697	2278	3306	2709	1506	1475	1534	1474	1234	1778	3338	3664	3419	3696	3162	3574	1959	1634	1714	1491	2015	1550	3352	2075	3861	3164	3278	2628	2519.35	2834	1500	3476	1727	3060	0.529	-0.918	-0.529	0.918	1.88914e-14	13.7237	0.019	0.0162	0.0192
TONSL	0.917	5.83267	ENSG00000160949.16	ENSG00000160949	1759	2160	2002	2347	1449	2122	1083	1151	890	998	1537	613	746	939	1096	863	1170	795	506	704	703	769	536	792	568	1017	446	845	578	875	1068.57	1973	1045	935	668	722	0.53	-0.917	-0.53	0.917	1.47006e-06	5.83267	0.0529	0.0195	0.0471
DNMT3B	0.917	6.68955	ENSG00000088305.18	ENSG00000088305	327	560	485	559	400	455	194	268	263	255	303	190	246	331	278	278	301	343	122	127	187	150	79	141	206	338	200	241	165	225	273.92	464	246	296	134	229	0.529	-0.917	-0.529	0.917	2.04385e-07	6.68955	0.0395	0.0359	0.0387
SPG7	0.917	19.8826	ENSG00000197912.14	ENSG00000197912	3389	3664	3615	3853	3597	3618	1922	1914	1779	1876	2272	1750	2690	2702	3173	2832	2883	2894	1509	1728	1659	1748	1786	1766	2387	4087	2248	2686	2764	2993	2592.85	3623	1919	2862	1699	2861	0.53	-0.917	-0.53	0.917	1.31028e-20	19.8826	0.0138	0.0161	0.0131
LMAN2L	0.917	22.3757	ENSG00000114988.11	ENSG00000114988	2531	2570	2711	2686	3572	2868	1444	1525	1403	1538	1203	1852	3857	3848	3835	3908	3743	3471	2048	1733	1818	1759	2265	1722	3069	3293	3109	3135	3167	2691	2612.42	2823	1494	3777	1891	3077	0.529	-0.917	-0.529	0.917	4.20978e-23	22.3757	0.0112	0.0161	0.0115
AP5Z1	0.917	28.9047	ENSG00000242802.6	ENSG00000242802	3455	3485	3493	3668	3380	3728	1809	1931	1710	1997	2069	1711	4009	3710	3982	3726	4102	3571	1300	1346	1531	1500	1446	1388	2132	3055	2019	2370	2555	2887	2635.52	3535	1871	3850	1418	2503	0.529	-0.917	-0.529	0.917	1.24551e-29	28.9047	0.0078	0.0161	0.0088
STK25	0.916	67.013	ENSG00000115694.14	ENSG00000115694	5280	5343	4841	4847	5388	5010	2547	2701	2845	2731	2744	2703	7680	7785	8037	7472	7199	6908	2971	3133	3100	2815	3121	3001	7176	6764	7413	7123	8437	7103	5140.71	5118	2712	7514	3024	7336	0.53	-0.916	-0.53	0.916	9.70613e-68	67.013	0.0026	0.015	0.0037
GOLGA6L5P	0.915	0.281488	ENSG00000230373.8	ENSG00000230373	10	30	13	13		2	6	10		5	17		7		3		7	4		4	2		2	5		11				5	5.17	11	6	4	2	3	0.53	-0.915	-0.53	0.915	0.523012	0.281488	2.009	1.1832	1.7667
CDH17	0.915	0.461859	ENSG00000079112.9	ENSG00000079112	7	4	8	2	9	11			9	5	6	1	11	24	10	10	9	10	4	17	2	2		2	22	25		2	12	5	7.61	7	4	12	4	11	0.53	-0.915	-0.53	0.915	0.345256	0.461859	0.7316	0.809	0.749
UCN	0.915	0.858022	ENSG00000163794.6	ENSG00000163794	63	17	38	41	6	27	9	29	14	17	11	22	42	40	45	31	39	25	39	16	19	25	2	8	40	83	59	1	55	18	29.4	32	17	37	18	43	0.53	-0.915	-0.53	0.915	0.138669	0.858022	0.4236	0.2196	0.379
ICAM5	0.915	2.75806	ENSG00000105376.4	ENSG00000105376	182	187	132	233	63	130	72	96	83	99	107	35	294	238	258	210	311	222	159	160	243	172	111	124	222	541	224	190	231	430	191.9	154	82	256	162	306	0.531	-0.915	-0.531	0.915	0.00174557	2.75806	0.1139	0.0453	0.0989
PKD1L2	0.915	3.45764	ENSG00000166473.17	ENSG00000166473	85	96	76	84	46	75	30	51	33	38	46	46	166	111	152	79	126	69	109	59	58	57	105	71	67	48	94	89	85	56	76.92	77	41	117	76	73	0.53	-0.915	-0.53	0.915	0.000348626	3.45764	0.0624	0.0925	0.0677
WASHC2C	0.915	22.3335	ENSG00000172661.17	ENSG00000172661	4022	5233	5277	5745	4461	5478	2532	2584	2740	2806	2934	2429	3473	3283	3320	3171	3900	3598	1680	1631	1890	1799	1513	2000	1976	2186	2374	2164	1858	2689	3024.88	5036	2671	3458	1752	2208	0.53	-0.915	-0.53	0.915	4.63941e-23	22.3335	0.0108	0.0158	0.0116
RPSAP47	0.914	0.375675	ENSG00000188856.6	ENSG00000188856		2	6	5	4	5				1	2	9	7	2		5	10	4	4	4		4	6	5	8		6	9	10	2	4.02	4	2	5	4	6	0.531	-0.914	-0.531	0.914	0.421041	0.375675	0.7218	1.5174	0.9084
ZMIZ1	0.913	3.98959	ENSG00000108175.16	ENSG00000108175	4736	7241	7294	8962	4031	7799	3625	3517	3034	3990	4864	2248	4290	3746	4620	3781	5108	4420	2488	3258	3620	4132	2034	4076	3289	5704	2783	4624	2723	6263	4409.98	6677	3546	4328	3268	4231	0.531	-0.913	-0.531	0.913	0.000102426	3.98959	0.0709	0.0152	0.0604
IFT172	0.913	5.85431	ENSG00000138002.14	ENSG00000138002	991	1324	1220	1540	972	1390	547	729	634	730	822	489	844	726	844	1149	1089	1037	467	540	692	662	483	632	608	1418	515	811	624	940	848.95	1240	658	948	579	819	0.531	-0.913	-0.531	0.913	1.3986e-06	5.85431	0.0529	0.0209	0.0461
RNF103	0.913	17.0079	ENSG00000239305.6	ENSG00000239305	1478	1343	1379	1397	1427	1463	788	844	750	724	724	680	1686	1516	1577	1526	1577	1613	643	601	605	586	528	601	2143	3246	1681	1874	1808	2025	1294.42	1414	752	1582	594	2130	0.531	-0.913	-0.531	0.913	9.82051e-18	17.0079	0.0141	0.0185	0.0147
CKAP4	0.913	29.5128	ENSG00000136026.13	ENSG00000136026	25768	22236	23197	24024	25098	24644	12859	13228	12934	13212	12382	12375	22316	22957	23079	22405	24094	22743	13669	15755	14709	15746	13923	15514	20989	33214	20700	22725	22835	23656	19766.2	24161	12832	22932	14886	24020	0.531	-0.913	-0.531	0.913	3.07032e-30	29.5128	0.0091	0.0141	0.0088
EXT1	0.913	47.5255	ENSG00000182197.10	ENSG00000182197	14929	17213	18093	17788	18525	18414	9568	9132	9398	9767	8953	8912	19426	18455	18345	20103	19760	20585	11063	11968	11992	11684	10290	12235	34866	41761	31903	35520	34023	37634	18743.5	17494	9288	19446	11539	35951	0.531	-0.913	-0.531	0.913	2.98204e-48	47.5255	0.0044	0.0141	0.0054
IL37	0.912	0.294787	ENSG00000125571.9	ENSG00000125571	4	13	4			9		2	2	4	6	3	2	18			5	10		11	2			11	12	6	20	13		5	5.4	5	3	6	4	9	0.531	-0.912	-0.531	0.912	0.50724	0.294787	1.6329	1.1354	1.5026
TRAC	0.912	0.408079	ENSG00000277734.7	ENSG00000277734	4	9	8	2	4	8	5		9	1	3	1	5	4		14	3	6	6		2	4	24	6				2		5	4.53	6	3	5	7	1	0.532	-0.912	-0.532	0.912	0.39077	0.408079	0.7554	1.3506	0.8881
ADSSL1	0.911	6.44081	ENSG00000185100.10	ENSG00000185100	122	104	130	78	68	109	47	52	64	66	55	41	143	201	174	164	243	161	182	175	180	189	168	209	175	164	221	147	141	132	136.91	102	54	181	184	163	0.532	-0.911	-0.532	0.911	3.62399e-07	6.44081	0.025	0.058	0.0306
TRAPPC13	0.911	16.8525	ENSG00000113597.17	ENSG00000113597	1993	1952	1843	1615	1836	1573	973	816	1048	925	834	1155	2051	1821	2078	1922	1747	1861	997	750	813	718	1073	758	1880	1539	2258	1836	1785	1673	1470.84	1802	958	1913	852	1828	0.532	-0.911	-0.532	0.911	1.40441e-17	16.8525	0.015	0.0179	0.015
MALINC1	0.91	4.28038	ENSG00000245146.6	ENSG00000245146	101	120	78	108	96	91	65	44	40	46	80	43	111	114	142	90	86	80	72	95	67	77	125	53	123	76	136	78	112	125	89.13	99	53	104	82	108	0.532	-0.91	-0.532	0.91	5.24344e-05	4.28038	0.048	0.0817	0.0532
IL10RB	0.91	22.6484	ENSG00000243646.9	ENSG00000243646	1764	1333	1476	1320	1816	1503	853	763	808	797	762	917	2140	2371	2073	2256	2203	1978	1535	1408	1299	1308	1787	1374	1890	2255	2315	1941	2210	1894	1611.58	1535	817	2170	1452	2084	0.532	-0.91	-0.532	0.91	2.24705e-23	22.6484	0.0098	0.0175	0.0108
SHC4	0.909	4.419	ENSG00000185634.11	ENSG00000185634	72	67	66	79	118	78	43	39	24	61	46	40	134	167	94	86	98	120	69	74	32	74	67	65	247	262	191	297	251	290	111.66	80	42	116	64	256	0.533	-0.909	-0.533	0.909	3.81063e-05	4.419	0.0418	0.068	0.0479
TPP1	0.909	9.7396	ENSG00000166340.15	ENSG00000166340	15499	23503	23089	26614	19855	27187	11695	11758	11626	12986	13813	10432	20955	18270	20143	20874	25893	23005	9427	12223	11865	14356	9048	14036	19363	32501	18889	23519	20878	28927	18407.6	22624	12052	21523	11826	24013	0.533	-0.909	-0.533	0.909	1.8214e-10	9.7396	0.0302	0.0141	0.0273
TMEM140	0.908	16.6288	ENSG00000146859.6	ENSG00000146859	735	984	1032	925	1038	974	433	543	519	553	430	551	738	768	770	748	783	740	390	477	421	405	436	391	503	796	591	734	742	528	655.92	948	505	758	420	649	0.533	-0.908	-0.533	0.908	2.35081e-17	16.6288	0.013	0.023	0.0145
DYNC2LI1	0.908	17.1042	ENSG00000138036.18	ENSG00000138036	715	743	558	618	642	578	346	346	319	335	362	348	689	675	716	649	607	593	415	423	315	326	438	426	808	612	922	684	610	701	550.56	642	343	655	390	723	0.533	-0.908	-0.533	0.908	7.86747e-18	17.1042	0.0113	0.0248	0.0134
PLPP1	0.908	21.8725	ENSG00000067113.16	ENSG00000067113	2225	1924	1980	1978	2329	1967	1030	1119	1156	1167	1086	1049	1991	2403	2448	2264	2142	2268	1492	1359	1226	1275	1460	1121	2479	3316	2740	2255	2251	2120	1854.01	2067	1101	2253	1322	2527	0.533	-0.908	-0.533	0.908	1.34121e-22	21.8725	0.0107	0.0171	0.0113
VAT1	0.908	24.1306	ENSG00000108828.15	ENSG00000108828	42639	41768	44048	46426	62177	54199	23853	24332	25754	27914	24318	29056	64298	63488	63939	69501	69107	62777	30102	30537	28563	32359	34874	29545	52804	50349	54670	59156	68494	56679	45590.8	48543	25871	65518	30997	57025	0.533	-0.908	-0.533	0.908	7.40363e-25	24.1306	0.0108	0.0139	0.0108
SIX1	0.908	29.1182	ENSG00000126778.8	ENSG00000126778	1119	1137	1079	1228	1263	1219	662	598	623	686	545	639	1161	1229	1172	1265	1382	1406	480	461	423	556	494	424	868	1109	1025	934	996	865	901.63	1174	626	1269	473	966	0.533	-0.908	-0.533	0.908	7.61713e-30	29.1182	0.006	0.0205	0.0079
SNX19	0.908	30.416	ENSG00000120451.10	ENSG00000120451	3168	4424	4066	4690	4224	4234	2177	2166	2106	2384	2424	1960	4602	4079	4431	4519	4392	4643	1979	2076	2224	2157	1813	1971	4560	5097	4186	4255	4148	4310	3448.8	4134	2203	4444	2037	4426	0.533	-0.908	-0.533	0.908	3.83706e-31	30.416	0.0068	0.0155	0.0082
FBXO27	0.907	0.829787	ENSG00000161243.8	ENSG00000161243	9	5	4	17	9	20	2	4		10	6	12	27	24	16	8	10	22	11	6		8	10	8	23	8	21	25	15	17	11.85	11	6	18	7	18	0.533	-0.907	-0.533	0.907	0.147984	0.829787	0.252	0.5246	0.313
EDN1	0.907	6.31554	ENSG00000078401.6	ENSG00000078401	136	99	111	123	150	149	82	55	78	77	58	58	111	73	110	92	91	106	82	76	120	91	133	70	321	360	239	246	245	235	132.56	128	68	97	95	274	0.533	-0.907	-0.533	0.907	4.83568e-07	6.31554	0.0282	0.0594	0.0335
AMZ1	0.906	0.124515	ENSG00000174945.13	ENSG00000174945				7			4									5	2	2	6						4		6		10	2	1.57	1	1	2	1	4	0.534	-0.906	-0.534	0.906	0.750733	0.124515	6.7668	3.8568	5.5161
CCDC87	0.906	2.97232	ENSG00000182791.4	ENSG00000182791	48	55	47	50	58	51	22	19	35	31	32	24	20	34	71	59	51	45	26	44	44	23	18	44	48	72	45	42	39	59	41.89	52	27	47	33	51	0.533	-0.906	-0.533	0.906	0.00106581	2.97232	0.054	0.1582	0.0731
PLEKHH2	0.906	4.28489	ENSG00000152527.13	ENSG00000152527	231	391	319	380	169	256	136	154	146	166	222	107	263	174	214	202	178	249	87	110	197	157	113	158	204	259	149	150	117	176	194.41	291	155	213	137	176	0.533	-0.906	-0.533	0.906	5.18936e-05	4.28489	0.0635	0.0449	0.0607
ACBD6	0.906	38.7123	ENSG00000230124.6	ENSG00000230124	4396	3725	3825	3515	4564	4021	1936	2049	2114	2188	2117	2426	4819	5094	4691	4936	4752	4878	2320	2335	2051	2034	2383	2222	3466	3190	3648	3700	4080	3631	3370.29	4008	2138	4862	2224	3619	0.534	-0.906	-0.534	0.906	1.93939e-39	38.7123	0.0052	0.0156	0.0063
PTPRU	0.905	1.11559	ENSG00000060656.19	ENSG00000060656	33	24	16	5	15	13	9	19	3	10	11	4	57	32	55	72	58	41	17	17	23	7		11	40	19	39	54	51	59	27.11	18	9	52	12	44	0.534	-0.905	-0.534	0.905	0.0766327	1.11559	0.2239	0.237	0.2271
FBXL15	0.905	9.81357	ENSG00000107872.12	ENSG00000107872	1581	995	909	1215	1457	1149	694	675	588	622	719	604	1136	1834	1919	1621	1482	1404	971	785	695	906	943	717	1425	1497	1596	1141	1756	1108	1138.14	1218	650	1566	836	1420	0.534	-0.905	-0.534	0.905	1.53614e-10	9.81357	0.0266	0.0191	0.026
LIPA	0.905	41.043	ENSG00000107798.17	ENSG00000107798	9073	9877	9872	9602	11069	10303	5263	5024	5303	5359	5044	5941	12708	11438	12129	11470	12208	12032	6755	6911	6223	6770	6838	6444	12441	16467	13057	13872	11596	12892	9466.01	9966	5322	11998	6657	13388	0.534	-0.905	-0.534	0.905	9.05661e-42	41.043	0.0054	0.0144	0.0061
GRASP	0.904	0.282666	ENSG00000161835.10	ENSG00000161835	7	7	9	7	4	4	6	6	3		2	4	5		8		4	19	4	2				2		3	30				4.5	6	4	6	1	6	0.534	-0.904	-0.534	0.904	0.521596	0.282666	1.7245	1.3583	1.628
C3orf20	0.904	0.289502	ENSG00000131379.9	ENSG00000131379		11	9	2	3	4	1	6	2		7		5		1		5	4				4		3	9	3	6	4		2	3.03	5	3	2	1	4	0.535	-0.904	-0.535	0.904	0.51345	0.289502	1.3265	2.0077	1.4937
PCNPP3	0.904	0.39834	ENSG00000213344.2	ENSG00000213344	14	4	4	3	2	13	2	2	5	5	2	6	5	28	3	12		5	2		3	8			14	6	45	27	24		8.11	7	4	9	2	19	0.534	-0.904	-0.534	0.904	0.399632	0.39834	0.9875	0.7596	0.935
CD72	0.904	1.04962	ENSG00000137101.12	ENSG00000137101	13	28	8	12	9	11	4	6	2	17	10	4	60	24	47	49	19	12	24	15	12	19	10	11	56	55	27	22	39	61	22.84	14	7	35	15	43	0.534	-0.904	-0.534	0.904	0.0892035	1.04962	0.2169	0.2787	0.2287
SLC16A5	0.904	5.66226	ENSG00000170190.15	ENSG00000170190	151	219	194	242	228	179	108	109	59	97	176	97	229	252	208	201	153	146	133	123	120	131	115	107	223	270	205	334	306	290	180.17	202	108	198	122	271	0.534	-0.904	-0.534	0.904	2.17641e-06	5.66226	0.0398	0.0474	0.0419
SPEF2	0.904	17.7553	ENSG00000152582.13	ENSG00000152582	286	303	328	317	291	301	152	134	176	167	183	161	440	333	368	335	317	407	289	283	321	307	305	260	766	917	667	759	682	682	374.65	304	162	367	294	746	0.534	-0.904	-0.534	0.904	1.75656e-18	17.7553	0.0075	0.0299	0.0107
HCST	0.903	0.664129	ENSG00000126264.9	ENSG00000126264	13	11	5	2	10	8	2		7	4	2	11	7	8	14	28	7	12	17	4	16	2	2	17	20	18	8	36	24	32	11.52	8	4	13	10	23	0.535	-0.903	-0.535	0.903	0.216706	0.664129	0.3796	0.539	0.412
QRICH2	0.903	0.735083	ENSG00000129646.14	ENSG00000129646	48	70	58	59	9	46	37	23	26	14	50	4	2	22	25	28	26	33	2	23	2	20	6	9	25	25	3	11	2	29	24.63	48	26	23	10	16	0.535	-0.903	-0.535	0.903	0.184042	0.735083	0.527	0.2594	0.4675
KCTD18	0.903	26.8452	ENSG00000155729.12	ENSG00000155729	1339	1223	1349	1288	1483	1080	693	713	668	651	683	741	1878	1531	1698	1470	1622	1616	896	896	887	912	1080	925	1965	1455	1908	1916	1749	1619	1264.48	1294	692	1636	933	1769	0.535	-0.903	-0.535	0.903	1.42825e-27	26.8452	0.0069	0.0186	0.0086
TMEFF1	0.902	0.29177	ENSG00000241697.4	ENSG00000241697	1	1		8	9	8	6	4		1	4		5	6	7			11	7		1	1		3	1	7		2	17	23	4.4	4	2	5	2	8	0.535	-0.902	-0.535	0.902	0.510775	0.29177	1.4698	1.3893	1.4512
SPAG4	0.902	11.5231	ENSG00000061656.9	ENSG00000061656	577	496	453	409	480	509	234	190	253	281	262	342	6594	6854	6707	6666	5833	5124	4616	4076	4178	3856	5890	4027	8684	9320	10443	8473	11504	7379	4157.03	487	260	6296	4440	9300	0.535	-0.902	-0.535	0.902	2.99865e-12	11.5231	0.0218	0.0152	0.0202
RDH8	0.901	0.13296	ENSG00000080511.3	ENSG00000080511		2		5	4	2			7				2			3	10								2			4			1.39	2	1	2		1	0.536	-0.901	-0.536	0.901	0.736275	0.13296	5.8676	4.3663	5.2453
SLC3A1	0.901	0.457431	ENSG00000138079.13	ENSG00000138079	6	4	2	5	24	2	2	2	9	7	2	1	11		7	10			4	1	2	2	6	3	6	8	8	7	7	2	4.96	7	4	5	3	6	0.536	-0.901	-0.536	0.901	0.348794	0.457431	0.6285	1.2333	0.7396
MAML2	0.901	7.33569	ENSG00000184384.13	ENSG00000184384	991	1538	1526	1739	1113	1467	749	746	667	819	924	579	828	716	818	679	916	836	599	590	667	724	516	610	1029	1644	928	1240	784	1777	958.66	1396	747	799	618	1234	0.535	-0.901	-0.535	0.901	4.61649e-08	7.33569	0.0381	0.0201	0.0354
FADS1	0.901	37.2369	ENSG00000149485.18	ENSG00000149485	14471	18962	18208	19995	21154	21525	9947	9832	9872	10732	10148	10669	22565	21856	21410	21483	22849	22598	12828	13297	12796	13258	12561	12430	22027	26706	21478	24934	23760	24371	17624.1	19052	10200	22127	12862	23879	0.535	-0.901	-0.535	0.901	5.79542e-38	37.2369	0.0055	0.0141	0.0068
DYNC1I2	0.901	71.4199	ENSG00000077380.15	ENSG00000077380	11543	11302	11559	10591	11040	10869	6309	6053	6239	5789	5494	5941	13267	12312	12329	12012	12624	13204	6492	6518	6656	5928	6345	6187	13863	15114	14753	14225	12083	13867	10017.1	11151	5971	12625	6354	13984	0.535	-0.901	-0.535	0.901	3.80297e-72	71.4199	0.0024	0.0144	0.0034
FAM228A	0.899	0.153497	ENSG00000186453.12	ENSG00000186453	4				2	4		6						6	3			4						2	4	3	3		2		1.41	2	1	2		2	0.536	-0.899	-0.536	0.899	0.702269	0.153497	3.6442	4.3026	3.8762
AK6	0.899	14.6967	ENSG00000085231.13	ENSG00000085231	3291	2139	2085	1952	1972	2017	1271	1261	1255	1044	1142	1249	1910	1891	1807	1793	1557	1767	887	880	865	844	824	906	1358	927	1252	1408	980	1083	1453.96	2243	1204	1788	868	1168	0.536	-0.899	-0.536	0.899	2.01051e-15	14.6967	0.018	0.0179	0.017
SCYL3	0.899	18.8223	ENSG00000000457.13	ENSG00000000457	693	861	729	775	859	815	408	398	436	416	436	441	919	955	801	863	797	994	488	431	467	496	700	417	787	897	797	930	814	783	686.71	789	422	888	500	835	0.536	-0.899	-0.536	0.899	1.50543e-19	18.8223	0.0104	0.0226	0.0121
MLLT11	0.899	21.1347	ENSG00000213190.3	ENSG00000213190	1040	1021	1201	984	1218	1215	637	630	543	629	550	589	853	978	996	922	1014	876	473	590	590	515	629	560	647	524	658	822	644	772	777.29	1113	596	940	560	678	0.536	-0.899	-0.536	0.899	7.33369e-22	21.1347	0.0092	0.0216	0.011
MSTO1	0.898	14.218	ENSG00000125459.14	ENSG00000125459	871	1136	844	1082	1036	1011	516	483	652	459	525	576	855	746	852	739	708	695	300	283	382	326	380	250	498	647	799	633	601	650	651.23	997	535	766	320	638	0.537	-0.898	-0.537	0.898	6.054e-15	14.218	0.0158	0.0231	0.0169
PARD3	0.898	32.3884	ENSG00000148498.15	ENSG00000148498	2870	3085	3045	3297	3185	3313	1775	1743	1505	1685	1756	1625	2705	2838	2723	2680	2730	2819	1571	1564	1677	1642	1163	1576	3596	3426	3827	3848	3224	4303	2559.82	3132	1682	2749	1532	3704	0.537	-0.898	-0.537	0.898	4.08924e-33	32.3884	0.0059	0.0162	0.0074
STXBP5	0.898	32.6751	ENSG00000164506.14	ENSG00000164506	3084	3810	4059	4265	3617	3537	2178	1861	1987	2031	2034	1912	4356	4485	4417	4328	4341	4621	1664	1559	1699	1643	1470	1724	4380	4746	4732	4072	3466	4312	3213.01	3729	2000	4425	1626	4285	0.537	-0.898	-0.537	0.898	2.11309e-33	32.6751	0.006	0.0157	0.0074
NCKAP1	0.898	40.714	ENSG00000061676.14	ENSG00000061676	16731	18617	18712	19823	17514	17135	9715	9295	10122	9472	10132	9524	18883	18821	19818	19555	19180	22355	7976	8446	8257	8289	7450	8280	14338	13861	15135	13640	10592	14110	13859.3	18089	9710	19769	8116	13613	0.537	-0.898	-0.537	0.898	1.93185e-41	40.714	0.0049	0.0142	0.0061
OVGP1	0.897	0.38131	ENSG00000085465.12	ENSG00000085465	10	11	25	11		15	7	8	10	2	6	4	2	14		3		20		4	13	4		11	19	14		9	2	2	7.54	12	6	6	5	8	0.537	-0.897	-0.537	0.897	0.415614	0.38131	1.1354	0.8165	1.0582
QPCT	0.897	0.693782	ENSG00000115828.15	ENSG00000115828	4	11	6	17	13	7	4		9	4	5	10	18	6	5	13	10	6	2	4	5	4	21	3	5	15	45	27	27	12	10.6	10	5	10	6	22	0.537	-0.897	-0.537	0.897	0.202403	0.693782	0.3554	0.5848	0.398
PTCH1	0.897	4.30978	ENSG00000185920.15	ENSG00000185920	263	386	349	406	301	301	158	223	152	192	249	104	307	219	212	297	311	374	242	275	391	345	158	340	420	657	373	322	312	522	305.35	334	180	287	292	434	0.537	-0.897	-0.537	0.897	4.9003e-05	4.30978	0.0662	0.0336	0.0596
PACS2	0.897	15.5459	ENSG00000179364.13	ENSG00000179364	3971	4659	4327	4295	2977	4338	2306	2469	1982	2136	2500	1803	3007	3171	2909	2783	3564	2819	1795	1937	2065	2138	1456	2063	1908	2379	2160	2200	2171	2749	2701.21	4094	2199	3042	1909	2261	0.537	-0.897	-0.537	0.897	2.84486e-16	15.5459	0.0153	0.016	0.0162
NDUFS1	0.897	56.6412	ENSG00000023228.13	ENSG00000023228	8378	9044	8922	9644	10411	9455	4969	4531	4940	4976	5008	5570	8808	8426	8623	8884	8649	9196	4349	4565	4290	4399	5085	4217	7858	8657	8678	8325	7916	8288	7168.68	9309	4999	8764	4484	8287	0.537	-0.897	-0.537	0.897	2.28473e-57	56.6412	0.0034	0.0146	0.0043
TP53INP1	0.896	10.1252	ENSG00000164938.13	ENSG00000164938	412	476	490	488	359	375	272	272	165	197	208	285	692	750	648	830	694	742	380	383	428	451	301	366	1170	1139	749	992	806	1073	553.03	433	233	726	385	988	0.538	-0.896	-0.538	0.896	7.49531e-11	10.1252	0.0214	0.0247	0.0228
ARHGEF37	0.896	13.804	ENSG00000183111.11	ENSG00000183111	482	509	479	462	387	504	288	277	203	266	255	229	1984	1729	1754	1653	1869	1908	542	795	805	747	540	686	707	694	991	888	913	935	815.99	470	253	1816	686	855	0.537	-0.896	-0.537	0.896	1.57022e-14	13.804	0.015	0.0212	0.016
DUSP12	0.896	16.1094	ENSG00000081721.11	ENSG00000081721	2112	1532	1665	1327	1583	1482	980	885	884	809	769	889	1670	1727	1674	1483	1395	1331	727	755	838	619	704	700	1513	1018	1393	1188	1305	1099	1201.88	1617	869	1547	724	1253	0.537	-0.896	-0.537	0.896	7.77339e-17	16.1094	0.0145	0.0188	0.0151
RRP15	0.896	33.8772	ENSG00000067533.5	ENSG00000067533	3683	3039	3335	2970	3153	3053	1786	1754	1472	1782	1713	1830	2479	2661	2570	2446	2348	2323	1211	1184	1177	965	1278	999	2040	1839	1923	2067	1729	1893	2090.02	3206	1723	2471	1136	1915	0.538	-0.896	-0.538	0.896	1.32677e-34	33.8772	0.0057	0.0167	0.0071
NEXN	0.895	8.52058	ENSG00000162614.18	ENSG00000162614	3102	3156	3165	2798	1949	2758	1599	1720	1512	1402	1787	1085	1293	1425	1315	1470	1674	1532	817	1089	966	1085	611	1251	2032	2081	1758	2021	1361	2438	1741.78	2821	1518	1452	970	1948	0.538	-0.895	-0.538	0.895	3.01595e-09	8.52058	0.0332	0.0173	0.0301
SEPTIN5	0.895	40.6815	ENSG00000184702.18	ENSG00000184702	1939	2003	2146	1906	1855	1903	1071	1208	1092	1047	965	943	2157	2262	2509	1994	2327	2010	1481	1518	1506	1526	1347	1511	3082	3123	3097	3175	3367	3566	1987.88	1959	1054	2210	1482	3235	0.538	-0.895	-0.538	0.895	2.08228e-41	40.6815	0.0042	0.0168	0.0056
CRB1	0.893	0.363614	ENSG00000134376.15	ENSG00000134376		4	10		19	5	6	2	6	1	2	4		2	3	9	10	4	2	2	2		6	9	10	14		2	2	10	4.86	6	4	5	4	6	0.539	-0.893	-0.539	0.893	0.432898	0.363614	0.9802	1.2599	1.0365
ESRRG	0.893	1.13955	ENSG00000196482.16	ENSG00000196482	9	14	10	8	12	13	9	2	3	8	5	7	16	28	8	20	12	18	4	15	14	6	8	9	12	6	9	13	2	10	10.39	11	6	17	9	9	0.538	-0.893	-0.538	0.893	0.0725191	1.13955	0.0702	0.5964	0.1719
GRAMD1C	0.893	5.56976	ENSG00000178075.19	ENSG00000178075	146	143	133	144	115	106	83	91	48	61	64	78	88	122	136	92	106	131	73	116	98	66	113	128	173	145	124	168	114	200	113.63	131	71	112	99	154	0.538	-0.893	-0.538	0.893	2.69303e-06	5.56976	0.0325	0.067	0.0384
GPR146	0.893	8.26732	ENSG00000164849.9	ENSG00000164849	127	111	127	137	94	163	64	86	68	53	67	74	846	694	662	670	818	686	357	341	437	532	415	361	541	807	552	584	697	571	391.33	126	69	729	407	625	0.538	-0.893	-0.538	0.893	5.40356e-09	8.26732	0.0195	0.0293	0.0219
PPIB	0.893	21.5725	ENSG00000166794.4	ENSG00000166794	47020	35630	37851	34185	46276	41971	21005	21915	22619	22164	18231	24850	43399	44161	42222	43769	41873	40510	28736	28644	27910	25555	33733	26960	59965	81744	64661	67598	76941	58392	40349.7	40489	21797	42656	28590	68217	0.538	-0.893	-0.538	0.893	2.67603e-22	21.5725	0.0114	0.0139	0.0117
AMDHD2	0.893	23.9782	ENSG00000162066.14	ENSG00000162066	4919	4502	4104	3981	4132	4152	2348	2472	2161	2176	2677	2057	3122	3659	3533	3523	3287	2800	1870	1942	1785	1882	1991	1637	2441	2946	2657	2577	3364	2345	2901.47	4298	2315	3321	1851	2722	0.538	-0.893	-0.538	0.893	1.05141e-24	23.9782	0.0095	0.0159	0.0102
RAPGEF5	0.892	3.95252	ENSG00000136237.18	ENSG00000136237	142	214	196	199	139	212	92	88	136	85	108	87	121	111	71	65	112	94	43	117	77	53	50	65	120	142	67	78	72	82	107.89	184	99	96	68	94	0.539	-0.892	-0.539	0.892	0.000111552	3.95252	0.0601	0.0699	0.062
MARCHF3	0.892	8.47284	ENSG00000173926.5	ENSG00000173926	245	241	304	175	299	266	155	114	131	119	144	160	422	478	410	453	370	373	163	171	155	123	225	132	647	582	594	742	910	645	331.62	255	137	418	162	687	0.539	-0.892	-0.539	0.892	3.36636e-09	8.47284	0.0242	0.032	0.0258
PLEKHM1	0.892	15.0952	ENSG00000225190.10	ENSG00000225190	2776	3578	3618	3933	2917	3859	1713	1952	1936	1967	1917	1661	3797	3236	3625	3468	3729	3477	1182	1331	1353	1456	1016	1479	1081	1655	1008	1201	1163	1485	2285.71	3447	1858	3555	1303	1266	0.539	-0.892	-0.539	0.892	8.03201e-16	15.0952	0.0166	0.0164	0.0164
ABHD5	0.892	18.1118	ENSG00000011198.7	ENSG00000011198	2284	2593	2622	2531	3461	2513	1345	1319	1499	1461	1293	1701	3117	2984	2808	3177	2960	3005	1244	1285	1043	1196	1489	1089	2799	2155	3112	2956	2670	3088	2226.67	2667	1436	3008	1224	2797	0.539	-0.892	-0.539	0.892	7.72971e-19	18.1118	0.0133	0.0165	0.0135
PPM1M	0.892	20.2558	ENSG00000164088.17	ENSG00000164088	1193	1067	1101	1089	1263	1081	688	552	658	587	497	678	2204	2177	2157	2284	2169	2011	830	838	814	860	943	662	2153	1807	2431	2306	2710	2016	1394.25	1132	610	2167	824	2237	0.539	-0.892	-0.539	0.892	5.54882e-21	20.2558	0.0099	0.0181	0.0114
ALAS1	0.892	25.0605	ENSG00000023330.14	ENSG00000023330	5645	6022	6480	6575	6960	7406	3271	3539	3307	3693	3312	3935	5174	4690	4927	5429	5975	5409	2338	2516	2389	2561	2636	2448	3401	5175	3720	3997	4005	4513	4381.7	6515	3510	5267	2481	4135	0.539	-0.892	-0.539	0.892	8.69915e-26	25.0605	0.0092	0.0152	0.0098
TANK	0.892	29.2217	ENSG00000136560.13	ENSG00000136560	1980	1851	1975	1994	2104	1932	1037	990	1107	1061	1057	1122	2428	2531	2035	2516	2383	2579	1231	1186	1163	1105	1403	1262	3768	2601	3838	3524	3406	3443	2020.38	1973	1062	2412	1225	3430	0.539	-0.892	-0.539	0.892	6.00212e-30	29.2217	0.0061	0.0168	0.008
PARP1	0.892	29.5174	ENSG00000143799.12	ENSG00000143799	25411	28239	29868	31557	28920	31699	15195	15590	15530	17093	16495	14742	17694	17427	18619	19597	20682	20357	11986	13240	12660	13749	12094	13948	15864	18639	15082	19705	16434	21670	18992.9	29282	15774	19063	12946	17899	0.539	-0.892	-0.539	0.892	3.03796e-30	29.5174	0.0077	0.0141	0.0084
ZNF836	0.891	2.27645	ENSG00000196267.12	ENSG00000196267	81	121	114	115	56	116	41	76	47	55	71	35	37	36	55	36	100	64	16	55	37	83	76	56	54	54	53	42	46	67	63.24	100	54	55	54	53	0.539	-0.891	-0.539	0.891	0.00529109	2.27645	0.1145	0.1095	0.1135
OTUD3	0.891	5.13639	ENSG00000169914.5	ENSG00000169914	636	1024	866	1029	467	650	456	508	364	369	560	264	528	575	582	617	509	702	214	281	250	324	255	298	219	370	196	172	163	196	454.75	779	420	586	270	219	0.539	-0.891	-0.539	0.891	7.30486e-06	5.13639	0.0588	0.0271	0.05
MPC2	0.891	11.2767	ENSG00000143158.10	ENSG00000143158	7347	5112	5652	4746	7159	5704	3072	3068	3307	3170	2612	4026	8622	9311	9391	9346	8043	8403	4241	3641	3552	3476	5323	3240	7327	5225	8211	7242	8485	6251	5810.18	5953	3209	8853	3912	7124	0.539	-0.891	-0.539	0.891	5.28844e-12	11.2767	0.0248	0.0148	0.0224
PDIA5	0.891	14.5766	ENSG00000065485.19	ENSG00000065485	2327	1990	2047	1831	2005	2036	1190	1122	1085	1104	1100	998	2138	2005	2064	1876	2174	2240	1130	1444	1266	1557	1380	1420	2811	5428	3256	3296	3031	3313	2022.11	2039	1100	2083	1366	3522	0.539	-0.891	-0.539	0.891	2.65115e-15	14.5766	0.0168	0.0168	0.0168
TWF2	0.891	17.5227	ENSG00000247596.8	ENSG00000247596	3416	2540	2698	2517	3403	2953	1504	1614	1689	1513	1252	1876	5363	5387	5573	5180	5148	4365	2362	2357	2216	2310	2758	2220	3812	4262	4417	4049	5423	3735	3263.62	2921	1575	5169	2370	4283	0.539	-0.891	-0.539	0.891	3.00122e-18	17.5227	0.0139	0.0156	0.014
PIR	0.891	18.5071	ENSG00000087842.10	ENSG00000087842	2118	1746	1894	1625	2248	1889	1135	1122	998	1015	797	1145	1946	2063	2023	2162	1767	2051	1355	1282	1233	1262	1511	1178	1921	1549	2124	1831	2215	1628	1627.74	1920	1035	2002	1304	1878	0.539	-0.891	-0.539	0.891	3.11132e-19	18.5071	0.0118	0.0175	0.013
KLHDC1	0.89	3.46455	ENSG00000197776.7	ENSG00000197776	49	103	101	64	107	87	60	49	45	46	41	34	88	100	83	92	109	134	27	86	69	44	91	49	179	163	188	197	114	191	92.95	85	46	101	61	172	0.54	-0.89	-0.54	0.89	0.000343122	3.46455	0.0613	0.0789	0.0646
ZNF70	0.889	2.44828	ENSG00000187792.4	ENSG00000187792	186	186	161	154	101	126	88	99	80	84	102	41	66	104	92	53	102	79	54	53	74	70	77	102	123	185	21	101	73	83	97.28	152	82	83	72	98	0.54	-0.889	-0.54	0.889	0.00356222	2.44828	0.1156	0.076	0.1073
PCLAF	0.889	6.63587	ENSG00000166803.11	ENSG00000166803	2034	1268	1363	1395	1854	1544	875	751	893	732	731	1125	1436	1187	1365	1087	1144	1129	1146	923	880	830	1512	960	1435	839	1967	1432	1087	1029	1198.46	1576	851	1225	1042	1298	0.54	-0.889	-0.54	0.889	2.31278e-07	6.63587	0.0467	0.0188	0.0384
ACTR2	0.889	27.3807	ENSG00000138071.13	ENSG00000138071	26175	28475	30030	29561	36410	29491	15835	15048	16319	17363	15133	17600	41458	40163	39584	42526	42613	44720	19164	18076	17666	18393	19168	17831	31253	21149	29752	30859	26162	30681	26955.2	30024	16216	41844	18383	28309	0.54	-0.889	-0.54	0.889	4.16173e-28	27.3807	0.008	0.014	0.009
SLC25A12	0.889	46.5242	ENSG00000115840.13	ENSG00000115840	2159	2161	2270	2191	2269	2137	1266	1103	1150	1175	1105	1321	1740	1563	1687	1665	1664	1714	1065	954	1020	890	1035	1042	1288	1291	1394	1612	1256	1377	1485.52	2198	1187	1672	1001	1370	0.54	-0.889	-0.54	0.889	2.99065e-47	46.5242	0.0033	0.0179	0.0048
SLC26A1	0.888	0.853374	ENSG00000145217.13	ENSG00000145217	13	5	13	13	10	5	11		6	5	3	7	25	37	16	10	12	16	5	8	3	4	12	9	9	6	12	10	13	37	11.22	10	5	19	7	14	0.54	-0.888	-0.54	0.888	0.140161	0.853374	0.2114	0.5533	0.2751
EMILIN2	0.888	7.20778	ENSG00000132205.10	ENSG00000132205	495	349	311	434	346	386	222	249	206	167	226	187	271	422	459	320	278	304	240	175	169	178	119	149	323	368	246	306	379	390	289.17	387	210	342	172	335	0.54	-0.888	-0.54	0.888	6.19758e-08	7.20778	0.0324	0.0347	0.0327
ZFYVE26	0.888	10.6249	ENSG00000072121.15	ENSG00000072121	3091	4297	4280	4889	3121	4417	2135	2039	2100	2474	2584	1685	4715	4473	5032	4591	4895	5669	1238	1546	1581	1604	1104	1726	1724	2484	1943	2278	1577	2393	2922.87	4016	2170	4896	1466	2066	0.54	-0.888	-0.54	0.888	2.37181e-11	10.6249	0.0242	0.0159	0.0236
MINDY1	0.888	11.1902	ENSG00000143409.15	ENSG00000143409	437	509	403	497	441	493	242	260	301	218	287	196	429	513	517	537	432	466	206	182	177	180	305	219	424	555	480	569	400	457	377.7	463	251	482	212	481	0.54	-0.888	-0.54	0.888	6.45312e-12	11.1902	0.0182	0.0298	0.0201
MNS1	0.888	11.2311	ENSG00000138587.5	ENSG00000138587	1625	1489	1207	1299	1077	1039	830	742	657	599	743	611	620	714	642	620	648	648	516	558	569	507	381	655	466	372	628	550	495	596	736.89	1289	697	649	531	518	0.54	-0.888	-0.54	0.888	5.87404e-12	11.2311	0.0208	0.022	0.0217
SIRPG	0.887	0.350396	ENSG00000089012.14	ENSG00000089012	1	2	19		13	5	4	2		11	5		2		13	3	3	3	2	4	7	6	16	11	6	8		4		2	5.06	7	4	4	8	3	0.541	-0.887	-0.541	0.887	0.446277	0.350396	1.068	1.2092	1.0986
TMSB4XP6	0.887	1.47106	ENSG00000230043.1	ENSG00000230043	29	26	25	25	49	25	19	11	5	13	24	24	6	45	29	36	16	29	30	19	40	37	15	33	56	30	27	53	73	38	29.53	30	16	27	29	46	0.541	-0.887	-0.541	0.887	0.033802	1.47106	0.1511	0.2187	0.1642
SOD3	0.887	3.28658	ENSG00000109610.5	ENSG00000109610	925	743	622	1071	346	870	418	575	336	342	534	272	354	456	642	361	457	408	338	395	354	464	257	392	391	993	421	311	403	639	503.03	763	413	446	367	526	0.541	-0.887	-0.541	0.887	0.000516913	3.28658	0.1015	0.0258	0.0812
SYT7	0.887	7.1851	ENSG00000011347.9	ENSG00000011347	256	312	365	390	298	388	216	183	172	157	215	145	884	891	905	520	931	927	384	590	444	574	342	505	509	734	540	608	624	819	494.16	335	181	843	473	639	0.541	-0.887	-0.541	0.887	6.52981e-08	7.1851	0.0337	0.026	0.0323
HHAT	0.887	25.837	ENSG00000054392.12	ENSG00000054392	677	792	752	712	816	710	440	381	405	406	374	404	984	1013	1088	1074	1102	1191	499	448	598	409	568	465	1291	1295	1376	1345	1575	1359	818.35	743	402	1075	498	1374	0.541	-0.887	-0.541	0.887	1.45531e-26	25.837	0.0062	0.0212	0.008
SNORA28	0.886	0.133864	ENSG00000272533.1	ENSG00000272533	4	3	1						3	2			3	2	10			8		4											1.35	1	1	4	1		0.541	-0.886	-0.541	0.886	0.734744	0.133864	4.8223	4.4945	4.6822
ACSS1	0.886	15.9632	ENSG00000154930.14	ENSG00000154930	596	668	627	562	642	547	323	372	313	351	308	303	243	280	260	279	344	261	213	189	247	252	240	246	293	276	327	239	308	196	343.55	607	328	278	231	273	0.541	-0.886	-0.541	0.886	1.08851e-16	15.9632	0.0106	0.0314	0.0137
HSPG2	0.885	1.20104	ENSG00000142798.17	ENSG00000142798	2542	3450	3460	4440	763	3306	1764	1519	1184	1723	3042	495	855	848	1269	977	1116	1145	898	1120	2035	2003	657	1749	1005	5555	1088	2091	1035	2254	1846.23	2994	1621	1035	1410	2171	0.542	-0.885	-0.542	0.885	0.0629452	1.20104	0.2583	0.0171	0.185
FAM118A	0.885	5.09533	ENSG00000100376.11	ENSG00000100376	508	774	551	567	371	404	317	332	275	244	391	161	333	380	299	320	359	359	199	127	173	155	239	214	229	397	291	216	219	216	320.7	529	287	342	184	261	0.541	-0.885	-0.541	0.885	8.02922e-06	5.09533	0.0528	0.0327	0.0491
TAP1	0.885	15.0445	ENSG00000168394.10	ENSG00000168394	12552	12187	12354	12166	16114	13451	6637	6324	7425	7720	6086	8499	16955	16644	16037	16380	14487	13637	7878	6913	7534	6808	8970	6507	8596	13403	9404	9521	10740	8024	10665.1	13137	7115	15690	7435	9948	0.542	-0.885	-0.542	0.885	9.02689e-16	15.0445	0.0179	0.0144	0.0165
PLCD3	0.884	23.4096	ENSG00000161714.11	ENSG00000161714	4164	4434	4637	4958	3841	4930	2468	2527	2322	2577	2653	2068	4527	4525	5327	4801	5304	4771	2712	3000	3201	3658	2506	3238	4514	4388	4544	4978	5112	5493	3939.3	4494	2436	4876	3052	4838	0.542	-0.884	-0.542	0.884	3.89364e-24	23.4096	0.0094	0.0153	0.0103
GRIN2D	0.883	0.159504	ENSG00000105464.3	ENSG00000105464					6	2	2			2			7	8	3	5	2								8	14				5	2.12	1	1	4		4	0.542	-0.883	-0.542	0.883	0.692621	0.159504	3.5016	2.8642	3.253
SKIDA1	0.882	3.25674	ENSG00000180592.16	ENSG00000180592	95	138	148	171	103	137	84	65	71	74	69	66	68	73	71	99	119	88	43	70	31	80	40	59	87	109	24	76	63	110	84.44	132	72	86	54	78	0.543	-0.882	-0.543	0.882	0.000553685	3.25674	0.0708	0.0855	0.0737
DHRS12	0.882	4.0292	ENSG00000102796.10	ENSG00000102796	113	100	93	94	88	66	59	45	52	44	60	41	109	89	106	133	138	69	54	82	124	80	51	55	119	113	126	201	163	156	94.08	92	50	107	74	146	0.543	-0.882	-0.543	0.882	9.34983e-05	4.0292	0.0464	0.0781	0.0527
HECTD2	0.882	17.1371	ENSG00000165338.16	ENSG00000165338	455	490	559	547	581	502	296	252	291	282	322	255	393	428	385	478	383	410	339	225	272	268	314	286	481	585	409	511	435	543	399.33	522	283	413	284	494	0.543	-0.882	-0.543	0.882	7.29288e-18	17.1371	0.0092	0.0289	0.0121
HERC2P2	0.881	0.769943	ENSG00000276550.4	ENSG00000276550	114	525	345	313	94	156	88	149	96	86	367	53	68	47	25	53	78	101	57	58	34	66	42	97	63	233	9	89	29	28	118.76	258	140	62	59	75	0.543	-0.881	-0.543	0.881	0.169847	0.769943	0.4381	0.0647	0.3419
SSR3	0.881	34.1178	ENSG00000114850.6	ENSG00000114850	19208	15438	16876	15347	20422	16128	9418	8387	9963	9180	8579	10622	18427	18121	17277	17972	17231	17183	9968	8505	8584	8422	8848	8496	23718	21245	24620	22716	21492	21447	15128	17236	9358	17702	8804	22540	0.543	-0.881	-0.543	0.881	7.62471e-35	34.1178	0.0064	0.0142	0.0071
RTL6	0.881	39.4682	ENSG00000188636.3	ENSG00000188636	4895	6370	6001	6761	6532	6344	3327	3363	3241	3478	3300	3330	5504	5375	5192	5340	5461	5321	2663	3001	3103	3071	2888	2930	4990	4138	4529	4762	4581	5438	4507.66	6150	3340	5366	2943	4740	0.543	-0.881	-0.543	0.881	3.40269e-40	39.4682	0.0046	0.0151	0.006
CSPG4P12	0.88	0.202474	ENSG00000259295.6	ENSG00000259295	9	7	2	3	2	2	2	2	9		2		14		3	18			6							3					2.73	4	2	6	1		0.543	-0.88	-0.543	0.88	0.627373	0.202474	2.7199	2.2306	2.5676
COX20P1	0.88	0.530449	ENSG00000213025.2	ENSG00000213025	1	2	4	3	4	7	1	2	3	1	3	1	5	6	3		9	3	4	2	5	2	6	5	2	14	6	2	15	7	4.27	4	2	4	4	8	0.543	-0.88	-0.543	0.88	0.294816	0.530449	0.1728	1.4297	0.3903
LAMA4	0.88	7.95252	ENSG00000112769.18	ENSG00000112769	12094	15749	15005	17352	9349	15470	8118	7639	6969	8299	9834	5335	9801	9762	10575	9924	11137	10523	6363	7456	8134	7775	5930	8619	13806	25266	13539	16616	12787	18365	11253.1	14170	7699	10287	7380	16730	0.543	-0.88	-0.543	0.88	1.11552e-08	7.95252	0.0362	0.0143	0.0317
ATP6V1E1	0.88	20.6652	ENSG00000131100.12	ENSG00000131100	17904	14020	15137	13603	18924	16158	8579	8020	9061	8864	7254	10262	16606	17118	16297	17241	16002	15770	9420	8829	8402	8321	10889	8140	17843	15528	20899	19471	19646	16618	13694.1	15958	8673	16506	9000	18334	0.544	-0.88	-0.544	0.88	2.16162e-21	20.6652	0.0115	0.0142	0.0118
SLC15A4	0.88	28.3196	ENSG00000139370.11	ENSG00000139370	1828	1814	1920	2068	1938	2151	1075	1003	1170	1004	981	1135	4305	4223	4050	4208	4426	4403	1111	1137	1235	1112	1028	1113	3502	4989	3627	3611	3376	3580	2437.33	1953	1061	4269	1123	3781	0.543	-0.88	-0.543	0.88	4.79042e-29	28.3196	0.0073	0.0163	0.008
CLUL1	0.879	0.298541	ENSG00000079101.16	ENSG00000079101	3	4		8	13	2	4	6		4	3			6					4	4		2	4	2	10	3	21		2	7	3.71	5	3	1	3	7	0.544	-0.879	-0.544	0.879	0.502874	0.298541	1.2303	1.6453	1.338
FAM35BP	0.879	0.300206	ENSG00000165874.12	ENSG00000165874	3	5	2	6	6	7		3	7	1		6			18	1	3	11			5	2		3	6			4	4	6	3.68	5	3	6	2	3	0.544	-0.879	-0.544	0.879	0.50095	0.300206	1.2227	1.658	1.3301
MOK	0.879	27.1865	ENSG00000080823.22	ENSG00000080823	1372	1479	1334	1160	1135	1221	646	681	617	706	784	753	940	967	944	1018	1061	966	564	427	451	489	504	489	1269	1273	1207	1108	1405	1167	937.83	1284	698	983	487	1238	0.544	-0.879	-0.544	0.879	6.50833e-28	27.1865	0.0061	0.0202	0.008
ALDH3B1	0.879	31.732	ENSG00000006534.15	ENSG00000006534	4774	4571	4867	4909	5866	5827	2810	2716	2811	3096	2565	2747	5762	5795	5645	5940	5796	4989	4657	4852	4645	4822	5216	4729	6115	5691	5833	6471	7517	7044	4969.27	5136	2791	5654	4820	6445	0.544	-0.879	-0.544	0.879	1.85368e-32	31.732	0.0065	0.015	0.0074
SOCS3	0.879	35.8368	ENSG00000184557.4	ENSG00000184557	1252	1251	1297	1295	1186	1237	673	763	693	700	650	611	1064	1133	1105	917	974	986	471	447	564	481	479	457	1305	1379	1413	1208	1511	1276	959.19	1253	682	1030	483	1349	0.544	-0.879	-0.544	0.879	1.45614e-36	35.8368	0.004	0.0201	0.0058
ATP1B3P1	0.878	0.209158	ENSG00000271707.1	ENSG00000271707	7			2	2				2	2	2		2	3	3		2	2	2			2			2	6		3			1.42	2	1	2	1	2	0.544	-0.878	-0.544	0.878	0.617792	0.209158	1.1957	4.267	2.0281
VIL1	0.878	0.261984	ENSG00000127831.10	ENSG00000127831		2	6		9	5		2	7		3			4		5	3	4	9	6	9	2			2	6	3		2	2	3.09	4	2	3	4	2	0.544	-0.878	-0.544	0.878	0.547036	0.261984	1.4587	1.9691	1.5835
TAF1B	0.878	35.317	ENSG00000115750.16	ENSG00000115750	1007	979	934	969	931	836	499	523	516	518	465	559	905	803	954	818	803	973	402	453	414	434	436	372	859	869	955	814	818	868	722.82	943	513	876	418	864	0.544	-0.878	-0.544	0.878	4.81998e-36	35.317	0.0035	0.0222	0.0056
MESD	0.878	46.9861	ENSG00000117899.10	ENSG00000117899	5482	4509	4969	4585	4788	5473	2542	2794	2697	2719	2678	2792	4515	4531	4812	4602	4726	4971	3006	3156	3132	2870	2991	3050	5004	6393	5150	5160	5085	5122	4143.53	4968	2704	4693	3034	5319	0.544	-0.878	-0.544	0.878	1.03254e-47	46.9861	0.0039	0.0152	0.0049
ZNF630	0.877	3.75433	ENSG00000221994.10	ENSG00000221994	90	136	89	100	106	55	62	42	64	54	44	47	129	149	121	113	150	181	83	68	83	44	87	41	188	150	156	151	223	94	103.37	96	52	140	68	160	0.545	-0.877	-0.545	0.877	0.000176064	3.75433	0.0543	0.0723	0.0575
RGS10	0.877	11.0404	ENSG00000148908.14	ENSG00000148908	1057	827	827	737	932	715	508	424	409	467	411	553	700	719	713	752	566	503	549	547	568	469	463	423	2244	1397	2148	1904	1916	1524	865.71	849	462	659	503	1856	0.544	-0.877	-0.544	0.877	9.11233e-12	11.0404	0.0199	0.0208	0.021
PPP1R37	0.876	13.1273	ENSG00000104866.10	ENSG00000104866	2318	2218	2226	2453	1720	2507	1290	1355	1136	1213	1434	898	1683	1922	1959	1601	1986	1586	701	998	1015	1060	703	968	1028	1291	1217	1104	1117	1144	1461.74	2240	1221	1790	908	1150	0.545	-0.876	-0.545	0.876	7.45941e-14	13.1273	0.0169	0.0179	0.0182
TRPM7	0.876	19.414	ENSG00000092439.13	ENSG00000092439	3134	4723	4369	4297	3589	3525	2198	2085	1905	2262	2479	1945	3799	3979	3806	4335	3782	4177	1562	1685	1872	1714	1400	1829	3154	2577	3101	3018	2438	2955	2923.07	3940	2146	3980	1677	2874	0.545	-0.876	-0.545	0.876	3.85443e-20	19.414	0.0113	0.0159	0.0122
CCDC115	0.876	32.6903	ENSG00000136710.9	ENSG00000136710	2219	1916	2143	1917	2096	1964	1184	1188	1133	1040	974	1165	2025	1990	2066	1999	1932	1757	1105	1260	1222	1026	1299	1177	2859	2506	3080	2517	3048	2558	1812.19	2042	1114	1962	1182	2761	0.545	-0.876	-0.545	0.876	2.04046e-33	32.6903	0.0053	0.0171	0.0068
ADO	0.876	42.923	ENSG00000181915.4	ENSG00000181915	4308	3723	3955	4160	4297	3677	2224	2031	2127	2106	2223	2426	3595	3746	3948	3589	3546	3791	1962	1877	1781	1796	1596	1572	2984	2691	3116	2792	2610	2967	2907.2	4020	2190	3702	1764	2860	0.545	-0.876	-0.545	0.876	1.19387e-43	42.923	0.0041	0.0159	0.0053
PLCD4	0.874	5.32535	ENSG00000115556.13	ENSG00000115556	85	166	134	148	107	124	78	65	71	74	60	67	68	65	55	74	92	73	112	112	109	106	176	123	85	153	152	107	124	86	101.75	127	69	71	123	118	0.546	-0.874	-0.546	0.874	4.72765e-06	5.32535	0.0317	0.0733	0.0384
STEAP2	0.873	9.20536	ENSG00000157214.13	ENSG00000157214	1026	1367	1295	1383	1156	1003	633	691	682	631	778	532	812	758	847	677	994	964	471	516	502	534	405	536	1104	1821	940	1090	862	1151	872.03	1205	658	842	494	1161	0.546	-0.873	-0.546	0.873	6.2322e-10	9.20536	0.0269	0.0207	0.0258
CAMKK1	0.873	10.707	ENSG00000004660.14	ENSG00000004660	348	402	334	367	329	340	198	158	207	236	176	180	295	229	288	241	265	190	165	161	187	195	126	172	206	292	203	212	172	231	236.82	353	192	251	168	219	0.546	-0.873	-0.546	0.873	1.96358e-11	10.707	0.0158	0.0393	0.0195
TMEM44	0.873	22.4672	ENSG00000145014.17	ENSG00000145014	1202	1249	1195	1152	1049	1131	660	691	597	588	694	584	1946	2019	1995	1774	1955	1822	701	805	753	645	758	681	1521	2377	1776	1618	2006	1777	1257.36	1163	636	1918	724	1846	0.546	-0.873	-0.546	0.873	3.41067e-23	22.4672	0.0083	0.0186	0.0097
SLC9B1	0.872	0.861662	ENSG00000164037.16	ENSG00000164037	14	16	13	15	13	6	5	2	16	7	9	4	5	2	5	6	13	2	6	13	1	11	6	8	16	12	36	28	7	12	10.32	13	7	6	8	18	0.546	-0.872	-0.546	0.872	0.137511	0.861662	0.2096	0.6002	0.2847
ACOX2	0.872	1.47633	ENSG00000168306.12	ENSG00000168306	64	44	41	64	88	31	13	19	31	41	15	61	41	81	39	64	31	59	11	11	23	17	14	20	6	8	9	7	29	12	33.15	55	30	52	16	12	0.546	-0.872	-0.546	0.872	0.0333943	1.47633	0.1706	0.1963	0.1756
C4orf48	0.872	1.78657	ENSG00000243449.6	ENSG00000243449	1384	501	446	1270	665	699	428	447	278	428	565	568	286	1256	1756	901	901	1003	1002	611	738	920	421	460	620	585	458	400	930	494	714.03	828	452	1017	692	581	0.547	-0.872	-0.547	0.872	0.0163466	1.78657	0.1566	0.0223	0.1213
DCBLD1	0.872	26.6927	ENSG00000164465.18	ENSG00000164465	3025	3133	3293	3131	3056	2957	1808	1664	1634	1751	1794	1510	2474	2574	2688	2338	2194	2105	1439	1475	1397	1476	1422	1528	3648	4880	3521	3613	3098	3609	2474.53	3099	1694	2396	1456	3728	0.546	-0.872	-0.546	0.872	2.02895e-27	26.6927	0.0078	0.0162	0.0086
SGPL1	0.872	38.5423	ENSG00000166224.16	ENSG00000166224	2412	2712	2689	2854	2792	2490	1422	1278	1424	1607	1485	1487	4158	4310	4235	4190	3897	4539	1434	1268	1381	1333	1396	1445	3172	4072	3403	3197	3365	3131	2619.23	2658	1450	4222	1376	3390	0.546	-0.872	-0.546	0.872	2.86882e-39	38.5423	0.0045	0.0161	0.0057
PCDHB10	0.871	0.438206	ENSG00000120324.8	ENSG00000120324	1	5	4	7	2	7		6		7	2		2	6	16	15	10	6	11	2	1	13		5	6	22	18	7	10	12	6.8	4	2	9	5	12	0.547	-0.871	-0.547	0.871	0.364581	0.438206	0.5637	0.904	0.6407
ATP11A	0.871	4.43224	ENSG00000068650.18	ENSG00000068650	988	1973	1829	2196	1083	1642	932	847	759	1014	1117	641	976	1014	1072	1032	1223	1153	745	760	819	985	466	972	1411	2749	1146	1698	1178	2313	1224.47	1618	885	1078	791	1749	0.547	-0.871	-0.547	0.871	3.69628e-05	4.43224	0.0655	0.0187	0.057
PHF21A	0.871	5.29424	ENSG00000135365.15	ENSG00000135365	1282	1673	1732	2037	1006	1839	864	910	840	953	1106	559	1615	1482	1445	1485	1965	1830	850	1130	969	1188	654	1388	1035	1600	896	1375	945	1773	1280.95	1595	872	1637	1030	1271	0.547	-0.871	-0.547	0.871	5.07877e-06	5.29424	0.0519	0.0185	0.047
TBX3	0.871	10.2582	ENSG00000135111.15	ENSG00000135111	2282	2553	2617	3152	2088	2635	1284	1497	1251	1393	1760	1197	4141	4448	4896	4382	5180	5419	1178	1378	1410	1536	1074	1634	2472	4560	2859	3025	2849	3741	2662.95	2554	1397	4744	1368	3251	0.547	-0.871	-0.547	0.871	5.5177e-11	10.2582	0.026	0.0161	0.0234
F2RL1	0.871	17.3054	ENSG00000164251.4	ENSG00000164251	1417	1570	1748	1540	2427	1850	921	836	975	1057	867	1105	4698	4677	4584	4428	4267	4423	1155	996	1041	974	1167	912	10087	10351	11885	9734	10046	9545	3709.4	1759	960	4513	1041	10275	0.547	-0.871	-0.547	0.871	4.9494e-18	17.3054	0.0138	0.0154	0.0133
FKBP7	0.871	19.622	ENSG00000079150.17	ENSG00000079150	1337	999	1246	1007	1385	1155	725	568	646	685	515	757	993	927	1044	960	899	982	1077	1036	1041	934	1028	903	2137	2046	2134	1915	1981	1709	1159.09	1188	649	968	1003	1987	0.547	-0.871	-0.547	0.871	2.38775e-20	19.622	0.0095	0.019	0.0112
SLC9C1	0.87	0.14786	ENSG00000172139.14	ENSG00000172139		4	3	2					2	1	2		2												2	8	3		2		1.03	2	1			2	0.547	-0.87	-0.547	0.87	0.711442	0.14786	2.3789	5.8955	3.6926
ZNF775	0.87	6.32228	ENSG00000196456.11	ENSG00000196456	523	414	312	424	313	341	219	276	190	193	229	170	279	346	455	347	298	273	255	253	315	337	195	251	317	367	189	221	256	295	295.04	388	213	333	268	274	0.547	-0.87	-0.547	0.87	4.76128e-07	6.32228	0.0378	0.0343	0.0364
DNMBP	0.87	6.77698	ENSG00000107554.16	ENSG00000107554	2448	3669	3644	4208	2500	3546	1729	1653	1849	2013	2249	1457	1766	1840	1872	1967	2488	2368	1042	1232	1530	1516	1224	1562	2717	4294	2255	3593	2023	3880	2337.86	3336	1825	2050	1351	3127	0.547	-0.87	-0.547	0.87	1.67118e-07	6.77698	0.04	0.0164	0.0363
ANKRD16	0.87	13.6702	ENSG00000134461.15	ENSG00000134461	336	311	337	409	396	297	174	220	195	159	206	190	626	773	704	684	733	593	218	176	146	225	203	204	372	319	403	330	423	365	357.47	348	191	686	195	369	0.547	-0.87	-0.547	0.87	2.13702e-14	13.6702	0.0107	0.0307	0.0143
VAC14	0.87	17.76	ENSG00000103043.14	ENSG00000103043	10566	11999	12304	14674	12025	13847	6374	6742	6826	7537	7337	6437	15805	16022	17183	15647	18016	16397	4009	5080	4845	5659	3883	5141	5285	6730	4988	6473	6723	7520	9402.42	12569	6876	16512	4770	6286	0.547	-0.87	-0.547	0.87	1.738e-18	17.76	0.013	0.0144	0.0134
DDX60L	0.869	12.5653	ENSG00000181381.13	ENSG00000181381	1757	2492	2104	2284	1708	2069	1186	962	1089	1250	1365	940	1766	1464	1807	1780	1959	1842	808	957	1018	968	756	1067	1341	1757	1367	1436	1044	1475	1460.64	2069	1132	1770	929	1403	0.547	-0.869	-0.547	0.869	2.72081e-13	12.5653	0.0182	0.0179	0.0187
SHISA5	0.869	43.773	ENSG00000164054.15	ENSG00000164054	23347	21384	23294	22063	25384	24630	12036	12679	13106	13624	11476	13757	28839	26960	27034	29018	28775	25716	13256	13653	13699	14330	15135	13747	20792	22893	22121	22986	27379	23333	20214.9	23350	12780	27724	13970	23251	0.547	-0.869	-0.547	0.869	1.68666e-44	43.773	0.0045	0.0141	0.0054
GBE1	0.869	52.4818	ENSG00000114480.12	ENSG00000114480	11539	12220	12510	12838	15025	13664	6704	6667	6893	7487	6781	8052	38666	38304	37806	37529	39499	40503	26198	25899	24614	26625	26516	25772	33610	33592	33513	35659	31644	34885	23707.1	12966	7097	38718	25937	33817	0.548	-0.869	-0.548	0.869	3.29741e-53	52.4818	0.0036	0.014	0.0044
NPR2	0.868	6.24695	ENSG00000159899.14	ENSG00000159899	2125	2330	2287	2413	1653	2282	1269	1182	1294	1112	1498	818	1826	1793	1909	1894	2059	1973	1080	1249	1307	1448	1062	1458	2474	5447	1878	2661	2363	3538	1922.75	2182	1196	1909	1267	3060	0.548	-0.868	-0.548	0.868	5.66307e-07	6.24695	0.0494	0.0169	0.0393
PEAK1	0.868	7.15551	ENSG00000173517.10	ENSG00000173517	2070	2910	2801	3314	2042	3147	1453	1275	1390	1758	1961	1084	2227	2107	2310	2491	2590	2686	1227	1353	1560	1787	941	1639	2175	3160	2146	2634	1938	3247	2114.1	2714	1487	2402	1418	2550	0.548	-0.868	-0.548	0.868	6.99025e-08	7.15551	0.0373	0.0166	0.034
ZC3H7B	0.868	10.1988	ENSG00000100403.11	ENSG00000100403	8363	10362	10209	10845	6276	10268	5364	5766	5051	5062	5982	3637	5500	5485	5875	4981	6611	5839	2831	3540	3607	3953	2539	3912	6093	6778	5836	6617	5637	8230	6034.94	9387	5144	5715	3397	6532	0.548	-0.868	-0.548	0.868	6.32648e-11	10.1988	0.0237	0.0148	0.0237
PIK3R3	0.868	40.8591	ENSG00000117461.14	ENSG00000117461	1898	1840	1837	1878	1990	2001	1035	1015	1107	1118	981	1012	2015	1989	1994	1791	1901	2078	716	727	763	706	624	599	722	654	772	631	658	592	1254.85	1907	1045	1961	689	672	0.548	-0.868	-0.548	0.868	1.38329e-41	40.8591	0.0034	0.0186	0.0052
XXYLT1	0.867	23.3145	ENSG00000173950.15	ENSG00000173950	1483	1514	1441	1764	1455	1657	775	872	927	835	911	786	1436	1386	1432	1377	1347	1489	709	740	879	874	672	911	1105	1458	1175	1079	1229	1394	1170.38	1552	851	1411	798	1240	0.548	-0.867	-0.548	0.867	4.8469e-24	23.3145	0.0081	0.019	0.0094
TXNP6	0.866	0.294284	ENSG00000234036.4	ENSG00000234036	4		2	2	6			2			5	1	2	2		10		2	2	6	2	2	2	6	6	6		7	10	2	3.01	2	1	3	3	5	0.549	-0.866	-0.549	0.866	0.507827	0.294284	0.8001	2.0233	1.0823
SLC1A2	0.866	0.334391	ENSG00000110436.11	ENSG00000110436	1	2	4	7	6	13		4	5	6	2	1		6		3	2		11		2	2	10	5	6		3			7	3.6	6	3	2	5	3	0.549	-0.866	-0.549	0.866	0.46303	0.334391	0.9111	1.6927	1.0921
DOC2A	0.866	1.64771	ENSG00000149927.17	ENSG00000149927	40	71	54	61	32	55	21	21	56	22	34	20	25	18	63	26	32	21	28	24	19	42	59	35	16	52	30	40	46	20	36.05	52	29	31	34	34	0.549	-0.866	-0.549	0.866	0.0225054	1.64771	0.1412	0.1816	0.1485
CROCCP3	0.865	0.672591	ENSG00000080947.14	ENSG00000080947	12	79	74	55	15	18	19	27	24	10	49	11	11	16	8	14	24	2	18	12	13	20		14	6	6		7	10	24	19.88	42	23	12	13	9	0.549	-0.865	-0.549	0.865	0.212524	0.672591	0.5238	0.3182	0.4766
ZNF365	0.865	10.2411	ENSG00000138311.15	ENSG00000138311	731	895	960	853	1181	807	380	455	546	568	439	586	877	845	771	804	883	845	490	408	481	443	493	370	1740	1068	2019	1650	1673	1393	855.04	904	496	838	448	1590	0.549	-0.865	-0.549	0.865	5.73971e-11	10.2411	0.0212	0.0209	0.0222
ARID3C	0.864	0.341246	ENSG00000205143.2	ENSG00000205143	2	2	12	5		6	6	1	5			4		2	5	8	1	6	4	12	2	14		5	1	3	5	16	10	2	4.57	4	3	4	6	6	0.55	-0.864	-0.55	0.864	0.455779	0.341246	0.9189	1.3387	1.0049
PKMP1	0.864	0.428081	ENSG00000236480.1	ENSG00000236480	3	2	2		15	4	4	2	3	2	2	1		4		5	3	6	4	4	2	8	6	6	4		21	9	15	10	4.9	4	2	3	5	10	0.549	-0.864	-0.549	0.864	0.37318	0.428081	0.4745	1.2484	0.6341
FBXO36	0.864	5.59319	ENSG00000153832.11	ENSG00000153832	105	139	138	177	198	115	61	84	79	106	52	94	117	129	149	143	131	133	96	88	58	95	93	85	144	116	162	194	145	161	119.53	145	79	134	86	154	0.549	-0.864	-0.549	0.864	2.55157e-06	5.59319	0.0305	0.0644	0.0361
ITPK1	0.863	18.4479	ENSG00000100605.16	ENSG00000100605	2497	2576	2442	2490	2041	2541	1450	1355	1392	1398	1319	1110	2191	2418	2313	2190	2277	2369	1137	1400	1443	1365	890	1412	1585	1504	1998	1767	1592	1784	1808.2	2431	1337	2293	1274	1705	0.55	-0.863	-0.55	0.863	3.56548e-19	18.4479	0.0106	0.0171	0.0123
RRAGC	0.863	29.9813	ENSG00000116954.7	ENSG00000116954	4710	3745	4047	3937	3905	4046	2344	2102	2232	2273	2099	2357	5071	4503	4709	4559	4484	5067	1723	1747	1753	1931	1587	1926	2866	3087	3207	2490	2274	2813	3119.8	4065	2234	4732	1778	2790	0.55	-0.863	-0.55	0.863	1.04394e-30	29.9813	0.0064	0.0157	0.0075
TMEM79	0.862	6.9005	ENSG00000163472.18	ENSG00000163472	304	370	373	308	229	322	195	185	178	130	193	170	447	392	397	368	391	253	109	178	162	184	196	185	204	310	194	172	221	181	250	318	175	375	169	214	0.55	-0.862	-0.55	0.862	1.25748e-07	6.9005	0.0303	0.038	0.0316
DUSP18	0.862	8.11476	ENSG00000167065.13	ENSG00000167065	260	337	273	315	263	303	185	169	161	154	177	120	413	432	437	351	414	383	90	105	127	128	187	146	387	360	276	225	378	330	262.79	292	161	405	130	326	0.55	-0.862	-0.55	0.862	7.67791e-09	8.11476	0.0234	0.0368	0.0257
FAM53A	0.862	11.0022	ENSG00000174137.12	ENSG00000174137	438	438	377	547	423	406	262	264	283	197	251	195	299	383	346	393	381	354	199	181	264	212	175	172	290	234	329	238	256	219	300.17	438	242	359	200	261	0.55	-0.862	-0.55	0.862	9.94885e-12	11.0022	0.0166	0.0339	0.019
DMGDH	0.862	25.6944	ENSG00000132837.14	ENSG00000132837	708	633	731	706	613	570	369	347	319	389	367	387	756	835	777	786	753	803	395	430	405	466	400	344	662	592	749	603	617	634	571.55	660	363	785	407	643	0.55	-0.862	-0.55	0.862	2.02106e-26	25.6944	0.0049	0.0244	0.0073
RMDN3	0.862	53.0294	ENSG00000137824.15	ENSG00000137824	3724	3165	3495	3415	3323	2876	1786	1940	1831	1814	1903	1735	3203	3246	3265	3232	2981	3026	1649	1566	1670	1649	1547	1641	2597	2784	2759	2876	2655	2421	2525.71	3333	1835	3159	1620	2682	0.55	-0.862	-0.55	0.862	9.34617e-54	53.0294	0.0026	0.0162	0.004
DKK1	0.861	23.7924	ENSG00000107984.9	ENSG00000107984	32524	25901	27484	24886	30973	25941	15893	15268	16538	14322	13474	16862	21075	19878	20710	20980	18697	19581	24237	21931	22305	20692	25663	21651	96139	117127	109767	90989	94819	80345	36888.4	27952	15393	20154	22746	98198	0.551	-0.861	-0.551	0.861	1.61291e-24	23.7924	0.0092	0.014	0.0098
GRAMD2B	0.861	77.9167	ENSG00000155324.9	ENSG00000155324	2347	2381	2230	2319	2349	2343	1274	1208	1357	1255	1297	1300	3003	3068	3161	2827	3107	2821	1701	1695	1787	1659	1467	1704	4021	3814	3971	4085	3882	3996	2447.66	2328	1282	2998	1669	3962	0.55	-0.861	-0.55	0.861	1.21134e-78	77.9167	0.0012	0.0163	0.0025
MESP1	0.86	4.16374	ENSG00000166823.5	ENSG00000166823	571	269	232	359	357	303	234	157	179	190	162	232	242	486	583	416	292	359	233	223	178	167	216	174	345	237	418	254	380	224	289.04	348	192	396	198	310	0.551	-0.86	-0.551	0.86	6.859e-05	4.16374	0.0638	0.0347	0.0569
RIMKLB	0.86	10.4993	ENSG00000166532.15	ENSG00000166532	539	623	630	585	491	498	297	298	317	283	387	273	671	623	642	558	655	713	441	335	409	277	282	343	440	577	324	556	460	530	468.67	561	309	644	348	481	0.551	-0.86	-0.551	0.86	3.16722e-11	10.4993	0.0192	0.0267	0.0206
ENOSF1	0.86	15.5066	ENSG00000132199.18	ENSG00000132199	599	882	708	709	807	701	385	366	401	385	435	452	705	659	583	790	605	675	394	353	356	366	494	351	489	436	590	478	485	427	535.62	734	404	670	386	484	0.551	-0.86	-0.551	0.86	3.11431e-16	15.5066	0.0119	0.0251	0.0136
LEPROT	0.86	18.7791	ENSG00000213625.8	ENSG00000213625	7560	7268	7486	7002	9829	7333	4284	3969	4435	4053	3809	5051	9951	9855	9891	9450	8618	8630	5077	4377	4271	4010	5269	3892	13955	11013	14806	12821	12014	11197	7705.86	7746	4267	9399	4483	12634	0.551	-0.86	-0.551	0.86	1.66301e-19	18.7791	0.0126	0.0146	0.0123
PSKH1	0.86	30.8273	ENSG00000159792.9	ENSG00000159792	3174	3133	3097	3404	3484	3336	1791	1803	1824	1808	1708	1876	3998	3665	3451	3993	3349	3338	2040	1791	2075	1935	1885	2082	4437	3402	4570	4330	5180	4307	3008.87	3271	1802	3632	1968	4371	0.551	-0.86	-0.551	0.86	1.48837e-31	30.8273	0.0058	0.0158	0.0072
MMP13	0.859	0.620943	ENSG00000137745.11	ENSG00000137745	6	4	8	12	17	13	6	8			11	9	9	28	18	3	12	8	17	17	9	8	2	3	17	50	33	56	22	32	14.51	10	6	13	9	35	0.551	-0.859	-0.551	0.859	0.239363	0.620943	0.4325	0.4309	0.4322
CERNA1	0.859	2.37909	ENSG00000259577.1	ENSG00000259577	92	57	45	29	47	49	30	15	17	40	33	40	82	57	55	67	51	35	39	25	27	32	21	12	150	97	121	127	117	110	57.25	53	29	58	26	120	0.551	-0.859	-0.551	0.859	0.00417744	2.37909	0.0816	0.1195	0.0889
PSMB9	0.859	12.8678	ENSG00000240065.7	ENSG00000240065	8463	6229	6756	5803	8796	7417	3973	4014	4117	3997	3366	4503	7824	7723	7701	7513	7215	6522	4666	4141	4028	4178	5697	3809	4625	3551	4643	4682	5620	3523	5503.14	7244	3995	7416	4420	4441	0.552	-0.859	-0.552	0.859	1.3558e-13	12.8678	0.0191	0.0149	0.0182
BCAR1	0.859	19.7052	ENSG00000050820.16	ENSG00000050820	11014	10898	11110	12455	10326	12621	6050	6576	6096	6643	6658	5696	16763	17150	18453	16150	18703	14856	4788	4893	5399	5457	4588	5550	8856	13340	8667	10687	10791	13008	10141.4	11404	6286	17012	5112	10892	0.551	-0.859	-0.551	0.859	1.97135e-20	19.7052	0.0113	0.0144	0.0118
GAB2	0.858	5.02557	ENSG00000033327.12	ENSG00000033327	506	826	696	718	496	639	432	373	277	418	424	218	637	647	760	727	933	711	124	245	312	269	162	251	720	839	640	1019	797	1093	563.58	647	357	736	227	851	0.552	-0.858	-0.552	0.858	9.42818e-06	5.02557	0.0531	0.0245	0.0471
TOB2	0.858	17.1205	ENSG00000183864.4	ENSG00000183864	3859	4368	4993	5285	5626	5143	2671	2630	2432	2873	2942	2601	5416	5027	5171	5735	6464	5434	2328	2619	2447	3133	2234	2821	4114	4596	3465	4303	4341	5284	4011.81	4879	2692	5541	2597	4350	0.552	-0.858	-0.552	0.858	7.57693e-18	17.1205	0.013	0.0153	0.0134
DCLRE1C	0.858	18.275	ENSG00000152457.17	ENSG00000152457	459	591	539	525	485	501	286	308	263	269	299	286	601	559	573	511	533	595	212	296	303	280	327	314	326	472	368	369	362	384	406.5	517	285	562	289	380	0.552	-0.858	-0.552	0.858	5.30841e-19	18.275	0.0072	0.0287	0.0105
TBC1D10A	0.858	20.9575	ENSG00000099992.15	ENSG00000099992	508	475	491	440	522	523	285	237	261	298	255	294	629	644	679	634	604	664	416	359	427	423	472	310	761	792	764	675	845	819	516.82	493	272	642	401	776	0.552	-0.858	-0.552	0.858	1.10284e-21	20.9575	0.0061	0.0255	0.0087
OAT	0.858	21.7332	ENSG00000065154.11	ENSG00000065154	9957	8404	8531	7615	9599	8038	4782	4588	5305	4715	3813	5573	11183	10846	10818	9628	9293	10184	6150	5511	5622	5091	5859	4928	13447	11605	14453	12517	11665	11055	8359.15	8691	4796	10325	5527	12457	0.552	-0.858	-0.552	0.858	1.84839e-22	21.7332	0.0099	0.0145	0.0106
SORBS2	0.857	0.403493	ENSG00000154556.17	ENSG00000154556	1	7	2	3	4	7	4			1	5	4	14	2		5	7				2	4	6	2	12	11	6	9	22	10	5.07	4	2	5	2	12	0.552	-0.857	-0.552	0.857	0.394918	0.403493	0.537	1.2075	0.7036
C4orf47	0.857	4.06342	ENSG00000205129.8	ENSG00000205129	46	53	43	49	48	22	13	31	10	26	24	38	384	445	409	350	408	364	321	301	235	198	325	231	398	432	465	349	421	385	227.48	44	24	393	268	408	0.552	-0.857	-0.552	0.857	8.64139e-05	4.06342	0.0319	0.0404	0.0343
MCFD2	0.857	32.9577	ENSG00000180398.11	ENSG00000180398	11586	13899	13530	13747	16158	12824	7434	7138	7719	7291	6914	8644	17428	16450	15624	17094	16289	16247	8245	7805	7609	6966	8180	7285	25802	20780	24024	24698	23991	21932	13777.7	13624	7523	16522	7682	23538	0.552	-0.857	-0.552	0.857	1.10219e-33	32.9577	0.006	0.0142	0.0069
ADAM10	0.857	37.0275	ENSG00000137845.14	ENSG00000137845	8114	9292	9218	9105	9340	8271	4830	4588	4891	5260	4899	4970	9206	9047	8970	9432	9233	10214	5627	6105	5914	6245	5405	6071	14851	16819	13858	14002	11491	14362	8654.34	8890	4906	9350	5894	14230	0.552	-0.857	-0.552	0.857	9.38625e-38	37.0275	0.005	0.0145	0.0061
VPS13C	0.856	5.62208	ENSG00000129003.15	ENSG00000129003	2578	3474	3330	3908	2417	3276	1799	1559	1485	2048	2185	1410	2226	2479	3095	2683	2552	3272	1333	1243	2001	1555	945	1734	2172	3552	1731	2382	1397	2362	2272.75	3164	1748	2718	1468	2266	0.552	-0.856	-0.552	0.856	2.38739e-06	5.62208	0.0509	0.0165	0.0429
SAMD11	0.856	16.3351	ENSG00000187634.11	ENSG00000187634	1518	1389	1363	1534	1205	1551	913	918	719	683	846	657	1033	1184	1187	1024	998	984	1183	1275	1212	1304	1194	1275	585	810	535	711	687	830	1043.48	1427	789	1068	1240	693	0.552	-0.856	-0.552	0.856	4.62282e-17	16.3351	0.0125	0.0196	0.0134
SMIM14	0.855	19.9929	ENSG00000163683.11	ENSG00000163683	4487	3971	4412	4259	5063	4425	2518	2223	2536	2449	2156	2835	5143	4906	4812	4869	4851	4765	2973	2863	2797	2760	2505	2843	7823	5236	9296	7632	7378	6899	4389.46	4436	2453	4891	2790	7377	0.553	-0.855	-0.553	0.855	1.01658e-20	19.9929	0.0102	0.0152	0.0113
PRSS23	0.855	27.7015	ENSG00000150687.11	ENSG00000150687	16621	15050	15748	14833	20148	15982	9126	8366	9388	8866	8370	10263	16321	15954	16415	16503	15519	15315	14374	12927	13030	12579	15784	12152	27295	24154	30531	26432	27125	24082	16308.5	16397	9063	16004	13474	26603	0.553	-0.855	-0.553	0.855	1.98848e-28	27.7015	0.0078	0.0142	0.0082
SPATS2L	0.855	46.9184	ENSG00000196141.13	ENSG00000196141	9298	11129	10903	10894	9733	11154	5909	6186	5890	5749	5816	5341	9630	9613	9601	9286	10639	9610	4919	5704	5391	5391	4993	5739	6357	7007	7151	7443	6842	7789	7703.59	10518	5815	9730	5356	7098	0.553	-0.855	-0.553	0.855	1.20673e-47	46.9184	0.0037	0.0146	0.0048
BTG4	0.854	2.15364	ENSG00000137707.13	ENSG00000137707	19	19	28	32	34	16	11	17	16	6	14	19	32	47	39	54	49	50	19	21	14	20	43	26	70	66	64	47	70	45	33.61	25	14	45	24	60	0.553	-0.854	-0.553	0.854	0.00702029	2.15364	0.0465	0.1938	0.075
SMIM37	0.854	6.34007	ENSG00000175701.10	ENSG00000175701	1898	1213	1322	1276	1763	1379	820	815	833	808	622	1001	1497	1893	1691	1834	1527	1531	825	598	601	701	947	680	1570	1084	1531	1513	2849	1369	1266.41	1475	816	1662	725	1653	0.553	-0.854	-0.553	0.854	4.57014e-07	6.34007	0.0418	0.0186	0.0371
PBXIP1	0.854	15.3323	ENSG00000163346.16	ENSG00000163346	2994	2917	3027	2897	3338	3655	1775	1725	1693	1876	1697	1649	4130	3803	4059	3655	4108	3756	3242	3905	3802	3876	3352	3884	7543	14083	7824	8994	9678	10312	4441.63	3138	1736	3918	3677	9739	0.553	-0.854	-0.553	0.854	4.65263e-16	15.3323	0.0157	0.0151	0.0148
AZI2	0.854	32.2755	ENSG00000163512.13	ENSG00000163512	5971	5826	5413	5024	6425	5424	2948	3029	3131	3182	2882	3676	9704	9859	9109	9700	8907	9950	4675	4437	4267	4213	4962	4405	10557	8118	10451	9276	9530	9064	6470.54	5680	3141	9538	4493	9499	0.553	-0.854	-0.553	0.854	5.30332e-33	32.2755	0.006	0.0147	0.0069
IQCH	0.853	7.93117	ENSG00000103599.19	ENSG00000103599	147	142	164	156	126	145	90	72	63	64	80	120	153	136	139	138	171	157	103	80	93	83	74	98	151	108	121	154	149	131	120.22	147	82	149	88	136	0.554	-0.853	-0.554	0.853	1.17173e-08	7.93117	0.0134	0.0641	0.0219
ARMC12	0.852	0.297892	ENSG00000157343.8	ENSG00000157343	10	7			3	5		2	2	5		6	12	34		5	7		6	11	5	2	8	5	4	22		2	12	2	5.9	4	2	10	6	7	0.554	-0.852	-0.554	0.852	0.503626	0.297892	1.2797	1.0392	1.2229
HSPD1P4	0.852	0.658476	ENSG00000257576.1	ENSG00000257576	8	7	25	7	21	7	7	2	7	5	8	12	7	2	5	10	6	8		2	5	4	21	5	6	8	6	2	2	7	7.46	12	7	6	6	5	0.554	-0.852	-0.554	0.852	0.219545	0.658476	0.319	0.8255	0.4086
VDAC2	0.851	28.6905	ENSG00000165637.13	ENSG00000165637	9409	8763	8800	9019	11032	9550	4972	4810	4938	5240	4741	6665	10312	9747	10152	10604	10546	10624	6653	6863	6127	6948	7806	6447	10760	10260	10728	11930	10856	11289	8553.08	9429	5228	10331	6807	10970	0.555	-0.851	-0.555	0.851	2.03961e-29	28.6905	0.0075	0.0145	0.0078
NPM1P25	0.849	0.177624	ENSG00000229417.1	ENSG00000229417	1			1	4	2	2			1	2		1			3			2	2		2		2		6	2				1.05	1	1	1	1	1	0.555	-0.849	-0.555	0.849	0.664319	0.177624	1.0726	5.8034	2.3868
IRGM	0.849	0.216146	ENSG00000237693.4	ENSG00000237693	10	5	2	3	2					5	5	3	7		3			2	4			3	20	5	4		3				2.85	4	2	2	5	1	0.555	-0.849	-0.555	0.849	0.607931	0.216146	2.0644	2.1379	2.0854
WDR93	0.849	0.462304	ENSG00000140527.14	ENSG00000140527	7	11	2	3		20	2	7	10	1	3	1	9	13	3	8	5	8	17	11	2	17	22	14	17		23	11	2	2	8.36	7	4	8	14	9	0.555	-0.849	-0.555	0.849	0.344902	0.462304	0.6123	0.7374	0.6374
CLCN5	0.848	6.91461	ENSG00000171365.15	ENSG00000171365	961	1121	1107	1133	875	1095	553	557	499	646	746	494	832	969	894	1032	979	1371	334	298	419	318	206	314	420	734	388	534	355	529	690.4	1049	582	1013	315	493	0.556	-0.848	-0.556	0.848	1.21729e-07	6.91461	0.0377	0.0226	0.033
FJX1	0.848	12.6535	ENSG00000179431.6	ENSG00000179431	3018	2268	2217	2970	2290	2061	1420	1449	1238	1309	1620	1203	1297	1701	2100	1636	1682	1620	1215	989	1229	1207	1007	1005	2705	3360	2810	2373	2557	2361	1863.9	2471	1373	1673	1109	2694	0.556	-0.848	-0.556	0.848	2.22091e-13	12.6535	0.0182	0.017	0.0177
LRRC61	0.848	23.5746	ENSG00000127399.14	ENSG00000127399	5911	5141	4981	5284	6347	6120	2987	2953	3215	3113	2875	3627	7990	7781	7906	7844	7331	6209	4919	4677	4722	4798	5589	4499	4154	4032	4737	4242	5321	4104	5113.7	5631	3128	7510	4867	4432	0.556	-0.848	-0.556	0.848	2.66327e-24	23.5746	0.0087	0.015	0.0094
RNF187	0.848	40.7674	ENSG00000168159.11	ENSG00000168159	11013	8832	9349	8757	9239	9688	5676	5514	5646	5241	4708	4815	18901	19764	19396	18091	18561	18056	7456	8186	8010	7873	7224	7748	12938	14169	12581	13251	15410	13243	10977.8	9480	5267	18795	7750	13599	0.555	-0.848	-0.555	0.848	1.70857e-41	40.7674	0.0045	0.0143	0.0054
CNP	0.848	43.18	ENSG00000173786.16	ENSG00000173786	14235	14387	14227	14188	15344	16148	7723	8095	8208	8508	8313	8338	13634	13367	12991	14346	13727	13806	7356	8196	7978	8459	8428	8379	9747	11577	9184	10384	12286	11856	11113.8	14755	8198	13645	8133	10839	0.556	-0.848	-0.556	0.848	6.60661e-44	43.18	0.0041	0.0143	0.0051
IQCN	0.847	0.745204	ENSG00000130518.16	ENSG00000130518	27	53	43	49	4	58	16	10	12	16	44	31	17	16	3	23	21	8		7	19	21	8	18	25	30	12	18	7	44	22.05	39	22	15	12	23	0.556	-0.847	-0.556	0.847	0.179803	0.745204	0.4263	0.2882	0.3959
NPIPA1	0.847	1.10136	ENSG00000183426.16	ENSG00000183426	132	257	182	216	43	88	86	130	76	46	148	26	51	61	51	40	77	69	30	54	53	50	8	61	66	172	52	67	17	72	82.68	153	85	58	43	74	0.556	-0.847	-0.556	0.847	0.0791846	1.10136	0.3057	0.087	0.2551
QDPR	0.847	17.7268	ENSG00000151552.11	ENSG00000151552	5042	4149	4243	3936	5276	4504	2447	2598	2571	2568	2056	2854	4743	4557	5146	4871	4617	4424	2396	2452	2234	2261	2765	2032	2413	2135	2989	2902	3083	2290	3351.84	4525	2516	4726	2357	2635	0.556	-0.847	-0.556	0.847	1.87595e-18	17.7268	0.012	0.0156	0.0126
HPS1	0.847	31.2094	ENSG00000107521.18	ENSG00000107521	5688	5780	5605	5940	6524	6346	3333	3218	3314	3410	3128	3543	8258	7998	7270	7396	7386	7003	3582	3949	3658	3508	4134	3491	5586	4482	5887	5491	6724	5620	5241.77	5980	3324	7552	3720	5632	0.556	-0.847	-0.556	0.847	6.17397e-32	31.2094	0.006	0.0149	0.007
LASP1	0.847	42.3924	ENSG00000002834.17	ENSG00000002834	32046	34939	35750	37858	40483	40848	19811	20239	19931	22438	20543	20389	37991	35668	36831	38200	42004	38156	25616	27446	26749	28730	24641	28491	41452	43803	40785	44885	43338	49232	33309.7	36987	20558	38142	26946	43916	0.556	-0.847	-0.556	0.847	4.0518e-43	42.3924	0.0044	0.014	0.0053
MFF	0.847	49.8568	ENSG00000168958.19	ENSG00000168958	7559	6889	6840	6294	7310	6607	3921	3873	3660	3755	3602	4267	7220	6823	6500	6483	6706	6870	4236	3834	3740	3755	4193	3768	6189	5708	6969	6451	6486	6500	5566.97	6916	3846	6767	3921	6384	0.556	-0.847	-0.556	0.847	1.3907e-50	49.8568	0.0033	0.0149	0.0043
GLUD1P3	0.846	0.965276	ENSG00000250959.2	ENSG00000250959	37	42	50	57	10	45	17	16	16	28	42	15	18	32	1	33	37	32	8	24	21	21	4	30	24	36	8	30	18	35	26.24	40	22	26	18	25	0.556	-0.846	-0.556	0.846	0.108324	0.965276	0.2872	0.2444	0.2781
BHLHE41	0.846	10.3937	ENSG00000123095.5	ENSG00000123095	3567	3920	3737	4091	3392	4305	2064	2162	1974	2366	2461	1771	3459	3704	4146	3688	5119	4470	4656	5533	5053	6386	4141	6068	3425	4871	3015	3878	3125	4968	3850.4	3835	2133	4098	5306	3880	0.556	-0.846	-0.556	0.846	4.03955e-11	10.3937	0.0236	0.0154	0.0219
PTEN	0.846	48.942	ENSG00000171862.10	ENSG00000171862	5013	4720	4920	5049	5017	4509	2795	2653	2598	2765	2740	2709	8038	7982	8934	8069	8108	8739	3963	3942	3596	3889	3440	3705	6937	6185	6516	6490	5248	6607	5195.81	4871	2710	8312	3756	6330	0.556	-0.846	-0.556	0.846	1.14295e-49	48.942	0.0031	0.015	0.0043
CLCA3P	0.845	0.251157	ENSG00000153923.10	ENSG00000153923	4		6	2	4	7		2		4	5	3	5	8	3	8	9				12			2		6	3		19	5	3.81	4	2	6	2	6	0.557	-0.845	-0.557	0.845	0.560845	0.251157	1.588	1.6017	1.5913
CABLES2	0.845	5.96301	ENSG00000149679.11	ENSG00000149679	1433	1936	1988	2047	1475	2011	1022	1186	894	953	1180	828	1246	1163	1379	1094	1843	1428	575	814	675	927	433	870	1036	990	767	1213	889	1591	1196.27	1815	1010	1359	716	1081	0.557	-0.845	-0.557	0.845	1.0889e-06	5.96301	0.0443	0.0188	0.039
IRAK3	0.845	11.9937	ENSG00000090376.10	ENSG00000090376	368	501	439	509	474	443	275	233	212	249	265	287	282	282	224	261	290	328	153	137	141	153	129	162	251	291	312	238	175	238	276.78	456	254	278	146	251	0.557	-0.845	-0.557	0.845	1.0146e-12	11.9937	0.013	0.0357	0.0165
MCOLN2	0.845	19.701	ENSG00000153898.12	ENSG00000153898	799	796	733	815	834	735	468	424	416	446	436	433	650	688	756	581	702	620	285	235	258	244	326	231	466	556	461	476	378	381	520.97	785	437	666	263	453	0.557	-0.845	-0.557	0.845	1.99058e-20	19.701	0.0073	0.0254	0.01
TRIM21	0.845	28.7371	ENSG00000132109.9	ENSG00000132109	2459	2855	2619	2558	3162	2992	1390	1490	1480	1650	1457	1794	2894	2531	2508	2733	2965	2648	1575	1558	1482	1504	1558	1512	2199	2411	2549	2261	2205	1921	2163.99	2774	1544	2713	1532	2258	0.557	-0.845	-0.557	0.845	1.83186e-29	28.7371	0.0061	0.0166	0.0074
FLYWCH1	0.845	41.7529	ENSG00000059122.16	ENSG00000059122	4968	4871	5328	5768	5645	5842	2711	3184	3041	3167	3163	2776	6565	7110	6874	6935	6819	6006	2452	2693	2519	2726	2524	2432	3472	3988	3844	3805	4092	4209	4317.63	5404	3007	6718	2558	3902	0.557	-0.845	-0.557	0.845	1.76632e-42	41.7529	0.0039	0.0152	0.0051
PAEP	0.844	0.845691	ENSG00000122133.16	ENSG00000122133	21	12	21	20	15	11	10	8	12	5	14	7	9	12	10	5	9	16	9	11	25	11		2	15	8	21	7	5	7	11.24	17	9	10	10	10	0.557	-0.844	-0.557	0.844	0.142662	0.845691	0.2247	0.5521	0.2898
WIPF1	0.844	10.4718	ENSG00000115935.17	ENSG00000115935	1807	2425	2298	2372	2024	2505	1283	1277	1127	1354	1379	1064	2058	1803	2040	1907	2153	2132	874	1205	1243	1450	880	1366	1574	1701	1146	1630	1450	2102	1654.31	2238	1247	2016	1170	1600	0.557	-0.844	-0.557	0.844	3.37425e-11	10.4718	0.0214	0.0174	0.0214
SNTA1	0.844	19.4442	ENSG00000101400.5	ENSG00000101400	3390	2622	2689	2884	3237	3152	1686	1744	1610	1731	1461	1779	7896	8042	8042	6884	6308	6361	3360	3414	3373	3093	3699	3105	6473	5461	7482	6358	7598	5526	4348.67	2996	1668	7256	3341	6483	0.557	-0.844	-0.557	0.844	3.5957e-20	19.4442	0.0103	0.0152	0.0112
SPNS1	0.843	1.13884	ENSG00000169682.17	ENSG00000169682	14	34	34	24	19	19	10	21	6	10	15	18	26	30	17	27	30	23	2	26	20	8	9	10	8	23	5	16	7	24	17.86	24	13	26	12	14	0.557	-0.843	-0.557	0.843	0.0726372	1.13884	0.1637	0.3527	0.2014
TMEM267	0.843	12.8421	ENSG00000151881.14	ENSG00000151881	727	715	831	697	899	664	392	394	494	335	374	538	1391	1377	1360	1146	1204	1138	421	350	430	337	446	361	645	447	579	561	554	528	677.81	756	421	1269	391	552	0.558	-0.843	-0.558	0.843	1.4385e-13	12.8421	0.0149	0.0227	0.0161
COMMD7	0.843	13.6226	ENSG00000149600.11	ENSG00000149600	9338	7426	7208	7597	10083	7869	4422	4114	4906	4381	4135	5647	10985	11987	12030	11426	10617	10628	5345	4016	4040	3976	5365	3841	8224	6326	9602	8162	8497	6822	7300.47	8254	4601	11279	4430	7939	0.557	-0.843	-0.557	0.843	2.38446e-14	13.6226	0.0175	0.0146	0.0165
EFNB2	0.843	14.5021	ENSG00000125266.6	ENSG00000125266	865	1058	1075	1049	1032	990	518	584	557	536	616	571	950	1032	871	1065	1075	1105	618	706	747	629	587	613	443	635	373	498	398	637	747.81	1012	564	1016	650	497	0.557	-0.843	-0.557	0.843	3.14722e-15	14.5021	0.0131	0.0219	0.0145
HOXD1	0.842	4.06952	ENSG00000128645.14	ENSG00000128645	62	50	40	62	64	44	23	34	33	29	34	27	192	182	236	163	168	173	51	50	21	70	59	31	349	331	468	317	442	374	139.29	54	30	186	47	380	0.558	-0.842	-0.558	0.842	8.52079e-05	4.06952	0.0315	0.0572	0.0374
MEF2D	0.842	8.42391	ENSG00000116604.17	ENSG00000116604	1946	2336	2407	2627	1810	2802	1257	1399	1335	1347	1367	1067	2355	2186	2410	2434	2966	2497	938	1091	1090	1276	866	1245	2504	4222	2131	2887	2358	3830	2032.92	2321	1295	2475	1084	2989	0.558	-0.842	-0.558	0.842	3.76782e-09	8.42391	0.0294	0.0168	0.0268
TYW5	0.842	14.41	ENSG00000162971.10	ENSG00000162971	735	573	677	552	658	544	314	351	344	336	342	397	746	687	683	741	700	725	347	304	252	263	368	229	495	531	602	475	451	434	495.14	623	347	714	294	498	0.558	-0.842	-0.558	0.842	3.89021e-15	14.41	0.0121	0.026	0.0138
TNRC18	0.841	2.68409	ENSG00000182095.14	ENSG00000182095	5930	7610	8240	10878	3500	8609	4124	4469	3278	4462	6275	2386	3523	4163	5510	3520	5541	3682	2058	2840	2937	3952	1752	3516	2071	3589	1904	2708	2192	4297	4317.23	7461	4166	4323	2842	2794	0.558	-0.841	-0.558	0.841	0.00206972	2.68409	0.0929	0.0152	0.0755
TIPRL	0.841	23.9079	ENSG00000143155.12	ENSG00000143155	5636	4902	5259	4603	6227	5083	2900	2838	3030	2818	2633	3476	6640	6235	6475	6262	5998	6173	3134	2589	2665	2705	2800	2784	5743	4116	5917	5460	5099	5121	4510.74	5285	2949	6297	2780	5243	0.558	-0.841	-0.558	0.841	1.23636e-24	23.9079	0.0082	0.0151	0.0091
GGH	0.841	24.1303	ENSG00000137563.11	ENSG00000137563	10582	8154	8516	7685	9220	8365	4894	4557	5196	4491	4533	5647	11021	10595	10086	10163	9665	10362	6870	6150	6304	5600	7621	5901	14859	14460	14847	13085	14111	12167	8856.9	8754	4886	10315	6408	13922	0.558	-0.841	-0.558	0.841	7.40851e-25	24.1303	0.0086	0.0145	0.0091
NET1	0.841	34.2894	ENSG00000173848.18	ENSG00000173848	2189	2224	2141	2043	2016	1776	1145	1131	1146	1131	1210	1152	1653	1453	1513	1474	1512	1591	938	1058	964	975	776	961	1756	1792	1652	1521	1788	1928	1487.05	2065	1152	1533	945	1740	0.558	-0.841	-0.558	0.841	5.13513e-35	34.2894	0.0042	0.0179	0.0059
SCARB2	0.841	46.6603	ENSG00000138760.9	ENSG00000138760	13868	15044	15159	15839	15958	15578	8376	7822	8593	8882	8720	8661	19373	18296	18318	17336	18499	19880	11181	11384	11293	11280	10053	11524	19379	23787	19629	19594	17722	19578	14686.9	15241	8509	18617	11119	19948	0.558	-0.841	-0.558	0.841	2.18615e-47	46.6603	0.0038	0.0142	0.0047
FDPS	0.84	16.3249	ENSG00000160752.14	ENSG00000160752	14272	12067	12973	12046	16495	14616	7176	7413	7642	7927	6628	9291	14215	13438	13525	14068	12937	12688	9289	8470	8974	8228	11516	7846	17187	17937	17067	18928	23102	15650	12453.8	13745	7680	13478	9054	18312	0.559	-0.84	-0.559	0.84	4.73309e-17	16.3249	0.0144	0.0143	0.0137
ZNF280D	0.84	24.986	ENSG00000137871.19	ENSG00000137871	1808	1908	1845	1720	1761	1738	918	960	995	994	998	1152	1658	1729	1571	1531	1817	1764	897	905	805	863	1206	870	2048	1893	2268	1929	1807	1910	1475.61	1797	1003	1678	924	1976	0.558	-0.84	-0.558	0.84	1.03286e-25	24.986	0.0069	0.0179	0.0083
NRBP1	0.84	42.538	ENSG00000115216.13	ENSG00000115216	9733	10487	10410	10245	11996	12032	5493	6162	6200	6224	5329	6834	13242	12656	12838	12982	13368	12678	6449	6113	5942	6447	6598	6267	11068	11387	10774	11740	12405	12195	9543.06	10817	6040	12961	6303	11595	0.559	-0.84	-0.559	0.84	2.89744e-43	42.538	0.0041	0.0144	0.0051
SPATA9	0.839	0.40687	ENSG00000145757.15	ENSG00000145757	16	4	1	11	14	12	2	6	9	4	6	6		10	1	5	2	2	5	8		4		2	12	8			17	5	5.68	10	6	3	3	7	0.559	-0.839	-0.559	0.839	0.391859	0.40687	0.7245	1.0799	0.805
SCO2	0.839	2.32458	ENSG00000130489.14	ENSG00000130489	33	41	41	55	44	61	20	26	17	31	27	32	48	41	50	45	56	44	38	16	14	34	18	23	37	40	47	41	106	43	38.92	46	26	47	24	52	0.559	-0.839	-0.559	0.839	0.00473605	2.32458	0.0653	0.1693	0.0831
CFAP157	0.838	0.207634	ENSG00000160401.14	ENSG00000160401	4	4	6	2		4			2		8	1		6		5		2			2	8		3			3	2		2	2.16	3	2	2	2	1	0.559	-0.838	-0.559	0.838	0.619964	0.207634	1.8745	2.8106	2.127
TNNC2	0.838	0.806977	ENSG00000101470.9	ENSG00000101470	22	11	8	10	17	20	17	11	3	11		7	34	38	14	23	27	41	2	11	5	8	22	24	23	50	50	42	40	15	20.26	15	8	30	12	37	0.559	-0.838	-0.559	0.838	0.155963	0.806977	0.2934	0.3124	0.2976
STOML1	0.838	11.0041	ENSG00000067221.13	ENSG00000067221	1375	1085	1264	1233	1611	1482	719	784	793	760	604	841	1202	1092	1017	1145	909	860	679	558	528	547	795	498	1220	1081	1181	1195	1492	963	983.87	1342	750	1038	601	1189	0.559	-0.838	-0.559	0.838	9.90505e-12	11.0041	0.0199	0.0199	0.0197
TMEM43	0.837	44.5672	ENSG00000170876.7	ENSG00000170876	9342	10305	10829	10413	11541	10841	5893	5723	5578	6201	5645	6380	11960	11534	11733	12400	11912	12360	6602	6808	6476	6756	6568	6672	12457	16408	12685	13270	12901	13554	9724.94	10545	5903	11983	6647	13546	0.56	-0.837	-0.56	0.837	2.70871e-45	44.5672	0.004	0.0144	0.0048
SLC25A34	0.836	0.490255	ENSG00000162461.7	ENSG00000162461	13	16	16	13	4	6	4	6	9	7	11	3	7	6	10	3	2			2		2	16	3	3	6	3		2	7	6.04	11	7	5	4	4	0.56	-0.836	-0.56	0.836	0.323404	0.490255	0.5026	1.016	0.6153
PLSCR3	0.835	0.585731	ENSG00000187838.16	ENSG00000187838	2	7	11	11	15	6	10	7		7	2	4	20	6	7	5	24	6	4	16	9	16	3	22	15	17	9	2	7	18	9.62	9	5	11	12	11	0.561	-0.835	-0.561	0.835	0.259579	0.585731	0.3815	0.6431	0.4294
SEMA6C	0.835	5.15416	ENSG00000143434.15	ENSG00000143434	228	279	210	309	229	226	123	181	131	145	144	107	116	219	205	154	143	187	95	165	162	159	97	158	254	466	282	303	270	342	202.85	247	138	171	139	320	0.56	-0.835	-0.56	0.835	7.01205e-06	5.15416	0.0393	0.0436	0.0404
VPS18	0.835	18.8424	ENSG00000104142.10	ENSG00000104142	4685	4703	4965	5089	5808	5713	2668	2693	2954	3176	2785	3072	5144	4927	4766	5160	5138	4747	1994	2217	2057	2472	2688	2243	2506	4159	2995	3215	3231	3510	3715.98	5160	2891	4980	2278	3269	0.56	-0.835	-0.56	0.835	1.43747e-19	18.8424	0.0111	0.0154	0.0115
MPPE1	0.835	22.0421	ENSG00000154889.16	ENSG00000154889	828	858	739	777	800	727	490	424	417	439	482	400	787	651	700	804	796	687	532	498	383	458	509	471	846	917	737	823	908	733	654.08	788	442	738	475	827	0.561	-0.835	-0.561	0.835	9.07535e-23	22.0421	0.0061	0.023	0.0085
SPRED1	0.835	25.1206	ENSG00000166068.12	ENSG00000166068	2688	2388	2493	3022	3274	2376	1392	1375	1511	1611	1513	1698	3215	3196	3331	3601	3341	3817	1452	1429	1413	1497	1560	1471	4699	3778	4564	4446	4090	3990	2674.37	2707	1517	3417	1470	4261	0.561	-0.835	-0.561	0.835	7.57478e-26	25.1206	0.0072	0.0161	0.0083
BHLHB9	0.834	14.7067	ENSG00000198908.11	ENSG00000198908	859	1041	1049	1080	960	923	504	574	510	647	544	536	887	825	728	734	982	1015	403	540	432	605	514	571	506	557	582	487	500	616	690.38	985	552	862	511	541	0.561	-0.834	-0.561	0.834	1.96487e-15	14.7067	0.012	0.0226	0.0139
B3GNT9	0.834	19.1402	ENSG00000237172.3	ENSG00000237172	5565	6019	5874	7042	6082	6697	3335	3916	3492	3580	3661	2936	5737	7128	6698	6251	6617	6090	4112	4045	4252	4261	3404	4017	5959	8391	5670	5423	6202	6302	5291.97	6213	3487	6420	4015	6324	0.561	-0.834	-0.561	0.834	7.24034e-20	19.1402	0.0112	0.0149	0.0113
GPR183	0.833	0.474855	ENSG00000169508.6	ENSG00000169508	10	28	4	3	13	22	19		3	10	9	4	2	2		5		4	13	32	32	32	63	17	10		18	4		2	12.15	13	8	2	32	6	0.561	-0.833	-0.561	0.833	0.335078	0.474855	0.7091	0.5117	0.6558
HAGHL	0.833	8.02479	ENSG00000103253.17	ENSG00000103253	1877	1233	1118	1349	1602	1359	794	858	669	741	894	839	1370	2013	2100	1806	1462	1437	1107	852	867	861	1044	744	1265	1255	1643	1108	1518	885	1222.33	1423	799	1698	912	1279	0.561	-0.833	-0.561	0.833	9.44512e-09	8.02479	0.0291	0.0187	0.0273
TUBA4A	0.833	22.3466	ENSG00000127824.13	ENSG00000127824	13574	11705	11963	12609	15146	14154	6920	7146	7374	7715	6346	8923	15778	15679	14898	15772	15243	14263	9410	9370	8801	9292	11431	8435	17651	21071	20617	19366	23123	18627	13080.1	13192	7404	15272	9456	20076	0.561	-0.833	-0.561	0.833	4.50221e-23	22.3466	0.0094	0.0143	0.0097
RNF112	0.832	0.236956	ENSG00000128482.15	ENSG00000128482	1	7	2	2		4		2		2	3	1	2	2		3	7	4	6	4		4	4		10						2.36	3	1	3	3	2	0.562	-0.832	-0.562	0.832	0.579487	0.236956	1.2262	2.5752	1.5589
C2orf74	0.832	2.41982	ENSG00000237651.6	ENSG00000237651	53	52	34	30	40	44	24	33	24	23	22	15	46	39	49	29	40	31	27	21	15	17	21	26	57	90	79	32	97	39	38.4	42	24	39	21	66	0.562	-0.832	-0.562	0.832	0.00380345	2.41982	0.0554	0.1714	0.0745
NSMCE2	0.832	11.5458	ENSG00000156831.7	ENSG00000156831	5274	4348	4398	3744	5493	4324	2438	2509	2781	2443	2041	3280	6718	7301	6697	6759	6076	6163	3190	2629	2656	2322	3463	2537	6162	4435	6763	5858	5757	4594	4438.38	4597	2582	6619	2800	5595	0.562	-0.832	-0.562	0.832	2.84584e-12	11.5458	0.02	0.0152	0.019
TIMM17A	0.832	14.5251	ENSG00000134375.10	ENSG00000134375	8918	6976	7123	6553	8064	7077	4275	4267	4478	3978	3398	4717	6024	6349	5441	5876	5213	5636	4110	3857	3749	3238	4024	3235	6954	4237	6936	6538	6334	5383	5431.94	7452	4186	5756	3702	6064	0.562	-0.832	-0.562	0.832	2.98497e-15	14.5251	0.0142	0.0149	0.0151
RIT1	0.832	22.1342	ENSG00000143622.10	ENSG00000143622	1496	1454	1503	1389	1483	1310	768	699	883	781	827	891	1928	2214	1946	1864	1903	2005	1007	981	798	909	1108	858	1690	1462	1792	1609	1542	1264	1345.42	1439	808	1977	944	1560	0.562	-0.832	-0.562	0.832	7.34121e-23	22.1342	0.0076	0.0183	0.0091
GTDC1	0.831	18.3025	ENSG00000121964.14	ENSG00000121964	1209	1138	1002	973	1269	1136	614	581	721	653	561	652	1575	1815	1679	1702	1759	1713	823	771	705	670	865	790	1448	997	1537	1366	1435	1221	1112.72	1121	630	1707	771	1334	0.562	-0.831	-0.562	0.831	4.98317e-19	18.3025	0.0091	0.0192	0.0109
GARS	0.831	49.8203	ENSG00000106105.13	ENSG00000106105	15934	16207	16471	17326	17605	18338	9150	9247	9283	9796	9229	10571	40765	40856	39699	39897	44305	43025	9783	9797	9092	9930	9842	9800	11300	13259	10959	12905	10918	12776	17935.5	16980	9546	41424	9707	12020	0.562	-0.831	-0.562	0.831	1.51235e-50	49.8203	0.0034	0.0141	0.0043
PGAM1	0.83	14.0182	ENSG00000171314.8	ENSG00000171314	19827	18608	20101	18148	26143	21680	10961	10673	12803	11686	9230	14700	49724	46041	48027	47004	43496	42536	42261	38200	37482	36710	50488	35562	40884	34225	47800	40861	42946	35794	31820	20751	11676	46138	40117	40418	0.563	-0.83	-0.563	0.83	9.58948e-15	14.0182	0.0167	0.014	0.0156
RHOBTB1	0.83	21.1394	ENSG00000072422.16	ENSG00000072422	946	1108	1108	982	1004	1032	547	586	592	622	563	562	966	987	931	898	867	778	430	507	472	477	514	373	1939	1655	2024	2218	1649	2134	982.38	1030	579	904	462	1936	0.563	-0.83	-0.563	0.83	7.25502e-22	21.1394	0.0076	0.0199	0.0092
FAM46A	0.83	42.6551	ENSG00000112773.15	ENSG00000112773	3785	3775	3987	3945	4326	4221	2052	1947	2139	2538	2265	2564	5866	5671	5750	6312	6083	6262	6774	6506	6581	6951	6316	6254	5049	5047	4825	4993	4789	4776	4744.96	4006	2251	5991	6564	4913	0.562	-0.83	-0.562	0.83	2.2124e-43	42.6551	0.0038	0.0151	0.0048
TRAV39	0.829	0.366017	ENSG00000211818.1	ENSG00000211818	16	4	5	14	2	5	7		3	4		11	6	2	10	4	6	6	6	26	31	1	2	9	6	3	17	11			7.24	8	4	6	12	6	0.563	-0.829	-0.563	0.829	0.43051	0.366017	0.9153	0.8499	0.9004
LAMP1	0.829	6.44546	ENSG00000185896.10	ENSG00000185896	32880	36603	39779	40648	27778	44321	21151	21656	19998	21664	23398	17090	26611	24798	27767	25337	31977	27397	15076	19625	18980	21141	13848	21831	24686	55931	21243	30558	29038	38508	27377.3	37002	20826	27314	18417	33327	0.563	-0.829	-0.563	0.829	3.58545e-07	6.44546	0.0435	0.014	0.0351
UAP1	0.829	30.0102	ENSG00000117143.13	ENSG00000117143	10564	9672	10217	9505	11535	9457	5571	5275	6093	5576	5018	6780	19774	19789	19538	19785	19435	19552	10311	9609	9471	9005	10214	9305	18113	15072	20352	19168	16985	17202	12598.1	10158	5719	19646	9652	17815	0.563	-0.829	-0.563	0.829	9.76675e-31	30.0102	0.0063	0.0143	0.0071
B4GALT4	0.829	45.58	ENSG00000121578.12	ENSG00000121578	2503	2514	2407	2247	2344	2499	1428	1490	1246	1272	1323	1415	2964	2970	2970	3091	2846	2797	1465	1748	1541	1571	1752	1600	2726	3235	2725	2802	2902	2958	2245.1	2419	1362	2940	1613	2891	0.563	-0.829	-0.563	0.829	2.63019e-46	45.58	0.003	0.0165	0.0042
IARS2	0.829	58.5017	ENSG00000067704.9	ENSG00000067704	13702	13087	12598	12909	12279	12380	7443	7386	7291	6916	7693	6585	19942	19777	19944	19286	18777	20291	8424	8031	8478	7793	7592	7747	19334	19304	18927	17430	15779	17779	13163.5	12826	7219	19670	8011	18092	0.563	-0.829	-0.563	0.829	3.14963e-59	58.5017	0.0026	0.0142	0.0036
LRRC23	0.828	8.95114	ENSG00000010626.14	ENSG00000010626	602	402	441	404	400	418	252	221	260	261	203	306	617	567	494	552	472	568	385	406	397	334	571	366	732	501	749	749	738	629	466.51	444	250	545	410	683	0.563	-0.828	-0.563	0.828	1.11907e-09	8.95114	0.0219	0.0268	0.0222
PLAT	0.828	10.1723	ENSG00000104368.17	ENSG00000104368	391	469	433	484	562	550	267	290	233	261	301	274	771	753	747	666	794	671	336	275	338	256	338	267	4960	8978	4913	5747	5994	5904	1574.14	482	271	734	302	6083	0.563	-0.828	-0.563	0.828	6.72567e-11	10.1723	0.0193	0.0176	0.0193
TMEM144	0.828	10.3696	ENSG00000164124.10	ENSG00000164124	337	320	348	354	389	253	170	141	198	191	206	218	410	483	403	443	464	452	323	287	268	339	289	193	191	219	197	185	182	183	287.91	334	187	442	283	193	0.563	-0.828	-0.563	0.828	4.26933e-11	10.3696	0.0148	0.0348	0.0178
INPPL1	0.828	12.8444	ENSG00000165458.13	ENSG00000165458	8267	10760	10084	11592	7953	10451	5729	5984	5316	5548	6373	4347	9396	9455	9642	8701	9989	9127	4796	5997	6149	6288	4351	5981	5872	8100	5505	6456	5896	7558	7388.71	9851	5550	9385	5594	6564	0.563	-0.828	-0.563	0.828	1.43097e-13	12.8444	0.0169	0.0146	0.017
GBP3	0.828	42.9848	ENSG00000117226.11	ENSG00000117226	2015	2100	2204	1925	1928	1708	1183	1040	1049	1171	1151	1092	2048	2253	2006	2215	2001	2229	857	852	779	810	744	823	1465	1417	1420	1370	1346	1385	1486.18	1980	1114	2125	811	1400	0.563	-0.828	-0.563	0.828	1.03562e-43	42.9848	0.003	0.0179	0.0044
NFE2L2	0.828	57.3967	ENSG00000116044.15	ENSG00000116044	7044	6874	6612	7008	6829	6738	3772	3800	3729	3915	3822	4119	7680	7510	7322	7399	8247	8293	3435	3810	3571	3742	3532	3643	6998	7033	7477	6940	6163	7984	5834.76	6851	3860	7742	3622	7099	0.563	-0.828	-0.563	0.828	4.01181e-58	57.3967	0.0025	0.0148	0.0036
FAM86B2	0.827	0.375464	ENSG00000145002.12	ENSG00000145002	10	9	15	13	11	4	15	5	3	1	8	4	2	8		3	3			8					4	6	5	4		7	4.92	10	6	3	1	4	0.564	-0.827	-0.564	0.827	0.421246	0.375464	0.7661	1.244	0.8949
CCDC85B	0.827	3.71363	ENSG00000175602.3	ENSG00000175602	18456	9008	8575	10720	12361	11596	7025	7440	5068	5678	8609	6040	6860	14022	15062	11929	11341	9222	14083	9924	10943	12645	10219	7147	9357	9056	10165	5342	8924	5576	9746.48	11786	6643	11406	10827	8070	0.564	-0.827	-0.564	0.827	0.000193362	3.71363	0.063	0.0144	0.0523
C15orf61	0.827	9.00021	ENSG00000189227.5	ENSG00000189227	713	550	474	650	598	640	364	320	384	282	372	325	454	689	717	612	505	540	252	252	190	328	255	244	520	386	591	421	537	430	453.16	604	341	586	254	481	0.564	-0.827	-0.564	0.827	9.99528e-10	9.00021	0.0215	0.0271	0.0227
SHQ1P1	0.825	0.0996125	ENSG00000231588.1	ENSG00000231588			6						3									2		8	16	2		2		3					1.42	1			5		0.565	-0.825	-0.565	0.825	0.795037	0.0996125	9.4547	4.269	6.7448
SLC38A10	0.825	7.4968	ENSG00000157637.12	ENSG00000157637	11733	12134	12253	13137	10155	13654	6777	7484	6886	6848	7632	5629	10386	10607	11792	10403	11760	10112	6535	7414	7456	8307	5984	7906	7354	17375	6875	8673	8278	10686	9407.5	12178	6876	10843	7267	9874	0.565	-0.825	-0.565	0.825	3.1857e-08	7.4968	0.039	0.0144	0.0296
LAMB1	0.823	3.20278	ENSG00000091136.13	ENSG00000091136	16732	18785	18514	20753	10174	18236	10487	9973	9615	10225	12022	6014	11040	10599	11540	9907	11371	12833	5913	7076	7567	7606	4602	8448	10429	27979	10195	13888	9132	17072	11957.6	17199	9723	11215	6869	14782	0.565	-0.823	-0.565	0.823	0.000626936	3.20278	0.0733	0.0143	0.0566
FBXO11	0.823	7.54257	ENSG00000138081.20	ENSG00000138081	2863	3293	3434	3423	2307	3059	1800	1695	1633	1879	1974	1411	2485	2431	2328	2402	2661	3042	1561	1734	1788	1841	1186	1937	2041	3313	2027	2281	1369	2736	2264.47	3063	1732	2558	1674	2294	0.565	-0.823	-0.565	0.823	2.86704e-08	7.54257	0.0303	0.0165	0.0289
ASAH1	0.823	53.0321	ENSG00000104763.18	ENSG00000104763	5810	5290	5229	4934	5383	5062	2986	3027	2921	3035	2804	3150	6876	7167	7206	6674	6514	6955	3490	3099	3180	2864	3449	3113	4529	4523	4899	4375	4282	4170	4566.45	5285	2987	6899	3199	4463	0.565	-0.823	-0.565	0.823	9.28768e-54	53.0321	0.0027	0.0151	0.0038
EPG5	0.822	6.48365	ENSG00000152223.12	ENSG00000152223	4611	6519	7048	7615	5550	6720	3536	3183	3311	4370	4631	2503	4383	4869	5250	5755	5156	6406	2525	2315	3299	3209	1926	3114	4578	6820	4109	5692	3647	5606	4608.51	6344	3589	5303	2731	5075	0.566	-0.822	-0.566	0.822	3.28362e-07	6.48365	0.0379	0.0151	0.0341
NUDT18	0.822	7.5457	ENSG00000275074.1	ENSG00000275074	489	305	373	378	394	250	243	196	212	209	154	227	1026	1200	1084	1096	861	1013	1067	841	855	747	921	790	1146	945	1322	1055	1550	918	728.82	365	207	1047	870	1156	0.566	-0.822	-0.566	0.822	2.84644e-08	7.5457	0.0263	0.0221	0.0261
PLEKHH3	0.822	11.0278	ENSG00000068137.14	ENSG00000068137	2583	1966	2124	2298	1926	2318	1219	1293	1126	1367	1446	1024	1827	2041	2515	2071	2169	1959	1245	1415	1486	1515	1282	1279	1132	1880	1037	1050	1421	1221	1641.16	2202	1246	2097	1370	1290	0.566	-0.822	-0.566	0.822	9.37938e-12	11.0278	0.0212	0.0175	0.0192
SPECC1	0.822	16.2188	ENSG00000128487.16	ENSG00000128487	2357	2603	2540	2559	1928	2683	1489	1507	1273	1254	1644	1136	1364	1399	1457	1444	1621	1539	1187	1357	1182	1403	995	1341	2089	2619	2405	2296	2288	2745	1790.14	2445	1384	1471	1244	2407	0.566	-0.822	-0.566	0.822	6.04287e-17	16.2188	0.0115	0.0172	0.0128
FAM92A1P1	0.82	1.92907	ENSG00000157021.9	ENSG00000157021	67	76	84	92	90	65	62	27	14	24	69	74	43	81	60	95	106	57	45	36	44	47	36	62	127	77	91	165	172	161	74.99	79	45	74	45	132	0.566	-0.82	-0.566	0.82	0.0117743	1.92907	0.1182	0.0945	0.1135
FAM24B	0.82	2.9759	ENSG00000213185.6	ENSG00000213185	98	103	65	57	90	43	39	33	38	49	49	49	110	91	100	93	78	87	52	39	25	29	33	55	58	32	74	83	90	62	63.46	76	43	93	39	66	0.566	-0.82	-0.566	0.82	0.00105706	2.9759	0.0538	0.1091	0.0636
MYADM	0.82	8.47312	ENSG00000179820.15	ENSG00000179820	2842	2853	3228	3231	3224	3625	1603	1935	1628	2071	1879	1646	4193	3557	4025	4213	4871	4777	3097	3518	3550	4509	3128	4207	7371	14682	6959	8587	8549	11143	4490.1	3167	1794	4273	3668	9548	0.566	-0.82	-0.566	0.82	3.36422e-09	8.47312	0.0298	0.0151	0.0254
TGFB1I1	0.82	9.22379	ENSG00000140682.18	ENSG00000140682	3232	3464	3326	3787	3060	4529	1856	2067	1855	1993	2390	1957	3801	3321	3834	3629	5112	3764	1742	2133	1983	2533	1845	2531	3848	5673	3844	4422	5163	6651	3311.54	3566	2020	3910	2128	4934	0.566	-0.82	-0.566	0.82	5.97331e-10	9.22379	0.0262	0.0156	0.0233
ETV6	0.82	10.366	ENSG00000139083.10	ENSG00000139083	1041	1106	1100	1154	975	983	702	613	570	566	649	506	972	874	1147	1001	1217	1110	325	429	419	461	261	425	678	978	661	797	657	924	776.69	1060	601	1054	387	782	0.567	-0.82	-0.567	0.82	4.30522e-11	10.366	0.0191	0.0216	0.0198
MCIDAS	0.819	4.70445	ENSG00000234602.7	ENSG00000234602	154	253	196	274	179	262	154	156	114	109	131	84	132	84	110	128	97	149	81	53	74	67	99	71	60	83	82	60	66	95	121.91	220	125	117	74	74	0.567	-0.819	-0.567	0.819	1.9749e-05	4.70445	0.0384	0.0634	0.0426
TATDN2	0.819	28.2325	ENSG00000157014.10	ENSG00000157014	3099	2502	2569	2738	2308	2599	1501	1636	1631	1405	1453	1349	2606	2656	2827	2432	2765	2797	1284	1534	1487	1360	1358	1435	1891	2150	1629	1946	1840	1944	2024.36	2636	1496	2680	1410	1900	0.567	-0.819	-0.567	0.819	5.85453e-29	28.2325	0.0057	0.0168	0.007
TRAF3IP3	0.818	0.168099	ENSG00000009790.14	ENSG00000009790		2	2	10	2		4		2	4				11		6	5		2	4	6	2					6				2.26	3	2	4	2	1	0.567	-0.818	-0.567	0.818	0.679049	0.168099	2.9188	2.6967	2.8506
ABCC11	0.818	0.626291	ENSG00000121270.15	ENSG00000121270	12	11	6	3	13	3	9	6		2	8	3	2	4			3	1	14	13	15	6	6	8	9	11	3	9	7	7	6.48	8	5	2	10	8	0.567	-0.818	-0.567	0.818	0.236434	0.626291	0.1894	0.9483	0.349
PIGB	0.818	21.4355	ENSG00000069943.9	ENSG00000069943	798	793	929	780	854	766	485	461	458	442	449	497	849	821	732	886	730	791	548	571	490	428	647	480	958	935	1046	938	1001	831	713.12	820	465	802	527	952	0.567	-0.818	-0.567	0.818	3.66837e-22	21.4355	0.0064	0.0223	0.0084
CEP68	0.818	27.0203	ENSG00000011523.13	ENSG00000011523	915	1114	1081	1100	934	1029	560	638	571	614	601	518	916	817	1025	983	964	850	543	602	532	540	576	548	1240	1454	1319	1446	1230	1474	891.16	1029	584	926	557	1360	0.567	-0.818	-0.567	0.818	9.544e-28	27.0203	0.0049	0.0206	0.0067
MICU1	0.818	50.49	ENSG00000107745.18	ENSG00000107745	5179	5673	5610	5679	6246	5941	2942	3359	3331	3318	2998	3513	6356	5922	5816	5840	6421	5940	3788	3396	3557	3335	3921	3443	5960	6411	6095	6097	6174	6397	4955.21	5721	3244	6049	3573	6189	0.567	-0.818	-0.567	0.818	3.23567e-51	50.49	0.0029	0.015	0.0039
ANKRD24	0.817	1.8034	ENSG00000089847.12	ENSG00000089847	106	94	105	82	28	86	49	56	57	38	41	43	20	32	37	38	45	35	29	63	73	34	62	74	56	69	79	45	22	120	57.26	84	47	34	56	65	0.568	-0.817	-0.568	0.817	0.0157253	1.8034	0.1241	0.1195	0.1234
ARHGEF17	0.817	5.35862	ENSG00000110237.3	ENSG00000110237	1607	2618	2536	2892	1345	2407	1292	1354	1153	1197	1779	836	1489	1457	1800	1442	1590	1374	1067	1305	1323	1361	968	1356	1564	2771	1425	1908	1639	2233	1636.35	2234	1268	1525	1230	1923	0.568	-0.817	-0.568	0.817	4.37906e-06	5.35862	0.0456	0.0175	0.0409
TCIRG1	0.817	8.39862	ENSG00000110719.9	ENSG00000110719	1540	1702	1435	1796	1897	1863	965	888	847	1047	1207	853	1677	1331	1607	1720	1693	1401	862	817	940	1098	893	869	1432	3065	1513	1660	1778	1815	1407.05	1706	968	1572	913	1877	0.568	-0.817	-0.568	0.817	3.99376e-09	8.39862	0.0267	0.0181	0.0251
COL21A1	0.816	0.62662	ENSG00000124749.16	ENSG00000124749	13	11	23	15	6	11	2	6	19	8	2	9	28	22	34	14	24	20	6	19	14	6		8	15	22		9	34	15	13.74	13	8	24	9	16	0.568	-0.816	-0.568	0.816	0.236254	0.62662	0.39	0.4543	0.4048
NOP56P1	0.816	0.646321	ENSG00000235559.1	ENSG00000235559	37	23	31	17	26	24	9	25	2	14	20	19	14	6		3	9	8	11	8	16	11	2	9	15		30	2	12	5	13.56	26	15	7	10	11	0.568	-0.816	-0.568	0.816	0.225777	0.646321	0.419	0.46	0.4287
BTBD19	0.816	0.867302	ENSG00000222009.8	ENSG00000222009	67	193	127	138	25	106	64	75	33	46	136	18	50	39	26	91	58	84	34	15	40	46	12	33	81	286	30	51	78	35	70.62	109	62	58	30	94	0.568	-0.816	-0.568	0.816	0.135737	0.867302	0.3798	0.0995	0.3162
YWHAZP4	0.815	0.282127	ENSG00000213131.3	ENSG00000213131	3	5	2	5	1					3	5	1	2	6	3	3	3	2		2			4	2		3		7	2	2	2.21	3	2	3	1	2	0.569	-0.815	-0.569	0.815	0.522244	0.282127	0.5388	2.7532	1.058
NR1H3	0.815	16.6528	ENSG00000025434.18	ENSG00000025434	503	462	389	461	453	448	231	282	254	226	253	301	553	501	569	492	424	440	274	305	309	244	289	263	612	640	591	679	668	538	421.76	453	258	496	281	621	0.568	-0.815	-0.568	0.815	2.22441e-17	16.6528	0.0073	0.0281	0.0101
GOLGA8O	0.814	0.0516236	ENSG00000206127.10	ENSG00000206127		11	2		2						8							4				15									1.4	2	1	1	2		0.569	-0.814	-0.569	0.814	0.887925	0.0516236	23.9083	4.339	11.2952
KLF15	0.814	0.109916	ENSG00000163884.3	ENSG00000163884		7	2		4	2	4	2			3		5												6						1.16	2	2	1		1	0.569	-0.814	-0.569	0.814	0.776397	0.109916	6.65	5.2448	6.0188
HSF2BP	0.814	5.85044	ENSG00000160207.8	ENSG00000160207	163	218	229	196	286	171	94	109	171	117	97	129	458	444	446	479	410	353	115	165	142	142	180	109	332	222	343	335	410	310	245.81	210	120	432	142	325	0.569	-0.814	-0.569	0.814	1.41111e-06	5.85044	0.0309	0.0384	0.0319
GPC1	0.814	9.25462	ENSG00000063660.8	ENSG00000063660	10294	9890	10578	12287	8357	11819	6074	6574	5935	6287	6235	4860	8256	8518	9803	7444	9279	8163	5601	6461	7010	7330	5122	6947	5924	11325	6236	6110	6660	8143	7784.06	10538	5994	8577	6412	7400	0.569	-0.814	-0.569	0.814	5.56392e-10	9.25462	0.0269	0.0146	0.0231
TMEM2	0.814	14.4904	ENSG00000135048.13	ENSG00000135048	3566	4279	4313	4878	3426	4148	2359	2046	2351	2603	2684	1956	3024	3130	3338	3291	3298	3668	1641	1715	2086	1962	1578	1960	4164	5298	3989	4833	3577	4917	3202.65	4102	2333	3292	1824	4463	0.569	-0.814	-0.569	0.814	3.2328e-15	14.4904	0.0138	0.0157	0.0143
PGD	0.814	18.7791	ENSG00000142657.20	ENSG00000142657	15374	16991	18450	18231	23820	21951	10031	9938	10874	11874	10137	12459	14787	13020	13690	15287	16236	15187	11305	11129	10593	11736	13113	11014	15556	16529	15174	18286	17613	17607	14599.8	19136	10886	14701	11482	16794	0.569	-0.814	-0.569	0.814	1.66301e-19	18.7791	0.0108	0.0142	0.0111
MEF2B	0.813	0.354325	ENSG00000213999.15	ENSG00000213999	5	6	3	3	4	3	1	1	2	1	8	1	1	1	3	3	3	13	3	2	6	3	11	1	4		8	1			3.36	4	2	4	4	2	0.569	-0.813	-0.569	0.813	0.442257	0.354325	0.5626	1.8133	0.7794
NXPH4	0.813	4.68584	ENSG00000182379.9	ENSG00000182379	449	428	395	544	359	573	245	263	233	276	288	259	633	574	561	604	753	461	484	416	398	574	316	492	142	295	121	219	272	357	399.54	458	261	598	447	234	0.569	-0.813	-0.569	0.813	2.0614e-05	4.68584	0.0481	0.0289	0.0449
SCNM1	0.813	11.1096	ENSG00000163156.11	ENSG00000163156	2723	2406	2248	2158	3001	2835	1369	1274	1523	1517	1247	1818	3296	3413	2941	3378	3556	3205	1448	1324	1369	1248	1743	1329	2330	1942	3006	2647	3388	2235	2263.89	2562	1458	3298	1410	2591	0.569	-0.813	-0.569	0.813	7.76896e-12	11.1096	0.0196	0.0165	0.0187
DTWD1	0.813	15.1949	ENSG00000104047.14	ENSG00000104047	2449	1992	1991	1926	2032	1894	1155	1084	1202	1126	1029	1397	1916	1935	1988	1912	1845	1917	1169	967	1099	1086	1435	1054	4597	3367	5363	5140	4221	4387	2155.8	2047	1166	1919	1135	4512	0.569	-0.813	-0.569	0.813	6.38371e-16	15.1949	0.0128	0.0166	0.0133
ADD3	0.813	36.2905	ENSG00000148700.14	ENSG00000148700	4971	5976	6048	5838	6322	5471	3390	3049	3125	3469	3186	3476	9537	10206	10150	9860	10106	10363	6892	6841	6824	6590	6766	6434	11874	9611	11501	11780	9552	11967	7372.53	5771	3282	10037	6724	11048	0.569	-0.813	-0.569	0.813	5.12212e-37	36.2905	0.0043	0.0146	0.0055
KSR2	0.812	0.366282	ENSG00000171435.13	ENSG00000171435	1	14	2	20	38	13	9	13	2	4	17	6	7	12	8		10	4	6				10	2	2		3	1		7	7.04	15	8	7	3	2	0.57	-0.812	-0.57	0.812	0.430247	0.366282	0.9474	0.8732	0.9299
LPP	0.812	3.91375	ENSG00000145012.13	ENSG00000145012	2515	3045	3042	3479	1833	2726	1666	1441	1272	1718	2384	998	1854	1952	2019	2129	2154	2466	885	1021	1162	1344	558	1254	2135	4116	1922	2505	1548	2691	1994.5	2773	1580	2096	1037	2486	0.57	-0.812	-0.57	0.812	0.000121968	3.91375	0.069	0.0168	0.057
ZSWIM8	0.812	5.56885	ENSG00000214655.10	ENSG00000214655	3022	3984	4278	5285	3159	4634	2318	2310	2066	2606	2943	1635	4085	4087	4615	3781	4593	4365	2225	2597	2770	3127	1833	2861	2381	5055	2292	3272	2799	4178	3305.25	4060	2313	4254	2569	3330	0.57	-0.812	-0.57	0.812	2.69866e-06	5.56885	0.0456	0.0156	0.039
SERTAD2	0.812	14.1266	ENSG00000179833.4	ENSG00000179833	3163	3735	3743	4102	3125	4010	2221	1972	1977	2224	2294	1774	2692	2549	2483	2698	2960	2812	1643	1991	2082	2163	1394	2123	2679	2869	2477	2534	2038	2970	2583.13	3646	2077	2699	1899	2594	0.57	-0.812	-0.57	0.812	7.47203e-15	14.1266	0.0134	0.0161	0.0146
AK8	0.811	1.23309	ENSG00000165695.9	ENSG00000165695	9	23	23	8	13	20	11	4	7	7	15	10	36	24	17	26	19	27	15	21	16	32	6	12	27	39	24	53	29	40	20.44	16	9	25	17	35	0.57	-0.811	-0.57	0.811	0.058467	1.23309	0.0984	0.3099	0.1376
CASC4	0.81	31.0221	ENSG00000166734.18	ENSG00000166734	5606	5956	5638	5427	5082	4928	3183	2970	3275	3087	3242	2856	5377	5203	5465	5337	5406	5778	3581	3518	3372	3216	3199	3548	7191	7404	6795	5776	5321	6770	4783.62	5440	3102	5428	3406	6543	0.57	-0.81	-0.57	0.81	9.50295e-32	31.0221	0.0051	0.0151	0.0064
WDR41	0.81	41.302	ENSG00000164253.13	ENSG00000164253	2927	2773	2955	2761	3226	2630	1474	1652	1652	1683	1565	1821	4683	4236	4299	4245	4187	4161	2141	2080	2191	2024	2115	1873	3240	2741	3130	3067	2851	3089	2782.4	2879	1641	4302	2071	3020	0.571	-0.81	-0.571	0.81	4.98935e-42	41.302	0.0033	0.016	0.0046
PTCD3	0.81	45.4742	ENSG00000132300.18	ENSG00000132300	3708	4138	4087	3935	3823	3764	2165	2262	2157	2025	2252	2515	3260	3000	3196	3364	3152	3391	2083	2008	1862	1940	2091	2060	3229	3859	3369	3669	3264	3248	2962.65	3909	2229	3227	2007	3440	0.57	-0.81	-0.57	0.81	3.35548e-46	45.4742	0.003	0.0158	0.0042
GPBAR1	0.809	0.183827	ENSG00000179921.14	ENSG00000179921	4	12	2			3				2	7	3	7		13	8	3		2		2			2							2.35	4	2	5	1		0.571	-0.809	-0.571	0.809	0.654896	0.183827	2.4051	2.5834	2.4646
TAGLN2P1	0.809	1.04983	ENSG00000253676.1	ENSG00000253676	9	11	8	8	9	15	9	6	7	4	3	6	18	10	12	10	10	22	7	2	9	17	6	14	15	28	21	25	18	27	12.12	10	6	14	9	22	0.571	-0.809	-0.571	0.809	0.0891601	1.04983	0.0475	0.5132	0.1375
GDPD1	0.809	1.81264	ENSG00000153982.10	ENSG00000153982	137	149	88	124	80	81	73	73	62	43	64	63	78	72	56	51	49	59	24	21	23	39	40	34	31	70	6	64	36	104	63.17	110	63	61	30	52	0.571	-0.809	-0.571	0.809	0.0153945	1.81264	0.1273	0.1096	0.1233
N4BP2L1	0.809	3.40141	ENSG00000139597.17	ENSG00000139597	99	80	60	78	96	76	35	37	39	36	72	59	145	110	128	104	74	125	52	44	43	58	28	55	268	153	218	161	194	268	99.89	82	46	114	47	210	0.571	-0.809	-0.571	0.809	0.000396816	3.40141	0.0473	0.0744	0.0522
THRA	0.809	26.6943	ENSG00000126351.12	ENSG00000126351	3288	3864	3825	3883	2971	4117	2170	2202	2200	2098	2120	1745	3351	3186	2907	2739	3162	3129	1778	1915	2027	1921	1827	1779	3481	3472	3730	3377	3301	3760	2844.18	3658	2089	3079	1874	3520	0.571	-0.809	-0.571	0.809	2.02168e-27	26.6943	0.0059	0.0159	0.0074
MYL12BP1	0.808	0.328745	ENSG00000260490.2	ENSG00000260490	4	2	4	7	11	4	5	4	2	5		2		2		3	1	4	6		2	4			3	8		3		6	3.08	5	3	2	2	3	0.571	-0.808	-0.571	0.808	0.469088	0.328745	0.6117	1.9768	0.9409
UFD1	0.808	15.3705	ENSG00000070010.18	ENSG00000070010	6379	5360	5492	4975	6507	5479	3020	3381	3297	3185	2700	3944	6611	7207	6865	7234	6357	6304	4295	3563	3351	3528	4847	3519	8688	7691	9786	8978	10077	7577	5673.25	5699	3254	6763	3850	8800	0.571	-0.808	-0.571	0.808	4.26104e-16	15.3705	0.0135	0.0149	0.0133
KIF5A	0.807	2.15197	ENSG00000155980.11	ENSG00000155980	145	281	249	282	128	185	96	116	152	142	170	49	145	103	115	78	116	189	54	129	99	101	61	138	146	270	142	109	141	215	144.94	212	121	124	97	170	0.572	-0.807	-0.572	0.807	0.00704749	2.15197	0.1169	0.0555	0.1041
ZNF541	0.807	2.76649	ENSG00000118156.12	ENSG00000118156	122	195	130	173	109	166	72	84	92	89	132	42	110	103	140	109	155	77	77	83	54	104	55	98	74	114	94	88	39	105	102.85	149	85	116	78	86	0.571	-0.807	-0.571	0.807	0.00171202	2.76649	0.0756	0.0726	0.0752
KCTD1	0.807	10.07	ENSG00000134504.12	ENSG00000134504	1086	1140	1235	1270	988	1428	651	695	627	719	829	563	655	712	678	663	759	830	393	408	413	497	314	546	671	698	564	627	505	808	732.44	1191	681	716	428	646	0.571	-0.807	-0.571	0.807	8.51104e-11	10.07	0.0196	0.022	0.0199
OTOS	0.806	0.188321	ENSG00000178602.7	ENSG00000178602		5	3	2	2	4	2		3	4			2	6	3		3		6		14			2			24		17	2	3.46	3	2	2	4	7	0.572	-0.806	-0.572	0.806	0.648155	0.188321	2.3946	1.7635	2.2214
MAP1B	0.806	2.31659	ENSG00000131711.14	ENSG00000131711	8465	9414	10655	12062	5199	10530	5373	5218	4680	6314	7425	3206	5120	5272	5952	5314	6807	6273	4697	5628	6668	6381	2968	6679	3241	8933	3274	4219	2140	5262	6112.22	9388	5369	5790	5504	4512	0.572	-0.806	-0.572	0.806	0.00482402	2.31659	0.1006	0.0148	0.0776
FPR1	0.806	2.58942	ENSG00000171051.8	ENSG00000171051	90	57	56	138	139	87	35	59	66	44	57	62	132	112	136	115	122	122	87	55	56	78	61	62	71	105	136	96	53	39	84.3	94	54	123	66	83	0.572	-0.806	-0.572	0.806	0.00257385	2.58942	0.0746	0.0856	0.0766
CTNNBIP1	0.806	12.2081	ENSG00000178585.14	ENSG00000178585	1433	1094	1256	1211	1421	1137	727	676	751	760	602	804	1745	1755	1535	1626	1420	1472	991	913	999	814	1258	884	2712	2178	3230	3028	3548	2648	1487.62	1259	720	1592	976	2891	0.572	-0.806	-0.572	0.806	6.1931e-13	12.2081	0.0156	0.0179	0.0161
SEMA4C	0.806	12.5793	ENSG00000168758.10	ENSG00000168758	782	853	948	1001	794	948	441	615	456	527	596	411	913	971	856	918	866	799	475	574	535	521	620	565	1471	2182	1493	1633	1427	1551	891.43	888	508	887	548	1626	0.572	-0.806	-0.572	0.806	2.63474e-13	12.5793	0.0147	0.0206	0.0152
C1orf112	0.806	35.4058	ENSG00000000460.16	ENSG00000000460	2255	2084	2288	2382	2519	2172	1283	1124	1367	1274	1224	1557	2179	2213	2071	2105	2217	2148	1227	1177	1089	1047	1115	1120	1656	1737	1675	1691	1559	1578	1704.52	2283	1305	2156	1129	1649	0.572	-0.806	-0.572	0.806	3.92805e-36	35.4058	0.0038	0.0173	0.0053
NPW	0.804	0.446049	ENSG00000183971.6	ENSG00000183971	20	4	4	12	6	1	7	3	2	2	5	7	1	9	5	5	12	9	9	11	19	7	1	5	4	14		2	2		6.31	8	4	7	9	4	0.573	-0.804	-0.573	0.804	0.358056	0.446049	0.5205	0.9722	0.6059
SUMO1P3	0.804	0.815397	ENSG00000235082.2	ENSG00000235082	10	11	16	7	16	4	11	6	2	7	5	6	20	8	3	15	9	20	12	21	14	11	4	9	12	17	17	13	34	12	11.7	11	6	12	12	18	0.573	-0.804	-0.573	0.804	0.152969	0.815397	0.1665	0.531	0.2331
MRPS24	0.804	6.21496	ENSG00000062582.13	ENSG00000062582	562	321	294	332	470	421	266	173	279	235	206	217	484	480	565	562	353	389	215	136	183	168	200	164	580	502	502	452	614	447	359.15	400	229	472	178	516	0.573	-0.804	-0.573	0.804	6.09586e-07	6.21496	0.0304	0.0306	0.0314
MVD	0.804	18.2652	ENSG00000167508.11	ENSG00000167508	4141	2939	3110	3059	3661	3895	1863	2061	2135	1984	1937	1936	3098	2689	2582	2745	2888	2488	1686	1797	1833	1599	1881	1597	3005	3577	2959	3388	4231	3619	2679.38	3468	1986	2748	1732	3463	0.573	-0.804	-0.573	0.804	5.43056e-19	18.2652	0.0101	0.016	0.0109
FUBP1	0.804	20.2081	ENSG00000162613.16	ENSG00000162613	4304	5493	5782	5682	6137	5902	3085	3160	3017	3317	3213	3278	3552	3237	3556	3735	4007	3981	1934	2164	2127	2281	2555	2260	5496	6489	4850	6158	5145	6496	4079.78	5550	3178	3678	2220	5772	0.573	-0.804	-0.573	0.804	6.19301e-21	20.2081	0.0086	0.0153	0.0099
MARCHF7	0.804	30.4689	ENSG00000136536.14	ENSG00000136536	5078	5631	5615	5581	6245	5143	3265	2858	3193	3245	2862	3637	5350	5226	5023	5228	5422	5653	3152	2880	3074	2942	3527	3012	5996	6104	6057	6257	4911	5772	4597.95	5549	3177	5317	3098	5850	0.573	-0.804	-0.573	0.804	3.39676e-31	30.4689	0.0054	0.0151	0.0065
EMC2	0.803	19.553	ENSG00000104412.7	ENSG00000104412	4010	3233	3427	2933	3176	3064	1930	1975	1995	1806	1807	1865	2782	2831	2563	2469	2647	2750	2045	2026	1954	1645	2083	1829	3957	2642	3995	3813	3339	3538	2670.89	3307	1896	2674	1930	3547	0.573	-0.803	-0.573	0.803	2.799e-20	19.553	0.0087	0.0161	0.0101
ARL8A	0.803	37.4561	ENSG00000143862.7	ENSG00000143862	1725	1847	1809	1616	1699	1922	1009	1154	1036	959	1000	936	2263	2105	2035	1985	2067	1976	970	1006	985	997	1094	1057	2558	2579	2792	2938	3106	2843	1735.62	1770	1016	2072	1018	2803	0.573	-0.803	-0.573	0.803	3.49876e-38	37.4561	0.0032	0.0173	0.0047
SAR1A	0.803	43.0799	ENSG00000079332.14	ENSG00000079332	10371	8893	9137	8397	10003	8066	5236	5023	5063	5044	5199	5873	9004	8700	8459	9367	8410	8772	5351	5166	5256	5625	5577	5360	9963	9279	9922	10694	10382	10454	7734.91	9144	5240	8785	5389	10116	0.573	-0.803	-0.573	0.803	8.32009e-44	43.0799	0.0036	0.0146	0.0046
ALG12	0.802	15.3951	ENSG00000182858.13	ENSG00000182858	1752	1889	1835	1973	2276	2333	1275	977	1144	1195	1125	1198	1896	1707	1702	1962	2010	1478	1218	1175	1096	1240	1145	1001	1804	2458	1873	1703	2247	2249	1631.16	2010	1152	1792	1146	2056	0.574	-0.802	-0.574	0.802	4.02655e-16	15.3951	0.0116	0.0175	0.0127
BMS1P4	0.801	0.52332	ENSG00000242338.6	ENSG00000242338	5	25	4	7	7	13	3	1	22	3	5	2	7	12	12	10	7	4		11	7	5	8	11	4	19	8	4	11	5	8.05	10	6	9	7	8	0.574	-0.801	-0.574	0.801	0.299696	0.52332	0.429	0.7658	0.4876
ATG16L2	0.801	3.56794	ENSG00000168010.10	ENSG00000168010	266	405	305	299	147	284	164	168	167	148	235	97	166	164	167	152	164	137	135	196	170	96	118	189	204	309	179	139	233	203	193.54	284	163	158	151	211	0.574	-0.801	-0.574	0.801	0.000270431	3.56794	0.0607	0.0451	0.0577
ZNRF2P1	0.8	1.07508	ENSG00000237004.3	ENSG00000237004	40	19	35	74	36	51	19	22	31	22	30	23	3	26	30	19	25	31	57	29	27	26	26	10	40	21	14	17	5	34	28	42	24	22	29	22	0.574	-0.8	-0.574	0.8	0.0841238	1.07508	0.21	0.2299	0.2142
ZC3H12A	0.8	2.64955	ENSG00000163874.10	ENSG00000163874	327	467	407	422	228	331	234	206	196	196	296	127	156	203	190	110	153	143	102	146	175	161	214	182	133	397	103	147	137	232	217.4	364	209	159	163	192	0.574	-0.8	-0.574	0.8	0.00224102	2.64955	0.0932	0.0416	0.0823
TSTA3	0.8	19.4265	ENSG00000104522.15	ENSG00000104522	4028	3814	3908	3505	5007	4282	2272	2270	2607	2219	2138	2584	4191	4450	4421	4577	3863	3654	2344	2123	2286	2169	2800	2198	5451	5713	6439	5774	6740	5463	3776.31	4091	2348	4193	2320	5930	0.574	-0.8	-0.574	0.8	3.74525e-20	19.4265	0.0097	0.0154	0.0102
RABL2B	0.8	19.972	ENSG00000079974.17	ENSG00000079974	845	950	981	887	868	892	523	484	499	518	541	548	836	767	771	718	757	749	397	498	400	503	433	461	672	702	1013	715	686	788	680.08	904	519	766	449	763	0.574	-0.8	-0.574	0.8	1.06655e-20	19.972	0.0067	0.0227	0.0089
PTGFR	0.8	22.2047	ENSG00000122420.9	ENSG00000122420	2095	2264	2140	2390	2870	2404	1305	1169	1336	1459	1200	1658	3550	3301	3266	3424	3119	3564	3720	3342	3215	3547	3429	3212	3825	3316	3800	3806	3417	3461	2820.15	2360	1354	3371	3411	3604	0.574	-0.8	-0.574	0.8	6.2417e-23	22.2047	0.0079	0.0159	0.0086
NT5C2	0.8	33.429	ENSG00000076685.18	ENSG00000076685	4017	5033	5209	5207	5370	5608	2880	2738	2909	3018	2710	3227	6352	6515	6420	6397	6294	6382	3112	2934	2851	2860	2927	2693	7033	6500	6312	6771	5865	7008	4771.74	5074	2914	6393	2896	6582	0.575	-0.8	-0.575	0.8	3.7243e-34	33.429	0.0044	0.0151	0.0058
ATP1A3	0.799	0.0915258	ENSG00000105409.16	ENSG00000105409		4				2					3											8	6	2			3			1	0.95	1			3	1	0.575	-0.799	-0.575	0.799	0.80998	0.0915258	8.1089	6.363	7.2564
TMEM26	0.799	0.215749	ENSG00000196932.11	ENSG00000196932		7	2	3	2	5		4		6	2					5		10	9	8		2	4		8		6	9	17	2	3.76	3	2	2	4	7	0.575	-0.799	-0.575	0.799	0.608487	0.215749	1.8473	1.6211	1.7856
CGNL1	0.799	3.67628	ENSG00000128849.10	ENSG00000128849	114	188	177	183	147	186	90	105	114	107	73	84	64	61	94	56	64	81	28	74	86	49	42	71	58	55	45	54	32	61	88.09	166	96	70	58	51	0.575	-0.799	-0.575	0.799	0.000210728	3.67628	0.0456	0.0825	0.0526
RAB6B	0.799	4.641	ENSG00000154917.10	ENSG00000154917	72	85	74	67	75	96	47	46	52	46	49	31	86	51	58	61	87	63	70	51	53	61	69	56	79	47	91	72	87	78	65.38	78	45	68	60	76	0.575	-0.799	-0.575	0.799	2.28558e-05	4.641	0.016	0.1064	0.0315
SCAND2P	0.799	6.44162	ENSG00000176700.19	ENSG00000176700	289	360	241	239	178	253	169	152	131	138	189	120	599	590	607	537	502	559	211	221	118	172	150	179	282	349	224	268	243	286	285.17	260	150	566	175	275	0.575	-0.799	-0.575	0.799	3.61729e-07	6.44162	0.027	0.035	0.0282
SDF4	0.799	18.9758	ENSG00000078808.16	ENSG00000078808	20065	17248	17831	19404	17185	20361	10668	11099	11342	10910	10008	10421	18823	20955	22937	18926	19534	18285	11101	11846	12001	11460	12165	11905	19409	31668	20017	21564	24215	21516	16829	18682	10741	19910	11746	23065	0.575	-0.799	-0.575	0.799	1.05726e-19	18.9758	0.011	0.0141	0.0106
RECK	0.799	25.0112	ENSG00000122707.11	ENSG00000122707	1164	1300	1065	1174	1178	1120	621	706	621	757	647	670	1121	1053	958	969	981	1134	816	797	803	803	822	765	2605	2870	2354	2406	2011	2553	1228.17	1167	670	1036	801	2466	0.575	-0.799	-0.575	0.799	9.74433e-26	25.0112	0.0056	0.0187	0.0071
CCND3	0.799	30.4657	ENSG00000112576.12	ENSG00000112576	10400	9140	9532	9779	11755	11088	5682	5747	6071	6106	5229	6619	8538	8221	8713	8791	8084	7292	4782	4506	4389	4623	4724	4339	5157	4764	5202	5417	6073	5383	6871.57	10282	5909	8273	4560	5333	0.575	-0.799	-0.575	0.799	3.42228e-31	30.4657	0.0055	0.0147	0.0065
EXTL1	0.798	0.136879	ENSG00000158008.9	ENSG00000158008		2			4	4		6							3				6			13		5	6	12	18		5		2.75	2	1		4	7	0.575	-0.798	-0.575	0.798	0.72966	0.136879	4.5791	2.2131	3.6143
PTGES3L	0.798	0.680581	ENSG00000267060.5	ENSG00000267060	7	19	21	8	20	7	7	8	14	5	9	6	3	10	18	13	17	8	6	11	19	7	60	10	41	17	53	27	12	10	15.75	14	8	12	19	27	0.575	-0.798	-0.575	0.798	0.20865	0.680581	0.3281	0.3981	0.3399
ADSS	0.798	20.3328	ENSG00000035687.9	ENSG00000035687	4245	4104	4475	4227	4645	3941	2240	2289	2430	2667	2179	2936	4096	3944	3912	4163	3932	4329	1994	1792	1984	1769	1988	1952	5008	3280	5073	4451	4408	4703	3438.5	4273	2457	4063	1913	4487	0.575	-0.798	-0.575	0.798	4.64679e-21	20.3328	0.0083	0.0155	0.0096
CDK2AP1	0.798	22.0115	ENSG00000111328.6	ENSG00000111328	6485	5474	5866	5600	6592	5656	3557	3778	3497	3105	3072	3517	9165	9786	8894	9039	8729	9315	4915	4540	4334	4312	4487	4296	8767	5941	8640	8058	9189	7374	6199.32	5946	3421	9155	4481	7995	0.575	-0.798	-0.575	0.798	9.73913e-23	22.0115	0.0077	0.0148	0.0089
NRG1	0.797	12.3931	ENSG00000157168.18	ENSG00000157168	363	389	460	467	389	360	211	224	231	228	265	238	211	189	241	154	179	255	330	349	328	333	275	367	439	353	352	360	355	350	308.05	405	233	205	330	368	0.575	-0.797	-0.575	0.797	4.04502e-13	12.3931	0.0104	0.0334	0.0136
MIF	0.796	6.31544	ENSG00000240972.1	ENSG00000240972	7626	5374	5840	6050	9183	7237	3693	3732	3617	4130	3475	5144	8172	10836	10064	11660	10496	8967	8664	7555	7880	7974	10520	6900	11681	8636	12943	11604	20804	11295	8391.72	6885	3965	10032	8249	12827	0.576	-0.796	-0.576	0.796	4.83687e-07	6.31544	0.042	0.0145	0.0329
SLC39A10	0.796	15.1949	ENSG00000196950.13	ENSG00000196950	1156	1403	1364	1501	1275	1093	702	686	742	791	791	774	959	912	931	1104	999	1021	707	789	748	777	704	761	1827	2168	1616	1401	1339	1888	1097.64	1299	748	988	748	1706	0.576	-0.796	-0.576	0.796	6.38371e-16	15.1949	0.0107	0.0193	0.0124
TMEM183B	0.795	0.913997	ENSG00000224831.3	ENSG00000224831	5	18	16	32	22	4	9	8	11	13	3	11	9	24	22	23	24	14	7	14	21	17	14	11	23	11	24	40	17	12	16.01	16	9	19	14	21	0.576	-0.795	-0.576	0.795	0.1219	0.913997	0.1835	0.3918	0.2198
RP9P	0.795	7.74279	ENSG00000205763.13	ENSG00000205763	504	317	326	395	311	391	269	187	217	179	256	189	415	492	501	438	424	460	218	137	191	145	146	180	189	174	241	215	242	247	286.56	374	216	455	170	218	0.576	-0.795	-0.576	0.795	1.80804e-08	7.74279	0.0215	0.0349	0.0235
TRAPPC12	0.795	12.0854	ENSG00000171853.15	ENSG00000171853	1869	1744	1815	2007	1568	2035	1024	1066	927	1088	1258	998	1294	1522	1618	1475	1604	1464	807	836	864	989	881	935	941	1444	729	1031	1083	1238	1271.87	1840	1060	1496	885	1078	0.576	-0.795	-0.576	0.795	8.2141e-13	12.0854	0.0158	0.0185	0.0162
MGAT5	0.795	17.253	ENSG00000152127.8	ENSG00000152127	2894	3819	4116	4545	3521	4173	2272	2135	2432	2393	2261	1797	5561	5416	5602	5300	5440	5963	2305	2422	2641	2472	2506	2382	4558	4742	3812	4143	3559	4797	3666.03	3845	2215	5547	2455	4268	0.576	-0.795	-0.576	0.795	5.58487e-18	17.253	0.01	0.0154	0.0113
PDLIM7	0.795	22.6167	ENSG00000196923.13	ENSG00000196923	9900	10878	10574	11161	10499	12222	5942	6736	5989	6406	6380	6152	10076	9697	9795	10316	11278	8615	5717	6455	6372	7139	6176	6880	9045	11494	9144	9944	11852	12428	8842.07	10872	6268	9963	6456	10651	0.576	-0.795	-0.576	0.795	2.41696e-23	22.6167	0.0079	0.0145	0.0087
ATP6V1C2	0.794	0.471456	ENSG00000143882.10	ENSG00000143882	12	1	14	3	22	11	17	8		3	2	8	9	14	8	1	7	4	6	23	9	2	16	2	31	30	18	6	22	17	10.89	10	6	7	10	21	0.577	-0.794	-0.577	0.794	0.33771	0.471456	0.5728	0.5697	0.5723
GSE1	0.794	2.44584	ENSG00000131149.18	ENSG00000131149	2274	3580	3487	4190	1587	3529	1726	1995	1546	1754	2679	1057	2080	1686	2280	1863	2543	1947	1256	1729	1913	2081	1035	2315	906	2127	776	1247	975	1762	1997.41	3108	1793	2066	1722	1299	0.577	-0.794	-0.577	0.794	0.0035823	2.44584	0.0915	0.0168	0.0752
GABPB2	0.794	3.5929	ENSG00000143458.11	ENSG00000143458	609	845	621	621	407	466	369	492	260	235	504	201	361	382	315	256	265	401	159	180	245	246	111	229	375	414	388	344	347	368	367.11	595	344	330	195	373	0.577	-0.794	-0.577	0.794	0.000255326	3.5929	0.0656	0.0303	0.0583
CCDC159	0.794	7.92378	ENSG00000183401.11	ENSG00000183401	337	315	324	247	317	321	165	227	180	156	153	195	349	279	341	361	322	271	178	157	119	173	245	222	379	477	400	395	503	455	285.48	310	179	320	182	435	0.577	-0.794	-0.577	0.794	1.19185e-08	7.92378	0.02	0.035	0.0222
BLOC1S3	0.794	8.4538	ENSG00000189114.6	ENSG00000189114	458	472	493	618	376	541	281	315	273	306	324	207	311	370	375	366	439	404	191	245	236	226	156	197	268	383	270	354	325	370	338.47	493	284	378	208	328	0.577	-0.794	-0.577	0.794	3.51723e-09	8.4538	0.02	0.0317	0.0219
MFSD13A	0.794	14.6325	ENSG00000138111.14	ENSG00000138111	500	548	529	520	590	467	260	277	307	302	331	338	584	460	442	530	521	523	308	327	231	314	297	299	387	459	390	342	470	346	406.58	526	302	510	296	399	0.577	-0.794	-0.577	0.794	2.33051e-15	14.6325	0.0085	0.0287	0.0115
SPRTN	0.794	15.5461	ENSG00000010072.15	ENSG00000010072	920	912	1134	1047	1360	1013	579	647	556	623	576	697	1133	1020	1082	1143	933	962	485	380	474	428	525	455	633	612	746	755	733	727	776.34	1064	613	1046	458	701	0.577	-0.794	-0.577	0.794	2.84398e-16	15.5461	0.0101	0.0216	0.0118
KCTD21	0.794	19.8954	ENSG00000188997.7	ENSG00000188997	813	955	875	879	931	927	518	542	530	569	497	447	1125	1116	1002	1014	1135	1054	593	717	703	586	617	509	1032	753	888	965	882	996	805.59	897	517	1074	621	919	0.577	-0.794	-0.577	0.794	1.2724e-20	19.8954	0.0065	0.0213	0.0087
NCKAP1L	0.793	0.224926	ENSG00000123338.12	ENSG00000123338	3	5	2	2	6		2	4	5				18		3			4	2	2	9	4		2	6	7		2	1	12	3.39	3	2	4	3	5	0.577	-0.793	-0.577	0.793	0.595764	0.224926	1.529	1.7968	1.5904
RGS14	0.793	7.03726	ENSG00000169220.17	ENSG00000169220	454	351	391	291	374	320	212	190	202	205	194	254	685	598	629	466	403	469	291	256	208	203	255	199	485	494	631	536	714	430	379.71	364	210	542	235	548	0.577	-0.793	-0.577	0.793	9.17791e-08	7.03726	0.0245	0.0297	0.0262
CTTN	0.793	14.2036	ENSG00000085733.15	ENSG00000085733	22026	25106	24927	26541	18877	22758	13414	14584	12525	12856	16011	11548	16041	14812	16753	16574	18588	16509	7983	9271	10058	11227	9019	10477	10105	13056	9616	12430	11474	14245	14980.4	23372	13490	16546	9672	11821	0.577	-0.793	-0.577	0.793	6.25715e-15	14.2036	0.0139	0.0142	0.0141
ABHD4	0.793	31.1533	ENSG00000100439.10	ENSG00000100439	2650	3182	3029	3225	3137	3488	1785	1872	1767	1758	1791	1826	4954	4461	4594	4772	5098	4844	2320	2676	2785	2751	2356	2763	6696	5933	7301	7090	6732	7660	3843.15	3118	1800	4787	2608	6902	0.577	-0.793	-0.577	0.793	7.02575e-32	31.1533	0.0046	0.0154	0.006
TNFSF4	0.792	1.27992	ENSG00000117586.10	ENSG00000117586	15	21	19	25	19	35	8	17	17	8	10	18	48	26	29	8	31	26	17	36	25	21	22	22	8	6	15	7	5	20	19.42	22	13	28	24	10	0.578	-0.792	-0.578	0.792	0.0524901	1.27992	0.0984	0.3254	0.1409
PASK	0.792	8.79305	ENSG00000115687.13	ENSG00000115687	1134	1485	1382	1448	1043	1307	758	776	651	776	930	615	750	740	897	813	989	783	372	429	419	545	475	612	337	560	412	416	417	513	759.37	1300	751	829	475	442	0.578	-0.792	-0.578	0.792	1.61045e-09	8.79305	0.0226	0.0218	0.0223
ZNF707	0.792	10.5436	ENSG00000181135.15	ENSG00000181135	721	846	788	884	667	825	498	450	446	407	536	398	660	551	690	604	699	666	209	341	413	297	235	333	581	646	623	656	614	701	566.1	788	456	645	305	637	0.578	-0.792	-0.578	0.792	2.86041e-11	10.5436	0.0169	0.0245	0.0177
SNPH	0.792	10.7988	ENSG00000101298.13	ENSG00000101298	1049	1293	1328	1503	1005	1426	779	718	767	796	782	551	1106	1039	1099	966	1271	1069	391	505	367	470	333	480	524	608	532	619	588	710	822.49	1267	732	1092	424	597	0.578	-0.792	-0.578	0.792	1.58914e-11	10.7988	0.0163	0.0211	0.0178
SFXN3	0.792	68.5859	ENSG00000107819.13	ENSG00000107819	4200	4899	4720	5003	4845	4782	2577	2752	2754	2685	2820	2838	12822	12174	11867	12562	12458	12637	5913	6250	6218	6153	5811	6238	8938	9283	9076	8505	9772	9666	7040.51	4742	2738	12420	6097	9207	0.578	-0.792	-0.578	0.792	2.59482e-69	68.5859	0.0016	0.0146	0.0026
ZCCHC2	0.791	4.74016	ENSG00000141664.9	ENSG00000141664	1114	1434	1203	1541	846	1351	822	831	649	676	875	480	840	983	1027	996	1010	1216	510	591	586	757	344	690	568	812	385	536	447	734	828.54	1248	722	1012	580	580	0.578	-0.791	-0.578	0.791	1.81903e-05	4.74016	0.0463	0.0211	0.0433
WHAMM	0.791	6.07433	ENSG00000156232.7	ENSG00000156232	954	1003	900	1157	754	799	554	530	485	534	674	442	603	686	711	569	601	710	382	444	335	446	286	471	354	575	338	278	294	540	580.31	928	536	647	394	396	0.578	-0.791	-0.578	0.791	8.427e-07	6.07433	0.0366	0.0242	0.0328
EPHX3	0.79	0.114242	ENSG00000105131.7	ENSG00000105131	3			12				2		4	2	1		4					2							3	3				1.16	2	2	1		1	0.579	-0.79	-0.579	0.79	0.768703	0.114242	5.2999	5.2219	5.2716
CTSK	0.79	0.791555	ENSG00000143387.12	ENSG00000143387	34	43	26	25	38	15	21	11	14	20	21	18	25	49	18	18	9	20	9	23	12	22	16	20	34	86	21	11	2	7	23	30	18	23	17	27	0.578	-0.79	-0.578	0.79	0.161601	0.791555	0.3116	0.2769	0.305
GTF2IRD2B	0.79	2.92832	ENSG00000174428.16	ENSG00000174428	213	142	128	277	116	154	100	87	107	77	148	77	209	223	460	173	295	201	174	171	161	231	172	156	181	177	115	123	151	209	173.62	172	99	260	178	159	0.578	-0.79	-0.578	0.79	0.00117946	2.92832	0.0725	0.0486	0.0679
MYZAP	0.79	6.8238	ENSG00000263155.5	ENSG00000263155	812	570	640	488	463	555	348	477	342	300	329	249	712	735	831	677	704	769	160	243	230	193	163	248	405	425	464	428	448	299	456.94	588	341	738	206	412	0.578	-0.79	-0.578	0.79	1.50036e-07	6.8238	0.0285	0.027	0.0281
TXNDC9	0.79	9.47848	ENSG00000115514.11	ENSG00000115514	3821	2840	3039	2596	3720	2847	1766	1772	1837	1642	1575	2314	4276	4227	4067	4391	3850	4218	2062	1712	1676	1615	2009	1497	4713	2606	4676	3796	3830	3190	2939.35	3144	1818	4172	1762	3802	0.578	-0.79	-0.578	0.79	3.32292e-10	9.47848	0.0219	0.0158	0.021
PRPF40B	0.79	15.4235	ENSG00000110844.13	ENSG00000110844	926	942	844	940	731	854	494	520	491	444	626	459	621	671	680	634	674	667	325	289	368	324	287	354	502	519	400	637	548	516	576.18	873	506	658	324	520	0.579	-0.79	-0.579	0.79	3.77133e-16	15.4235	0.0094	0.0243	0.0116
THAP4	0.79	28.2168	ENSG00000176946.11	ENSG00000176946	3488	3466	3666	3833	3700	3887	2147	1911	2159	2204	2112	2207	3452	3044	3541	3272	3219	3022	1452	1583	1560	1568	1600	1612	2485	2337	2405	2945	3338	2709	2664.12	3673	2123	3258	1562	2703	0.578	-0.79	-0.578	0.79	6.07004e-29	28.2168	0.0056	0.0161	0.0067
PDIA6	0.79	33.7299	ENSG00000143870.12	ENSG00000143870	33288	28696	30631	27910	33657	31226	17414	18020	19257	17985	15839	18707	38088	37592	38609	35612	34881	35156	26685	26685	26204	24099	27658	24936	51990	62522	55809	50089	51725	47166	32937.8	30901	17870	36656	26044	53217	0.578	-0.79	-0.578	0.79	1.86269e-34	33.7299	0.0049	0.014	0.0058
CHD1L	0.79	58.0577	ENSG00000131778.18	ENSG00000131778	4432	4778	4449	4355	4444	4466	2651	2641	2578	2501	2611	2592	8869	8681	8269	8410	8530	8850	3354	3338	3310	3187	3443	3285	4965	4541	5531	5196	4409	4425	4769.72	4487	2596	8602	3320	4844	0.578	-0.79	-0.578	0.79	8.75631e-59	58.0577	0.0021	0.0151	0.0031
NPHP3	0.789	3.07522	ENSG00000113971.19	ENSG00000113971	231	191	171	177	110	167	129	92	116	68	143	61	180	165	231	182	180	136	111	79	73	60	60	99	163	352	202	207	159	156	148.45	174	102	179	80	206	0.579	-0.789	-0.579	0.789	0.000840972	3.07522	0.0675	0.0546	0.0639
TBC1D19	0.789	13.4006	ENSG00000109680.10	ENSG00000109680	756	670	673	655	885	687	454	332	448	415	372	481	954	995	1120	1046	1025	774	550	502	478	509	581	424	1070	905	1147	993	1114	1060	735.85	721	417	986	507	1048	0.579	-0.789	-0.579	0.789	3.97581e-14	13.4006	0.0113	0.022	0.0132
CRELD2	0.789	17.078	ENSG00000184164.14	ENSG00000184164	4347	3318	3437	3441	3539	3741	2200	2212	2175	2001	2157	1886	2769	3603	3613	3109	3053	2890	1971	2095	2428	2150	2666	2175	3783	5235	4264	3899	4443	3837	3081.27	3637	2105	3173	2248	4244	0.579	-0.789	-0.579	0.789	8.35558e-18	17.078	0.011	0.0158	0.0113
GAS6	0.788	18.2672	ENSG00000183087.14	ENSG00000183087	11175	10101	9945	10096	9221	9327	5800	6361	5921	5650	5806	5144	7709	8238	8038	7723	6979	6734	6054	5993	6034	5765	6125	5880	13469	21633	13989	14106	16740	14389	9004.79	9978	5780	7570	5975	15721	0.579	-0.788	-0.579	0.788	5.40523e-19	18.2672	0.0109	0.0145	0.0107
FRA10AC1	0.788	20.1471	ENSG00000148690.11	ENSG00000148690	1836	1467	1496	1268	1184	1452	833	933	801	778	891	810	1402	1466	1569	1616	1666	1741	776	799	837	729	866	786	1125	1101	1234	1231	1139	1134	1165.51	1450	841	1577	799	1161	0.579	-0.788	-0.579	0.788	7.12736e-21	20.1471	0.0072	0.019	0.009
TGIF1	0.787	39.1353	ENSG00000177426.20	ENSG00000177426	3043	3232	3006	2989	3760	3151	1852	1875	1947	1881	1629	1930	3798	3971	3793	4003	4103	3815	1831	1627	1544	1721	1845	1752	4738	5013	4750	5073	5117	4657	3114.94	3197	1852	3914	1720	4891	0.58	-0.787	-0.58	0.787	7.32277e-40	39.1353	0.0035	0.0157	0.0046
SMAD9	0.786	3.05319	ENSG00000120693.13	ENSG00000120693	148	134	138	138	71	135	90	67	94	73	72	49	236	225	257	210	272	214	139	167	217	237	61	199	244	251	176	244	177	291	167.47	127	74	236	170	230	0.58	-0.786	-0.58	0.786	0.000884719	3.05319	0.0643	0.0499	0.0615
LIMCH1	0.786	8.0626	ENSG00000064042.17	ENSG00000064042	1631	2000	1954	2280	1586	1790	1127	996	1086	1130	1220	959	1650	1370	1480	1552	1646	1826	1246	1264	1352	1364	997	1283	2233	3615	1769	2478	1794	3065	1658.09	1874	1086	1587	1251	2492	0.58	-0.786	-0.58	0.786	8.65761e-09	8.0626	0.026	0.0174	0.0244
KRT18P11	0.785	0.221327	ENSG00000215089.3	ENSG00000215089	1		2	3	2	2	2		2	1		1			10			4	6	2	2			3	2	11	9		5	15	2.88	2	1	2	2	7	0.58	-0.785	-0.58	0.785	0.600721	0.221327	1.0806	2.1166	1.3409
PIPSL	0.785	1.48736	ENSG00000180764.13	ENSG00000180764	28	27	29	20	26	16	9	11	17	14	20	12	25	12	8	31	17	22	20	13	12	23	14	17	33	17	30	9	22	15	18.96	24	14	19	16	21	0.58	-0.785	-0.58	0.785	0.0325563	1.48736	0.061	0.333	0.1111
CRIM1	0.785	4.21249	ENSG00000150938.9	ENSG00000150938	5278	5528	5965	6853	3832	4863	3570	3411	3028	3065	3635	2046	4365	4202	4822	4297	4854	5750	2842	3397	3842	3963	2090	4068	10237	20806	8144	10851	7507	13746	5695.34	5386	3126	4715	3367	11882	0.58	-0.785	-0.58	0.785	6.13066e-05	4.21249	0.0614	0.0149	0.0494
WNT3	0.785	5.32128	ENSG00000108379.9	ENSG00000108379	294	352	331	431	243	247	195	208	226	168	164	142	246	258	248	211	315	246	211	142	120	200	111	187	563	491	336	498	520	482	279.59	316	184	254	162	482	0.581	-0.785	-0.581	0.785	4.77221e-06	5.32128	0.0338	0.0354	0.0349
VPS9D1	0.784	12.4223	ENSG00000075399.13	ENSG00000075399	1034	1208	1055	1163	858	1065	589	676	693	595	686	472	891	834	851	694	806	671	538	602	657	639	535	647	736	949	721	875	1013	926	789.28	1064	618	791	603	870	0.581	-0.784	-0.581	0.784	3.78188e-13	12.4223	0.0136	0.0215	0.0148
NECAB3	0.784	16.1862	ENSG00000125967.16	ENSG00000125967	1599	1539	1539	1509	1573	1525	828	918	998	835	968	846	1318	1150	1327	1270	1213	1095	862	969	986	991	1169	830	1776	1520	2196	1665	2329	1788	1304.42	1547	899	1229	968	1879	0.581	-0.784	-0.581	0.784	6.51257e-17	16.1862	0.0103	0.0184	0.0113
PRKAG2	0.784	20.0846	ENSG00000106617.13	ENSG00000106617	2437	2153	2142	2052	2332	2136	1241	1191	1439	1214	1234	1379	2309	2724	2706	2671	2413	2523	1248	1151	1121	1056	1199	1096	2004	1363	2133	2017	1978	1740	1813.39	2209	1283	2558	1145	1872	0.581	-0.784	-0.581	0.784	8.23009e-21	20.0846	0.0075	0.0171	0.0092
PEX13	0.783	33.6592	ENSG00000162928.8	ENSG00000162928	2076	1952	2019	1975	2270	2051	1237	1117	1291	1168	1174	1186	2697	2539	2669	2584	2124	2576	1269	1251	1293	1181	1369	1272	1949	1988	2072	1946	1713	1698	1790.12	2057	1196	2532	1272	1894	0.581	-0.783	-0.581	0.783	2.19186e-34	33.6592	0.0035	0.0172	0.0052
DPYD	0.783	34.9371	ENSG00000188641.12	ENSG00000188641	3539	4410	4169	4436	4491	4168	2477	2248	2395	2626	2328	2572	4944	4515	4532	4830	4969	5653	2622	2804	2816	2787	2754	2936	4012	4333	3835	3969	4102	4329	3686.64	4202	2441	4907	2786	4097	0.581	-0.783	-0.581	0.783	1.15589e-35	34.9371	0.0039	0.0154	0.0052
UBE2Q1	0.783	40.8364	ENSG00000160714.9	ENSG00000160714	6491	6414	6147	6310	5629	6650	3942	4027	3432	3536	3580	3367	5666	5375	5341	5240	5654	5549	3028	3585	3416	3168	3324	3658	5064	4608	5096	4782	4646	5342	4735.53	6274	3647	5471	3363	4923	0.581	-0.783	-0.581	0.783	1.45756e-41	40.8364	0.0034	0.0151	0.0045
ARL4AP5	0.782	0.214694	ENSG00000218996.1	ENSG00000218996	6	1	2	4	4	5	2	1	3	2	5		1	5	5		5			6				2		1		13			2.51	4	2	3	1	2	0.581	-0.782	-0.581	0.782	0.609967	0.214694	1.5349	2.4239	1.7563
RAB8B	0.782	22.9551	ENSG00000166128.12	ENSG00000166128	3045	3300	3266	3278	3748	2860	1765	1810	1763	1909	2012	2073	6291	5710	5691	5475	5613	5896	3008	3080	2634	2595	2951	2616	6152	4380	5699	5582	4797	5484	3816.08	3250	1889	5779	2814	5349	0.582	-0.782	-0.582	0.782	1.10903e-23	22.9551	0.0069	0.0154	0.0081
WDSUB1	0.782	25.7174	ENSG00000196151.10	ENSG00000196151	766	776	762	719	765	724	408	464	415	424	432	480	818	830	785	831	902	885	406	382	348	283	380	315	698	723	682	769	775	657	620.07	752	437	842	352	717	0.581	-0.782	-0.581	0.782	1.91693e-26	25.7174	0.0033	0.0235	0.006
PARVB	0.782	27.8379	ENSG00000188677.14	ENSG00000188677	1953	1586	1665	1641	1886	1745	984	1074	1042	1003	972	1020	1764	1760	1947	1693	1727	1562	1148	1009	967	1161	1108	1058	1579	1614	1722	1489	1659	1309	1428.17	1746	1016	1742	1075	1562	0.582	-0.782	-0.582	0.782	1.45239e-28	27.8379	0.0046	0.018	0.0063
PTPN9	0.782	29.1429	ENSG00000169410.9	ENSG00000169410	2645	3270	2969	3279	3638	3194	1798	1899	1851	1846	1701	1945	4927	4831	4709	4725	4498	4788	1729	1676	1665	1689	1822	1624	5368	4006	5044	4556	4517	4396	3220.19	3166	1840	4746	1701	4648	0.581	-0.782	-0.581	0.782	7.19657e-30	29.1429	0.0049	0.0157	0.0062
INHBC	0.781	0.204448	ENSG00000175189.3	ENSG00000175189	12	2	1	7		4		6			8	1	19	1	3	5		6				2		6	8			9	10	17	4.2	4	2	6	1	7	0.582	-0.781	-0.582	0.781	0.624528	0.204448	2.1162	1.4534	1.935
PLBD2	0.781	3.14686	ENSG00000151176.7	ENSG00000151176	5923	10276	10249	11967	6473	11535	5508	5724	4761	5821	7265	3747	7028	6297	7400	5911	8602	7102	4305	5661	5810	6164	3237	6614	5996	12024	5032	7098	5123	9730	6946.09	9404	5471	7057	5298	7500	0.582	-0.781	-0.582	0.781	0.000713076	3.14686	0.0673	0.0147	0.0559
MTPAP	0.781	28.7955	ENSG00000107951.14	ENSG00000107951	1549	1545	1616	1513	1432	1627	985	885	951	870	891	827	1043	931	1020	1063	960	1017	495	564	574	627	500	637	968	1164	1006	1012	894	1028	1006.46	1547	902	1006	566	1012	0.582	-0.781	-0.582	0.781	1.60142e-29	28.7955	0.0042	0.0198	0.0059
ZFAND2A	0.78	9.28708	ENSG00000178381.11	ENSG00000178381	922	563	702	575	687	685	425	405	360	401	386	432	1089	1084	1091	1044	989	936	512	525	565	407	593	443	1027	734	1053	890	1158	701	712.84	689	402	1039	508	927	0.582	-0.78	-0.582	0.78	5.16316e-10	9.28708	0.0185	0.0223	0.0196
EHBP1	0.78	14.5781	ENSG00000115504.14	ENSG00000115504	2676	3500	3680	3748	2857	3520	1875	1966	1797	2070	2105	1823	2397	2500	2429	2506	2877	2681	1547	1667	1554	1733	1593	1716	2275	3163	2455	2548	1979	3113	2411.72	3330	1939	2565	1635	2589	0.583	-0.78	-0.583	0.78	2.64159e-15	14.5781	0.012	0.0163	0.013
ITGA4	0.78	20.9493	ENSG00000115232.13	ENSG00000115232	2199	3370	3326	3616	3483	3020	1882	1770	1803	1990	1843	1778	2570	2725	2599	2730	2711	2878	1923	1692	1766	1801	1691	1792	3305	3075	2842	3176	2885	3008	2508.29	3169	1844	2702	1778	3048	0.582	-0.78	-0.582	0.78	1.12372e-21	20.9493	0.0078	0.0162	0.0088
SNX16	0.78	21.8978	ENSG00000104497.13	ENSG00000104497	1159	1060	1153	1066	1194	881	697	591	643	619	593	652	1163	1123	1091	1120	1021	1158	559	558	616	621	558	643	1050	836	1176	991	995	1105	889.73	1086	632	1113	592	1026	0.582	-0.78	-0.582	0.78	1.26531e-22	21.8978	0.0059	0.0206	0.0077
TBC1D20	0.78	34.9117	ENSG00000125875.13	ENSG00000125875	3622	4222	3906	4031	3657	3751	2261	2368	2249	1971	2573	2084	5497	5413	4867	5004	4924	5434	2075	2066	2239	2108	1968	2357	3746	3432	3354	3365	3366	3327	3374.58	3865	2251	5190	2136	3432	0.582	-0.78	-0.582	0.78	1.22549e-35	34.9117	0.004	0.0156	0.0052
YEATS2	0.779	5.91968	ENSG00000163872.15	ENSG00000163872	3468	4634	4222	4862	2750	4407	2363	2502	2384	2506	2934	1495	4849	4752	4505	4474	5472	5445	3531	4489	4415	4544	2518	5132	4244	5582	3729	4965	3914	5804	4029.68	4057	2364	4916	4105	4706	0.583	-0.779	-0.583	0.779	1.20315e-06	5.91968	0.0343	0.0153	0.0337
RABGAP1L	0.779	16.0726	ENSG00000152061.23	ENSG00000152061	1031	1220	1040	1035	1153	969	623	594	519	633	657	728	1136	916	1069	1035	1125	1045	612	628	548	623	556	446	1168	978	950	1119	880	970	866.83	1075	626	1054	569	1011	0.583	-0.779	-0.583	0.779	8.46023e-17	16.0726	0.0089	0.0208	0.0109
RNF185	0.779	27.2607	ENSG00000138942.15	ENSG00000138942	2747	3087	3304	3250	3769	3172	1823	1816	1941	1877	1810	1993	4606	4532	4093	4451	4323	4400	1920	1727	1652	1738	1868	1632	4031	3091	4155	3952	4049	3841	3021.75	3222	1877	4401	1756	3853	0.583	-0.779	-0.583	0.779	5.48705e-28	27.2607	0.0052	0.0158	0.0067
JAK1	0.778	8.34552	ENSG00000162434.11	ENSG00000162434	9728	12672	13264	14667	9997	14038	7222	6907	6715	8340	8125	6059	11377	10769	11042	11156	13506	13045	6155	7663	7400	8092	5842	8417	8458	12785	8537	10607	7246	12544	9745.87	12394	7228	11816	7262	10030	0.583	-0.778	-0.583	0.778	4.51319e-09	8.34552	0.025	0.0144	0.0235
PIK3R1	0.778	12.3076	ENSG00000145675.14	ENSG00000145675	1296	1705	1817	1856	1635	1760	1031	940	855	1116	1031	895	1527	1727	1718	1680	1750	2011	868	991	1156	985	710	1045	901	888	1034	905	702	926	1248.7	1678	978	1736	959	893	0.583	-0.778	-0.583	0.778	4.92469e-13	12.3076	0.0136	0.0186	0.0151
FEZ2	0.778	27.3799	ENSG00000171055.14	ENSG00000171055	4138	3683	3986	3475	4076	3702	2278	1963	2312	2104	2191	2600	5622	5738	6167	6007	5406	6097	2986	3018	2702	2698	2973	2812	5859	4792	6381	6119	5388	5482	4091.88	3843	2241	5840	2865	5670	0.583	-0.778	-0.583	0.778	4.16936e-28	27.3799	0.0055	0.0153	0.0067
TNRC18P1	0.777	0.0813878	ENSG00000249661.1	ENSG00000249661		2	2	3					3			1									2							18			1.05	1	1			3	0.583	-0.777	-0.583	0.777	0.82911	0.0813878	12.944	5.7587	8.9613
ADAMTS6	0.777	7.34004	ENSG00000049192.14	ENSG00000049192	288	512	424	450	307	348	253	268	203	258	191	186	445	448	435	460	480	487	319	320	368	316	212	335	929	1112	944	952	735	943	464.26	388	226	459	312	936	0.583	-0.777	-0.583	0.777	4.57043e-08	7.34004	0.0234	0.0268	0.024
PPP2R5B	0.777	18.7117	ENSG00000068971.13	ENSG00000068971	843	1051	1019	1007	1200	1146	691	650	553	607	641	514	3953	4325	3721	4031	3965	3756	1227	1082	1101	1159	1323	1218	2042	2279	2116	1993	2581	2271	1802.16	1044	609	3958	1185	2214	0.583	-0.777	-0.583	0.777	1.94236e-19	18.7117	0.0078	0.0171	0.0091
PRUNE2	0.776	4.2299	ENSG00000106772.17	ENSG00000106772	994	1414	1342	1703	1000	1423	806	614	714	932	1016	517	809	903	1168	959	1034	1274	913	959	1383	1226	763	1247	868	1513	893	1057	588	1083	1037.17	1313	766	1024	1082	1000	0.584	-0.776	-0.584	0.776	5.88975e-05	4.2299	0.054	0.0196	0.0473
CHCHD7	0.776	22.3928	ENSG00000170791.17	ENSG00000170791	3839	2912	3028	2699	2877	2993	1891	1787	1778	1705	1701	1855	3402	3097	3377	3373	3141	3204	2475	2154	2181	2034	2488	2144	2668	2175	2283	2800	2696	2322	2569.29	3058	1786	3266	2246	2491	0.584	-0.776	-0.584	0.776	4.04777e-23	22.3928	0.0072	0.0161	0.0081
SLC23A3	0.775	0.1753	ENSG00000213901.10	ENSG00000213901	1	2	3	2	1	4	1		2	1	3			5			2	4	6			5		2	1	21					2.12	2	1	2	2	4	0.584	-0.775	-0.584	0.775	0.667882	0.1753	1.9727	2.8665	2.1887
MROH1	0.775	8.05741	ENSG00000179832.17	ENSG00000179832	2432	2987	2685	3385	2245	3169	1553	1684	1488	1775	2042	1337	2132	2007	2606	2159	2682	2092	993	1343	1158	1584	1041	1439	1459	2021	1281	1581	1540	2029	1931	2817	1646	2280	1260	1652	0.584	-0.775	-0.584	0.775	8.76169e-09	8.05741	0.0257	0.0169	0.0239
PYROXD2	0.775	9.24746	ENSG00000119943.12	ENSG00000119943	266	401	340	303	264	319	176	202	146	196	196	187	322	389	383	412	505	354	262	294	330	284	254	250	466	499	421	572	582	511	336.19	316	184	394	279	508	0.584	-0.775	-0.584	0.775	5.65642e-10	9.24746	0.0149	0.0318	0.0174
ACTB	0.775	9.40964	ENSG00000075624.13	ENSG00000075624	280052	253848	274738	290136	355202	330300	144530	150980	150312	200457	182505	213562	240982	221134	239486	275858	314834	249336	166582	187489	168732	238184	200235	209180	204821	303250	211130	262021	275752	316461	237070	297379	173724	256938	195067	262239	0.584	-0.775	-0.584	0.775	3.89371e-10	9.40964	0.0224	0.0138	0.0207
CCDC107	0.775	12.9965	ENSG00000159884.11	ENSG00000159884	2465	1825	2055	1776	2300	2251	1335	1361	1187	1132	1105	1290	3931	4488	4054	4109	3677	3490	2156	1864	1959	1794	2425	1796	4055	4115	4006	4091	5438	3385	2697.19	2112	1235	3958	1999	4182	0.585	-0.775	-0.585	0.775	1.00801e-13	12.9965	0.0142	0.016	0.0142
RAD17	0.775	24.6449	ENSG00000152942.18	ENSG00000152942	1732	1809	1674	1703	1558	1557	977	1045	964	851	997	1035	1703	1725	1542	1593	1564	1881	1126	1060	1103	985	1040	1023	1951	1610	1725	1619	1354	1709	1407.14	1672	978	1668	1056	1661	0.584	-0.775	-0.584	0.775	2.26516e-25	24.6449	0.0052	0.0181	0.007
KAT2B	0.775	31.193	ENSG00000114166.7	ENSG00000114166	2098	2436	2206	2506	2154	2059	1362	1205	1207	1398	1391	1300	3372	3282	3210	3147	3205	3749	1666	1847	1693	1629	1683	1727	1953	1732	1555	1784	1723	1906	2072.93	2243	1310	3328	1708	1776	0.585	-0.775	-0.585	0.775	6.4123e-32	31.193	0.0042	0.0167	0.0055
[truncated: 11,332 more rows]
[truncated: 3 more columns]

## Sheet: AML-TSC2(-) ver AML-TSC2(+)
GENE	ID	norm.001-AML-TSC2(-)	norm.002-AML-TSC2(-)	norm.003-AML-TSC2(-)	norm.004-AML-TSC2(-)	norm.005-AML-TSC2(-)	norm.006-AML-TSC2(-)	norm.007-AML-TSC2(+)	norm.008-AML-TSC2(+)	norm.009-AML-TSC2(+)	norm.010-AML-TSC2(+)	norm.011-AML-TSC2(+)	norm.012-AML-TSC2(+)	mean AML-TSC2(-)	mean AML-TSC2(+)	FoldChange (AML-TSC2(-) ver AML-TSC2(+))	log2FoldChange (AML-TSC2(-) ver AML-TSC2(+))	padj	-log10pvalue
[truncated: 31,921 more rows]
